# Supplementary material for: The Long Noncoding RNA HEAL Regulates HIV-1 Replication through Epigenetic Regulation of the HIV-1 Promoter
Source: mBio. 2019 Sep 24;10(5):e02016-19. doi: 10.1128/mBio.02016-19 (PMC6759764; doi:10.1128/mBio.02016-19)
Supplement: TABLE S1 [file mBio.02016-19-st001.xlsx]

## Sheet: 98-100-3DI_Vs_98-100-3D_x1_p_0.
ProbeName	p	FC_abs	Regulation	US84103572_253329610001_101.3D_1_4.txt.gProcessedSignal.raw.	US84103572_253329610001_97.3D_1_1.txt.gProcessedSignal.raw.	US84103572_253329610003_101.3D_2_2.txt.gProcessedSignal.raw.	US84103572_253329610001_101.3DI_2_4.txt.gProcessedSignal.raw.	US84103572_253329610001_97.3DI_2_1.txt.gProcessedSignal.raw.	US84103572_253329610001_100.3D_1_3.txt.gProcessedSignal.raw.	US84103572_253329610001_98.3D_1_2.txt.gProcessedSignal.raw.	US84103572_253329610001_100.3DI_2_3.txt.gProcessedSignal.raw.	US84103572_253329610001_98.3DI_2_2.txt.gProcessedSignal.raw.	US84103572_253329610001_101.3D_1_4.txt.gProcessedSignal.normalized.	US84103572_253329610001_97.3D_1_1.txt.gProcessedSignal.normalized.	US84103572_253329610003_101.3D_2_2.txt.gProcessedSignal.normalized.	US84103572_253329610001_101.3DI_2_4.txt.gProcessedSignal.normalized.	US84103572_253329610001_97.3DI_2_1.txt.gProcessedSignal.normalized.	US84103572_253329610001_100.3D_1_3.txt.gProcessedSignal.normalized.	US84103572_253329610001_98.3D_1_2.txt.gProcessedSignal.normalized.	US84103572_253329610001_100.3DI_2_3.txt.gProcessedSignal.normalized.	US84103572_253329610001_98.3DI_2_2.txt.gProcessedSignal.normalized.	GeneSymbol	ControlType	EnsemblID	EntrezGeneID	GenbankAccession	GeneName.x	GenomicCoordinates	Go	RefSeqAccession	RefSeqAccession_1	UniGeneID	GeneName.y	SystematicName	Description
A_23_P100517	0.0232556	1.29001	up	317.468	320.663	371.57	236.013	80.0538	143.909	230.398	224.026	276.15	8.0318	8.01596	8.11609	7.66036	7.68256	7.42162	7.55923	7.81439	7.90122	TMEM170A	FALSE	ENST00000357613	124491///124491	NM_145254	transmembrane protein 170A	chr16:75481508-75481449	GO:0016020|GO:0016021	NM_145254	NM_145254	Hs.487510	TMEM170A	NM_145254	ref|Homo sapiens transmembrane protein 170A (TMEM170A), mRNA [NM_145254]
A_23_P101093	0.0391006	2.06184	up	242.981	318.365	358.115	258.195	81.7511	85.2619	165.354	200.254	316.729	7.65885	8.00507	8.07693	7.78192	7.71281	6.60395	7.07129	7.65629	8.10682	COPZ2	FALSE	ENST00000006101	51226///51226	NM_016429	coatomer protein complex, subunit zeta 2	chr17:46105838-46103783	GO:0000139|GO:0005737|GO:0005794|GO:0005801|GO:0006886|GO:0016020|GO:0016192|GO:0030126|GO:0031410	NM_016429	NM_016429	Hs.408434	COPZ2	NM_016429	ref|Homo sapiens coatomer protein complex, subunit zeta 2 (COPZ2), mRNA [NM_016429]
A_23_P1014	0.00988877	1.75764	up	1223.15	1229.95	1646.23	1224.7	406.536	602.02	792.551	1153.3	1561.61	9.86971	9.9068	10.1477	10.0298	10.1333	9.61562	9.42239	10.2305	10.4347	C1orf97	FALSE	NA	84791///84791	NR_026761	chromosome 1 open reading frame 97	chr1:211605740-211605799	NA	NR_026761	NR_026761	NA	C1orf97	NR_026761	ref|Homo sapiens chromosome 1 open reading frame 97 (C1orf97), non-coding RNA [NR_026761]
A_23_P101434	0.0219336	3.75007	up	61.3106	30.8137	43.4176	94.4788	10.4974	26.2876	20.3893	92.4889	69.5101	5.79843	4.8485	5.71072	6.29584	4.15911	4.65603	3.89497	6.45908	5.90576	NLRP12	FALSE	ENST00000391773	91662///91662	NM_033297	NLR family, pyrin domain containing 12	chr19:54297367-54297308	GO:0000166|GO:0005515|GO:0005524|GO:0005737|GO:0006919|GO:0007165|GO:0008588|GO:0008656|GO:0009968|GO:0031953|GO:0043124|GO:0045381|GO:0045409|GO:0045751|GO:0050710|GO:0050711|GO:0050718|GO:0050729	NM_033297	NM_033297	Hs.631573	NLRP12	NM_033297	ref|Homo sapiens NLR family, pyrin domain containing 12 (NLRP12), transcript variant 1, mRNA [NM_033297]
A_23_P102404	0.0306951	1.282	up	6544.63	3498.73	4808.54	4249.21	1240.12	1691.19	2769.14	2764.85	3418.44	12.2779	11.4071	11.7317	11.842	11.7171	11.0629	11.2364	11.4805	11.5357	CCT7	FALSE	ENST00000258091	10574///10574	NM_006429	chaperonin containing TCP1, subunit 7 (eta)	chr2:73479769-73479828	GO:0000166|GO:0005524|GO:0005737|GO:0005739|GO:0005829|GO:0005832|GO:0006457|GO:0042802|GO:0044267|GO:0051082|GO:0051084	NM_006429	NM_006429	Hs.368149	CCT7	NM_006429	ref|Homo sapiens chaperonin containing TCP1, subunit 7 (eta) (CCT7), transcript variant 1, mRNA [NM_006429]
A_23_P104201	0.0131055	1.26811	up	2586.33	2347.6	3167.25	1918.49	657.952	1110.8	1533.7	1653.66	1993.67	10.9429	10.9024	11.1228	10.6732	10.7708	10.4593	10.3634	10.733	10.7751	YME1L1	FALSE	ENST00000375969	10730///10730	NM_139312	YME1-like 1 (S. cerevisiae)	chr10:27400808-27400749	GO:0000166|GO:0004222|GO:0005524|GO:0005739|GO:0006508|GO:0008233|GO:0016020|GO:0017111|GO:0030163|GO:0046872	NM_139312	NM_139312	Hs.499145	YME1L1	NM_139312	ref|Homo sapiens YME1-like 1 (S. cerevisiae) (YME1L1), nuclear gene encoding mitochondrial protein, transcript variant 1, mRNA [NM_139312]
A_23_P104705	0.0299518	1.15285	up	62.5112	26.7634	19.1421	88.9486	23.6809	46.9302	60.3428	61.1074	67.2659	5.82702	4.64898	5.01679	6.18996	5.46675	5.63284	5.61387	5.7944	5.86273	SLC29A2	FALSE	ENST00000546034	3177///3177	NM_001532	solute carrier family 29 (nucleoside transporters), member 2	chr11:66131783-66131724	GO:0005337|GO:0005634|GO:0005730|GO:0005886|GO:0005887|GO:0006139|GO:0008283|GO:0015858|GO:0016323|GO:0031965|GO:0055085|GO:0055086	NM_001532	NM_001532	Hs.569017	SLC29A2	NM_001532	ref|Homo sapiens solute carrier family 29 (nucleoside transporters), member 2 (SLC29A2), mRNA [NM_001532]
A_23_P104865	0.0130688	1.18029	up	32.1312	30.9999	9.0218	47.1545	16.6551	25.6493	32.511	34.8762	34.9295	4.81341	4.85757	4.40334	5.08871	4.88434	4.61882	4.64032	4.85641	4.88102	NA	FALSE	NA	NA	AB529259	NA	chr11:124029515-124029574	NA	NA	NA	Hs.512487	AB529259	AB529259	gb|Synthetic construct DNA, clone: pF1KE0833, Homo sapiens OLFR959 gene for olfactory receptor 959, without stop codon, in Flexi system. [AB529259]
A_23_P105044	0.00401092	1.28913	up	412.117	1733.52	1671.17	2707.89	464.358	1022.81	1547.77	1654.47	1910.75	8.38227	10.4037	10.1762	11.205	10.3222	10.352	10.3744	10.7359	10.7233	MRPL23	FALSE	ENST00000381519	6150///6150	NM_021134	mitochondrial ribosomal protein L23	chr11:1974021-1974080	GO:0000166|GO:0003723|GO:0003735|GO:0005622|GO:0005739|GO:0005762|GO:0005840|GO:0006412	NM_021134	NM_021134	Hs.3254	MRPL23	NM_021134	ref|Homo sapiens mitochondrial ribosomal protein L23 (MRPL23), nuclear gene encoding mitochondrial protein, mRNA [NM_021134]
A_23_P105368	0.0284413	1.53168	up	36.4777	22.1919	34.7902	19.6383	5.0436	10.1902	15.6841	21.8031	18.3307	5.01105	4.37507	5.5114	3.61708	2.69442	3.23969	3.50315	4.08266	3.8904	NA	FALSE	NA	NA	AK001057	NA	chr12:129298442-129298383	NA	NA	NA	Hs.661642	AK001057	AK001057	gb|Homo sapiens cDNA FLJ10195 fis, clone HEMBA1004771. [AK001057]
A_23_P105625	0.0438486	1.15299	up	991.949	800.836	1148.99	689.652	224.925	425.146	623.309	573.517	704.371	9.57182	9.32184	9.65807	9.21514	9.20543	9.03155	9.08313	9.21978	9.30566	COQ5	FALSE	ENST00000288532	84274///84274	NM_032314	coenzyme Q5 homolog, methyltransferase (S. cerevisiae)	chr12:120941375-120941316	GO:0005739|GO:0006744|GO:0008168|GO:0016740	NM_032314	NM_032314	Hs.17250	COQ5	NM_032314	ref|Homo sapiens coenzyme Q5 homolog, methyltransferase (S. cerevisiae) (COQ5), nuclear gene encoding mitochondrial protein, mRNA [NM_032314]
A_23_P105794	0.00166169	10.6077	up	43.6937	56.0978	134.197	79.3515	26.1316	28.0811	37.1644	360.105	277.139	5.28932	5.67163	6.86804	5.99659	5.64054	4.76451	4.8552	8.52723	7.90656	EPSTI1	FALSE	ENST00000476830	94240///94240	NM_033255	epithelial stromal interaction 1 (breast)	chr13:43528115-43500538	NA	NM_033255	NM_033255	Hs.546467	EPSTI1	NM_033255	ref|Homo sapiens epithelial stromal interaction 1 (breast) (EPSTI1), transcript variant 2, mRNA [NM_033255]
A_23_P106299	0.00860067	1.23106	up	39880.3	50477.3	50094.6	45197.8	12760.2	23853	36710.1	36578.1	42483.3	15.0124	15.1998	15.1704	15.259	15.0696	14.9306	14.8842	15.1998	15.2149	SERF2	FALSE	ENST00000486144	10169///10169	NM_001018108	small EDRK-rich factor 2	chr15:44085932-44085991	GO:0003674|GO:0005634|GO:0005829|GO:0008150	NM_001018108	NM_001018108	Hs.424126	SERF2	NM_001018108	ref|Homo sapiens small EDRK-rich factor 2 (SERF2), transcript variant 3, mRNA [NM_001018108]
A_23_P106481	0.0262243	1.13462	up	1003.29	2081.93	3284.61	1826.53	588.641	1018.26	1548.83	1436.26	1680.4	9.58652	10.725	11.1734	10.608	10.638	10.3453	10.3769	10.5375	10.5491	TMEM85	FALSE	ENST00000267750	51234///51234	NM_016454	transmembrane protein 85	chr15:34520664-34520723	GO:0006915|GO:0016020|GO:0016021	NM_016454	NM_016454	Hs.250905	TMEM85	NM_016454	ref|Homo sapiens transmembrane protein 85 (TMEM85), mRNA [NM_016454]
A_23_P106544	0.00155226	1.43793	up	3184.11	2283.19	3178.14	2662.72	631.775	1321.98	1941.62	2305.31	2688.27	11.259	10.8629	11.1275	11.1734	10.7151	10.6894	10.7042	11.2323	11.2093	C16orf61	FALSE	ENST00000219400	56942///56942	NM_020188	chromosome 16 open reading frame 61	chr16:81009944-81009885	NA	NM_020188	NM_020188	Hs.55028	C16orf61	NM_020188	ref|Homo sapiens chromosome 16 open reading frame 61 (C16orf61), mRNA [NM_020188]
A_23_P106859	0.0374985	1.1379	up	2181.2	2033.09	2110.97	1879.33	529.027	1142.59	1683.17	1548.64	1893.11	10.6852	10.6792	10.5734	10.6439	10.4756	10.5031	10.4817	10.6453	10.7123	COX4NB	FALSE	ENST00000253457	10328///10328	NM_006067	COX4 neighbor	chr16:85813076-85813017	GO:0005634|GO:0005737|GO:0005739	NM_006067	NM_006067	Hs.173162	COX4NB	NM_006067	ref|Homo sapiens COX4 neighbor (COX4NB), transcript variant 1, mRNA [NM_006067]
A_23_P110196	0.000888	16.5285	up	71.8541	69.4965	91.8568	62.2565	24.7138	47.285	81.2164	1049.29	930.137	6.02038	5.94505	6.45691	5.57005	5.54705	5.64638	6.04922	10.1107	9.67871	HERC5	FALSE	ENST00000502913	51191///51191	NM_016323	hect domain and RLD 5	chr4:89426889-89426948	GO:0000079|GO:0004842|GO:0005515|GO:0005622|GO:0005737|GO:0005829|GO:0009615|GO:0016874|GO:0016881|GO:0032020|GO:0032480|GO:0042296|GO:0042787|GO:0045087|GO:0048471|GO:0050688	NM_016323	NM_016323	Hs.26663	HERC5	NM_016323	ref|Homo sapiens hect domain and RLD 5 (HERC5), mRNA [NM_016323]
A_23_P111132	0.022883	1.70553	up	3902.13	4616.61	6340.89	2547.82	1577.51	2259.97	4145.19	5695.53	5887.97	11.5535	11.8572	12.118	11.1006	12.0819	11.4794	11.8349	12.491	12.3638	HSPA1A	FALSE	ENST00000375651	3303///3303	NM_005345	heat shock 70kDa protein 1A	chr6:31785491-31785550	NA	NM_005345	NM_005345	Hs.274402	HSPA1A	NM_005345	ref|Homo sapiens heat shock 70kDa protein 1A (HSPA1A), mRNA [NM_005345]
A_23_P111517	0.0173977	2.25023	up	8.65051	10.7807	6.49977	62.447	4.81821	15.7714	26.9603	47.007	42.3257	2.72717	3.35358	4.11512	5.57592	2.66588	3.85345	4.34258	5.35818	5.178	WBSCR17	FALSE	ENST00000467723	64409///64409	NM_022479	Williams-Beuren syndrome chromosome region 17	chr7:71177978-71178037	GO:0000139|GO:0004653|GO:0005529|GO:0005794|GO:0016020|GO:0016021|GO:0016757	NM_022479	NM_022479	Hs.488591	WBSCR17	NM_022479	ref|Homo sapiens Williams-Beuren syndrome chromosome region 17 (WBSCR17), mRNA [NM_022479]
A_23_P111804	0.00169119	3.11944	up	1803.84	1200.6	2168.4	1538	379.494	492.445	833.842	2144.84	2215.96	10.4347	9.87192	10.6119	10.3617	10.0051	9.26924	9.50937	11.115	10.9462	PARP12	FALSE	ENST00000488726	64761///64761	NM_022750	poly (ADP-ribose) polymerase family, member 12	chr7:139724005-139723946	GO:0003676|GO:0003950|GO:0005634|GO:0008270|GO:0016740|GO:0046872	NM_022750	NM_022750	Hs.12646	PARP12	NM_022750	ref|Homo sapiens poly (ADP-ribose) polymerase family, member 12 (PARP12), mRNA [NM_022750]
A_23_P113005	0.0404792	1.17545	up	59.0162	46.8101	24.256	71.4371	33.4742	48.4834	60.9	66.8791	66.399	5.74934	5.4313	5.20611	5.80995	6.09922	5.69046	5.62734	5.94164	5.8426	EFNA1	FALSE	ENST00000469878	1942///1942	NM_004428	ephrin-A1	chr1:155106767-155106826	GO:0000122|GO:0000187|GO:0003180|GO:0003183|GO:0003199|GO:0005102|GO:0005515|GO:0005576|GO:0005886|GO:0005887|GO:0007267|GO:0010719|GO:0014028|GO:0016477|GO:0030182|GO:0033628|GO:0034446|GO:0043535|GO:0045765|GO:0046658|GO:0046875|GO:0048013|GO:0050731|GO:0050770	NM_004428	NM_004428	Hs.516664	EFNA1	NM_004428	ref|Homo sapiens ephrin-A1 (EFNA1), transcript variant 1, mRNA [NM_004428]
A_23_P113701	0.0147752	1.22942	up	87.2703	97.509	177.378	87.5721	42.8584	33.1535	42.888	46.0424	49.3336	6.29572	6.38169	7.21182	6.16101	6.54823	5.04738	5.08329	5.32331	5.40332	PDGFA	FALSE	ENST00000402802	5154///5154	NM_002607	platelet-derived growth factor alpha polypeptide	chr7:536988-536929	GO:0000139|GO:0001525|GO:0001666|GO:0001775|GO:0001942|GO:0002053|GO:0002576|GO:0005161|GO:0005518|GO:0005576|GO:0005615|GO:0005788|GO:0005902|GO:0007179|GO:0007267|GO:0007596|GO:0008083|GO:0008284|GO:0009611|GO:0009790|GO:0009887|GO:0009986|GO:0010033|GO:0010035|GO:0010512|GO:0010544|GO:0014068|GO:0014910|GO:0016020|GO:0030031|GO:0030036|GO:0030168|GO:0030335|GO:0031093|GO:0031954|GO:0032355|GO:…	NM_002607	NM_002607	Hs.535898	PDGFA	NM_002607	ref|Homo sapiens platelet-derived growth factor alpha polypeptide (PDGFA), transcript variant 1, mRNA [NM_002607]
A_23_P114095	0.00647612	1.30257	up	205.005	111.031	111.344	193.761	29.4243	71.6778	99.4468	106.214	123.082	7.44478	6.549	6.65858	7.38929	5.86756	6.33187	6.33559	6.67769	6.7525	MBTPS2	FALSE	ENST00000379484	51360///51360	NM_015884	membrane-bound transcription factor peptidase, site 2	chrX:21900749-21900808	GO:0000139|GO:0004222|GO:0005737|GO:0006508|GO:0008202|GO:0008203|GO:0008233|GO:0008237|GO:0016020|GO:0016021|GO:0046872	NM_015884	NM_015884	Hs.443490	MBTPS2	NM_015884	ref|Homo sapiens membrane-bound transcription factor peptidase, site 2 (MBTPS2), mRNA [NM_015884]
A_23_P114282	0.0203864	1.15753	up	5142.07	3828.14	4471.65	4135.86	1034.01	1950.28	2759.47	2697.4	3282.79	11.9363	11.5645	11.6165	11.8219	11.4179	11.2706	11.2286	11.4524	11.4689	MCTS1	FALSE	ENST00000371315	28985///28985	NM_014060	malignant T cell amplified sequence 1	chrX:119746090-119746149	GO:0003723|GO:0005737|GO:0006355|GO:0006974|GO:0007049|GO:0008284|GO:0040008	NM_014060	NM_014060	Hs.102696	MCTS1	NM_014060	ref|Homo sapiens malignant T cell amplified sequence 1 (MCTS1), transcript variant 1, mRNA [NM_014060]
A_23_P115011	0.0232378	1.53102	up	18.5057	18.4267	23.7936	21.0735	11.5184	13.4233	17.1942	26.251	21.0095	3.96371	4.10219	5.19067	3.72543	4.29587	3.62387	3.63927	4.39494	4.09717	ADAMTSL4	FALSE	ENST00000369039	54507///54507	NM_019032	ADAMTS-like 4	chr1:150532922-150532981	GO:0002020|GO:0004222|GO:0005515|GO:0005575|GO:0005576|GO:0005614|GO:0008233|GO:0030198|GO:0031012|GO:0043065	NM_019032	NM_019032	Hs.516243	ADAMTSL4	NM_019032	ref|Homo sapiens ADAMTS-like 4 (ADAMTSL4), transcript variant 1, mRNA [NM_019032]
A_23_P115316	0.00116295	1.61806	up	1010.06	938.478	1379.95	687.035	318.115	441.689	662.907	855.962	1017.42	9.60212	9.51891	9.88575	9.20879	9.72654	9.09501	9.16149	9.81718	9.82785	TOR3A	FALSE	ENST00000367627	64222///64222	NM_022371	torsin family 3, member A	chr1:179064718-179064777	GO:0000166|GO:0005524|GO:0005737|GO:0005783|GO:0051085	NM_022371	NM_022371	Hs.584957	TOR3A	NM_022371	ref|Homo sapiens torsin family 3, member A (TOR3A), mRNA [NM_022371]
A_23_P115762	0.00635906	1.28289	up	613.299	456.206	507.56	536.014	180.602	282.392	384.242	426.459	478.363	8.90489	8.51511	8.52348	8.88662	8.9108	8.41806	8.36125	8.76189	8.73621	ECD	FALSE	ENST00000430082	11319///11319	NM_007265	ecdysoneless homolog (Drosophila)	chr10:74894380-74894321	GO:0003713|GO:0005634|GO:0005737|GO:0006110|GO:0006355|GO:0006366	NM_007265	NM_007265	Hs.631822	ECD	NM_007265	ref|Homo sapiens ecdysoneless homolog (Drosophila) (ECD), transcript variant 1, mRNA [NM_007265]
A_23_P11685	0.0127307	2.15309	up	211.237	127.355	223.68	238.352	41.0212	57.2841	60.9807	132.781	124.917	7.48346	6.72839	7.48769	7.67351	6.47252	5.97627	5.62895	7.03869	6.77935	PLA2G4A	FALSE	ENST00000442353	5321///5321	NM_024420	phospholipase A2, group IVA (cytosolic, calcium-dependent)	chr1:186957652-186957711	GO:0001542|GO:0001554|GO:0004622|GO:0004623|GO:0005509|GO:0005544|GO:0005624|GO:0005634|GO:0005737|GO:0005789|GO:0005829|GO:0006663|GO:0006690|GO:0007568|GO:0007596|GO:0008152|GO:0008284|GO:0009395|GO:0009408|GO:0009725|GO:0010243|GO:0016023|GO:0016042|GO:0016787|GO:0019369|GO:0030168|GO:0030501|GO:0031340|GO:0031394|GO:0031622|GO:0032496|GO:0033280|GO:0042542|GO:0042588|GO:0043065|GO:0043129|GO:…	NM_024420	NM_024420	Hs.497200	PLA2G4A	NM_024420	ref|Homo sapiens phospholipase A2, group IVA (cytosolic, calcium-dependent) (PLA2G4A), mRNA [NM_024420]
A_23_P1170	0.0310138	1.29692	up	34.8642	39.168	33.407	36.8015	10.3452	31.5011	35.5783	42.8068	45.5358	4.94406	5.18903	5.475	4.64237	4.13588	4.95603	4.78185	5.20177	5.28629	ANUBL1	FALSE	ENST00000374370	93550///93550	NM_174890	AN1, ubiquitin-like, homolog (Xenopus laevis)	chr10:46112017-46111958	GO:0008270|GO:0046872	NM_174890	NM_174890	Hs.89029	ANUBL1	NM_174890	ref|Homo sapiens AN1, ubiquitin-like, homolog (Xenopus laevis) (ANUBL1), transcript variant 1, mRNA [NM_174890]
A_23_P117494	0.0257537	1.30146	up	5305.84	1648.96	2510.08	3728.36	463.255	879.975	1192.29	1402.52	1549.33	11.9869	10.3271	10.8083	11.6711	10.3172	10.1546	10.0069	10.5116	10.4101	MTHFD1	FALSE	ENST00000216605	4522///4522	NM_005956	methylenetetrahydrofolate dehydrogenase (NADP+ dependent) 1, methenyltetrahydrofolate cyclohydrolase, formyltetrahydrofolate synthetase	chr14:64926496-64926555	GO:0000105|GO:0000166|GO:0004329|GO:0004477|GO:0004486(methylenetetrahydrofolate dehydrogenase [NAD(P)+] activity)|GO:0004488(methylenetetrahydrofolate dehydrogenase (NADP+) activity)|GO:0005515|GO:0005524|GO:0005737|GO:0005739|GO:0005829|GO:0006164|GO:0006548|GO:0006730|GO:0006766|GO:0006767|GO:0008652|GO:0009086|GO:0009396|GO:0016155|GO:0016491|GO:0016787|GO:0016874|GO:0046655	NM_005956	NM_005956	Hs.652308	MTHFD1	NM_005956	ref|Homo sapiens methylenetetrahydrofolate dehydrogenase (NADP+ dependent) 1, methenyltetrahydrofolate cyclohydrolase, formyltetrahydrofolate synthetase (MTHFD1), mRNA [NM_005956]
A_23_P117558	0.0129654	1.19516	up	2383.92	1920.63	2605.29	1617.32	479.087	930.9	1454.56	1409.44	1635.93	10.8247	10.5749	10.8513	10.4385	10.3576	10.2287	10.2779	10.514	10.5071	FKBP3	FALSE	ENST00000216330	2287///2287	NM_002013	FK506 binding protein 3, 25kDa	chr14:45587328-45587269	GO:0000413|GO:0003755|GO:0004872|GO:0005528|GO:0005634|GO:0006457|GO:0016020|GO:0016853|GO:0018208	NM_002013	NM_002013	Hs.509226	FKBP3	NM_002013	ref|Homo sapiens FK506 binding protein 3, 25kDa (FKBP3), mRNA [NM_002013]
A_23_P117580	0.00296002	1.59148	up	13.975	11.6027	34.9963	12.237	15.6674	7.07468	7.29852	13.3998	11.3566	3.56832	3.44936	5.51589	2.97359	4.78943	2.64701	2.61625	3.3625	3.24151	ENTPD5	FALSE	ENST00000334696	957///957	NM_001249	ectonucleoside triphosphate diphosphohydrolase 5	chr14:74439616-74438582	GO:0004382|GO:0005783|GO:0005788|GO:0006096|GO:0006487|GO:0008283|GO:0014066|GO:0016049|GO:0016787|GO:0045134|GO:0046034|GO:0051084	NM_001249	NM_001249	Hs.720540	ENTPD5	NM_001249	ref|Homo sapiens ectonucleoside triphosphate diphosphohydrolase 5 (ENTPD5), mRNA [NM_001249]
A_23_P117734	0.0364581	1.13038	up	260.97	237.355	252.517	214.181	54.3811	131.205	196.797	178.158	207.89	7.7609	7.59511	7.63541	7.52941	6.99225	7.27643	7.331	7.47103	7.49	LYSMD4	FALSE	ENST00000545021	145748///145748	NM_152449	LysM, putative peptidoglycan-binding, domain containing 4	chr15:100267828-100267769	GO:0016020|GO:0016021|GO:0016998	NM_152449	NM_152449	Hs.562568	LYSMD4	NM_152449	ref|Homo sapiens LysM, putative peptidoglycan-binding, domain containing 4 (LYSMD4), mRNA [NM_152449]
A_23_P118536	0.0142252	2.18948	up	31.9976	38.0712	50.1892	35.7767	8.07872	30.3565	34.4225	76.9414	61.4556	4.8063	5.14808	5.84285	4.59274	3.60097	4.89444	4.73316	6.16176	5.72703	SLFN12	FALSE	ENST00000479326	55106///55106	NM_018042	schlafen family member 12	chr17:33738460-33738401	GO:0005524	NM_018042	NM_018042	Hs.663548	SLFN12	NM_018042	ref|Homo sapiens schlafen family member 12 (SLFN12), mRNA [NM_018042]
A_23_P119042	0.0286653	2.43277	up	183.452	650.688	1028.39	258.562	274.369	97.8291	211.222	299.527	435.611	7.29825	9.01157	9.48382	7.78363	9.48713	6.82055	7.42947	8.23248	8.58273	NKG7	FALSE	ENST00000221978	4818///4818	NM_005601	natural killer cell group 7 sequence	chr19:51875005-51874946	GO:0005886|GO:0005887	NM_005601	NM_005601	Hs.10306	NKG7	NM_005601	ref|Homo sapiens natural killer cell group 7 sequence (NKG7), mRNA [NM_005601]
A_23_P119337	0.0376138	1.49741	up	607.716	548.043	483.358	507.016	113.06	390.067	595.528	790.705	740.684	8.88776	8.7797	8.45754	8.79664	8.22626	8.89801	9.01479	9.70286	9.37489	ATF5	FALSE	ENST00000423777	22809///22809	NM_012068	activating transcription factor 5	chr19:50436754-50436813	GO:0003700|GO:0003714|GO:0005515|GO:0005634|GO:0005667|GO:0005730|GO:0005737|GO:0006357|GO:0006916|GO:0043565|GO:0046983|GO:0048712|GO:0050768	NM_012068	NM_012068	Hs.9754	ATF5	NM_012068	ref|Homo sapiens activating transcription factor 5 (ATF5), transcript variant 1, mRNA [NM_012068]
A_23_P119634	0.021064	2.57891	up	21.3863	11.9278	12.4449	12.8722	11.0691	6.00783	11.6647	22.7062	20.8775	4.1806	3.48539	4.66982	3.02246	4.23996	2.42195	3.07925	4.14966	4.08506	UPK1A	FALSE	ENST00000379013	11045///11045	NM_007000	uroplakin 1A	chr19:36168740-36168878	GO:0005783|GO:0005886|GO:0016021|GO:0016324|GO:0030855|GO:0042803|GO:0048029|GO:0051259	NM_007000	NM_007000	Hs.159309	UPK1A	NM_007000	ref|Homo sapiens uroplakin 1A (UPK1A), mRNA [NM_007000]
A_23_P120002	0.00378455	6.5849	up	807.886	863.256	1508.68	799.062	311.284	267.861	599.575	2663.78	3072.24	9.29519	9.42476	10.0199	9.41892	9.69053	8.3466	9.02436	11.4366	11.3727	SP110	FALSE	ENST00000338556	3431///3431	NM_004510	SP110 nuclear body protein	chr2:231042320-231042261	GO:0003677|GO:0004871|GO:0005488|GO:0005634|GO:0006355|GO:0007165|GO:0008270|GO:0044419|GO:0046872	NM_004510	NM_004510	Hs.145150	SP110	NM_004510	ref|Homo sapiens SP110 nuclear body protein (SP110), transcript variant b, mRNA [NM_004510]
A_23_P120931	0.00935982	1.71695	up	391.089	425.972	559.707	383.121	111.062	180.779	298.338	412.224	430.84	8.31109	8.41392	8.65807	8.37336	8.19275	7.75834	7.96705	8.7217	8.56339	APOBEC3C	FALSE	ENST00000361441	27350///27350	NM_014508	apolipoprotein B mRNA editing enzyme, catalytic polypeptide-like 3C	chr22:39414287-39414346	GO:0005515|GO:0008270|GO:0016787|GO:0016814(hydrolase activity, acting on carbon-nitrogen (but not peptide) bonds, in cyclic amidines)|GO:0044419|GO:0046872	NM_014508	NM_014508	Hs.441124	APOBEC3C	NM_014508	ref|Homo sapiens apolipoprotein B mRNA editing enzyme, catalytic polypeptide-like 3C (APOBEC3C), mRNA [NM_014508]
A_23_P121064	0.0281934	2.23049	up	15.6254	31.5208	69.4975	9.61389	8.87344	31.7968	27.6204	66.6015	61.7946	3.72306	4.88232	6.16522	2.82204	3.88533	4.97397	4.37809	5.93302	5.73376	PTX3	FALSE	ENST00000295927	5806///5806	NM_002852	pentraxin 3, long	chr3:157160969-157161028	GO:0001872|GO:0001878|GO:0005576|GO:0006954|GO:0008228|GO:0045429|GO:0050766	NM_002852	NM_002852	Hs.591286	PTX3	NM_002852	ref|Homo sapiens pentraxin 3, long (PTX3), mRNA [NM_002852]
A_23_P121106	0.00977019	12.3606	up	9.59761	21.7906	13.9718	9.2425	6.00358	8.73684	18.4299	189.664	102.207	2.85169	4.35015	4.76344	2.79527	2.80662	3.05413	3.7446	7.58264	6.47145	HESX1	FALSE	ENST00000295934	8820///8820	NM_003865	HESX homeobox 1	chr3:57232831-57232512	GO:0003677|GO:0003682|GO:0003700|GO:0005634|GO:0006355|GO:0007275|GO:0007420|GO:0008022|GO:0030916|GO:0043565|GO:0043584|GO:0047485|GO:0048853	NM_003865	NM_003865	Hs.171980	HESX1	NM_003865	ref|Homo sapiens HESX homeobox 1 (HESX1), mRNA [NM_003865]
A_23_P121253	0.0276548	9.50982	up	88.2083	327.057	444.776	176.194	90.5159	66.3179	283.577	1474.41	1172.82	6.3122	8.04217	8.33928	7.23739	7.88277	6.20481	7.88388	10.5677	10.0199	TNFSF10	FALSE	ENST00000241261	8743///8743	NM_003810	tumor necrosis factor (ligand) superfamily, member 10	chr3:172223925-172223866	GO:0005102|GO:0005125|GO:0005164|GO:0005515|GO:0005576|GO:0005615|GO:0005625|GO:0005887|GO:0006915|GO:0006917|GO:0006919|GO:0006955|GO:0007165|GO:0007267|GO:0008624|GO:0008633|GO:0016020|GO:0043123|GO:0046872	NM_003810	NM_003810	Hs.478275	TNFSF10	NM_003810	ref|Homo sapiens tumor necrosis factor (ligand) superfamily, member 10 (TNFSF10), transcript variant 1, mRNA [NM_003810]
A_23_P121806	0.0132735	1.28305	up	812.068	526.268	683.202	578.186	110.775	276.414	403.298	445.951	475.505	9.30021	8.72857	8.92857	8.97603	8.19037	8.3932	8.44064	8.82862	8.72438	ENOPH1	FALSE	ENST00000505846	58478///58478	NM_021204	enolase-phosphatase 1	chr4:83381838-83381897	GO:0000287|GO:0005575|GO:0005634|GO:0005737|GO:0008652|GO:0008967|GO:0009086|GO:0016787|GO:0019509|GO:0043715|GO:0043716|GO:0043874	NM_021204	NM_021204	Hs.18442	ENOPH1	NM_021204	ref|Homo sapiens enolase-phosphatase 1 (ENOPH1), mRNA [NM_021204]
A_23_P121875	0.0264026	1.37057	up	182.657	134.528	180.908	154.079	25.8776	92.9567	113.221	133.591	159.193	7.29398	6.79447	7.23513	7.04311	5.62359	6.73818	6.52973	7.04611	7.13135	C5orf28	FALSE	ENST00000512085	64417///64417	NM_022483	chromosome 5 open reading frame 28	chr5:43445659-43445600	GO:0016020|GO:0016021	NM_022483	NM_022483	Hs.558531	C5orf28	NM_022483	ref|Homo sapiens chromosome 5 open reading frame 28 (C5orf28), mRNA [NM_022483]
A_23_P122228	0.026871	1.19482	up	6129.23	4641.31	4932.19	6423.87	1266.95	2568.51	3652.59	3831.58	4558.21	12.1973	11.8685	11.7634	12.4356	11.7452	11.7124	11.6537	11.897	11.9827	NDUFS6	FALSE	ENST00000274137	4726///4726	NM_004553	NADH dehydrogenase (ubiquinone) Fe-S protein 6, 13kDa (NADH-coenzyme Q reductase)	chr5:1802479-1814502	GO:0005739|GO:0005743|GO:0005747|GO:0006120|GO:0006810|GO:0008137(NADH dehydrogenase (ubiquinone) activity)|GO:0009055|GO:0016020|GO:0022904|GO:0070469	NM_004553	NM_004553	Hs.408257	NDUFS6	NM_004553	ref|Homo sapiens NADH dehydrogenase (ubiquinone) Fe-S protein 6, 13kDa (NADH-coenzyme Q reductase) (NDUFS6), nuclear gene encoding mitochondrial protein, mRNA [NM_004553]
A_23_P12241	0.0218513	1.6823	up	167.85	58.881	71.5757	190.162	18.2018	45.642	69.9122	85.2116	110.557	7.18351	5.73065	6.19463	7.35795	5.02316	5.5846	5.82622	6.32232	6.58938	MCOLN3	FALSE	ENST00000341115	55283///55283	NM_018298	mucolipin 3	chr1:85488028-85487863	GO:0005216|GO:0005737|GO:0005886|GO:0006811|GO:0007626|GO:0016021|GO:0042491	NM_018298	NM_018298	Hs.535239	MCOLN3	NM_018298	ref|Homo sapiens mucolipin 3 (MCOLN3), mRNA [NM_018298]
A_23_P123086	0.0370661	1.3184	up	249.741	274.148	566.391	197.499	78.1592	157.768	261.035	252.639	319.738	7.69785	7.80843	8.67153	7.40976	7.63984	7.5623	7.74964	7.99038	8.11912	KIAA1908	FALSE	NA	114796///114796	NR_027329	hypothetical LOC114796	chr7:1628857-1628916	NA	NR_027329	NR_027329	Hs.436146	KIAA1908	NR_027329	ref|Homo sapiens hypothetical LOC114796 (KIAA1908), transcript variant 1, non-coding RNA [NR_027329]
A_23_P123265	0.0104499	1.25216	up	441.636	521.155	719.679	287.677	100.478	246.825	334.284	357.991	415.836	8.46301	8.71417	9.00673	7.93925	8.04067	8.22989	8.1512	8.51379	8.51613	SUMF2	FALSE	ENST00000395436	25870///25870	NM_015411	sulfatase modifying factor 2	chr7:56147679-56147738	GO:0005488|GO:0005783|GO:0005788|GO:0046872	NM_015411	NM_015411	Hs.728194	SUMF2	NM_015411	ref|Homo sapiens sulfatase modifying factor 2 (SUMF2), transcript variant 2, mRNA [NM_015411]
A_23_P123672	0.0323608	2.38058	up	882.89	851.186	1175.97	713.344	299.056	661.643	627.679	1747.2	1657.88	9.41376	9.41019	9.69356	9.27145	9.62581	9.75642	9.09197	10.8149	10.5362	TDRD7	FALSE	ENST00000422139	23424///23424	NM_014290	tudor domain containing 7	chr9:100258236-100258295	GO:0002089|GO:0003676|GO:0003729|GO:0005515|GO:0005737|GO:0005759|GO:0007281|GO:0007283|GO:0010608|GO:0033391|GO:0035770|GO:0043186|GO:0047485|GO:0070306	NM_014290	NM_014290	Hs.193842	TDRD7	NM_014290	ref|Homo sapiens tudor domain containing 7 (TDRD7), mRNA [NM_014290]
A_23_P123732	0.0395074	1.27281	up	534.687	882.614	1143.97	332.989	226.426	506.449	694.481	702.416	943.466	8.70359	9.44922	9.65039	8.17082	9.21626	9.31294	9.22616	9.52763	9.7075	C9orf103	FALSE	ENST00000277124	414328///414328	NM_001001551	chromosome 9 open reading frame 103	chr9:86258959-86259018	GO:0000166|GO:0003674|GO:0004765|GO:0005524|GO:0005575|GO:0005737|GO:0005975|GO:0008150|GO:0016740|GO:0046316	NM_001001551	NM_001001551	Hs.530261	C9orf103	NM_001001551	ref|Homo sapiens chromosome 9 open reading frame 103 (C9orf103), transcript variant 1, mRNA [NM_001001551]
A_23_P125423	0.010908	2.71312	up	56.266	46.7466	91.459	95.0096	27.1346	33.4066	55.8791	99.0203	133.409	5.67662	5.42924	6.45194	6.30383	5.71032	5.06115	5.50207	6.56974	6.87338	C1R	FALSE	ENST00000540394	715///715	NM_001733	complement component 1, r subcomponent	chr12:7187626-7187567	GO:0004252|GO:0005509|GO:0005576|GO:0006508|GO:0006955|GO:0006956|GO:0006958|GO:0008233|GO:0008236|GO:0045087	NM_001733	NM_001733	Hs.524224	C1R	NM_001733	ref|Homo sapiens complement component 1, r subcomponent (C1R), mRNA [NM_001733]
A_23_P126008	0.0160196	1.21021	up	658.588	594.88	768.656	670.486	208.681	338.919	482.679	475.057	579.853	9.01617	8.87902	9.09342	9.17586	9.10444	8.67955	8.70894	8.93285	9.00616	MAST2	FALSE	ENST00000372009	23139///23139	NM_015112	microtubule associated serine/threonine kinase 2	chr1:46501344-46501403	GO:0000166|GO:0000287|GO:0004674|GO:0005515|GO:0005524|GO:0005737|GO:0005856|GO:0005886|GO:0006468|GO:0019902|GO:0045075|GO:0048515	NM_015112	NM_015112	Hs.319481	MAST2	NM_015112	ref|Homo sapiens microtubule associated serine/threonine kinase 2 (MAST2), mRNA [NM_015112]
A_23_P126120	0.0250415	1.46438	up	15.6603	18.5554	50.6613	26.7224	3.3563	19.8971	29.0759	34.2699	36.3614	3.72643	4.1115	5.8522	4.1028	2.41333	4.21025	4.45892	4.82863	4.94111	CENPL	FALSE	ENST00000484920	91687///91687	NM_033319	centromere protein L	chr1:173772182-173772123	GO:0000087|GO:0000236|GO:0000278|GO:0000775|GO:0005634|GO:0005694|GO:0005829	NM_033319	NM_033319	Hs.720473	CENPL	NM_033319	ref|Homo sapiens centromere protein L (CENPL), transcript variant 2, mRNA [NM_033319]
A_23_P126266	0.0199205	1.56355	up	280.269	246.541	302.573	188.526	60.152	92.2862	150.99	189.65	190.66	7.85161	7.65089	7.86877	7.34507	7.18028	6.72984	6.93446	7.58243	7.37151	HLX	FALSE	ENST00000427693	3142///3142	NM_021958	H2.0-like homeobox	chr1:221055600-221055659	GO:0001889|GO:0003700|GO:0005634|GO:0006355|GO:0007275|GO:0007519|GO:0008284|GO:0030154|GO:0043565|GO:0045627|GO:0045629|GO:0046622|GO:0048484|GO:0048557	NM_021958	NM_021958	Hs.74870	HLX	NM_021958	ref|Homo sapiens H2.0-like homeobox (HLX), mRNA [NM_021958]
A_23_P126499	0.0130453	1.57863	up	43	32.5773	15.7634	51.3416	15.8357	24.6783	33.0003	47.7307	41.7136	5.26354	4.93058	4.86366	5.23565	4.80332	4.55671	4.66378	5.38195	5.15588	RSG1	FALSE	ENST00000375599	79363///79363	NM_030907	REM2 and RAB-like small GTPase 1	chr1:16559415-16559110	GO:0000166|GO:0005525|GO:0005622|GO:0005932|GO:0007264|GO:0017157|GO:0031338|GO:0034613|GO:0042384	NM_030907	NM_030907	Hs.546430	RSG1	NM_030907	ref|Homo sapiens REM2 and RAB-like small GTPase 1 (RSG1), mRNA [NM_030907]
A_23_P127088	0.0401755	1.18141	up	1066.32	1083.9	1178.53	926.777	322.4	626.712	955.398	874.44	1133.93	9.6848	9.72931	9.69519	9.61955	9.74676	9.66945	9.68041	9.85435	9.97652	CUEDC2	FALSE	ENST00000369937	79004///79004	NM_024040	CUE domain containing 2	chr10:104183423-104183280	GO:0005515|GO:0005634|GO:0005737	NM_024040	NM_024040	Hs.500874	CUEDC2	NM_024040	ref|Homo sapiens CUE domain containing 2 (CUEDC2), mRNA [NM_024040]
A_23_P127095	0.010361	1.26068	up	39750.1	35143.5	36524.9	40245.6	9317.84	19409.2	28696.5	28066.5	36096.9	15.0049	14.6913	14.6962	15.0857	14.6287	14.5329	14.5413	14.8297	14.9129	USMG5	FALSE	ENST00000369811	84833///84833	NM_032747	up-regulated during skeletal muscle growth 5 homolog (mouse)	chr10:105148909-105148850	GO:0005739|GO:0005743|GO:0016020|GO:0016021	NM_032747	NM_032747	Hs.500921	USMG5	NM_032747	ref|Homo sapiens up-regulated during skeletal muscle growth 5 homolog (mouse) (USMG5), transcript variant 2, mRNA [NM_032747]
A_23_P127406	0.000587	1.78064	up	10.5456	7.6553	20.1645	8.80068	8.65335	5.62459	5.85267	11.3582	10.7657	3.16613	2.66481	5.05787	2.55354	3.80751	2.31764	2.31666	3.1228	3.1763	KDM4D	FALSE	ENST00000536741	55693///55693	NM_018039	lysine (K)-specific demethylase 4D	chr11:94732352-94732411	GO:0005634|GO:0006355|GO:0016491|GO:0016568|GO:0016702|GO:0046872	NM_018039	NM_018039	Hs.503598	KDM4D	NM_018039	ref|Homo sapiens lysine (K)-specific demethylase 4D (KDM4D), mRNA [NM_018039]
A_23_P128991	0.0277487	1.15176	up	73.8195	10147.3	9315.34	14128.2	2632.27	6046.9	8252.18	8443.95	9936.84	6.05565	12.9142	12.6986	13.4993	12.8093	12.9261	12.8659	13.0895	13.1103	C14orf156	FALSE	ENST00000238688	81892///81892	NM_031210	chromosome 14 open reading frame 156	chr14:78182164-78183839	GO:0000166|GO:0003723|GO:0005634|GO:0005739|GO:0006355	NM_031210	NM_031210	Hs.655105	C14orf156	NM_031210	ref|Homo sapiens chromosome 14 open reading frame 156 (C14orf156), mRNA [NM_031210]
A_23_P130040	0.0459611	1.55389	up	1301.33	815.545	900.389	791.686	98.9221	354.998	667.652	722.805	886.363	9.95571	9.34866	9.30566	9.40759	8.01074	8.75562	9.17027	9.57331	9.62435	PHB	FALSE	ENST00000300408	5245///5245	NM_002634	prohibitin	chr17:47481838-47481779	GO:0000122|GO:0005515|GO:0005634|GO:0005654|GO:0005737|GO:0005739|GO:0005743|GO:0005887|GO:0006260|GO:0006355|GO:0007165|GO:0008285|GO:0010944|GO:0016020|GO:0016575|GO:0030308|GO:0042826|GO:0042921|GO:0042981|GO:0045892|GO:0050847|GO:0060766|GO:0071354	NM_002634	NM_002634	Hs.514303	PHB	NM_002634	ref|Homo sapiens prohibitin (PHB), mRNA [NM_002634]
A_23_P13183	0.022821	1.25067	up	2228.68	1469.81	1649.25	1255.5	246.125	747.469	1243.48	1242.52	1458.22	10.7195	10.1563	10.1505	10.0678	9.32686	9.93467	10.0678	10.3341	10.3137	EXT2	FALSE	ENST00000358681	2132///2132	NM_000401	exostosin 2	chr11:44266287-44266346	GO:0000139|GO:0001503|GO:0005515|GO:0005783|GO:0005789|GO:0005794|GO:0006024|GO:0007165|GO:0008375|GO:0015012|GO:0015014|GO:0015020|GO:0016020|GO:0016021|GO:0016757|GO:0031227|GO:0033692|GO:0042328|GO:0042803|GO:0046982|GO:0050508|GO:0050509	NM_000401	NM_000401	Hs.368404	EXT2	NM_000401	ref|Homo sapiens exostosin 2 (EXT2), transcript variant 1, mRNA [NM_000401]
A_23_P133770	0.00499918	1.59279	up	697.465	505.174	606.941	602.186	139.129	306.806	430.162	600.056	621.447	9.08832	8.67153	8.76896	9.03381	8.54614	8.53184	8.53184	9.2858	9.12098	C6orf129	FALSE	ENST00000373408	154467///154467	NM_138493	chromosome 6 open reading frame 129	chr6:37452608-37451029	GO:0016020|GO:0016021	NM_138493	NM_138493	Hs.284207	C6orf129	NM_138493	ref|Homo sapiens chromosome 6 open reading frame 129 (C6orf129), mRNA [NM_138493]
A_23_P134663	0.03921	1.59085	up	39.8916	6.20115	2.4605	28.8808	8.67354	19.6713	24.4636	39.4306	30.1222	5.15053	2.33891	3.15837	4.22998	3.81476	4.19001	4.18011	5.06035	4.64936	BAALC	FALSE	ENST00000309982	79870///79870	NM_024812	brain and acute leukemia, cytoplasmic	chr8:104242447-104242506	GO:0005634|GO:0005730|GO:0005737|GO:0005813|GO:0016020	NM_024812	NM_024812	Hs.533446	BAALC	NM_024812	ref|Homo sapiens brain and acute leukemia, cytoplasmic (BAALC), transcript variant 1, mRNA [NM_024812]
A_23_P135257	0.0203412	1.20136	up	103.205	77.6687	24.4457	133.453	20.0135	76.4119	113.132	110.406	123.25	6.52402	6.08705	5.21368	6.82336	5.18127	6.43988	6.52774	6.74128	6.75568	PRSS3	FALSE	ENST00000477653	5646///5646	NM_002771	protease, serine, 3	chr9:33797923-33797982	GO:0004252|GO:0005509|GO:0005515|GO:0005576|GO:0005615|GO:0006508|GO:0007586|GO:0008233|GO:0008236|GO:0031638|GO:0043542	NM_002771	NM_002771	Hs.654513	PRSS3	NM_002771	ref|Homo sapiens protease, serine, 3 (PRSS3), transcript variant 2, mRNA [NM_002771]
A_23_P135499	0.014289	1.20944	up	1134.63	746.976	1328.86	595.005	145.202	409.343	582.987	600.421	661.805	9.75802	9.22126	9.84684	9.01617	8.6032	8.9707	8.98463	9.28634	9.21768	CLIC4	FALSE	ENST00000374379	25932///25932	NM_013943	chloride intracellular channel 4	chr1:25170053-25170112	GO:0005244|GO:0005247|GO:0005254|GO:0005515|GO:0005622|GO:0005625|GO:0005634|GO:0005737|GO:0005739|GO:0005813|GO:0005829|GO:0005886|GO:0005902|GO:0005911|GO:0006811|GO:0006821|GO:0009986|GO:0015629|GO:0015630|GO:0016021|GO:0016363|GO:0030154|GO:0030216|GO:0030336|GO:0030496|GO:0030659|GO:0031410|GO:0032403|GO:0034707|GO:0035088|GO:0045177|GO:0048471|GO:0051493|GO:0071277	NM_013943	NM_013943	Hs.440544	CLIC4	NM_013943	ref|Homo sapiens chloride intracellular channel 4 (CLIC4), nuclear gene encoding mitochondrial protein, mRNA [NM_013943]
A_23_P135611	0.0309899	1.28123	up	384.474	343.586	455.739	299.713	103.779	171.115	280.614	278.047	325.065	8.28524	8.10582	8.37733	8.00455	8.08689	7.68611	7.8673	8.12377	8.14469	DALRD3	FALSE	ENST00000484831	55152///55152	NM_018114	DALR anticodon binding domain containing 3	chr3:49053704-49053645	GO:0000166|GO:0004814|GO:0005524|GO:0005737|GO:0006420	NM_018114	NM_018114	Hs.708076	DALRD3	NM_018114	ref|Homo sapiens DALR anticodon binding domain containing 3 (DALRD3), transcript variant 2, mRNA [NM_018114]
A_23_P136172	0.0066829	1.39368	up	387.023	322.714	351.019	301.648	72.2633	162.992	223.082	268.515	298.642	8.29469	8.02559	8.05106	8.01074	7.49778	7.61699	7.51403	8.07422	8.01459	TMEM68	FALSE	ENST00000540934	137695///137695	NM_152417	transmembrane protein 68	chr8:56652369-56652310	GO:0008152|GO:0008415|GO:0016020|GO:0016021	NM_152417	NM_152417	Hs.420076	TMEM68	NM_152417	ref|Homo sapiens transmembrane protein 68 (TMEM68), mRNA [NM_152417]
A_23_P136232	0.0378241	1.48368	up	239.167	134.555	217.427	144.892	23.7996	54.3567	88.8628	95.2929	118.097	7.63619	6.79493	7.45215	6.94875	5.47691	5.88764	6.17386	6.50771	6.69215	IMPAD1	FALSE	ENST00000262644	54928///54928	NM_017813	inositol monophosphatase domain containing 1	chr8:57875698-57875639	GO:0001501|GO:0001958|GO:0002063|GO:0005794|GO:0008254|GO:0008934(inositol-1(or 4)-monophosphatase activity)|GO:0009791|GO:0016020|GO:0016021|GO:0016787|GO:0030204|GO:0042733|GO:0046872	NM_017813	NM_017813	Hs.728870	IMPAD1	NM_017813	ref|Homo sapiens inositol monophosphatase domain containing 1 (IMPAD1), mRNA [NM_017813]
A_23_P13914	0.0349262	1.31736	up	756.289	442.132	366.327	637.501	111.747	252.566	416.562	429.306	489.627	9.20963	8.4717	8.10204	9.10238	8.20632	8.26299	8.48311	8.77099	8.77042	DHX37	FALSE	ENST00000308736	57647///57647	NM_032656	DEAH (Asp-Glu-Ala-His) box polypeptide 37	chr12:125431661-125431602	GO:0000166|GO:0003676|GO:0004386|GO:0005515|GO:0005524|GO:0008026|GO:0016787	NM_032656	NM_032656	Hs.107382	DHX37	NM_032656	ref|Homo sapiens DEAH (Asp-Glu-Ala-His) box polypeptide 37 (DHX37), mRNA [NM_032656]
A_23_P139143	0.0373556	1.79953	up	8.69979	171.593	446.162	195.178	50.4162	56.9345	109.981	135.647	152.208	2.7329	7.11759	8.34206	7.39812	6.8535	5.96747	6.48156	7.06793	7.07634	STX3	FALSE	ENST00000300150	6809///6809	NM_004177	syntaxin 3	chr11:59569425-59569484	GO:0001950|GO:0005484|GO:0005515|GO:0005773|GO:0005886|GO:0005911|GO:0006836|GO:0006886|GO:0006887|GO:0006944|GO:0016021|GO:0016324|GO:0030426|GO:0031175|GO:0031201|GO:0034599|GO:0042581|GO:0042582|GO:0043005|GO:0050544	NM_004177	NM_004177	Hs.180711	STX3	NM_004177	ref|Homo sapiens syntaxin 3 (STX3), transcript variant 1, mRNA [NM_004177]
A_23_P139786	0.000898	35.594	up	236.718	100.405	166.535	295.493	31.4394	80.4378	97.611	3934.49	2680.76	7.62319	6.42345	7.12616	7.98545	5.98257	6.52197	6.30924	11.9333	11.205	OASL	FALSE	ENST00000257570	8638///8638	NM_003733	2'-5'-oligoadenylate synthetase-like	chr12:121458379-121458320	GO:0003677|GO:0003725|GO:0005524|GO:0005730|GO:0005737|GO:0006955|GO:0008150|GO:0016740|GO:0019221|GO:0046966|GO:0060333|GO:0060337	NM_003733	NM_003733	Hs.118633	OASL	NM_003733	ref|Homo sapiens 2'-5'-oligoadenylate synthetase-like (OASL), transcript variant 1, mRNA [NM_003733]
A_23_P14083	0.00515889	1.36199	up	23.1302	34.073	18.9956	29.049	3.53218	25.0585	29.7538	37.8602	37.2058	4.3007	4.99509	5.01188	4.24	2.44287	4.58234	4.49547	4.99094	4.97831	AMIGO2	FALSE	ENST00000429635	347902///347902	NM_181847	adhesion molecule with Ig-like domain 2	chr12:47470990-47470931	GO:0005634|GO:0005886|GO:0006916|GO:0007155|GO:0007156|GO:0007157|GO:0016021|GO:0043069	NM_181847	NM_181847	Hs.121520	AMIGO2	NM_181847	ref|Homo sapiens adhesion molecule with Ig-like domain 2 (AMIGO2), transcript variant 2, mRNA [NM_181847]
A_23_P14174	0.00329773	4.788	up	788.281	969.797	1622.62	691.349	321.598	447.946	702.244	3346.96	2633.21	9.25895	9.56436	10.1252	9.21626	9.74316	9.11783	9.24766	11.7014	11.183	TNFSF13B	FALSE	ENST00000486502	10673///10673	NM_006573	tumor necrosis factor (ligand) superfamily, member 13b	chr13:108922693-108922752	GO:0001782|GO:0002636|GO:0005102|GO:0005125|GO:0005164|GO:0005515|GO:0005576|GO:0005615|GO:0005625|GO:0005886|GO:0007165|GO:0008283|GO:0008284|GO:0016021|GO:0030890|GO:0031295|GO:0031296|GO:0042102|GO:0045885|GO:0048305|GO:0050776	NM_006573	NM_006573	Hs.525157	TNFSF13B	NM_006573	ref|Homo sapiens tumor necrosis factor (ligand) superfamily, member 13b (TNFSF13B), transcript variant 1, mRNA [NM_006573]
A_23_P142322	0.0171529	1.21585	up	2368.62	1190.4	1864.57	1057.08	1095	541.641	795.209	824.622	925.721	10.8134	9.86389	10.3676	9.81353	11.5114	9.44638	9.42525	9.76063	9.67491	CIRBP	FALSE	ENST00000413636	1153///1153	NM_001280	cold inducible RNA binding protein	chr19:1272456-1272515	GO:0000166|GO:0003723|GO:0003730|GO:0005515|GO:0005634|GO:0005654|GO:0005737|GO:0009409|GO:0009411|GO:0010494|GO:0017148|GO:0030371|GO:0034063|GO:0045727|GO:0048255|GO:0070181	NM_001280	NM_001280	Hs.618145	CIRBP	NM_001280	ref|Homo sapiens cold inducible RNA binding protein (CIRBP), transcript variant 1, mRNA [NM_001280]
A_23_P142856	0.0287816	1.3335	up	30.2497	30.887	1.99033	46.3014	3.99816	33.5839	48.5717	53.8707	56.3553	4.71518	4.85213	2.7358	5.05449	2.52536	5.07003	5.27884	5.57488	5.60443	AQP12A	FALSE	ENST00000413999	375318///375318	NM_198998	aquaporin 12A	chr2:241637616-241637675	GO:0005215|GO:0016020|GO:0016021	NM_198998	NM_198998	Hs.534650	AQP12A	NM_198998	ref|Homo sapiens aquaporin 12A (AQP12A), mRNA [NM_198998]
A_23_P146512	0.02599	1.5386	up	351.888	50.7706	88.2138	161.869	5.34303	22.7163	30.3631	43.9298	36.4684	8.16716	5.54012	6.41673	7.11353	2.72667	4.42223	4.52731	5.24599	4.94679	GOLM1	FALSE	ENST00000388711	51280///51280	NM_016548	golgi membrane protein 1	chr9:88641621-88641562	GO:0005794|GO:0005887|GO:0016020	NM_016548	NM_016548	Hs.494337	GOLM1	NM_016548	ref|Homo sapiens golgi membrane protein 1 (GOLM1), transcript variant 1, mRNA [NM_016548]
A_23_P148513	0.011602	1.20941	up	8808.53	8019.79	9018.48	6331.2	1795.08	4350.11	6201.15	6371.28	7244.35	12.6648	12.6234	12.647	12.4216	12.2931	12.4055	12.4104	12.6553	12.7093	GNG5	FALSE	ENST00000370641	2787///2787	NM_005274	guanine nucleotide binding protein (G protein), gamma 5	chr1:84971699-84967600	GO:0003924|GO:0004871|GO:0005834|GO:0005886|GO:0006112|GO:0006184|GO:0007165|GO:0007186|GO:0007268|GO:0071377	NM_005274	NM_005274	Hs.645427	GNG5	NM_005274	ref|Homo sapiens guanine nucleotide binding protein (G protein), gamma 5 (GNG5), mRNA [NM_005274]
A_23_P148785	0.00996662	1.71074	up	832.294	680.877	793.129	699.205	224.926	311.121	504.529	633.736	816.962	9.3352	9.08832	9.13196	9.24075	9.20588	8.54962	8.77209	9.36158	9.50937	SFT2D2	FALSE	ENST00000367829	375035///375035	NM_199344	SFT2 domain containing 2	chr1:168205959-168208378	GO:0015031|GO:0016020|GO:0016021|GO:0016192	NM_199344	NM_199344	Hs.645435	SFT2D2	NM_199344	ref|Homo sapiens SFT2 domain containing 2 (SFT2D2), mRNA [NM_199344]
A_23_P149084	0.0124428	1.81822	up	43.2601	38.4504	7.47883	58.4615	31.5965	27.5891	31.6149	47.6251	59.2102	5.27354	5.16262	4.24131	5.4583	5.99388	4.73773	4.59251	5.37953	5.67576	GRIK3	FALSE	ENST00000373093	2899///2899	NM_000831	glutamate receptor, ionotropic, kainate 3	chr1:37270832-37270773	GO:0001640|GO:0001664|GO:0004872|GO:0004970|GO:0005216|GO:0005234|GO:0005886|GO:0005887|GO:0006811|GO:0007196|GO:0007215|GO:0007216|GO:0007268|GO:0008066|GO:0015277|GO:0030054|GO:0030424|GO:0030425|GO:0032839|GO:0042391|GO:0043195|GO:0043204|GO:0045202|GO:0045211|GO:0051967	NM_000831	NM_000831	Hs.128848	GRIK3	NM_000831	ref|Homo sapiens glutamate receptor, ionotropic, kainate 3 (GRIK3), mRNA [NM_000831]
A_23_P151179	0.0472508	1.33841	up	144.538	72.0981	115.339	93.6529	4.42756	46.1964	51.1328	67.7785	66.5673	6.98897	5.99471	6.69329	6.27928	2.60467	5.60684	5.36257	5.96422	5.84622	C12orf43	FALSE	ENST00000288757	64897///64897	NM_022895	chromosome 12 open reading frame 43	chr12:121441566-121441507	NA	NM_022895	NM_022895	Hs.528671	C12orf43	NM_022895	ref|Homo sapiens chromosome 12 open reading frame 43 (C12orf43), mRNA [NM_022895]
A_23_P151267	0.0426699	1.4539	up	3736.49	1145.51	3723.51	2116.13	467.738	542.339	848.265	880.514	1344.39	11.4911	9.81456	11.3727	10.8277	10.3341	9.44778	9.53706	9.86843	10.1963	LIMA1	FALSE	ENST00000394943	51474///51474	NM_016357	LIM domain and actin binding 1	chr12:50569850-50569791	GO:0001725|GO:0003785|GO:0005737|GO:0005886|GO:0005925|GO:0008270|GO:0015629|GO:0030054|GO:0030835|GO:0031529|GO:0046872|GO:0051015|GO:0051017	NM_016357	NM_016357	Hs.525419	LIMA1	NM_016357	ref|Homo sapiens LIM domain and actin binding 1 (LIMA1), transcript variant b, mRNA [NM_016357]
A_23_P153461	0.029407	1.29915	up	149.225	143.767	137.741	121.624	39.6055	90.2679	144.97	143.499	165.765	7.02686	6.8781	6.89601	6.69021	6.40412	6.68954	6.87515	7.13954	7.18028	LPPR2	FALSE	ENST00000251473	64748///64748	NM_022737	lipid phosphate phosphatase-related protein type 2	chr19:11475760-11475819	GO:0008195|GO:0016020|GO:0016021|GO:0016787	NM_022737	NM_022737	Hs.6846	LPPR2	NM_022737	ref|Homo sapiens lipid phosphate phosphatase-related protein type 2 (LPPR2), transcript variant 1, mRNA [NM_022737]
A_23_P153616	0.0270343	1.51224	up	33.5692	27.9982	14.1445	49.0273	14.9903	33.11	39.5287	49.654	62.0836	4.87817	4.71257	4.77316	5.16212	4.71366	5.04406	4.95064	5.44696	5.74111	MADCAM1	FALSE	ENST00000215637	8174///8174	NM_130760	mucosal vascular addressin cell adhesion molecule 1	chr19:505192-505251	GO:0002687|GO:0005624|GO:0005886|GO:0006955|GO:0007155|GO:0007165|GO:0007568|GO:0009790|GO:0016021|GO:0030216|GO:0050776	NM_130760	NM_130760	Hs.102598	MADCAM1	NM_130760	ref|Homo sapiens mucosal vascular addressin cell adhesion molecule 1 (MADCAM1), transcript variant 1, mRNA [NM_130760]
A_23_P153628	0.0294059	1.20499	up	641.956	644.809	800.325	621.569	163.757	287.81	433.249	414.368	496.903	8.9707	8.99684	9.15206	9.06969	8.77099	8.43995	8.54215	8.72922	8.79092	YIF1B	FALSE	ENST00000392124	90522///90522	NM_033557	Yip1 interacting factor homolog B (S. cerevisiae)	chr19:38798303-38798244	GO:0016020|GO:0016021	NM_033557	NM_033557	Hs.280741	YIF1B	NM_033557	ref|Homo sapiens Yip1 interacting factor homolog B (S. cerevisiae) (YIF1B), transcript variant 2, mRNA [NM_033557]
A_23_P156852	0.0333158	1.1896	up	2022.52	1715.14	1930.6	1420.2	312.73	786.085	1282.53	1224.96	1447.41	10.583	10.3877	10.4397	10.2597	9.70453	9.99625	10.1118	10.3049	10.3041	ECI2	FALSE	ENST00000464583	10455///10455	NM_206836	enoyl-CoA delta isomerase 2	chr6:4116182-4116123	GO:0000062|GO:0004165|GO:0005488|GO:0005739|GO:0005777|GO:0005782|GO:0006631|GO:0016853|GO:0043231	NM_206836	NM_206836	Hs.15250	ECI2	NM_206836	ref|Homo sapiens enoyl-CoA delta isomerase 2 (ECI2), transcript variant 2, mRNA [NM_206836]
A_23_P158118	0.000465	2.15963	up	7.43203	9.57511	2.7129	8.8591	22.5181	7.80444	8.30009	19.3598	19.5436	2.48658	3.20012	3.2609	2.58821	5.38177	2.84857	2.81217	3.89897	3.98335	USP26	FALSE	ENST00000511190	83844///83844	NM_031907	ubiquitin specific peptidase 26	chrX:132159760-132159701	GO:0004221|GO:0005515|GO:0005634|GO:0006511|GO:0008233|GO:0008234|GO:0016579	NM_031907	NM_031907	Hs.333137	USP26	NM_031907	ref|Homo sapiens ubiquitin specific peptidase 26 (USP26), mRNA [NM_031907]
A_23_P158277	0.0348915	1.58289	up	506.897	324.09	451.828	443.921	51.2636	158.101	289.438	318.304	406.898	8.63261	8.02972	8.36528	8.59052	6.88719	7.56558	7.92362	8.33488	8.47945	TMCO4	FALSE	ENST00000375122	255104///255104	NM_181719	transmembrane and coiled-coil domains 4	chr1:20009254-20009195	GO:0016020|GO:0016021	NM_181719	NM_181719	Hs.656313	TMCO4	NM_181719	ref|Homo sapiens transmembrane and coiled-coil domains 4 (TMCO4), mRNA [NM_181719]
A_23_P158596	0.0479165	1.95904	up	422.567	672.283	613.434	431.346	68.7513	223.161	482.47	595.004	783.989	8.41295	9.06783	8.78632	8.54701	7.41648	8.07748	8.70833	9.2698	9.45629	AGTRAP	FALSE	ENST00000513739	57085///57085	NM_001040196	angiotensin II receptor-associated protein	chr1:11808472-11808531	GO:0000139|GO:0001666|GO:0004945|GO:0005515|GO:0005783|GO:0005789|GO:0005794|GO:0005886|GO:0005938|GO:0008217|GO:0016021|GO:0030659|GO:0031410	NM_001040196	NM_001040196	Hs.464438	AGTRAP	NM_001040196	ref|Homo sapiens angiotensin II receptor-associated protein (AGTRAP), transcript variant 4, mRNA [NM_001040196]
A_23_P15944	0.00740453	1.24233	up	327.37	231.832	308.909	228.154	40.3962	113.766	161.566	163.607	190.79	8.07221	7.55848	7.89318	7.61019	6.43863	7.04403	7.03042	7.32851	7.37204	ELAC1	FALSE	ENST00000269466	55520///55520	NM_018696	elaC homolog 1 (E. coli)	chr18:48513372-48513431	GO:0004519|GO:0005634|GO:0008033|GO:0016787|GO:0016891|GO:0042779|GO:0046872	NM_018696	NM_018696	Hs.657360	ELAC1	NM_018696	ref|Homo sapiens elaC homolog 1 (E. coli) (ELAC1), mRNA [NM_018696]
A_23_P161125	0.0240166	2.02475	up	328.196	227.125	428.869	265.531	86.0759	117.581	240.144	325.855	382.806	8.07869	7.53222	8.28793	7.82216	7.7992	7.10153	7.61649	8.36818	8.38532	MOV10	FALSE	ENST00000471160	4343///4343	NM_020963	Mov10, Moloney leukemia virus 10, homolog (mouse)	chr1:113241083-113241378	GO:0000166|GO:0000932|GO:0003723|GO:0004386|GO:0005515|GO:0005524|GO:0005737|GO:0006355|GO:0016787|GO:0031047|GO:0035279	NM_020963	NM_020963	Hs.514941	MOV10	NM_020963	ref|Homo sapiens Mov10, Moloney leukemia virus 10, homolog (mouse) (MOV10), transcript variant 1, mRNA [NM_020963]
A_23_P161190	0.0333286	1.32802	up	140661	102674	161300	118413	37267	63966	91492.5	88279.5	105750	17.0437	16.4273	16.7533	16.6699	16.2196	16.0973	16.3059	16.5721	16.6496	VIM	FALSE	ENST00000544301	7431///7431	NM_003380	vimentin	chr10:17278347-17279256	GO:0005200|GO:0005515|GO:0005737|GO:0005829|GO:0005856|GO:0005882|GO:0005886|GO:0006915|GO:0006921|GO:0006928|GO:0008022|GO:0030049|GO:0044419|GO:0045111	NM_003380	NM_003380	Hs.455493	VIM	NM_003380	ref|Homo sapiens vimentin (VIM), mRNA [NM_003380]
A_23_P163458	0.0130333	1.81868	up	1246.38	628.135	890.556	904.071	155.063	414.966	544.335	937.799	899.769	9.89772	8.9599	9.29342	9.58792	8.69401	8.9887	8.88281	9.95834	9.63895	EHD4	FALSE	ENST00000220325	30844///30844	NM_139265	EH-domain containing 4	chr15:42191933-42191874	GO:0000166|GO:0003676|GO:0003924|GO:0005509|GO:0005515|GO:0005524|GO:0005525|GO:0005634|GO:0005768|GO:0005783|GO:0006907|GO:0016020|GO:0030100|GO:0031901|GO:0032456|GO:0051260|GO:0055038	NM_139265	NM_139265	Hs.143703	EHD4	NM_139265	ref|Homo sapiens EH-domain containing 4 (EHD4), mRNA [NM_139265]
A_23_P163697	0.0339904	1.47917	up	93.4723	90.702	149.099	63.6405	37.6912	76.7734	87.694	124.323	126.214	6.3914	6.2881	6.98897	5.60923	6.32353	6.44566	6.15511	6.93446	6.79588	SYT17	FALSE	ENST00000355377	51760///51760	NM_016524	synaptotagmin XVII	chr16:19236117-19278217	GO:0005215|GO:0005802|GO:0008021|GO:0016020	NM_016524	NM_016524	Hs.258326	SYT17	NM_016524	ref|Homo sapiens synaptotagmin XVII (SYT17), mRNA [NM_016524]
A_23_P163737	0.00507092	2.09831	up	11.3694	18.2782	7.73657	47.5669	10.577	17.4436	25.5445	40.8363	45.1039	3.29014	4.08995	4.2711	5.10488	4.17089	4.00485	4.24858	5.11987	5.27202	OR2C1	FALSE	ENST00000304936	4993///4993	NM_012368	olfactory receptor, family 2, subfamily C, member 1	chr16:3406699-3406758	GO:0004872|GO:0004984|GO:0005886|GO:0005938|GO:0007608|GO:0016021|GO:0050896	NM_012368	NM_012368	Hs.258574	OR2C1	NM_012368	ref|Homo sapiens olfactory receptor, family 2, subfamily C, member 1 (OR2C1), mRNA [NM_012368]
A_23_P167328	0.00354035	2.97684	up	344.09	307.917	525.125	516.822	177.913	154.831	209.007	576.358	525.263	8.14256	7.96304	8.56339	8.82395	8.88381	7.53033	7.41481	9.22573	8.86697	CD38	FALSE	ENST00000540195	952///952	NM_001775	CD38 molecule	chr4:15850185-15850244	GO:0001666|GO:0003953|GO:0004872|GO:0005488|GO:0005624|GO:0005634|GO:0005792|GO:0005886|GO:0007165|GO:0007204|GO:0007565|GO:0008624|GO:0009725|GO:0009986|GO:0016021|GO:0016798|GO:0016849|GO:0030307|GO:0030890|GO:0032024|GO:0032355|GO:0032526|GO:0032570|GO:0033194|GO:0042493|GO:0043066|GO:0045779|GO:0045892|GO:0045893|GO:0045907|GO:0050853|GO:0060292|GO:0070555	NM_001775	NM_001775	Hs.479214	CD38	NM_001775	ref|Homo sapiens CD38 molecule (CD38), mRNA [NM_001775]
A_23_P168211	0.0135338	1.33558	up	4486.57	2186.57	2816.89	2149.63	351.572	1164.16	1891	2011.21	2307.89	11.7274	10.8106	10.9533	10.8542	9.87343	10.5261	10.6705	11.022	11.0096	VOPP1	FALSE	ENST00000545390	81552///81552	NM_030796	vesicular, overexpressed in cancer, prosurvival protein 1	chr7:55538749-55538690	GO:0004871|GO:0005768|GO:0006355|GO:0007165|GO:0016020|GO:0030659|GO:0031301|GO:0031410	NM_030796	NM_030796	Hs.488307	VOPP1	NM_030796	ref|Homo sapiens vesicular, overexpressed in cancer, prosurvival protein 1 (VOPP1), mRNA [NM_030796]
A_23_P168551	0.0119189	1.43182	up	43.8057	29.7245	10.0101	50.8477	9.18218	26.3994	33.3966	44.9659	40.2213	5.29354	4.79734	4.49142	5.21925	3.95837	4.66416	4.68288	5.28109	5.10164	SLC29A4	FALSE	ENST00000439491	222962///222962	NM_001040661	solute carrier family 29 (nucleoside transporters), member 4	chr7:5343106-5343165	GO:0005337|GO:0005886|GO:0015858|GO:0016021|GO:0016324|GO:0055085|GO:0055086	NM_001040661	NM_001040661	Hs.4302	SLC29A4	NM_001040661	ref|Homo sapiens solute carrier family 29 (nucleoside transporters), member 4 (SLC29A4), transcript variant 1, mRNA [NM_001040661]
A_23_P169050	0.040461	1.23623	up	2512.37	2117.94	2410.69	2091.82	469.257	972.201	1573.13	1488.75	1892.29	10.8951	10.7476	10.7587	10.8106	10.3366	10.2815	10.4037	10.5877	10.7093	MRPS28	FALSE	ENST00000522938	28957///28957	NM_014018	mitochondrial ribosomal protein S28	chr8:80831315-80831256	GO:0003674|GO:0005739|GO:0005763|GO:0005840|GO:0008150	NM_014018	NM_014018	Hs.521124	MRPS28	NM_014018	ref|Homo sapiens mitochondrial ribosomal protein S28 (MRPS28), nuclear gene encoding mitochondrial protein, mRNA [NM_014018]
A_23_P171077	0.0168502	1.42255	up	11643.4	5612.99	7664.73	12062.4	1341.06	3885.35	5280.8	6388.9	8060.05	13.0952	12.0914	12.3949	13.273	11.8268	12.2967	12.18	12.6607	12.833	EBP	FALSE	ENST00000276096	10682///10682	NM_006579	emopamil binding protein (sterol isomerase)	chrX:48386942-48387001	GO:0000247|GO:0001501|GO:0004769|GO:0004888|GO:0005783|GO:0005789|GO:0005792|GO:0005887|GO:0006695|GO:0006855|GO:0008203|GO:0015238|GO:0016020|GO:0016853|GO:0030097|GO:0047750	NM_006579	NM_006579	Hs.30619	EBP	NM_006579	ref|Homo sapiens emopamil binding protein (sterol isomerase) (EBP), mRNA [NM_006579]
A_23_P171107	0.0213546	1.37579	up	17.6632	25.7466	31.6879	19.0728	3.42032	19.775	27.9115	32.0973	32.9469	3.89715	4.58998	5.42884	3.57267	2.4217	4.19947	4.39428	4.72275	4.79152	CCNB3	FALSE	ENST00000376042	85417///85417	NM_033031	cyclin B3	chrX:50094691-50094750	GO:0000079|GO:0005634|GO:0005730|GO:0007049|GO:0007126|GO:0010389|GO:0019901|GO:0051301	NM_033031	NM_033031	Hs.130310	CCNB3	NM_033031	ref|Homo sapiens cyclin B3 (CCNB3), transcript variant 3, mRNA [NM_033031]
A_23_P17663	0.000316	50.9532	up	1078.58	1688.92	4623.33	1701.04	1058.5	390.226	789.81	30216.8	29818.8	9.69958	10.3587	11.6605	10.5091	11.4524	8.8999	9.41892	14.9434	14.7176	MX1	FALSE	ENST00000455164	4599///4599	NM_002462	myxovirus (influenza virus) resistance 1, interferon-inducible protein p78 (mouse)	chr21:42831014-42831073	GO:0000166|GO:0003924|GO:0005515|GO:0005525|GO:0005737|GO:0005829|GO:0006917|GO:0006952|GO:0007165|GO:0009615|GO:0019221|GO:0060337	NM_002462	NM_002462	Hs.517307	MX1	NM_002462	ref|Homo sapiens myxovirus (influenza virus) resistance 1, interferon-inducible protein p78 (mouse) (MX1), transcript variant 2, mRNA [NM_002462]
A_23_P18317	0.0332897	1.17976	up	641.759	789.475	796.089	667.866	159.392	458.311	659.803	669.138	724.882	8.96927	9.30316	9.14319	9.16853	8.73011	9.15366	9.15707	9.44705	9.34067	SLC41A3	FALSE	ENST00000315891	54946///54946	NM_017836	solute carrier family 41, member 3	chr3:125725329-125725270	GO:0005886|GO:0008324|GO:0016021	NM_017836	NM_017836	Hs.573007	SLC41A3	NM_017836	ref|Homo sapiens solute carrier family 41, member 3 (SLC41A3), transcript variant 2, mRNA [NM_017836]
A_23_P18598	0.0345733	2.01482	up	325.856	124.344	201.85	126.883	21.8719	85.6285	103.524	219.916	172.722	8.06569	6.69644	7.36077	6.75075	5.33081	6.61047	6.39221	7.78925	7.23473	PI4K2B	FALSE	ENST00000537420	55300///55300	NM_018323	phosphatidylinositol 4-kinase type 2 beta	chr4:25279987-25280046	GO:0000166|GO:0004430|GO:0005524|GO:0005737|GO:0016020|GO:0016301|GO:0016740	NM_018323	NM_018323	Hs.726376	PI4K2B	NM_018323	ref|Homo sapiens phosphatidylinositol 4-kinase type 2 beta (PI4K2B), mRNA [NM_018323]
A_23_P200001	0.00449777	3.76488	up	60.7282	71.5481	38.4182	66.8487	53.2643	42.1104	73.0074	210.258	202.567	5.78707	5.98347	5.59833	5.69378	6.95701	5.45989	5.88988	7.72205	7.45293	NEXN	FALSE	ENST00000480732	91624///91624	NM_144573	nexilin (F actin binding protein)	chr1:78408667-78408726	GO:0005737|GO:0005856|GO:0005924|GO:0008307|GO:0030017|GO:0030018|GO:0030054|GO:0030334|GO:0051015|GO:0051493	NM_144573	NM_144573	Hs.612385	NEXN	NM_144573	ref|Homo sapiens nexilin (F actin binding protein) (NEXN), transcript variant 1, mRNA [NM_144573]
A_23_P200325	0.0366887	3.65416	up	214.467	404.431	356.988	448.974	55.9627	173.17	270.179	1113.1	598.227	7.50229	8.33312	8.07358	8.60558	7.04611	7.70506	7.80789	10.1934	9.05863	RABGAP1L	FALSE	ENST00000251507	9910///9910	NM_014857	RAB GTPase activating protein 1-like	chr1:174927036-174927095	GO:0005096|GO:0005097|GO:0005622|GO:0005634|GO:0005769|GO:0005794|GO:0032851|GO:0032880	NM_014857	NM_014857	Hs.728900	RABGAP1L	NM_014857	ref|Homo sapiens RAB GTPase activating protein 1-like (RABGAP1L), transcript variant 1, mRNA [NM_014857]
A_23_P200404	0.00269331	2.14891	up	1196.58	597.304	1213.51	989.923	203.436	369.855	592.934	1030	1117.84	9.83729	8.88739	9.73306	9.71182	9.06695	8.82068	9.00929	10.0827	9.95448	AK2	FALSE	ENST00000354858	204///204	NM_001625	adenylate kinase 2	chr1:33478807-33478748	GO:0000166|GO:0004017|GO:0005524|GO:0005739|GO:0005743|GO:0005758|GO:0015949|GO:0016740|GO:0055086	NM_001625	NM_001625	Hs.470907	AK2	NM_001625	ref|Homo sapiens adenylate kinase 2 (AK2), nuclear gene encoding mitochondrial protein, transcript variant 1, mRNA [NM_001625]
A_23_P200535	0.0205329	1.29974	up	2259.94	1480.66	2098.1	1717.17	404.854	782.669	1159.85	1207.3	1564.59	10.7438	10.1704	10.5646	10.5237	10.1244	9.98877	9.96998	10.279	10.4362	TRAPPC3	FALSE	ENST00000373162	27095///27095	NM_014408	trafficking protein particle complex 3	chr1:36603463-36603404	GO:0000139|GO:0004383|GO:0005488|GO:0005737|GO:0005783|GO:0005794|GO:0005829|GO:0006888|GO:0016192|GO:0020037|GO:0030008	NM_014408	NM_014408	Hs.523131	TRAPPC3	NM_014408	ref|Homo sapiens trafficking protein particle complex 3 (TRAPPC3), mRNA [NM_014408]
A_23_P200598	0.0294765	1.15766	up	1714.48	1508.61	1740.84	1630.43	430.539	1093.9	1545.69	1538.56	1746.6	10.3709	10.195	10.2604	10.4543	10.2227	10.4347	10.3718	10.6349	10.594	MUL1	FALSE	ENST00000264198	79594///79594	NM_024544	mitochondrial E3 ubiquitin protein ligase 1	chr1:20825962-20825925	GO:0000266|GO:0004842|GO:0004871|GO:0005515|GO:0005634|GO:0005730|GO:0005737|GO:0005739|GO:0005741|GO:0005777|GO:0006917|GO:0006919|GO:0007165|GO:0007257|GO:0008270|GO:0016020|GO:0016021|GO:0016567|GO:0016874|GO:0016881|GO:0030308|GO:0031307|GO:0042802|GO:0043123|GO:0046872|GO:0051646	NM_024544	NM_024544	Hs.10101	MUL1	NM_024544	ref|Homo sapiens mitochondrial E3 ubiquitin protein ligase 1 (MUL1), nuclear gene encoding mitochondrial protein, mRNA [NM_024544]
A_23_P201035	0.0357476	1.43988	up	5313.99	3519.81	3557.98	5144.25	764.063	1532.34	2438.78	2564.27	3681.55	11.9936	11.42	11.3141	12.1234	10.9827	10.9039	11.0629	11.3794	11.6394	GBA	FALSE	ENST00000536555	2629///2629	NM_001005741	glucosidase, beta, acid	chr1:155204686-155204627	GO:0004348|GO:0005515|GO:0005765|GO:0005975|GO:0006629|GO:0006665|GO:0007040|GO:0008219|GO:0016020|GO:0016798|GO:0043169	NM_001005741	NM_001005741	Hs.282997	GBA	NM_001005741	ref|Homo sapiens glucosidase, beta, acid (GBA), transcript variant 2, mRNA [NM_001005741]
A_23_P20122	0.029999	7.88656	up	59.7035	31.3679	146.17	36.5409	50.6259	6.68453	24.9936	95.7558	86.301	5.76465	4.87515	6.96169	4.63005	6.86002	2.56529	4.21361	6.51429	6.2234	ZC3HAV1	FALSE	ENST00000471652	56829///56829	NM_024625	zinc finger CCCH-type, antiviral 1	chr7:138745502-138745443	GO:0003723|GO:0003950|GO:0005634|GO:0005737|GO:0008270|GO:0009615|GO:0046872|GO:0050691	NM_024625	NM_024625	Hs.133512	ZC3HAV1	NM_024625	ref|Homo sapiens zinc finger CCCH-type, antiviral 1 (ZC3HAV1), transcript variant 2, mRNA [NM_024625]
A_23_P201459	0.0045492	4.36383	up	7527.44	3907.67	5821.16	6287.66	1270.18	1935.85	4107.03	13334.8	13737.6	12.4878	11.603	12.0082	12.4153	11.7573	11.2671	11.8159	13.7401	13.5941	IFI6	FALSE	ENST00000362020	2537///2537	NM_022873	interferon, alpha-inducible protein 6	chr1:27992896-27992837	GO:0001836|GO:0005515|GO:0005739|GO:0006916|GO:0006955|GO:0016020|GO:0016021|GO:0019221|GO:0043154|GO:0051902|GO:0060337	NM_022873	NM_022873	Hs.523847	IFI6	NM_022873	ref|Homo sapiens interferon, alpha-inducible protein 6 (IFI6), transcript variant 3, mRNA [NM_022873]
A_23_P201711	0.00417898	1.47144	up	36171	38308.3	37955.6	43504.1	8320.49	22013.1	32356.9	39121.9	42893.1	14.8425	14.8213	14.7413	15.1998	14.4093	14.7615	14.6782	15.3162	15.238	S100A6	FALSE	ENST00000462776	6277///6277	NM_014624	S100 calcium binding protein A6	chr1:153507685-153507255	GO:0001726|GO:0005509|GO:0005515|GO:0005523|GO:0005634|GO:0005635|GO:0005737|GO:0005829|GO:0005886|GO:0007165|GO:0007409|GO:0008270|GO:0015075|GO:0031234|GO:0042803|GO:0048146|GO:0048154|GO:0048306|GO:0048471	NM_014624	NM_014624	Hs.275243	S100A6	NM_014624	ref|Homo sapiens S100 calcium binding protein A6 (S100A6), mRNA [NM_014624]
A_23_P201918	0.0433034	1.24407	up	548.569	363.341	441.893	288.741	56.7378	184.052	269.567	292.486	298.839	8.73621	8.18388	8.32855	7.94517	7.07216	7.7805	7.80432	8.19941	8.01554	ABCB10	FALSE	ENST00000344517	23456///23456	NM_012089	ATP-binding cassette, sub-family B (MDR/TAP), member 10	chr1:229652770-229652711	GO:0000166|GO:0005215|GO:0005524|GO:0005739|GO:0005743|GO:0005886|GO:0006810|GO:0015421|GO:0016021|GO:0016887|GO:0032592|GO:0042626|GO:0042803|GO:0055085	NM_012089	NM_012089	Hs.17614	ABCB10	NM_012089	ref|Homo sapiens ATP-binding cassette, sub-family B (MDR/TAP), member 10 (ABCB10), nuclear gene encoding mitochondrial protein, mRNA [NM_012089]
A_23_P20606	0.00421144	1.49671	up	376.031	402.209	544.787	286.949	89.0683	157.48	238.452	297.196	317.256	8.25351	8.32473	8.62092	7.93645	7.85742	7.56007	7.60629	8.22193	8.10803	NIPSNAP3A	FALSE	ENST00000374767	25934///25934	NM_015469	nipsnap homolog 3A (C. elegans)	chr9:107521774-107521833	GO:0005737|GO:0005829	NM_015469	NM_015469	Hs.530275	NIPSNAP3A	NM_015469	ref|Homo sapiens nipsnap homolog 3A (C. elegans) (NIPSNAP3A), mRNA [NM_015469]
A_23_P206441	0.026911	1.99413	up	35.7877	41.356	44.4157	52.2729	14.5963	36.4668	65.4216	93.8284	101.061	4.98212	5.26421	5.73194	5.26728	4.67478	5.20794	5.73538	6.48156	6.45329	FANCA	FALSE	ENST00000389301	2175///2175	NM_000135	Fanconi anemia, complementation group A	chr16:89804072-89804013	GO:0005515|GO:0005634|GO:0005654|GO:0005737|GO:0006281|GO:0006461|GO:0007140|GO:0008584|GO:0008585|GO:0042127	NM_000135	NM_000135	Hs.290154	FANCA	NM_000135	ref|Homo sapiens Fanconi anemia, complementation group A (FANCA), transcript variant 1, mRNA [NM_000135]
A_23_P208182	0.0128629	1.54388	up	262.147	146.303	247.781	232.376	77.2992	132.37	197.36	263.756	262.855	7.76724	6.9029	7.61484	7.63677	7.61874	7.28972	7.33445	8.0539	7.8234	SIGLEC10	FALSE	ENST00000339313	89790///89790	NM_033130	sialic acid binding Ig-like lectin 10	chr19:51914383-51914324	GO:0005529|GO:0005576|GO:0005886|GO:0007155|GO:0016021	NM_033130	NM_033130	Hs.284813	SIGLEC10	NM_033130	ref|Homo sapiens sialic acid binding Ig-like lectin 10 (SIGLEC10), transcript variant 1, mRNA [NM_033130]
A_23_P208389	0.0320127	1.24594	up	318.006	437.431	352.619	513.215	173.4	290.509	423.493	456.624	475.485	8.03288	8.45657	8.05753	8.81328	8.84497	8.45003	8.50939	8.87075	8.72313	AXL	FALSE	ENST00000301178	558///558	NM_021913	AXL receptor tyrosine kinase	chr19:41767395-41767454	GO:0000166|GO:0001764|GO:0001779|GO:0001974|GO:0004714|GO:0004872|GO:0005524|GO:0005887|GO:0006468|GO:0006954|GO:0007165|GO:0007167|GO:0007283|GO:0016020|GO:0021885|GO:0030168|GO:0031668|GO:0032720|GO:0032940|GO:0034101|GO:0034446|GO:0042698|GO:0043277|GO:0043491|GO:0043524|GO:0046982|GO:0051250|GO:0060068	NM_021913	NM_021913	Hs.590970	AXL	NM_021913	ref|Homo sapiens AXL receptor tyrosine kinase (AXL), transcript variant 1, mRNA [NM_021913]
A_23_P208880	0.0402288	1.25873	up	155.571	19.6248	41.2721	39.9284	6.42922	10.4413	14.7299	17.4598	14.8712	7.07411	4.20152	5.66338	4.79283	2.91676	3.27581	3.40945	3.74235	3.60685	UHRF1	FALSE	ENST00000398240	29128///29128	NM_013282	ubiquitin-like with PHD and ring finger domains 1	chr19:4962065-4962124	GO:0000792|GO:0003677|GO:0003700|GO:0005515|GO:0005634|GO:0006281|GO:0006351|GO:0006357|GO:0007049|GO:0008270|GO:0008283|GO:0008327|GO:0016874|GO:0016881|GO:0035064|GO:0046872	NM_013282	NM_013282	Hs.108106	UHRF1	NM_013282	ref|Homo sapiens ubiquitin-like with PHD and ring finger domains 1 (UHRF1), transcript variant 2, mRNA [NM_013282]
A_23_P211285	0.0283205	1.37948	up	75.433	3291.39	3678.46	7092.9	843.226	2700.37	3988.22	4599.99	5920.18	6.08802	11.33	11.3494	12.5364	11.1087	11.798	11.7725	12.1309	12.3678	NDUFV3	FALSE	ENST00000460259	4731///4731	NM_021075	NADH dehydrogenase (ubiquinone) flavoprotein 3, 10kDa	chr21:44328997-44329056	GO:0005634|GO:0005730|GO:0005737|GO:0005739|GO:0005743|GO:0005747|GO:0006120|GO:0006810|GO:0008137(NADH dehydrogenase (ubiquinone) activity)|GO:0016020|GO:0022904|GO:0070469	NM_021075	NM_021075	Hs.473937	NDUFV3	NM_021075	ref|Homo sapiens NADH dehydrogenase (ubiquinone) flavoprotein 3, 10kDa (NDUFV3), nuclear gene encoding mitochondrial protein, transcript variant 1, mRNA [NM_021075]
A_23_P211738	0.0194971	1.17114	up	1279.7	1011.12	1283.7	878.45	250.915	546.112	805.901	795.873	910.771	9.92687	9.62917	9.79862	9.55606	9.35343	9.46002	9.44828	9.71036	9.65378	UBP1	FALSE	ENST00000447368	7342///7342	NM_014517	upstream binding protein 1 (LBP-1a)	chr3:33430099-33430040	GO:0001525|GO:0003677|GO:0003700|GO:0003714|GO:0005634|GO:0006351|GO:0006357|GO:0019079|GO:0045892	NM_014517	NM_014517	Hs.729120	UBP1	NM_014517	ref|Homo sapiens upstream binding protein 1 (LBP-1a) (UBP1), transcript variant 1, mRNA [NM_014517]
A_23_P212475	0.017269	2.48102	up	12063.7	15348.5	19822.5	13808.6	3954.34	9328.31	9519.73	26124.2	24629.1	13.1782	13.5358	13.8593	13.4849	13.3705	13.5358	13.0311	14.7413	14.4474	SHISA5	FALSE	ENST00000417962	51246///51246	NM_016479	shisa homolog 5 (Xenopus laevis)	chr3:48509336-48509277	GO:0004871|GO:0005634|GO:0005783|GO:0005789|GO:0006915|GO:0006917|GO:0007165|GO:0016020|GO:0016021|GO:0031965|GO:0043123|GO:0050699	NM_016479	NM_016479	Hs.414579	SHISA5	NM_016479	ref|Homo sapiens shisa homolog 5 (Xenopus laevis) (SHISA5), mRNA [NM_016479]
A_23_P214408	0.0267982	2.02613	up	10.0209	20.802	2.00633	17.9519	21.0944	19.4492	23.5817	49.277	35.3175	2.97103	4.28409	2.75234	3.481	5.26909	4.17307	4.12063	5.43419	4.89695	UNC93A	FALSE	ENST00000366829	54346///54346	NM_018974	unc-93 homolog A (C. elegans)	chr6:167729196-167729255	GO:0003674|GO:0005886|GO:0008150|GO:0016021	NM_018974	NM_018974	Hs.567508	UNC93A	NM_018974	ref|Homo sapiens unc-93 homolog A (C. elegans) (UNC93A), transcript variant 1, mRNA [NM_018974]
A_23_P217507	0.0193474	1.87709	up	184.993	215.559	332.624	114.001	32.8202	82.6651	132.832	215.912	193.049	7.31122	7.45175	7.98116	6.58201	6.06371	6.56581	6.76437	7.75788	7.38929	ZBED1	FALSE	ENST00000381222	9189///9189	NM_004729	zinc finger, BED-type containing 1	chrY:2355173-2355114	GO:0000228|GO:0003677|GO:0004803|GO:0005515|GO:0005634|GO:0046872|GO:0046983	NM_004729	NM_004729	Hs.131452	ZBED1	NM_004729	ref|Homo sapiens zinc finger, BED-type containing 1 (ZBED1), transcript variant 2, mRNA [NM_004729]
A_23_P23206	0.00239629	1.39635	up	985.719	675.067	555.462	955.511	131.957	437.907	602.301	708.994	832.097	9.56436	9.07393	8.652	9.66625	8.46979	9.08075	9.03381	9.54217	9.53571	MAD2L2	FALSE	ENST00000376667	10459///10459	NM_006341	MAD2 mitotic arrest deficient-like 2 (yeast)	chr1:11735222-11735163	GO:0001558|GO:0005515|GO:0005634|GO:0005654|GO:0005680|GO:0005737|GO:0005819|GO:0005856|GO:0006281|GO:0006302|GO:0007049|GO:0007067|GO:0007094|GO:0008432|GO:0016035|GO:0033138|GO:0042177|GO:0042772|GO:0045893|GO:0051301|GO:0060564	NM_006341	NM_006341	Hs.19400	MAD2L2	NM_006341	ref|Homo sapiens MAD2 mitotic arrest deficient-like 2 (yeast) (MAD2L2), transcript variant 2, mRNA [NM_006341]
A_23_P23616	0.0449425	2.21443	up	26.4107	8.13941	23.9518	40.0082	7.98455	16.2539	32.7451	50.4581	48.252	4.50392	2.76925	5.1958	4.79615	3.56357	3.89861	4.65046	5.47135	5.37159	PLEKHN1	FALSE	ENST00000379409	84069///84069	NM_032129	pleckstrin homology domain containing, family N member 1	chr1:910300-910359	NA	NM_032129	NM_032129	Hs.528691	PLEKHN1	NM_032129	ref|Homo sapiens pleckstrin homology domain containing, family N member 1 (PLEKHN1), transcript variant 1, mRNA [NM_032129]
A_23_P24997	0.0407991	1.26468	up	3455.05	1942.47	2356.85	2040.63	292.085	927.284	1369.58	1338.52	1821.74	11.3949	10.6028	10.7313	10.7778	9.58144	10.2197	10.1999	10.4508	10.6463	CDK4	FALSE	ENST00000312990	1019///1019	NM_000075	cyclin-dependent kinase 4	chr12:58142322-58142263	GO:0000080|GO:0000082|GO:0000084|GO:0000166|GO:0000278|GO:0000307|GO:0004693|GO:0005515|GO:0005524|GO:0005634|GO:0005654|GO:0005667|GO:0005737|GO:0005829|GO:0006468|GO:0007049|GO:0007165|GO:0008284|GO:0010468|GO:0016020|GO:0042493|GO:0048146|GO:0051301|GO:0051726	NM_000075	NM_000075	Hs.95577	CDK4	NM_000075	ref|Homo sapiens cyclin-dependent kinase 4 (CDK4), mRNA [NM_000075]
A_23_P25019	0.0196039	1.21162	up	197.716	139.435	169.265	131.317	34.9817	96.453	127.553	131.716	146.801	7.39812	6.83868	7.15166	6.79993	6.18677	6.7973	6.7027	7.02768	7.02621	PRIM1	FALSE	ENST00000537418	5557///5557	NM_000946	primase, DNA, polypeptide 1 (49kDa)	chr12:57133111-57132284	GO:0000082|GO:0000084|GO:0000216|GO:0000278|GO:0000722|GO:0000723|GO:0003896|GO:0005654|GO:0005658|GO:0006260|GO:0006269|GO:0006270|GO:0006271|GO:0016740|GO:0016779|GO:0032201|GO:0046872	NM_000946	NM_000946	Hs.534339	PRIM1	NM_000946	ref|Homo sapiens primase, DNA, polypeptide 1 (49kDa) (PRIM1), mRNA [NM_000946]
A_23_P257834	0.0266002	2.43975	up	10.0834	16.8773	12.007	8.82583	8.43586	5.78355	9.59694	17.1864	21.4085	2.98845	3.96852	4.6418	2.56927	3.7287	2.36	2.91245	3.72188	4.12403	ALB	FALSE	ENST00000430202	213///213	NM_000477	albumin	chr4:74285342-74286015	GO:0002576|GO:0003677|GO:0005504|GO:0005507|GO:0005515|GO:0005576|GO:0005604|GO:0005615|GO:0005737|GO:0006629|GO:0006810|GO:0006950|GO:0007584|GO:0007596|GO:0008144|GO:0008206|GO:0008270|GO:0009267|GO:0010033|GO:0015643|GO:0015721|GO:0016209|GO:0019825|GO:0019836|GO:0030168|GO:0030170|GO:0031093|GO:0042157|GO:0043066|GO:0043069|GO:0043234|GO:0043252|GO:0043498|GO:0046010|GO:0046689|GO:0046872|GO:…	NM_000477	NM_000477	Hs.418167	ALB	NM_000477	ref|Homo sapiens albumin (ALB), mRNA [NM_000477]
A_23_P257945	0.0319427	1.2651	up	348.13	543.48	661.911	737.475	77.568	352.767	441.86	502.022	564.888	8.15372	8.76829	8.88923	9.31185	7.62938	8.74139	8.57324	9.01774	8.97537	HCCS	FALSE	ENST00000380762	3052///3052	NM_005333	holocytochrome c synthase	chrX:11139073-11139750	GO:0004408|GO:0005739|GO:0005743|GO:0009887|GO:0016020|GO:0016829|GO:0046872|GO:0055114	NM_005333	NM_005333	Hs.211571	HCCS	NM_005333	ref|Homo sapiens holocytochrome c synthase (HCCS), transcript variant 1, mRNA [NM_005333]
A_23_P26072	0.0207358	1.47854	up	34.014	22.9355	16.2953	39.0344	17.6492	25.968	28.9716	42.751	38.1641	4.90226	4.42469	4.88999	4.7511	4.97452	4.6369	4.45264	5.19916	5.01872	NA	FALSE	ENST00000391457	NA	AF118084	NA	chr15:35271392-35271451	NA	NA	NA	NA	ENST00000391457	ENST00000391457	ens|HCG37415PRO1914 [Source:UniProtKB/TrEMBL;Acc:Q9UHS9] [ENST00000391457]
A_23_P26439	0.0433168	2.28313	up	31.8397	30.5046	33.8939	78.849	13.7257	34.7029	28.8711	77.1473	63.934	4.79654	4.83434	5.48733	5.98722	4.5735	5.12224	4.44725	6.16674	5.78477	DBNDD1	FALSE	ENST00000392973	79007///79007	NM_001042610	dysbindin (dystrobrevin binding protein 1) domain containing 1	chr16:90072057-90071998	GO:0005737	NM_001042610	NM_001042610	Hs.301394	DBNDD1	NM_001042610	ref|Homo sapiens dysbindin (dystrobrevin binding protein 1) domain containing 1 (DBNDD1), transcript variant 1, mRNA [NM_001042610]
A_23_P2683	0.0443796	1.15696	up	178.807	132.096	208.921	111.228	40.7541	80.0305	104.913	105.077	117.922	7.26904	6.77262	7.40522	6.54136	6.45691	6.51242	6.41181	6.65657	6.68834	RPAP3	FALSE	ENST00000005386	79657///79657	NM_024604	RNA polymerase II associated protein 3	chr12:48060809-48057361	GO:0005488	NM_024604	NM_024604	Hs.437855	RPAP3	NM_024604	ref|Homo sapiens RNA polymerase II associated protein 3 (RPAP3), transcript variant 1, mRNA [NM_024604]
A_23_P27048	0.00560134	1.37803	up	1297.66	862.008	1031.48	1072.41	204.611	458.988	688.15	738.105	932.845	9.94932	9.42239	9.4893	9.84228	9.07307	9.15504	9.2135	9.60619	9.68757	TMEM199	FALSE	ENST00000292114	147007///147007	NM_152464	transmembrane protein 199	chr17:26688917-26688976	GO:0016020|GO:0016021	NM_152464	NM_152464	Hs.707906	TMEM199	NM_152464	ref|Homo sapiens transmembrane protein 199 (TMEM199), mRNA [NM_152464]
A_23_P27107	0.0045154	3.97259	up	8.18014	15.987	16.6243	34.3907	6.50366	7.47368	7.60816	27.1412	36.9845	2.67026	3.88923	4.90612	4.52709	2.93917	2.75251	2.68204	4.44508	4.96963	TM4SF5	FALSE	ENST00000270560	9032///9032	NM_003963	transmembrane 4 L six family member 5	chr17:4686248-4686307	GO:0005887|GO:0016020	NM_003963	NM_003963	Hs.184194	TM4SF5	NM_003963	ref|Homo sapiens transmembrane 4 L six family member 5 (TM4SF5), mRNA [NM_003963]
A_23_P27215	0.0152636	1.21594	up	290.788	34536.9	48463.2	30544.2	10708.5	19195.3	29240.5	27578	33458.7	7.90149	14.6664	15.1029	14.7084	14.8093	14.4932	14.563	14.7907	14.8297	UBB	FALSE	ENST00000302182	7314///7314	NM_018955	ubiquitin B	chr17:16285505-16285564	GO:0000075|GO:0000082|GO:0000084|GO:0000187|GO:0000216|GO:0000278|GO:0002224|GO:0002755|GO:0002756|GO:0005515|GO:0005634|GO:0005654|GO:0005737|GO:0005829|GO:0005886|GO:0006281|GO:0006915|GO:0006916|GO:0006977|GO:0007173|GO:0007249|GO:0007254|GO:0008063|GO:0008624|GO:0010008|GO:0016032|GO:0016044|GO:0016070|GO:0016071|GO:0016197|GO:0030666|GO:0031145|GO:0032480|GO:0034130|GO:0034134|GO:0034138|GO:…	NM_018955	NM_018955	Hs.356190	UBB	NM_018955	ref|Homo sapiens ubiquitin B (UBB), mRNA [NM_018955]
A_23_P27367	0.00464561	1.33369	up	300.205	282.604	386.561	213.861	80.4815	138.771	192.222	213.847	247.619	7.94213	7.85028	8.16119	7.52658	7.68858	7.36339	7.29592	7.74445	7.7457	KDSR	FALSE	ENST00000406396	2531///2531	NM_002035	3-ketodihydrosphingosine reductase	chr18:60998933-60998874	GO:0005488|GO:0005615|GO:0005783|GO:0005789|GO:0006665|GO:0006666|GO:0016020|GO:0016021|GO:0016491|GO:0047560	NM_002035	NM_002035	Hs.74050	KDSR	NM_002035	ref|Homo sapiens 3-ketodihydrosphingosine reductase (KDSR), mRNA [NM_002035]
A_23_P27649	0.0493751	1.34235	up	62.5842	30.2732	27.1981	41.2549	13.0439	24.1668	33.008	35.7419	41.3264	5.82898	4.82331	5.30254	4.85019	4.49447	4.52411	4.66388	4.89737	5.14014	ZNF433	FALSE	ENST00000455504	163059///163059	NM_001080411	zinc finger protein 433	chr19:12125839-12125780	GO:0003677|GO:0005622|GO:0005634|GO:0006355|GO:0008270|GO:0046872	NM_001080411	NM_001080411	Hs.667776	ZNF433	NM_001080411	ref|Homo sapiens zinc finger protein 433 (ZNF433), mRNA [NM_001080411]
A_23_P29153	0.0144558	1.47686	up	44.152	48.3665	10.7651	65.7059	33.654	43.5567	59.4799	69.9371	86.1569	5.30681	5.47352	4.55517	5.662	6.11065	5.51541	5.59422	6.01552	6.21919	RTDR1	FALSE	ENST00000216036	27156///27156	NM_014433	rhabdoid tumor deletion region gene 1	chr22:23401668-23401609	GO:0003674|GO:0005488|GO:0005575|GO:0008150	NM_014433	NM_014433	Hs.526920	RTDR1	NM_014433	ref|Homo sapiens rhabdoid tumor deletion region gene 1 (RTDR1), mRNA [NM_014433]
A_23_P29185	0.0187382	1.14893	up	299.621	204.937	171.775	221.541	106.986	140.394	205.385	191.682	221.582	7.93892	7.37816	7.17193	7.57092	8.132	7.38253	7.38887	7.59566	7.57632	TTC28	FALSE	ENST00000397906	23331///23331	NM_001145418	tetratricopeptide repeat domain 28	chr22:28377786-28377727	GO:0005488	NM_001145418	NM_001145418	Hs.387856	TTC28	NM_001145418	ref|Homo sapiens tetratricopeptide repeat domain 28 (TTC28), mRNA [NM_001145418]
A_23_P300056	0.000667	1.67631	up	60.7958	23.0062	21.8423	46.8965	6.90602	20.6087	25.273	37.8063	37.7369	5.78869	4.42915	5.12201	5.07745	3.08241	4.26794	4.23108	4.9882	5.00139	CDC42	FALSE	ENST00000315554	998///998	NM_044472	cell division cycle 42 (GTP binding protein, 25kDa)	chr1:22416563-22416622	GO:0000166|GO:0003924|GO:0005515|GO:0005525|GO:0005622|GO:0005737|GO:0005829|GO:0005886|GO:0006184|GO:0007163|GO:0007173|GO:0007264|GO:0007411|GO:0007596|GO:0030036|GO:0030175|GO:0030225|GO:0031274|GO:0031295|GO:0031333|GO:0031996|GO:0042059|GO:0042692|GO:0051056|GO:0051149	NM_044472	NM_044472	Hs.467637	CDC42	NM_044472	ref|Homo sapiens cell division cycle 42 (GTP binding protein, 25kDa) (CDC42), transcript variant 2, mRNA [NM_044472]
A_23_P30069	0.011384	3.39359	up	1834.62	389.263	669.145	1115	78.9482	201.491	445.197	942.879	1209.39	10.4593	8.2746	8.90232	9.89882	7.65512	7.92063	8.58273	9.96427	10.0647	DDX60L	FALSE	ENST00000511577	91351///91351	NM_001012967	DEAD (Asp-Glu-Ala-Asp) box polypeptide 60-like	chr4:169278384-169278328	GO:0000166|GO:0003723|GO:0004386|GO:0005524|GO:0008026|GO:0016787	NM_001012967	NM_001012967	Hs.535011	DDX60L	NM_001012967	ref|Homo sapiens DEAD (Asp-Glu-Ala-Asp) box polypeptide 60-like (DDX60L), mRNA [NM_001012967]
A_23_P304171	0.00398297	2.206	up	1284.11	1953.52	2534.04	1322.58	735.409	811.394	1491.77	2550.66	2862.69	9.93332	10.6141	10.8236	10.1439	10.9281	10.0475	10.3108	11.3674	11.2738	KIAA0226	FALSE	ENST00000273582	9711///9711	NM_001145642	KIAA0226	chr3:197399033-197398974	GO:0005515|GO:0005764|GO:0005769|GO:0005770|GO:0005794|GO:0010507|GO:0045806	NM_001145642	NM_001145642	Hs.478868	KIAA0226	NM_001145642	ref|Homo sapiens KIAA0226 (KIAA0226), transcript variant 1, mRNA [NM_001145642]
A_23_P305723	0.0477738	1.15281	up	477.838	534.083	555.238	413.466	59.2597	317.758	467.147	453.783	495.406	8.55786	8.74292	8.65044	8.47648	7.15256	8.58124	8.65663	8.86185	8.78632	MIER1	FALSE	ENST00000355356	57708///57708	NM_020948	mesoderm induction early response 1 homolog (Xenopus laevis)	chr1:67453133-67453192	GO:0003677|GO:0004871|GO:0005634|GO:0005730|GO:0005737|GO:0006355|GO:0007165|GO:0043123	NM_020948	NM_020948	Hs.605432	MIER1	NM_020948	ref|Homo sapiens mesoderm induction early response 1 homolog (Xenopus laevis) (MIER1), transcript variant 1, mRNA [NM_020948]
A_23_P306307	0.00131711	1.99307	up	26.8125	13.2873	1.90203	58.5697	13.0712	16.7719	22.1657	38.993	35.8753	4.52956	3.63717	2.65678	5.46133	4.49748	3.94636	4.02523	5.04069	4.92088	OTOP1	FALSE	ENST00000296358	133060///133060	NM_177998	otopetrin 1	chr4:4199264-4199205	GO:0005576|GO:0005615|GO:0009590|GO:0016020|GO:0016021|GO:0031214|GO:0042472	NM_177998	NM_177998	Hs.534544	OTOP1	NM_177998	ref|Homo sapiens otopetrin 1 (OTOP1), mRNA [NM_177998]
A_23_P308603	0.00986128	1.45339	up	645.071	430.144	836.003	559.086	135.007	285.461	387.201	503.681	523.392	8.98065	8.42744	9.20752	8.93208	8.50266	8.43053	8.37392	9.02351	8.85978	SRC	FALSE	ENST00000445403	6714///6714	NM_005417	v-src sarcoma (Schmidt-Ruppin A-2) viral oncogene homolog (avian)	chr20:36033496-36033555	GO:0000166|GO:0001101|GO:0004672|GO:0004713|GO:0004715|GO:0005070|GO:0005080|GO:0005102|GO:0005158|GO:0005178|GO:0005515|GO:0005524|GO:0005739|GO:0005743|GO:0005829|GO:0005886|GO:0005901|GO:0006950|GO:0007165|GO:0007172|GO:0007173|GO:0007243|GO:0007265|GO:0007411|GO:0007596|GO:0008022|GO:0008283|GO:0008543|GO:0009612|GO:0009615|GO:0010628|GO:0010740|GO:0010907|GO:0014069|GO:0014911|GO:0016044|GO:…	NM_005417	NM_005417	Hs.195659	SRC	NM_005417	ref|Homo sapiens v-src sarcoma (Schmidt-Ruppin A-2) viral oncogene homolog (avian) (SRC), transcript variant 1, mRNA [NM_005417]
A_23_P311192	0.0116887	1.6008	up	95.1423	30.3701	59.7305	47.9131	4.72837	22.9391	25.2737	36.8797	39.6596	6.41347	4.82811	6.01144	5.11795	2.65266	4.43901	4.23122	4.94747	5.08034	SPTLC1	FALSE	ENST00000482632	10558///10558	NM_178324	serine palmitoyltransferase, long chain base subunit 1	chr9:94841803-94841744	GO:0004758|GO:0005515|GO:0005783|GO:0005789|GO:0006665|GO:0006686|GO:0008415|GO:0009058|GO:0016020|GO:0016021|GO:0016769|GO:0017059|GO:0030148|GO:0030170|GO:0035339|GO:0046511|GO:0046512	NM_178324	NM_178324	Hs.90458	SPTLC1	NM_178324	ref|Homo sapiens serine palmitoyltransferase, long chain base subunit 1 (SPTLC1), transcript variant 2, mRNA [NM_178324]
A_23_P314101	0.0310826	2.5021	up	8.92743	31.9705	10.6726	31.2453	19.2701	18.6866	35.4384	54.5002	70.9427	2.75874	4.9034	4.54725	4.36244	5.11891	4.10806	4.77661	5.59571	5.93524	SUSD2	FALSE	ENST00000463101	56241///56241	NM_019601	sushi domain containing 2	chr22:24584978-24585037	GO:0005044|GO:0005515|GO:0006955|GO:0016020|GO:0016021|GO:0030247	NM_019601	NM_019601	Hs.131819	SUSD2	NM_019601	ref|Homo sapiens sushi domain containing 2 (SUSD2), mRNA [NM_019601]
A_23_P316239	0.0322737	1.19175	up	2383.17	1612.55	1820.4	1741.62	306.577	902.764	1444.72	1331.4	1645.1	10.8226	10.2945	10.3292	10.5368	9.6729	10.1821	10.2695	10.4415	10.5163	CXorf40B	FALSE	ENST00000393985	541578///541578	NM_001013845	chromosome X open reading frame 40B	chrX:149100773-149100714	NA	NM_001013845	NM_001013845	Hs.545950	CXorf40B	NM_001013845	ref|Homo sapiens chromosome X open reading frame 40B (CXorf40B), mRNA [NM_001013845]
A_23_P316960	0.0323495	1.1876	up	7.68954	2146.93	1696.03	1194.86	255.307	1064.5	1545.25	1588.81	1711.51	2.574	10.7736	10.208	9.98877	9.37767	10.3978	10.3709	10.6865	10.5783	GRINA	FALSE	ENST00000533377	2907///2907	NM_000837	glutamate receptor, ionotropic, N-methyl D-aspartate-associated protein 1 (glutamate binding)	chr8:145066955-145067014	GO:0016020|GO:0016021	NM_000837	NM_000837	Hs.594634	GRINA	NM_000837	ref|Homo sapiens glutamate receptor, ionotropic, N-methyl D-aspartate-associated protein 1 (glutamate binding) (GRINA), transcript variant 1, mRNA [NM_000837]
A_23_P316974	0.0407336	1.25972	up	164.929	28.9929	54.5807	128.784	15.2306	56.6697	77.8911	79.147	97.2769	7.15896	4.75945	5.92687	6.76938	4.74007	5.95947	5.98187	6.20826	6.39929	SYNJ2	FALSE	ENST00000367122	8871///8871	NM_003898	synaptojanin 2	chr6:158519231-158519290	GO:0000166|GO:0003723|GO:0004437|GO:0004439|GO:0004445|GO:0005515|GO:0005626|GO:0005737|GO:0005881|GO:0007420|GO:0016020|GO:0016311|GO:0016787|GO:0017124|GO:0030165|GO:0031315|GO:0032587|GO:0042578|GO:0043679|GO:0046855|GO:0046856|GO:0048312|GO:0048471	NM_003898	NM_003898	Hs.434494	SYNJ2	NM_003898	ref|Homo sapiens synaptojanin 2 (SYNJ2), transcript variant 1, mRNA [NM_003898]
A_23_P318296	0.0382695	2.14447	up	80.4437	42.2471	87.6688	45.9972	4.05579	15.3802	29.6708	45.4416	43.2174	6.18537	5.29573	6.41001	5.04236	2.53911	3.81916	4.49181	5.30172	5.21049	PLEKHA8	FALSE	ENST00000396257	84725///84725	NM_032639	pleckstrin homology domain containing, family A (phosphoinositide binding specific) member 8	chr7:30102293-30102352	GO:0005737|GO:0015031|GO:0017089|GO:0051861	NM_032639	NM_032639	Hs.233495	PLEKHA8	NM_032639	ref|Homo sapiens pleckstrin homology domain containing, family A (phosphoinositide binding specific) member 8 (PLEKHA8), transcript variant 3, mRNA [NM_032639]
A_23_P319492	0.0115364	1.19992	up	225.708	174.66	213.224	118.395	43.9049	82.9324	119.886	117.378	132.002	7.5623	7.14378	7.42702	6.64666	6.59302	6.57004	6.61209	6.84671	6.8613	FAM118B	FALSE	ENST00000531935	79607///79607	NM_024556	family with sequence similarity 118, member B	chr11:126132092-126132151	NA	NM_024556	NM_024556	Hs.276315	FAM118B	NM_024556	ref|Homo sapiens family with sequence similarity 118, member B (FAM118B), mRNA [NM_024556]
A_23_P319792	0.0486618	1.43165	up	281.896	479.956	416.81	237.861	72.4527	265.072	394.65	514.849	474.633	7.85915	8.59974	8.25258	7.671	7.50277	8.33277	8.40775	9.05628	8.7196	XRN1	FALSE	ENST00000264951	54464///54464	NM_019001	5'-3' exoribonuclease 1	chr3:142025671-142025612	GO:0000288|GO:0000956|GO:0003677|GO:0003723|GO:0005515|GO:0005622|GO:0005737|GO:0005794|GO:0005829|GO:0005886|GO:0006139|GO:0008409|GO:0016070|GO:0016071|GO:0016075|GO:0016787|GO:0043928|GO:0045111|GO:0071028|GO:0071044	NM_019001	NM_019001	Hs.435103	XRN1	NM_019001	ref|Homo sapiens 5'-3' exoribonuclease 1 (XRN1), transcript variant 1, mRNA [NM_019001]
A_23_P32404	0.0370299	9.75221	up	17.9045	2465.67	1768.36	1388.27	441.354	460.451	2452.58	13162.8	9725.5	3.91467	10.9553	10.2869	10.2197	10.2614	9.16186	11.0723	13.7225	13.0831	ISG20	FALSE	ENST00000546338	3669///3669	NM_002201	interferon stimulated exonuclease gene 20kDa	chr15:89198784-89198843	GO:0000175|GO:0000738|GO:0003723|GO:0004527|GO:0005622|GO:0005634|GO:0005654|GO:0006401|GO:0008283|GO:0008310|GO:0008859|GO:0009615|GO:0016605|GO:0016787|GO:0019221|GO:0046872|GO:0060337	NM_002201	NM_002201	Hs.459265	ISG20	NM_002201	ref|Homo sapiens interferon stimulated exonuclease gene 20kDa (ISG20), mRNA [NM_002201]
A_23_P325562	0.0399526	1.12376	up	72.2808	57.4539	37.9584	85.3916	25.7279	61.3035	80.9384	79.9728	87.7727	6.02838	5.70104	5.58781	6.11718	5.61357	6.09378	6.0432	6.22529	6.24836	SLC1A7	FALSE	ENST00000488036	6512///6512	NM_006671	solute carrier family 1 (glutamate transporter), member 7	chr1:53552968-53552909	GO:0005313|GO:0005314|GO:0005886|GO:0006811|GO:0006835|GO:0015293|GO:0015813|GO:0016021|GO:0017153|GO:0055085	NM_006671	NM_006671	Hs.104637	SLC1A7	NM_006671	ref|Homo sapiens solute carrier family 1 (glutamate transporter), member 7 (SLC1A7), mRNA [NM_006671]
A_23_P327140	0.00500718	3.63147	up	69.2932	93.9375	122.779	74.8889	34.4517	59.2576	83.8787	289.292	235.932	5.97065	6.33016	6.76404	5.89588	6.15679	6.03955	6.09256	8.18221	7.671	RNF213	FALSE	ENST00000411702	57674///57674	NM_020914	ring finger protein 213	chr17:78369857-78369916	GO:0000166|GO:0008270|GO:0017111|GO:0046872	NM_020914	NM_020914	Hs.195642	RNF213	NM_020914	ref|Homo sapiens ring finger protein 213 (RNF213), transcript variant 1, mRNA [NM_020914]
A_23_P327519	0.00187628	3.11377	up	533.907	94.8342	193.917	304.688	15.6725	81.9659	96.2649	278.958	291.464	8.70229	6.34425	7.31822	8.03065	4.79047	6.55106	6.28247	8.1283	7.98255	STARD4	FALSE	ENST00000296632	134429///134429	NM_139164	StAR-related lipid transfer (START) domain containing 4	chr5:110834747-110834688	GO:0006810|GO:0006869|GO:0008289	NM_139164	NM_139164	Hs.93842	STARD4	NM_139164	ref|Homo sapiens StAR-related lipid transfer (START) domain containing 4 (STARD4), mRNA [NM_139164]
A_23_P328740	0.00234274	21.073	up	147.999	62.4338	181.561	261.991	19.5089	35.2336	57.2503	1085.22	711.453	7.01872	5.80764	7.23975	7.80235	5.13935	5.15121	5.53509	10.161	9.31992	NEURL3	FALSE	ENST00000310865	93082///93082	NR_026875	neuralized homolog 3 (Drosophila) pseudogene	chr2:97163478-97163419	GO:0008270|GO:0016874|GO:0046872	NR_026875	NR_026875	Hs.149219	NEURL3	NR_026875	ref|Homo sapiens neuralized homolog 3 (Drosophila) pseudogene (NEURL3), non-coding RNA [NR_026875]
A_23_P32913	0.0347438	1.28478	up	1965.92	1385.82	2031.43	1481.19	329.438	755.76	1143.26	1133.05	1548.18	10.5375	10.0741	10.5288	10.3187	9.78578	9.95448	9.94225	10.2121	10.4077	ARMC10	FALSE	ENST00000323735	83787///83787	NM_031905	armadillo repeat containing 10	chr7:102739067-102739126	GO:0005488|GO:0005739|GO:0005783|GO:0005789|GO:0016020|GO:0016021|GO:0040008	NM_031905	NM_031905	Hs.287412	ARMC10	NM_031905	ref|Homo sapiens armadillo repeat containing 10 (ARMC10), transcript variant A, mRNA [NM_031905]
A_23_P331908	0.0355853	1.73815	up	50.4054	46.3585	68.903	42.3191	9.17421	18.7104	31.4541	41.3	41.5831	5.50884	5.41928	6.15759	4.89609	3.95668	4.11062	4.58329	5.13942	5.14958	NA	FALSE	ENST00000399269	NA	XM_003119496	NA	chr11:45236216-45236275	NA	XM_003119496	XM_003119496	Hs.178715	ENST00000399269	ENST00000399269	ref|PREDICTED: Homo sapiens hypothetical protein LOC100507338 (LOC100507338), mRNA [XM_003119496]
A_23_P334664	0.0170951	1.92752	up	75.0873	68.3672	51.8279	100.007	28.5355	42.676	72.6123	106.408	109.689	6.07971	5.92271	5.87527	6.38203	5.8115	5.48132	5.88299	6.68175	6.57606	PML	FALSE	ENST00000395132	5371///5371	NM_033247	promyelocytic leukemia	chr15:74315721-74317228	GO:0001666|GO:0001932|GO:0002230|GO:0003677|GO:0003713|GO:0005515|GO:0005622|GO:0005626|GO:0005634|GO:0005654|GO:0005730|GO:0005737|GO:0005768|GO:0005783|GO:0005829|GO:0006461|GO:0006605|GO:0006917|GO:0006919|GO:0006977|GO:0007050|GO:0007179|GO:0007182|GO:0007184|GO:0007569|GO:0008270|GO:0008285|GO:0008630|GO:0009411|GO:0009615|GO:0010332|GO:0010522|GO:0016020|GO:0016363|GO:0016525|GO:0016605|GO:…	NM_033247	NM_033247	Hs.526464	PML	NM_033247	ref|Homo sapiens promyelocytic leukemia (PML), transcript variant 8, mRNA [NM_033247]
A_23_P336565	0.0466053	1.35485	up	63.1662	67.139	91.2831	48.5413	9.59182	37.1248	41.8702	50.6825	59.4863	5.83917	5.9015	6.4491	5.14147	4.01865	5.23863	5.04754	5.47749	5.68495	FAM185A	FALSE	ENST00000413034	222234///222234	NM_001145268	family with sequence similarity 185, member A	chr7:102427831-102427890	NA	NM_001145268	NM_001145268	Hs.202543	FAM185A	NM_001145268	ref|Homo sapiens family with sequence similarity 185, member A (FAM185A), transcript variant 1, mRNA [NM_001145268]
A_23_P34093	0.0399263	1.31342	up	83.9728	1858.58	3196.35	1867.17	539.326	631.49	1055.47	1159.34	1203.2	6.24209	10.5151	11.1389	10.6335	10.5016	9.67871	9.829	10.2355	10.0589	G6PD	FALSE	ENST00000369620	2539///2539	NM_000402	glucose-6-phosphate dehydrogenase	chrX:153760297-153760238	GO:0001816|GO:0004345|GO:0005488|GO:0005536|GO:0005737|GO:0005813|GO:0005829|GO:0005975|GO:0006098|GO:0006629|GO:0006695|GO:0006740|GO:0006749|GO:0009051|GO:0009898|GO:0010734|GO:0016491|GO:0019322|GO:0034599|GO:0042803|GO:0043231|GO:0043249|GO:0046390|GO:0050661|GO:0051156|GO:0055114	NM_000402	NM_000402	Hs.461047	G6PD	NM_000402	ref|Homo sapiens glucose-6-phosphate dehydrogenase (G6PD), transcript variant 1, mRNA [NM_000402]
A_23_P34107	0.0395547	1.21757	up	2819.67	1932.74	1978.27	1988.8	391.756	1034.94	1530.88	1640.5	1699.43	11.0723	10.5889	10.4704	10.7345	10.0652	10.3657	10.3587	10.7233	10.5691	FAM50A	FALSE	ENST00000393600	9130///9130	NM_004699	family with sequence similarity 50, member A	chrX:153678038-153678244	GO:0003674|GO:0005634|GO:0007283	NM_004699	NM_004699	Hs.54277	FAM50A	NM_004699	ref|Homo sapiens family with sequence similarity 50, member A (FAM50A), mRNA [NM_004699]
A_23_P342138	0.0388501	1.47673	up	32.7118	8.49127	21.4476	50.5644	14.2871	28.1989	41.6411	47.1183	55.1189	4.83985	2.93309	5.10632	5.21059	4.63838	4.77095	5.03885	5.36244	5.57217	ADAMTSL1	FALSE	ENST00000542621	92949///92949	NM_001040272	ADAMTS-like 1	chr9:18910193-18910252	GO:0005576|GO:0005578|GO:0008233|GO:0008237|GO:0008270	NM_001040272	NM_001040272	Hs.726502	ADAMTSL1	NM_001040272	ref|Homo sapiens ADAMTS-like 1 (ADAMTSL1), transcript variant 4, mRNA [NM_001040272]
A_23_P34233	0.0353982	1.80974	up	566.327	749.987	929.983	513.404	233.546	403.651	808.066	1019.29	1187.8	8.77773	9.22616	9.35796	8.81376	9.25746	8.94583	9.45234	10.0697	10.04	QPRT	FALSE	ENST00000219771	23475///23475	NM_014298	quinolinate phosphoribosyltransferase	chr16:29708670-29708729	GO:0004514(nicotinate-nucleotide diphosphorylase (carboxylating) activity)|GO:0005737|GO:0005829|GO:0006766|GO:0006767|GO:0009435|GO:0019363|GO:0019674|GO:0034213|GO:0042803|GO:0051259	NM_014298	NM_014298	Hs.513484	QPRT	NM_014298	ref|Homo sapiens quinolinate phosphoribosyltransferase (QPRT), mRNA [NM_014298]
A_23_P350107	0.00291811	1.61693	up	1405.18	1457.13	1521.72	1398.11	295.262	787.23	1297.77	1657.58	1976.89	10.0754	10.1412	10.0298	10.2297	9.60431	9.99964	10.1267	10.742	10.7708	TRIM56	FALSE	ENST00000306085	81844///81844	NM_030961	tripartite motif containing 56	chr7:100733350-100733409	GO:0004842|GO:0005622|GO:0005737|GO:0008270|GO:0016874|GO:0032608|GO:0034340|GO:0046872|GO:0051607|GO:0070534	NM_030961	NM_030961	Hs.521092	TRIM56	NM_030961	ref|Homo sapiens tripartite motif containing 56 (TRIM56), mRNA [NM_030961]
A_23_P350574	0.0196121	1.65244	up	740.968	378.098	621.906	691.468	127.239	400.47	483.491	663.167	922.788	9.18668	8.23553	8.80326	9.21768	8.403	8.93617	8.71076	9.42666	9.66945	FCRLB	FALSE	ENST00000495397	127943///127943	NM_001002901	Fc receptor-like B	chr1:161697713-161697772	GO:0005737|GO:0005783	NM_001002901	NM_001002901	Hs.517422	FCRLB	NM_001002901	ref|Homo sapiens Fc receptor-like B (FCRLB), mRNA [NM_001002901]
A_23_P35092	0.000777	6.15811	up	7.92124	8.22762	2.05126	40.511	22.299	7.72756	11.5552	57.4892	50.4834	2.62643	2.79237	2.79146	4.81706	5.36328	2.8125	3.06856	5.68757	5.43847	IL19	FALSE	ENST00000270218	29949///29949	NM_153758	interleukin 19	chr1:207010307-207010366	GO:0005125|GO:0005576|GO:0005615|GO:0006915|GO:0006917|GO:0006955|GO:0007165|GO:0042226	NM_153758	NM_153758	Hs.661017	IL19	NM_153758	ref|Homo sapiens interleukin 19 (IL19), transcript variant 1, mRNA [NM_153758]
A_23_P351275	0.04162	1.6117	up	2724.01	1754.62	1788.42	1591.44	367.491	576.101	1171.12	1351.3	1576.41	11.0301	10.4275	10.3041	10.4165	9.95448	9.54882	9.98318	10.4593	10.4499	UPP1	FALSE	ENST00000416681	7378///7378	NM_181597	uridine phosphorylase 1	chr7:48141567-48142940	GO:0004850|GO:0005737|GO:0005829|GO:0006139|GO:0006206|GO:0006220|GO:0009116|GO:0009166|GO:0043097|GO:0046108|GO:0046135|GO:0055086	NM_181597	NM_181597	Hs.488240	UPP1	NM_181597	ref|Homo sapiens uridine phosphorylase 1 (UPP1), transcript variant 2, mRNA [NM_181597]
A_23_P352426	0.00545887	1.90305	up	20.1674	20.7295	2.60387	32.285	14.1186	22.8639	24.7819	45.3053	42.8212	4.09415	4.27904	3.21645	4.42057	4.61882	4.43407	4.20139	5.29592	5.19617	CDRT1	FALSE	ENST00000395906	374286///374286	NM_006382	CMT1A duplicated region transcript 1	chr17:15492105-15492046	GO:0003674|GO:0005575|GO:0008150	NM_006382	NM_006382	Hs.632233	CDRT1	NM_006382	ref|Homo sapiens CMT1A duplicated region transcript 1 (CDRT1), mRNA [NM_006382]
A_23_P357101	0.00600195	1.85575	up	50.2117	263.463	461.322	261.073	70.5868	101.249	169.228	239.521	267.58	5.50274	7.74517	8.39617	7.79636	7.46086	6.86766	7.11182	7.91289	7.8506	APOBEC3F	FALSE	ENST00000308521	200316///200316	NM_145298	apolipoprotein B mRNA editing enzyme, catalytic polypeptide-like 3F	chr22:39448588-39448647	GO:0002230|GO:0003723|GO:0004126|GO:0008270|GO:0009972|GO:0016553|GO:0016787|GO:0030895|GO:0045071|GO:0045087|GO:0045869|GO:0046872|GO:0048525	NM_145298	NM_145298	Hs.659809	APOBEC3F	NM_145298	ref|Homo sapiens apolipoprotein B mRNA editing enzyme, catalytic polypeptide-like 3F (APOBEC3F), transcript variant 1, mRNA [NM_145298]
A_23_P358944	0.000212	3.40268	up	33.7701	2712.15	3568.82	3007.24	738.259	1361.25	2033.23	5585.54	6726.58	4.88976	11.087	11.3163	11.3594	10.9399	10.7345	10.7848	12.4693	12.5834	PML	FALSE	ENST00000435786	5371///5371	NM_033244	promyelocytic leukemia	chr15:74328675-74328734	GO:0001666|GO:0001932|GO:0002230|GO:0003677|GO:0003713|GO:0005515|GO:0005622|GO:0005626|GO:0005634|GO:0005654|GO:0005730|GO:0005737|GO:0005768|GO:0005783|GO:0005829|GO:0006461|GO:0006605|GO:0006917|GO:0006919|GO:0006977|GO:0007050|GO:0007179|GO:0007182|GO:0007184|GO:0007569|GO:0008270|GO:0008285|GO:0008630|GO:0009411|GO:0009615|GO:0010332|GO:0010522|GO:0016020|GO:0016363|GO:0016525|GO:0016605|GO:…	NM_033244	NM_033244	Hs.526464	PML	NM_033244	ref|Homo sapiens promyelocytic leukemia (PML), transcript variant 5, mRNA [NM_033244]
A_23_P36183	0.0392933	1.24524	up	8.19596	515.916	795.032	592.047	119.598	316.207	393.529	438.32	498.906	2.67249	8.7028	9.14025	9.00673	8.30816	8.5717	8.39473	8.80265	8.79664	GTF2H1	FALSE	ENST00000453096	2965///2965	NM_005316	general transcription factor IIH, polypeptide 1, 62kDa	chr11:18387590-18387649	GO:0000079|GO:0000718|GO:0004672|GO:0005515|GO:0005634|GO:0005654|GO:0005675|GO:0006281|GO:0006283|GO:0006289|GO:0006355|GO:0006360|GO:0006361|GO:0006362|GO:0006363|GO:0006366|GO:0006367|GO:0006368|GO:0006370|GO:0008094|GO:0008353|GO:0010467|GO:0016032|GO:0045944|GO:0050434	NM_005316	NM_005316	Hs.577202	GTF2H1	NM_005316	ref|Homo sapiens general transcription factor IIH, polypeptide 1, 62kDa (GTF2H1), transcript variant 1, mRNA [NM_005316]
A_23_P36464	0.0330466	1.40153	up	617.406	248.267	411.96	379.287	54.8863	161.21	198.695	240.402	295.55	8.91541	7.66073	8.23764	8.35586	7.00833	7.60145	7.34507	7.91763	8.00289	C12orf11	FALSE	ENST00000335745	55726///55726	NM_018164	chromosome 12 open reading frame 11	chr12:27058389-27058330	GO:0005515|GO:0007049|GO:0007067|GO:0007346|GO:0051301	NM_018164	NM_018164	Hs.505077	C12orf11	NM_018164	ref|Homo sapiens chromosome 12 open reading frame 11 (C12orf11), mRNA [NM_018164]
A_23_P370434	0.0452699	1.15056	up	10522.5	4287.82	6498.54	7384.7	938.581	2739.91	4137.71	4043.58	4858.67	12.9598	11.7494	12.1567	12.5834	11.2706	11.8191	11.8308	11.9777	12.0769	C1QBP	FALSE	ENST00000225698	708///708	NM_001212	complement component 1, q subcomponent binding protein	chr17:5336307-5336248	GO:0001849|GO:0005515|GO:0005615|GO:0005634|GO:0005739|GO:0005759|GO:0005886|GO:0006955|GO:0007596|GO:0007597|GO:0016020|GO:0044419	NM_001212	NM_001212	Hs.555866	C1QBP	NM_001212	ref|Homo sapiens complement component 1, q subcomponent binding protein (C1QBP), nuclear gene encoding mitochondrial protein, mRNA [NM_001212]
A_23_P370682	0.00369509	9.45118	up	101.611	185.178	325.834	289.643	154.774	124.371	129.523	1431.05	1045.81	6.50035	7.22419	7.95968	7.9513	8.68836	7.19513	6.72699	10.5297	9.87343	BATF2	FALSE	ENST00000527454	116071///116071	NM_138456	basic leucine zipper transcription factor, ATF-like 2	chr11:64755631-64755572	GO:0003700|GO:0005515|GO:0005634|GO:0006355|GO:0043565|GO:0046983	NM_138456	NM_138456	Hs.124840	BATF2	NM_138456	ref|Homo sapiens basic leucine zipper transcription factor, ATF-like 2 (BATF2), mRNA [NM_138456]
A_23_P37191	0.0141641	1.29447	up	7826.6	4029.79	5417.53	5750.73	949.569	2158.57	3199.94	3491.97	4238.16	12.5312	11.6447	11.8918	12.2884	11.2844	11.42	11.4647	11.7559	11.8736	PSMB5	FALSE	ENST00000493471	5693///5693	NM_002797	proteasome (prosome, macropain) subunit, beta type, 5	chr14:23495544-23495485	GO:0000075|GO:0000082|GO:0000084|GO:0000216|GO:0000278|GO:0000502|GO:0004298|GO:0005515|GO:0005634|GO:0005737|GO:0005839|GO:0006521|GO:0006915|GO:0006977|GO:0006979|GO:0008233|GO:0016032|GO:0016070|GO:0016071|GO:0031145|GO:0034641|GO:0042981|GO:0044419|GO:0051436|GO:0051437|GO:0051439|GO:0051603	NM_002797	NM_002797	Hs.422990	PSMB5	NM_002797	ref|Homo sapiens proteasome (prosome, macropain) subunit, beta type, 5 (PSMB5), transcript variant 1, mRNA [NM_002797]
A_23_P373079	0.0203674	1.20051	up	296.297	285.754	334.153	253.271	47.0023	186.669	257.092	262.248	301.12	7.91938	7.8693	7.98885	7.75254	6.71934	7.81378	7.7273	8.0434	8.02497	PATL1	FALSE	ENST00000300146	219988///219988	NM_152716	protein associated with topoisomerase II homolog 1 (yeast)	chr11:59404705-59404646	GO:0000290|GO:0000932|GO:0003723|GO:0005515|GO:0005737|GO:0030014|GO:0033962	NM_152716	NM_152716	Hs.591960	PATL1	NM_152716	ref|Homo sapiens protein associated with topoisomerase II homolog 1 (yeast) (PATL1), mRNA [NM_152716]
A_23_P380815	0.0380804	1.18992	up	785.349	683.636	925.646	634.493	103.699	398.506	515.607	543.98	617.211	9.25273	9.09699	9.34556	9.09501	8.08416	8.92968	8.80475	9.12776	9.1084	KIAA1279	FALSE	ENST00000361983	26128///26128	NM_015634	KIAA1279	chr10:70776472-70776531	GO:0005515|GO:0005739|GO:0006839|GO:0007275|GO:0007399|GO:0019894|GO:0030154	NM_015634	NM_015634	Hs.279580	KIAA1279	NM_015634	ref|Homo sapiens KIAA1279 (KIAA1279), nuclear gene encoding mitochondrial protein, mRNA [NM_015634]
A_23_P380857	0.0296395	2.77112	up	101.919	82.4781	236.417	108.672	43.6962	35.0074	74.6224	119.938	158.03	6.50469	6.16502	7.55653	6.50742	6.58518	5.13876	5.92033	6.87899	7.12104	APOL4	FALSE	ENST00000479929	80832///80832	NM_030643	apolipoprotein L, 4	chr22:36585942-36585883	GO:0003674|GO:0005575|GO:0005576|GO:0006629|GO:0006810|GO:0006869|GO:0008289|GO:0042157	NM_030643	NM_030643	Hs.726733	APOL4	NM_030643	ref|Homo sapiens apolipoprotein L, 4 (APOL4), transcript variant a, mRNA [NM_030643]
A_23_P380990	0.000621	5.46336	up	8.53025	7.82106	2.05316	8.67986	5.24459	7.26078	7.58481	37.6383	45.4506	2.7145	2.70193	2.79271	2.48841	2.71646	2.68744	2.67655	4.97993	5.28364	CLEC4F	FALSE	ENST00000272367	165530///165530	NM_173535	C-type lectin domain family 4, member F	chr2:71036355-71036296	GO:0004872|GO:0005488|GO:0005529|GO:0006897|GO:0016020|GO:0016021	NM_173535	NM_173535	Hs.681239	CLEC4F	NM_173535	ref|Homo sapiens C-type lectin domain family 4, member F (CLEC4F), mRNA [NM_173535]
A_23_P38254	0.0234393	1.26323	up	8198.01	6835.09	8046.5	6508.02	1780.04	3523.35	5266.84	5372.82	6680.98	12.5982	12.3524	12.4768	12.4431	12.2822	12.1439	12.1749	12.4254	12.5676	ELAC2	FALSE	ENST00000395962	60528///60528	NM_018127	elaC homolog 2 (E. coli)	chr17:12895771-12895712	GO:0004519|GO:0005515|GO:0005634|GO:0005739|GO:0008033|GO:0016787|GO:0046872	NM_018127	NM_018127	Hs.434232	ELAC2	NM_018127	ref|Homo sapiens elaC homolog 2 (E. coli) (ELAC2), transcript variant 1, mRNA [NM_018127]
A_23_P389525	0.0409836	1.38812	up	3361.38	2081.92	2651.27	2642.87	380.657	1164.48	1429.85	1851.46	2059.89	11.3434	10.7233	10.8767	11.1577	10.0116	10.5288	10.2514	10.9039	10.8226	COMMD1	FALSE	ENST00000471704	150684///150684	NM_152516	copper metabolism (Murr1) domain containing 1	chr2:62228030-62228089	GO:0005507|GO:0005515|GO:0005634|GO:0005730|GO:0005737|GO:0030054|GO:0031398|GO:0031462|GO:0032088|GO:0032434|GO:0042802|GO:0042803|GO:0046872|GO:0055070	NM_152516	NM_152516	Hs.468702	COMMD1	NM_152516	ref|Homo sapiens copper metabolism (Murr1) domain containing 1 (COMMD1), mRNA [NM_152516]
A_23_P39024	0.0134144	1.24286	up	755.001	1071.56	832.956	937.815	176.254	375.923	501.74	533.052	626.497	9.20752	9.70328	9.20063	9.64522	8.86953	8.84565	8.76069	9.10171	9.13196	WDR83	FALSE	ENST00000418543	84292///84292	NM_032332	WD repeat domain 83	chr19:12784070-12784129	GO:0000375|GO:0000398|GO:0005634|GO:0005681|GO:0005737|GO:0071013	NM_032332	NM_032332	Hs.657204	WDR83	NM_032332	ref|Homo sapiens WD repeat domain 83 (WDR83), transcript variant 2, mRNA [NM_032332]
A_23_P39050	0.0168861	1.38047	up	92.5582	68.4321	107.838	73.8406	5.38342	53.9162	63.2332	80.8129	87.8829	6.37869	5.92414	6.6222	5.86914	2.73127	5.87346	5.68686	6.23983	6.25081	ZNF823	FALSE	ENST00000341191	55552///55552	NM_001080493	zinc finger protein 823	chr19:11832463-11832404	GO:0003677|GO:0005622|GO:0005634|GO:0006355|GO:0008270|GO:0046872	NM_001080493	NM_001080493	Hs.142167	ZNF823	NM_001080493	ref|Homo sapiens zinc finger protein 823 (ZNF823), mRNA [NM_001080493]
A_23_P39561	0.0284012	1.51771	up	1512.46	1013.44	1471.87	1220.53	201.739	424.023	744.213	837.189	991.174	10.1934	9.63152	9.98184	10.024	9.05212	9.02562	9.34393	9.78297	9.79037	UBE2F	FALSE	ENST00000440223	140739///140739	NM_080678	ubiquitin-conjugating enzyme E2F (putative)	chr2:238934042-238939244	GO:0000166|GO:0005515|GO:0005524|GO:0016874|GO:0016881|GO:0019788|GO:0045116	NM_080678	NM_080678	Hs.471785	UBE2F	NM_080678	ref|Homo sapiens ubiquitin-conjugating enzyme E2F (putative) (UBE2F), transcript variant 1, mRNA [NM_080678]
A_23_P400378	0.00673588	2.30382	up	298.761	176.013	381.263	782.536	118.784	126.637	148.926	326.875	329.974	7.93279	7.15737	8.14646	9.39072	8.30015	7.22348	6.91363	8.37057	8.17458	GPBAR1	FALSE	ENST00000521462	151306///151306	NM_001077191	G protein-coupled bile acid receptor 1	chr2:219128419-219128478	GO:0004872|GO:0004930|GO:0005886|GO:0016021	NM_001077191	NM_001077191	Hs.160954	GPBAR1	NM_001077191	ref|Homo sapiens G protein-coupled bile acid receptor 1 (GPBAR1), transcript variant 1, mRNA [NM_001077191]
A_23_P402952	0.0366341	2.8444	up	45.3748	27.319	43.0265	31.5275	12.1206	17.2959	13.9664	34.8272	52.0197	5.35211	4.67968	5.69996	4.37809	4.38033	3.99439	3.32919	4.85433	5.4855	CTAGE15P	FALSE	ENST00000447022	441294///441294	NM_001008747	CTAGE family, member 15, pseudogene	chr7:143964543-143964484	NA	NM_001008747	NM_001008747	Hs.450233	CTAGE15P	NM_001008747	ref|Homo sapiens CTAGE family, member 15, pseudogene (CTAGE15P), mRNA [NM_001008747]
A_23_P40354	0.00959866	1.35506	up	1749.84	950.057	1458.31	1362.75	209.987	478.936	722.361	756.805	962.823	10.395	9.53098	9.96998	10.1837	9.11411	9.2236	9.28966	9.63993	9.75003	MAPRE1	FALSE	ENST00000375571	22919///22919	NM_012325	microtubule-associated protein, RP/EB family, member 1	chr20:31436638-31436697	GO:0000086|GO:0000087|GO:0000236|GO:0000278|GO:0005515|GO:0005737|GO:0005794|GO:0005813|GO:0005819|GO:0005829|GO:0005856|GO:0005874|GO:0005881|GO:0008022|GO:0008283|GO:0030981|GO:0031115|GO:0031253|GO:0035372|GO:0042995|GO:0051010|GO:0051301	NM_012325	NM_012325	Hs.472437	MAPRE1	NM_012325	ref|Homo sapiens microtubule-associated protein, RP/EB family, member 1 (MAPRE1), mRNA [NM_012325]
A_23_P412476	0.0123058	1.30297	up	46.7841	39.73	12.3884	55.6902	10.4333	28.055	37.5722	43.3739	42.1863	5.40134	5.20975	4.66657	5.37501	4.1487	4.76297	4.87137	5.22505	5.17291	GREB1	FALSE	ENST00000263834	9687///9687	NM_148903	growth regulation by estrogen in breast cancer 1	chr2:11725943-11726002	GO:0016020|GO:0016021	NM_148903	NM_148903	Hs.467733	GREB1	NM_148903	ref|Homo sapiens growth regulation by estrogen in breast cancer 1 (GREB1), transcript variant c, mRNA [NM_148903]
A_23_P412577	0.00294496	2.38849	up	37.9191	170.789	306.375	230.745	39.5003	45.0109	70.0026	122.919	143.553	5.07162	7.11182	7.88217	7.62817	6.39991	5.56502	5.82918	6.9164	6.98999	ANKRD29	FALSE	ENST00000284207	147463///147463	NM_173505	ankyrin repeat domain 29	chr18:21180440-21180381	NA	NM_173505	NM_173505	Hs.374774	ANKRD29	NM_173505	ref|Homo sapiens ankyrin repeat domain 29 (ANKRD29), mRNA [NM_173505]
A_23_P414252	0.0485313	1.49528	up	718.508	393.827	447.901	649.132	101.023	286.305	343.603	512.026	480.393	9.13798	8.28922	8.34852	9.13196	8.05051	8.43334	8.19343	9.04691	8.7407	SNX8	FALSE	NA	29886///29886	AK315670	sorting nexin 8	chr7:2297009-2296609	GO:0005515|GO:0005768|GO:0006886|GO:0007154|GO:0008289|GO:0016020|GO:0030904|GO:0031901|GO:0034498|GO:0035091	NA	NA	Hs.584900	SNX8	AK315670	gb|Homo sapiens cDNA, FLJ96764, highly similar to Homo sapiens sorting nexin 8 (SNX8), mRNA. [AK315670]
A_23_P420209	0.000316	2.21288	up	7.55735	9.80068	9.64039	18.7656	10.5939	6.82339	7.0116	17.6745	15.8913	2.53045	3.23044	4.45903	3.54704	4.17335	2.59517	2.56702	3.75992	3.69411	GCNT3	FALSE	ENST00000396065	9245///9245	NM_004751	glucosaminyl (N-acetyl) transferase 3, mucin type	chr15:59911364-59911423	GO:0000139|GO:0003829|GO:0005624|GO:0005794|GO:0005975|GO:0006493|GO:0008109|GO:0016020|GO:0016021|GO:0016757	NM_004751	NM_004751	Hs.194710	GCNT3	NM_004751	ref|Homo sapiens glucosaminyl (N-acetyl) transferase 3, mucin type (GCNT3), mRNA [NM_004751]
A_23_P420373	0.0159026	1.67187	up	251.457	178.769	166.318	233.684	45.6208	80.1615	117.82	175.448	160.663	7.70925	7.17729	7.12538	7.64739	6.6682	6.51619	6.58938	7.44519	7.14331	DNMT3A	FALSE	ENST00000406659	1788///1788	NM_175630	DNA (cytosine-5-)-methyltransferase 3 alpha	chr2:25504453-25504394	GO:0000122|GO:0000775|GO:0000791|GO:0003677|GO:0003682|GO:0003886(DNA (cytosine-5-)-methyltransferase activity)|GO:0005515|GO:0005634|GO:0005720|GO:0005737|GO:0006306|GO:0006346|GO:0006349|GO:0007283|GO:0008168|GO:0016363|GO:0016568|GO:0016740|GO:0043045|GO:0043046|GO:0046872|GO:0090116	NM_175630	NM_175630	Hs.515840	DNMT3A	NM_175630	ref|Homo sapiens DNA (cytosine-5-)-methyltransferase 3 alpha (DNMT3A), transcript variant 4, mRNA [NM_175630]
A_23_P420431	0.000984	3.22955	up	16.3359	20.7662	69.0303	26.8112	14.271	7.64051	7.03442	26.73	24.4141	3.7893	4.28199	6.15959	4.10887	4.63583	2.79223	2.57099	4.42303	4.32286	XKR3	FALSE	ENST00000331428	150165///150165	NM_175878	XK, Kell blood group complex subunit-related family, member 3	chr22:17264301-17264287	GO:0005886|GO:0016021	NM_175878	NM_175878	Hs.356069	XKR3	NM_175878	ref|Homo sapiens XK, Kell blood group complex subunit-related family, member 3 (XKR3), mRNA [NM_175878]
A_23_P420863	0.0424771	2.42001	up	92.2509	455.878	514.448	95.4925	86.1027	135.397	331.528	478.122	600.622	6.3745	8.51296	8.53762	6.31158	7.79977	7.3225	8.13756	8.94435	9.06573	NOD2	FALSE	ENST00000300589	64127///64127	NM_022162	nucleotide-binding oligomerization domain containing 2	chr16:50766770-50766829	GO:0000166|GO:0000187|GO:0002224|GO:0002227|GO:0002253|GO:0002367|GO:0002381|GO:0002606|GO:0002710|GO:0002755|GO:0002756|GO:0002830|GO:0002862|GO:0002925|GO:0005515|GO:0005524|GO:0005622|GO:0005737|GO:0005829|GO:0005886|GO:0006952|GO:0006965|GO:0007254|GO:0008063|GO:0008180|GO:0009595|GO:0009986|GO:0016045|GO:0019899|GO:0019901|GO:0031982|GO:0032088|GO:0032495|GO:0032496|GO:0032498|GO:0032500|GO:…	NM_022162	NM_022162	Hs.592072	NOD2	NM_022162	ref|Homo sapiens nucleotide-binding oligomerization domain containing 2 (NOD2), mRNA [NM_022162]
A_23_P427760	0.016246	1.75788	up	135.879	177.579	232.946	57.0881	35.6281	67.8215	115.24	142.947	180.599	6.91363	7.16757	7.53813	5.41912	6.2163	6.2459	6.55436	7.13503	7.29291	PIWIL4	FALSE	ENST00000446230	143689///143689	NM_152431	piwi-like 4 (Drosophila)	chr11:94354223-94354282	GO:0005634|GO:0005737|GO:0006417|GO:0007126|GO:0007275|GO:0007283|GO:0030154|GO:0031047|GO:0034584|GO:0034587|GO:0043046|GO:0043186|GO:0071547	NM_152431	NM_152431	Hs.660188	PIWIL4	NM_152431	ref|Homo sapiens piwi-like 4 (Drosophila) (PIWIL4), mRNA [NM_152431]
A_23_P431939	0.00630594	1.6463	up	1582.94	1890.52	2735.56	1620.08	455.338	658.609	949.937	1246.42	1652.53	10.2619	10.5588	10.9115	10.4397	10.3013	9.74929	9.67181	10.3374	10.5222	MR1	FALSE	ENST00000367579	3140///3140	NM_001531	major histocompatibility complex, class I-related	chr1:181024482-181024541	GO:0002474|GO:0005576|GO:0005783|GO:0005886|GO:0006955|GO:0016021|GO:0019882|GO:0032393|GO:0042612	NM_001531	NM_001531	Hs.13500	MR1	NM_001531	ref|Homo sapiens major histocompatibility complex, class I-related (MR1), transcript variant 1, mRNA [NM_001531]
A_23_P46039	0.017983	2.89234	up	290.754	105.679	214.04	304.483	33.4062	90.4169	171.456	287.603	473.494	7.90122	6.48907	7.4333	8.0291	6.09539	6.69413	7.12822	8.17133	8.7155	FCRLA	FALSE	ENST00000236938	84824///84824	NM_032738	Fc receptor-like A	chr1:161683792-161683851	GO:0005576|GO:0005737|GO:0030154	NM_032738	NM_032738	Hs.266331	FCRLA	NM_032738	ref|Homo sapiens Fc receptor-like A (FCRLA), transcript variant 2, mRNA [NM_032738]
A_23_P46045	0.0230056	1.63201	up	9.1872	12.1837	23.195	12.5859	5.93504	14.5123	14.5784	24.1652	23.8727	2.78661	3.51601	5.16828	2.99655	2.79717	3.73624	3.39226	4.25597	4.28582	RGS5	FALSE	ENST00000313961	8490///8490	NM_003617	regulator of G-protein signaling 5	chr1:163112189-163112130	GO:0004871|GO:0005096|GO:0005737|GO:0005886|GO:0008277|GO:0009968|GO:0043547	NM_003617	NM_003617	Hs.24950	RGS5	NM_003617	ref|Homo sapiens regulator of G-protein signaling 5 (RGS5), transcript variant 1, mRNA [NM_003617]
A_23_P47497	0.0490669	1.1471	up	2938.06	2561.84	2735.25	2702.26	540.196	1339.08	1985.2	1817.55	2257.12	11.1472	11.014	10.9095	11.2012	10.5031	10.7101	10.7438	10.8767	10.9733	MRPL16	FALSE	ENST00000300151	54948///54948	NM_017840	mitochondrial ribosomal protein L16	chr11:59573799-59573740	GO:0003735|GO:0005739|GO:0005762|GO:0005840|GO:0006412|GO:0019843	NM_017840	NM_017840	Hs.530734	MRPL16	NM_017840	ref|Homo sapiens mitochondrial ribosomal protein L16 (MRPL16), nuclear gene encoding mitochondrial protein, mRNA [NM_017840]
A_23_P47691	0.00277414	2.00773	up	166.727	114.775	151.145	172.534	32.3872	96.1942	132.125	234.611	237.452	7.17246	6.59484	7.00804	7.20521	6.04024	6.79334	6.75614	7.88217	7.67844	TRIM21	FALSE	ENST00000543625	6737///6737	NM_003141	tripartite motif containing 21	chr11:4406568-4406509	GO:0000209|GO:0000932|GO:0003677|GO:0003723|GO:0004842|GO:0005515|GO:0005622|GO:0005634|GO:0005730|GO:0005737|GO:0006513|GO:0008270|GO:0016567|GO:0016874|GO:0019005|GO:0030529|GO:0031648|GO:0032088|GO:0045787|GO:0046872|GO:0051865|GO:0070206|GO:0090086	NM_003141	NM_003141	Hs.532357	TRIM21	NM_003141	ref|Homo sapiens tripartite motif containing 21 (TRIM21), mRNA [NM_003141]
A_23_P48166	0.0262642	1.21441	up	9.44351	1151.02	1518.43	1182.42	236.006	635.635	881.058	928.861	1064.15	2.81853	9.82026	10.0271	9.96813	9.27045	9.69291	9.58578	9.94484	9.89435	TWF1	FALSE	ENST00000395510	5756///5756	NM_002822	twinfilin, actin-binding protein, homolog 1 (Drosophila)	chr12:44187922-44187863	GO:0003779|GO:0004713|GO:0005622|GO:0005737|GO:0006468|GO:0015629	NM_002822	NM_002822	Hs.189075	TWF1	NM_002822	ref|Homo sapiens twinfilin, actin-binding protein, homolog 1 (Drosophila) (TWF1), mRNA [NM_002822]
A_23_P49041	0.0191308	1.80719	up	643.692	263.878	461.88	347.564	39.9579	135.786	198.988	330.861	294.286	8.97603	7.74727	8.39862	8.2416	6.41844	7.32702	7.34811	8.38622	7.99641	TMEM62	FALSE	ENST00000260403	80021///80021	NM_024956	transmembrane protein 62	chr15:43476683-43476742	GO:0016020|GO:0016021	NM_024956	NM_024956	Hs.511175	TMEM62	NM_024956	ref|Homo sapiens transmembrane protein 62 (TMEM62), mRNA [NM_024956]
A_23_P49181	0.00176262	2.07176	up	46.2111	35.8626	5.75418	73.4494	18.1523	29.6557	33.59	63.7893	64.1776	5.38003	5.06739	4.00281	5.86072	5.01898	4.85628	4.69186	5.85885	5.791	LRRC29	FALSE	ENST00000409037	26231///26231	NM_012163	leucine rich repeat containing 29	chr16:67241825-67241667	NA	NM_012163	NM_012163	Hs.461000	LRRC29	NM_012163	ref|Homo sapiens leucine rich repeat containing 29 (LRRC29), transcript variant 1, mRNA [NM_012163]
A_23_P5339	0.00869568	1.30251	up	8.01838	262.712	299.154	298.374	70.0086	161.514	244.454	262.996	288.306	2.64421	7.74141	7.85337	7.99641	7.44993	7.60417	7.64933	8.05004	7.96605	TMEM177	FALSE	ENST00000424086	80775///80775	NM_030577	transmembrane protein 177	chr2:120439532-120439591	GO:0016020|GO:0016021	NM_030577	NM_030577	Hs.439991	TMEM177	NM_030577	ref|Homo sapiens transmembrane protein 177 (TMEM177), transcript variant 2, mRNA [NM_030577]
A_23_P553	0.0427151	1.46023	up	619.341	476.431	669.736	466.697	106.868	197.689	351.432	368.524	453.314	8.92204	8.58779	8.90304	8.66317	8.12983	7.88943	8.22567	8.56703	8.64047	TARS2	FALSE	ENST00000369054	80222///80222	NM_025150	threonyl-tRNA synthetase 2, mitochondrial (putative)	chr1:150479514-150479573	GO:0000166|GO:0004829|GO:0005524|GO:0005737|GO:0005739|GO:0005759|GO:0006418|GO:0006435|GO:0010467|GO:0016874	NM_025150	NM_025150	Hs.288974	TARS2	NM_025150	ref|Homo sapiens threonyl-tRNA synthetase 2, mitochondrial (putative) (TARS2), nuclear gene encoding mitochondrial protein, mRNA [NM_025150]
A_23_P55828	0.0178082	5.22316	up	22.6974	7.67075	34.8065	30.8128	33.3699	6.9363	17.624	48.5925	58.3263	4.2739	2.66834	5.51201	4.33955	6.09378	2.61881	3.67609	5.41122	5.65352	CCL25	FALSE	ENST00000253451	6370///6370	NM_005624	chemokine (C-C motif) ligand 25	chr19:8127329-8127388	GO:0005179|GO:0005576|GO:0005615|GO:0005625|GO:0006935|GO:0006954|GO:0006955|GO:0007166|GO:0007186|GO:0008009|GO:0031735|GO:0050900	NM_005624	NM_005624	Hs.310511	CCL25	NM_005624	ref|Homo sapiens chemokine (C-C motif) ligand 25 (CCL25), transcript variant 1, mRNA [NM_005624]
A_23_P57036	0.0176659	1.79229	up	845.334	745.678	1354.77	907.023	228.319	390.192	714.295	925.198	1083.38	9.35343	9.21626	9.866	9.59219	9.22747	8.89855	9.26924	9.94142	9.90999	CD40	FALSE	ENST00000477696	958///958	NM_001250	CD40 molecule, TNF receptor superfamily member 5	chr20:44757581-44757640	GO:0002768|GO:0004871|GO:0004872|GO:0005515|GO:0005576|GO:0005886|GO:0005887|GO:0006461|GO:0006954|GO:0007165|GO:0009897|GO:0009898|GO:0019899|GO:0030168|GO:0030890|GO:0032735|GO:0035631|GO:0042100|GO:0043123|GO:0043231|GO:0048304|GO:0050776|GO:0051023|GO:0071260|GO:2000353	NM_001250	NM_001250	Hs.472860	CD40	NM_001250	ref|Homo sapiens CD40 molecule, TNF receptor superfamily member 5 (CD40), transcript variant 1, mRNA [NM_001250]
A_23_P57868	0.0409322	1.36026	up	989.208	1214.6	1374.1	1064.52	1083.47	608.824	982.937	964.177	1394	9.56729	9.88862	9.87978	9.83093	11.4931	9.63451	9.72406	9.99625	10.2501	ACY1	FALSE	ENST00000404366	95///95	NM_000666	aminoacylase 1	chr3:52022979-52023038	GO:0004046|GO:0005737|GO:0005829|GO:0006508|GO:0006520|GO:0008152|GO:0008237|GO:0016787|GO:0046872	NM_000666	NM_000666	Hs.334707	ACY1	NM_000666	ref|Homo sapiens aminoacylase 1 (ACY1), transcript variant 1, mRNA [NM_000666]
A_23_P58390	0.00695791	1.47734	up	163.685	168.524	150.205	115.73	29.2229	106.599	136.34	173.706	201.646	7.14878	7.09033	6.99794	6.60749	5.85376	6.95199	6.79868	7.43148	7.44519	C4orf32	FALSE	ENST00000309733	132720///132720	NM_152400	chromosome 4 open reading frame 32	chr4:113109969-113110028	GO:0016020|GO:0016021	NM_152400	NM_152400	Hs.23439	C4orf32	NM_152400	ref|Homo sapiens chromosome 4 open reading frame 32 (C4orf32), mRNA [NM_152400]
A_23_P58763	0.0463906	1.28964	up	1965.56	1347.79	1638.56	1605.01	327.111	692.069	1120.69	1056.58	1471.64	10.5368	10.0389	10.1412	10.4291	9.771	9.81456	9.90999	10.1244	10.3341	PELO	FALSE	ENST00000506949	53918///53918	NM_015946	pelota homolog (Drosophila)	chr5:52097511-52097570	GO:0004519|GO:0005515|GO:0005634|GO:0005737|GO:0006412|GO:0007049|GO:0008283|GO:0016787|GO:0046872|GO:0051276|GO:0051301	NM_015946	NM_015946	Hs.644352	PELO	NM_015946	ref|Homo sapiens pelota homolog (Drosophila) (PELO), mRNA [NM_015946]
A_23_P58788	0.0401912	3.59531	up	11.4509	9.91917	12.0899	23.0956	20.5757	7.28776	7.61278	40.8276	19.1635	3.2995	3.24548	4.64849	3.86734	5.22538	2.69442	2.68327	5.1195	3.95042	CDX1	FALSE	ENST00000377812	1044///1044	NM_001804	caudal type homeobox 1	chr5:149563427-149563486	GO:0003700|GO:0005634|GO:0006355|GO:0007389|GO:0009887|GO:0009952|GO:0043565|GO:0045944|GO:0060349	NM_001804	NM_001804	Hs.1545	CDX1	NM_001804	ref|Homo sapiens caudal type homeobox 1 (CDX1), mRNA [NM_001804]
A_23_P58819	0.0103948	1.35938	up	37.5406	9.85261	17.457	14.6264	10.5431	7.43713	8.75499	12.705	10.9669	5.05573	3.23758	4.94501	3.17184	4.16541	2.74085	2.85049	3.27919	3.19806	RANBP17	FALSE	ENST00000534916	64901///64901	NM_022897	RAN binding protein 17	chr5:170725916-170725975	GO:0005488|GO:0005525|GO:0005634|GO:0005643|GO:0005737|GO:0006606|GO:0006886|GO:0008565|GO:0051028|GO:0055085	NM_022897	NM_022897	Hs.410810	RANBP17	NM_022897	ref|Homo sapiens RAN binding protein 17 (RANBP17), mRNA [NM_022897]
A_23_P6263	0.000561	9.30912	up	666.82	1264.79	1672.89	656.167	305.633	613.915	1097.31	8855.43	7995.52	9.0312	9.94383	10.1806	9.14474	9.66625	9.64522	9.87462	13.1369	12.8202	MX2	FALSE	ENST00000330714	4600///4600	NM_002463	myxovirus (influenza virus) resistance 2 (mouse)	chr21:42780501-42780560	GO:0000166|GO:0003924|GO:0005525|GO:0005634|GO:0005737|GO:0006184|GO:0006952|GO:0009615|GO:0019221|GO:0060337	NM_002463	NM_002463	Hs.926	MX2	NM_002463	ref|Homo sapiens myxovirus (influenza virus) resistance 2 (mouse) (MX2), mRNA [NM_002463]
A_23_P62634	0.0148147	1.80402	up	8.04454	6.82364	21.5084	8.32975	4.93409	6.36902	6.54499	11.7411	13.9264	2.64869	2.49847	5.10897	2.34773	2.68149	2.50203	2.48087	3.16809	3.51725	RHCE	FALSE	ENST00000349438	6006///6006	NM_020485	Rh blood group, CcEe antigens	chr1:25697020-25696961	GO:0005887|GO:0016020	NM_020485	NM_020485	Hs.523054	RHCE	NM_020485	ref|Homo sapiens Rh blood group, CcEe antigens (RHCE), transcript variant 1, mRNA [NM_020485]
A_23_P62731	0.0231768	1.22202	up	1822.66	1279.59	1550.29	1713.1	359.63	721.038	1126.52	1064.42	1390.99	10.4499	9.96503	10.0589	10.5222	9.92097	9.87978	9.91839	10.1342	10.2425	MRPS14	FALSE	ENST00000367677	63931///63931	NM_022100	mitochondrial ribosomal protein S14	chr1:174983720-174983661	GO:0003735|GO:0005515|GO:0005622|GO:0005739|GO:0005761|GO:0005840|GO:0006412	NM_022100	NM_022100	Hs.654858	MRPS14	NM_022100	ref|Homo sapiens mitochondrial ribosomal protein S14 (MRPS14), nuclear gene encoding mitochondrial protein, transcript variant 1, mRNA [NM_022100]
A_23_P62840	0.0263021	1.18047	up	4293.06	1400.56	1953.95	2640.5	361.055	889.057	1278.14	1248.76	1547.89	11.6583	10.091	10.4526	11.1557	9.92687	10.1676	10.1035	10.3437	10.4061	YRDC	FALSE	ENST00000373044	79693///79693	NM_024640	yrdC domain containing (E. coli)	chr1:38268909-38268850	GO:0005624|GO:0005739|GO:0016020|GO:0051051	NM_024640	NM_024640	Hs.301564	YRDC	NM_024640	ref|Homo sapiens yrdC domain containing (E. coli) (YRDC), nuclear gene encoding mitochondrial protein, mRNA [NM_024640]
A_23_P62881	0.00200858	4.44602	up	7.49113	7.82869	9.24234	31.5686	5.41732	6.73663	6.90949	28.1598	35.9425	2.50856	2.70405	4.42211	4.37984	2.73497	2.57538	2.54972	4.50556	4.92457	SGIP1	FALSE	ENST00000435165	84251///84251	NM_032291	SH3-domain GRB2-like (endophilin) interacting protein 1	chr1:67210099-67210158	GO:0002021|GO:0005515|GO:0005543|GO:0005737|GO:0005886|GO:0005905|GO:0006886|GO:0008017|GO:0016192|GO:0017124|GO:0030122|GO:0030136|GO:0048260|GO:2000253|GO:2000507	NM_032291	NM_032291	Hs.132121	SGIP1	NM_032291	ref|Homo sapiens SH3-domain GRB2-like (endophilin) interacting protein 1 (SGIP1), mRNA [NM_032291]
A_23_P62890	0.0128625	5.45468	up	280.547	82.2319	221.038	205.458	25.2439	41.6047	67.211	357.912	223.874	7.85337	6.16126	7.47226	7.47064	5.58238	5.43714	5.77228	8.51238	7.59203	GBP1	FALSE	ENST00000370473	2633///2633	NM_002053	guanylate binding protein 1, interferon-inducible	chr1:89518848-89518789	GO:0000166|GO:0003924|GO:0005525|GO:0005886|GO:0019221|GO:0060333	NM_002053	NM_002053	Hs.62661	GBP1	NM_002053	ref|Homo sapiens guanylate binding protein 1, interferon-inducible (GBP1), mRNA [NM_002053]
A_23_P62967	0.0136948	1.54133	up	147.803	225.934	256.316	125.336	40.6714	138.828	237.38	271.656	321.233	7.01702	7.52469	7.65374	6.73362	6.45285	7.36467	7.60233	8.08962	8.12573	DISC1	FALSE	ENST00000366637	27185///27185	NM_018662	disrupted in schizophrenia 1	chr1:232176696-232176755	GO:0000226|GO:0001764|GO:0002052|GO:0005515|GO:0005737|GO:0005813|GO:0005856|GO:0005874|GO:0007275|GO:0007399|GO:0030177	NM_018662	NM_018662	Hs.13318	DISC1	NM_018662	ref|Homo sapiens disrupted in schizophrenia 1 (DISC1), transcript variant L, mRNA [NM_018662]
A_23_P63896	0.00642149	1.75513	up	141.285	218.932	336.516	155.987	84.3626	155.405	207.485	290.01	379.812	6.95721	7.47802	7.99878	7.06194	7.76771	7.53813	7.40133	8.18706	8.37556	FAS	FALSE	ENST00000355740	355///355	NM_000043	Fas (TNF receptor superfamily, member 6)	chr10:90774545-90774604	GO:0001666|GO:0002377|GO:0003014|GO:0004871|GO:0004872|GO:0004888|GO:0005031|GO:0005515|GO:0005576|GO:0005625|GO:0005829|GO:0005886|GO:0005901|GO:0006461|GO:0006915|GO:0006916|GO:0006917|GO:0006919|GO:0006924|GO:0006925|GO:0006927|GO:0006955|GO:0007165|GO:0007283|GO:0007568|GO:0008624|GO:0008625|GO:0008633|GO:0009636|GO:0009897|GO:0010035|GO:0010467|GO:0010940|GO:0016021|GO:0019724|GO:0019900|GO:…	NM_000043	NM_000043	Hs.244139	FAS	NM_000043	ref|Homo sapiens Fas (TNF receptor superfamily, member 6) (FAS), transcript variant 1, mRNA [NM_000043]
A_23_P64828	0.0214051	11.4824	up	304.792	168.397	664.928	305.773	83.2652	36.6707	146.426	633.772	990.865	7.96982	7.08925	8.89416	8.03879	7.74362	5.21727	6.8904	9.36246	9.78791	OAS1	FALSE	ENST00000377508	4938///4938	NM_002534	2',5'-oligoadenylate synthetase 1, 40/46kDa	chr12:113354461-113354520	GO:0000166|GO:0003723|GO:0005524|GO:0005634|GO:0005737|GO:0005739|GO:0005783|GO:0005792|GO:0006139|GO:0006955|GO:0016740|GO:0016779|GO:0019221|GO:0060333|GO:0060337	NM_002534	NM_002534	Hs.524760	OAS1	NM_002534	ref|Homo sapiens 2',5'-oligoadenylate synthetase 1, 40/46kDa (OAS1), transcript variant 2, mRNA [NM_002534]
A_23_P65174	0.0428113	2.00759	up	480.847	322.185	508.049	328.683	96.9799	236.803	277.963	605.382	478.133	8.56632	8.02357	8.52558	8.15	7.98323	8.17133	7.85106	9.29926	8.73407	PHF11	FALSE	ENST00000495157	51131///51131	NM_001040443	PHD finger protein 11	chr13:50100525-50100584	GO:0005634|GO:0006355|GO:0008270|GO:0046872	NM_001040443	NM_001040443	Hs.369039	PHF11	NM_001040443	ref|Homo sapiens PHD finger protein 11 (PHF11), transcript variant 1, mRNA [NM_001040443]
A_23_P65427	0.00125882	2.33985	up	43587.3	33411.6	57331.3	53848	11427.8	13863.3	24988	42646.5	50727.7	15.1454	14.6382	15.4013	15.5342	14.9306	14.1537	14.3335	15.4488	15.4912	PSME2	FALSE	ENST00000216802	5721///5721	NM_002818	proteasome (prosome, macropain) activator subunit 2 (PA28 beta)	chr14:24612636-24612577	GO:0000075|GO:0000082|GO:0000084|GO:0000216|GO:0000278|GO:0000502|GO:0006521|GO:0006915|GO:0006977|GO:0008537|GO:0016032|GO:0016070|GO:0016071|GO:0031145|GO:0034641|GO:0042981|GO:0051436|GO:0051437|GO:0051439	NM_002818	NM_002818	Hs.434081	PSME2	NM_002818	ref|Homo sapiens proteasome (prosome, macropain) activator subunit 2 (PA28 beta) (PSME2), mRNA [NM_002818]
A_23_P65442	0.0114481	2.33915	up	412.521	470.521	832.146	384.287	124.829	183.39	353.467	579.783	668.226	8.38374	8.56632	9.19972	8.37791	8.37137	7.77475	8.23688	9.23466	9.22894	IRF9	FALSE	ENST00000396864	10379///10379	NM_006084	interferon regulatory factor 9	chr14:24635500-24635559	GO:0003677|GO:0003700|GO:0005515|GO:0005634|GO:0005654|GO:0005737|GO:0005829|GO:0006355|GO:0006366|GO:0007166|GO:0009615|GO:0019221|GO:0042802|GO:0045351|GO:0060333|GO:0060337	NM_006084	NM_006084	Hs.1706	IRF9	NM_006084	ref|Homo sapiens interferon regulatory factor 9 (IRF9), mRNA [NM_006084]
A_23_P65466	0.0160559	1.24434	up	224.307	200.402	263.681	236.91	48.1941	127.314	172.483	178.857	212.38	7.5536	7.34403	7.69054	7.66614	6.76375	7.23178	7.13585	7.47912	7.51926	RAB2B	FALSE	ENST00000304034	84932///84932	NM_032846	RAB2B, member RAS oncogene family	chr14:21927987-21927928	GO:0000139|GO:0000166|GO:0005525|GO:0005783|GO:0005789|GO:0005794|GO:0005886|GO:0007264|GO:0015031|GO:0016192	NM_032846	NM_032846	Hs.22399	RAB2B	NM_032846	ref|Homo sapiens RAB2B, member RAS oncogene family (RAB2B), transcript variant 1, mRNA [NM_032846]
A_23_P65733	0.0178075	1.2444	up	40.4123	85.5186	66.6254	92.483	34.9273	50.6553	61.9391	69.4609	76.5212	5.16894	6.21056	6.12481	6.25661	6.18261	5.76045	5.65541	6.00461	6.04215	ZNF770	FALSE	ENST00000356321	54989///54989	NM_014106	zinc finger protein 770	chr15:35273686-35273627	GO:0003677|GO:0005622|GO:0005634|GO:0006355|GO:0008270|GO:0046872	NM_014106	NM_014106	Hs.5327	ZNF770	NM_014106	ref|Homo sapiens zinc finger protein 770 (ZNF770), mRNA [NM_014106]
A_23_P68087	0.0212863	1.27314	up	1192.05	764.342	1104.66	912.162	130.389	426.996	554.554	607.999	717.961	9.829	9.25433	9.58792	9.59793	8.44931	9.0446	8.90232	9.30965	9.33406	ATIC	FALSE	ENST00000479093	471///471	NM_004044	5-aminoimidazole-4-carboxamide ribonucleotide formyltransferase/IMP cyclohydrolase	chr2:216213877-216213936	GO:0003937|GO:0004643|GO:0005515|GO:0005739|GO:0005829|GO:0006139|GO:0006144|GO:0006164|GO:0006188|GO:0009168|GO:0016740|GO:0016787|GO:0031100|GO:0042803|GO:0055086	NM_004044	NM_004044	Hs.90280	ATIC	NM_004044	ref|Homo sapiens 5-aminoimidazole-4-carboxamide ribonucleotide formyltransferase/IMP cyclohydrolase (ATIC), mRNA [NM_004044]
A_23_P68529	0.0366319	1.1533	up	4070.81	1663.68	1587.26	2996.29	586.359	1100.53	1566.91	1570.84	1738.02	11.5969	10.3366	10.0963	11.3544	10.6317	10.4451	10.3971	10.663	10.5908	ITPA	FALSE	ENST00000455664	3704///3704	NM_033453	inosine triphosphatase (nucleoside triphosphate pyrophosphatase)	chr20:3204248-3204307	GO:0005737|GO:0009117|GO:0016787|GO:0046872|GO:0047429	NM_033453	NM_033453	Hs.415299	ITPA	NM_033453	ref|Homo sapiens inosine triphosphatase (nucleoside triphosphate pyrophosphatase) (ITPA), transcript variant 1, mRNA [NM_033453]
A_23_P68665	0.0316824	1.25095	up	1156.82	794.135	724.825	1040.95	177.362	471.977	681.24	736.163	772.818	9.78063	9.31057	9.01323	9.78791	8.87844	9.19651	9.19568	9.60014	9.4381	ADRM1	FALSE	ENST00000370744	11047///11047	NM_007002	adhesion regulating molecule 1	chr20:60883102-60883161	GO:0000502|GO:0002020|GO:0005624|GO:0005634|GO:0005737|GO:0005887|GO:0006368|GO:0010950|GO:0043248|GO:0061133|GO:0070628	NM_007002	NM_007002	Hs.90107	ADRM1	NM_007002	ref|Homo sapiens adhesion regulating molecule 1 (ADRM1), transcript variant 1, mRNA [NM_007002]
A_23_P68866	0.0392933	1.30933	up	39251.4	37783.9	35972.2	45058	11233.3	20985.9	29543	29703.6	40181.1	14.9574	14.7715	14.6576	15.238	14.8842	14.6913	14.5714	14.9238	15.1166	UQCR10	FALSE	ENST00000332801	29796///29796	NM_001003684	ubiquinol-cytochrome c reductase, complex III subunit X	chr22:30165827-30165886	GO:0005739|GO:0005740|GO:0005743|GO:0006122|GO:0006810|GO:0008121|GO:0016020|GO:0022904|GO:0070469	NM_001003684	NM_001003684	Hs.284292	UQCR10	NM_001003684	ref|Homo sapiens ubiquinol-cytochrome c reductase, complex III subunit X (UQCR10), nuclear gene encoding mitochondrial protein, transcript variant 2, mRNA [NM_001003684]
A_23_P69109	0.0186072	3.49482	up	340.062	716.799	423.968	406.805	110.75	597.364	563.701	2445.75	2068.79	8.12983	9.1599	8.27166	8.4525	8.18913	9.60431	8.92923	11.3163	10.8277	PLSCR1	FALSE	ENST00000448205	5359///5359	NM_021105	phospholipid scramblase 1	chr3:146233121-146233062	GO:0005509|GO:0005515|GO:0005886|GO:0009615|GO:0016021|GO:0017121|GO:0017124|GO:0017128|GO:0030168	NM_021105	NM_021105	Hs.130759	PLSCR1	NM_021105	ref|Homo sapiens phospholipid scramblase 1 (PLSCR1), mRNA [NM_021105]
A_23_P6935	0.0258501	1.54434	up	2681.11	2900.53	4412.33	2687.44	538.035	1565.63	2258.57	3419.26	3169.3	11.0072	11.1734	11.5981	11.189	10.4987	10.9515	10.937	11.7307	11.4117	CD47	FALSE	ENST00000361309	961///961	NM_198793	CD47 molecule	chr3:107779622-107778363	GO:0005515|GO:0005886|GO:0005887|GO:0007155|GO:0007229|GO:0007596|GO:0008228|GO:0008284|GO:0009617|GO:0022409|GO:0034329|GO:0050729|GO:0050766|GO:0050870|GO:0050900|GO:0070053|GO:0070062	NM_198793	NM_198793	Hs.446414	CD47	NM_198793	ref|Homo sapiens CD47 molecule (CD47), transcript variant 2, mRNA [NM_198793]
A_23_P69791	0.0187431	1.14752	up	17.2475	79.5592	99.5333	94.1966	10.8485	44.2519	56.9281	58.6356	61.9337	3.86573	6.11953	6.53751	6.29087	4.20992	5.54161	5.52781	5.72898	5.73748	AP1AR	FALSE	ENST00000309703	55435///55435	NM_018569	adaptor-related protein complex 1 associated regulatory protein	chr4:113190479-113190538	GO:0005769|GO:0005770|GO:0005794|GO:0015031|GO:0030133	NM_018569	NM_018569	Hs.435991	AP1AR	NM_018569	ref|Homo sapiens adaptor-related protein complex 1 associated regulatory protein (AP1AR), transcript variant 1, mRNA [NM_018569]
A_23_P7172	0.00817174	1.27257	up	1931.29	1079.29	1312.48	1550.2	308.243	702.787	1045.66	1132.42	1290.93	10.5163	9.72273	9.82603	10.3799	9.6763	9.84228	9.8152	10.211	10.142	PGM2	FALSE	ENST00000512556	55276///55276	NM_018290	phosphoglucomutase 2	chr4:37863548-37863607	GO:0000287|GO:0004614|GO:0005737|GO:0005829|GO:0005975|GO:0005978|GO:0005980|GO:0006006|GO:0008973|GO:0016853|GO:0019255	NM_018290	NM_018290	Hs.23363	PGM2	NM_018290	ref|Homo sapiens phosphoglucomutase 2 (PGM2), mRNA [NM_018290]
A_23_P7503	0.00208584	1.95211	up	35.5721	56.4432	70.1676	40.3518	20.5888	36.1092	44.8425	79.9019	77.1348	4.97251	5.67894	6.17496	4.81062	5.22661	5.19216	5.15505	6.22302	6.05427	TIMD4	FALSE	ENST00000274532	91937///91937	NM_138379	T-cell immunoglobulin and mucin domain containing 4	chr5:156346452-156346393	GO:0016020|GO:0016021	NM_138379	NM_138379	Hs.334907	TIMD4	NM_138379	ref|Homo sapiens T-cell immunoglobulin and mucin domain containing 4 (TIMD4), transcript variant 1, mRNA [NM_138379]
A_23_P75088	0.0385624	1.29911	up	42.6273	31.627	23.4215	68.3742	13.1745	24.6009	29.3605	33.3763	37.52	5.25134	4.88755	5.17553	5.73582	4.50933	4.55119	4.47461	4.7887	4.99216	PDZD7	FALSE	ENST00000370215	79955///79955	NM_024895	PDZ domain containing 7	chr10:102781582-102780404	GO:0005515|GO:0005634|GO:0005929|GO:0007601|GO:0050896	NM_024895	NM_024895	Hs.438245	PDZD7	NM_024895	ref|Homo sapiens PDZ domain containing 7 (PDZD7), transcript variant 2, mRNA [NM_024895]
A_23_P75149	0.032792	1.24099	up	1638.93	851.173	1146.12	1436.32	254.603	508.986	708.759	702.644	923.667	10.3049	9.40882	9.65378	10.279	9.37008	9.32033	9.25802	9.52842	9.6729	SFXN4	FALSE	ENST00000330036	119559///119559	NM_213649	sideroflexin 4	chr10:120900750-120900691	GO:0005739|GO:0008324|GO:0016020|GO:0016021|GO:0031966|GO:0055072|GO:0055085	NM_213649	NM_213649	Hs.655168	SFXN4	NM_213649	ref|Homo sapiens sideroflexin 4 (SFXN4), mRNA [NM_213649]
A_23_P75220	0.03871	1.65745	up	439.936	516.244	529.266	465.215	151.559	263.979	435.129	486.302	731.644	8.45901	8.70513	8.57266	8.65926	8.66384	8.32656	8.54834	8.97258	9.36024	SLC25A28	FALSE	ENST00000491157	81894///81894	NM_031212	solute carrier family 25, member 28	chr10:101370733-101370674	GO:0005739|GO:0005743|GO:0006811|GO:0016020|GO:0016021|GO:0055072	NM_031212	NM_031212	Hs.403790	SLC25A28	NM_031212	ref|Homo sapiens solute carrier family 25, member 28 (SLC25A28), mRNA [NM_031212]
A_23_P75430	0.00507533	1.26105	up	5466.5	6369.82	8663.1	5588.45	1444.08	3551.71	5302.47	5783.83	6430.61	12.0362	12.2425	12.57	12.2538	11.9322	12.1629	12.1872	12.5121	12.5073	C11orf75	FALSE	ENST00000298966	56935///56935	NM_020179	chromosome 11 open reading frame 75	chr11:93211791-93211732	GO:0003674|GO:0005575|GO:0008150|GO:0016020|GO:0016021	NM_020179	NM_020179	Hs.438064	C11orf75	NM_020179	ref|Homo sapiens chromosome 11 open reading frame 75 (C11orf75), mRNA [NM_020179]
A_23_P75609	0.042158	1.28853	up	143.855	144.841	154.761	119.765	14.6623	72.1733	97.9924	114.742	110.476	6.98207	6.88873	7.03869	6.66648	4.68267	6.34506	6.31563	6.80452	6.58763	CEP164	FALSE	ENST00000533706	22897///22897	NM_014956	centrosomal protein 164kDa	chr11:117283690-117283749	GO:0000086|GO:0000278|GO:0005634|GO:0005737|GO:0005814|GO:0005829|GO:0005856|GO:0006281|GO:0007067|GO:0051301	NM_014956	NM_014956	Hs.504009	CEP164	NM_014956	ref|Homo sapiens centrosomal protein 164kDa (CEP164), mRNA [NM_014956]
A_23_P75741	0.0296534	4.08968	up	1677.73	1368.13	2816.51	1320.62	428.096	271.545	817.324	1779.77	2387.73	10.3475	10.0607	10.9515	10.142	10.2139	8.3638	9.47859	10.8488	11.0576	UBE2L6	FALSE	ENST00000528275	9246///9246	NM_198183	ubiquitin-conjugating enzyme E2L 6	chr11:57319956-57319897	GO:0004842|GO:0005515|GO:0005829|GO:0006464|GO:0016567|GO:0016874|GO:0019941|GO:0032020|GO:0032480|GO:0042296	NM_198183	NM_198183	Hs.425777	UBE2L6	NM_198183	ref|Homo sapiens ubiquitin-conjugating enzyme E2L 6 (UBE2L6), transcript variant 2, mRNA [NM_198183]
A_23_P7697	0.00763388	1.27126	up	5589.47	7445.64	7490.04	4895.28	1751.2	4095.65	5874.07	6556.89	6884.9	12.0656	12.4954	12.3576	12.0456	12.2538	12.3418	12.3362	12.7194	12.6512	SNX2	FALSE	ENST00000510372	6643///6643	NM_003100	sorting nexin 2	chr5:122163341-122165351	GO:0005515|GO:0005737|GO:0005768|GO:0006886|GO:0006897|GO:0007154|GO:0008289|GO:0008565|GO:0010008|GO:0016020|GO:0031901|GO:0035091	NM_003100	NM_003100	Hs.713554	SNX2	NM_003100	ref|Homo sapiens sorting nexin 2 (SNX2), mRNA [NM_003100]
A_23_P77073	0.0288312	1.25581	up	4250.98	3145.98	4657.23	2771.81	628.079	1657.84	2462.43	2440.22	3251.99	11.6394	11.2844	11.6785	11.2431	10.7101	11.0356	11.0771	11.309	11.4609	SPPL2A	FALSE	ENST00000261854	84888///84888	NM_032802	signal peptide peptidase-like 2A	chr15:51014368-51012286	GO:0004190|GO:0008233|GO:0016020|GO:0016021	NM_032802	NM_032802	Hs.401537	SPPL2A	NM_032802	ref|Homo sapiens signal peptide peptidase-like 2A (SPPL2A), mRNA [NM_032802]
A_23_P7791	0.0246155	1.53862	up	2253.12	1458.45	2743.95	1914.82	527.548	1072.69	1284.45	1779.31	2195.02	10.741	10.143	10.916	10.668	10.473	10.414	10.1138	10.8475	10.9235	OGFRL1	FALSE	ENST00000370435	79627///79627	NM_024576	opioid growth factor receptor-like 1	chr6:72011813-72011872	GO:0004872|GO:0016020	NM_024576	NM_024576	Hs.656091	OGFRL1	NM_024576	ref|Homo sapiens opioid growth factor receptor-like 1 (OGFRL1), mRNA [NM_024576]
A_23_P78762	0.0365588	1.52331	up	561.005	508.672	461.246	524.528	99.6258	260.509	329.539	397.783	568.256	8.76252	8.68236	8.39567	8.85252	8.02251	8.31188	8.12913	8.67301	8.98242	HSD17B14	FALSE	ENST00000263278	51171///51171	NM_016246	hydroxysteroid (17-beta) dehydrogenase 14	chr19:49337541-49335939	GO:0004303|GO:0005515|GO:0005737|GO:0005813|GO:0005829|GO:0006706|GO:0016491|GO:0047045(testosterone 17-beta-dehydrogenase (NADP+) activity)	NM_016246	NM_016246	Hs.18788	HSD17B14	NM_016246	ref|Homo sapiens hydroxysteroid (17-beta) dehydrogenase 14 (HSD17B14), mRNA [NM_016246]
A_23_P78771	0.0270543	1.15284	up	869.96	998.32	1119.09	695.176	182.646	386.543	568.655	537.582	619.965	9.39072	9.61359	9.60619	9.22747	8.92034	8.87844	8.94128	9.11295	9.11716	NUCB1	FALSE	ENST00000485798	4924///4924	NM_006184	nucleobindin 1	chr19:49425597-49425656	GO:0003677|GO:0005509|GO:0005615|GO:0005737|GO:0005793|GO:0005794|GO:0015630|GO:0016020	NM_006184	NM_006184	Hs.631602	NUCB1	NM_006184	ref|Homo sapiens nucleobindin 1 (NUCB1), mRNA [NM_006184]
A_23_P7896	0.0445765	1.40444	up	46.7572	50.9166	59.5872	43.8679	11.4372	24.5912	34.0454	44.2067	37.4769	5.4004	5.54413	6.00959	4.95895	4.28582	4.5505	4.71544	5.25551	4.99042	DUSP22	FALSE	ENST00000344450	56940///56940	NM_020185	dual specificity phosphatase 22	chr6:335147-345896	GO:0000188|GO:0004725|GO:0005634|GO:0005737|GO:0006470|GO:0006915|GO:0007179|GO:0007275|GO:0008138|GO:0008283|GO:0016787|GO:0042127|GO:0046330	NM_020185	NM_020185	Hs.29106	DUSP22	NM_020185	ref|Homo sapiens dual specificity phosphatase 22 (DUSP22), mRNA [NM_020185]
A_23_P79999	0.0202769	1.37534	up	2170.55	1990.38	1673.12	1958.88	396.9	1220.57	1832.54	2207.95	2230.58	10.6792	10.6463	10.1821	10.7101	10.0856	10.5946	10.6063	11.1607	10.9598	ENTPD6	FALSE	ENST00000376641	955///955	NM_001247	ectonucleoside triphosphate diphosphohydrolase 6 (putative)	chr20:25207043-25207102	GO:0000139|GO:0005576|GO:0005615|GO:0005624|GO:0005794|GO:0008894|GO:0009986|GO:0016020|GO:0016021|GO:0016787|GO:0017110|GO:0017111|GO:0032026|GO:0051592	NM_001247	NM_001247	Hs.500375	ENTPD6	NM_001247	ref|Homo sapiens ectonucleoside triphosphate diphosphohydrolase 6 (putative) (ENTPD6), transcript variant 1, mRNA [NM_001247]
A_23_P80295	0.0187098	2.01333	up	7.29697	7.36265	1.75184	11.5749	17.892	6.96578	7.11546	13.5968	17.6975	2.42976	2.60778	2.52523	2.93233	4.99543	2.62465	2.58488	3.38473	3.84397	SYN3	FALSE	ENST00000445154	8224///8224	NM_003490	synapsin III	chr22:32909571-32909512	GO:0000166|GO:0005524|GO:0007269|GO:0008021|GO:0016020|GO:0016874|GO:0030054|GO:0030672|GO:0031410|GO:0045202	NM_003490	NM_003490	Hs.608750	SYN3	NM_003490	ref|Homo sapiens synapsin III (SYN3), transcript variant IIIa, mRNA [NM_003490]
A_23_P80377	0.00495537	1.27352	up	798.385	388.867	784.208	437.971	67.1543	193.007	284.049	298.343	339.034	9.27812	8.27364	9.11716	8.57266	7.37766	7.85504	7.88708	8.22677	8.213	PACSIN2	FALSE	ENST00000407585	11252///11252	NM_007229	protein kinase C and casein kinase substrate in neurons 2	chr22:43266674-43266615	GO:0005215|GO:0005515|GO:0005737|GO:0005829|GO:0006810|GO:0008092|GO:0016023|GO:0030036|GO:0045806	NM_007229	NM_007229	Hs.162877	PACSIN2	NM_007229	ref|Homo sapiens protein kinase C and casein kinase substrate in neurons 2 (PACSIN2), transcript variant 2, mRNA [NM_007229]
A_23_P80648	0.0278071	1.41504	up	346.484	312.487	358.347	331.717	58.3112	155.996	218.733	280.548	273.956	8.14857	7.98078	8.078	8.16484	7.12476	7.54313	7.48297	8.13912	7.88866	MFN1	FALSE	ENST00000280653	55669///55669	NM_033540	mitofusin 1	chr3:179110836-179110895	GO:0000166|GO:0003924|GO:0005525|GO:0005737|GO:0005739|GO:0005741|GO:0006184|GO:0008053|GO:0008150|GO:0016020|GO:0016021|GO:0016787	NM_033540	NM_033540	Hs.478383	MFN1	NM_033540	ref|Homo sapiens mitofusin 1 (MFN1), nuclear gene encoding mitochondrial protein, mRNA [NM_033540]
A_23_P81087	0.0299002	1.3365	up	358.759	203.496	276.001	186.071	53.0418	120.862	150.688	176.507	203.66	8.19037	7.36887	7.75077	7.32702	6.9491	7.14604	6.92932	7.45351	7.45876	INTS12	FALSE	ENST00000493425	57117///57117	NM_020395	integrator complex subunit 12	chr4:106607850-106604417	GO:0005515|GO:0005634|GO:0008270|GO:0016180|GO:0032039|GO:0046872	NM_020395	NM_020395	Hs.480454	INTS12	NM_020395	ref|Homo sapiens integrator complex subunit 12 (INTS12), transcript variant 1, mRNA [NM_020395]
A_23_P81212	0.0321958	1.20456	up	4786.21	4212.13	3662.97	3941.89	2066.01	2651.95	3617	4033.3	4529.96	11.824	11.7062	11.3397	11.7452	12.4728	11.7652	11.6394	11.967	11.9746	MRPS18C	FALSE	ENST00000514581	51023///51023	NM_016067	mitochondrial ribosomal protein S18C	chr4:84382182-84382329	GO:0003735|GO:0005622|GO:0005739|GO:0005763|GO:0005840|GO:0006412	NM_016067	NM_016067	Hs.436161	MRPS18C	NM_016067	ref|Homo sapiens mitochondrial ribosomal protein S18C (MRPS18C), nuclear gene encoding mitochondrial protein, mRNA [NM_016067]
A_23_P81690	0.0169294	1.27562	up	50050.8	37459.5	38303.2	49390.4	10403.1	19749.4	31423.3	29293.8	38367.7	15.3754	14.7532	14.7532	15.3365	14.7809	14.5807	14.6197	14.8904	15.0124	COX7A2	FALSE	ENST00000459637	1347///1347	NM_001865	cytochrome c oxidase subunit VIIa polypeptide 2 (liver)	chr6:75947606-75947547	GO:0004129|GO:0005739|GO:0005746|GO:0009055|GO:0016020	NM_001865	NM_001865	Hs.70312	COX7A2	NM_001865	ref|Homo sapiens cytochrome c oxidase subunit VIIa polypeptide 2 (liver) (COX7A2), nuclear gene encoding mitochondrial protein, transcript variant 1, mRNA [NM_001865]
A_23_P81770	0.0235661	1.31954	up	3802.75	3681.44	3835.12	3300.71	818.782	2215.53	2976.91	3429.19	4281.08	11.5114	11.5064	11.4047	11.4953	11.0771	11.457	11.3674	11.7326	11.8918	PTP4A1	FALSE	ENST00000370650	7803///7803	NM_003463	protein tyrosine phosphatase type IVA, member 1	chr6:64291197-64291256	GO:0004725|GO:0005515|GO:0005634|GO:0005737|GO:0005769|GO:0005783|GO:0005819|GO:0005856|GO:0005886|GO:0007049|GO:0007275|GO:0009898|GO:0016787|GO:0030335|GO:0035335	NM_003463	NM_003463	Hs.227777	PTP4A1	NM_003463	ref|Homo sapiens protein tyrosine phosphatase type IVA, member 1 (PTP4A1), mRNA [NM_003463]
A_23_P8185	0.00147033	1.77382	up	7780.7	9050.84	10352.4	6050.87	2384.87	4442.88	6191.11	10179.3	10574	12.5268	12.7701	12.8547	12.3638	12.681	12.4431	12.3993	13.3015	13.1946	DYNLT1	FALSE	ENST00000367088	6993///6993	NM_006519	dynein, light chain, Tctex-type 1	chr6:159057743-159057684	GO:0000132|GO:0003774|GO:0005515|GO:0005737|GO:0005794|GO:0005819|GO:0005856|GO:0005868|GO:0005874|GO:0006810|GO:0007049|GO:0007067|GO:0007399|GO:0008277|GO:0019060|GO:0032314|GO:0042802|GO:0044419|GO:0048812|GO:0050768|GO:0051301|GO:0051493	NM_006519	NM_006519	Hs.445999	DYNLT1	NM_006519	ref|Homo sapiens dynein, light chain, Tctex-type 1 (DYNLT1), mRNA [NM_006519]
A_23_P819	0.00196122	30.6125	up	4781.75	3084.05	4849.58	8102.76	997.798	1903.11	2070.46	80683.2	52406	11.8191	11.259	11.7406	12.7194	11.3727	11.2497	10.8172	16.4048	15.5342	ISG15	FALSE	ENST00000379389	9636///9636	NM_005101	ISG15 ubiquitin-like modifier	chr1:949567-949626	GO:0005515|GO:0005576|GO:0005615|GO:0005737|GO:0005829|GO:0007267|GO:0009615|GO:0019221|GO:0019941|GO:0031386|GO:0032020|GO:0032480|GO:0044419|GO:0060337	NM_005101	NM_005101	Hs.458485	ISG15	NM_005101	ref|Homo sapiens ISG15 ubiquitin-like modifier (ISG15), mRNA [NM_005101]
A_23_P81912	0.0442652	1.34528	up	3212.2	1409.77	2389.16	1814.84	357.834	512.865	894.163	881.651	1091.33	11.2778	10.0963	10.7476	10.5931	9.91086	9.33627	9.60014	9.87234	9.91987	TUBB	FALSE	ENST00000435534	203068///203068	NM_178014	tubulin, beta	chr6:30691905-30691964	GO:0000086|GO:0000166|GO:0000278|GO:0003924|GO:0005200|GO:0005525|GO:0005737|GO:0005829|GO:0005856|GO:0005874|GO:0006928|GO:0007018|GO:0007067|GO:0030182|GO:0032403|GO:0042267|GO:0042277|GO:0042288|GO:0051225|GO:0051258	NM_178014	NM_178014	Hs.636480	TUBB	NM_178014	ref|Homo sapiens tubulin, beta (TUBB), mRNA [NM_178014]
A_23_P81934	0.0403903	1.36597	up	34.3409	41.449	5.9598	66.3134	37.0537	34.2755	36.629	49.0576	49.463	4.91813	5.26739	4.03421	5.67979	6.29277	5.10221	4.83149	5.42736	5.40619	C6orf25	FALSE	ENST00000485548	80739///80739	NM_025260	chromosome 6 open reading frame 25	chr6:31692542-31692601	GO:0004872|GO:0005783|GO:0005794|GO:0005886|GO:0008201|GO:0016021	NM_025260	NM_025260	Hs.247879	C6orf25	NM_025260	ref|Homo sapiens chromosome 6 open reading frame 25 (C6orf25), transcript variant 1, mRNA [NM_025260]
A_23_P82162	0.0182688	1.63009	up	322.307	216.043	223.158	228.922	36.0644	122.319	151.6	232.477	232.765	8.0532	7.45763	7.48346	7.61484	6.24122	7.16851	6.94066	7.86611	7.65297	SMPD2	FALSE	ENST00000258052	6610///6610	NM_003080	sphingomyelin phosphodiesterase 2, neutral membrane (neutral sphingomyelinase)	chr6:109764264-109764508	GO:0004767|GO:0005624|GO:0005887|GO:0005901|GO:0006684|GO:0007243|GO:0008624|GO:0009612|GO:0016020|GO:0016787|GO:0046513|GO:0046872|GO:0048011	NM_003080	NM_003080	Hs.55235	SMPD2	NM_003080	ref|Homo sapiens sphingomyelin phosphodiesterase 2, neutral membrane (neutral sphingomyelinase) (SMPD2), mRNA [NM_003080]
A_23_P82913	0.02991	1.17895	up	166.754	260.686	313.643	223.41	38.0745	120.525	183.27	175.01	195.505	7.1728	7.72564	7.9123	7.58104	6.34037	7.14026	7.23178	7.4405	7.40655	TRMT12	FALSE	ENST00000522518	55039///55039	NM_017956	tRNA methyltransferase 12 homolog (S. cerevisiae)	chr8:125464767-125464826	GO:0008033|GO:0008168|GO:0016740	NM_017956	NM_017956	Hs.9925	TRMT12	NM_017956	ref|Homo sapiens tRNA methyltransferase 12 homolog (S. cerevisiae) (TRMT12), mRNA [NM_017956]
A_23_P83175	0.0488925	3.00675	up	78.4273	123.219	640.393	84.53	17.8233	30.3682	74.4983	114.549	166.579	6.15034	6.68526	8.85102	6.10066	4.98843	4.89504	5.9175	6.80147	7.18748	PTPLAD2	FALSE	ENST00000380233	401494///401494	NM_001010915	protein tyrosine phosphatase-like A domain containing 2	chr9:21015992-21015933	GO:0005783|GO:0005789|GO:0006633|GO:0016020|GO:0016021|GO:0016829	NM_001010915	NM_001010915	Hs.716678	PTPLAD2	NM_001010915	ref|Homo sapiens protein tyrosine phosphatase-like A domain containing 2 (PTPLAD2), mRNA [NM_001010915]
A_23_P8339	0.0180273	1.24347	up	6777.06	2760.36	4006.64	3702.21	784.788	1657.5	2575.9	2569.08	3180.17	12.3418	11.1054	11.4689	11.656	11.0118	11.0339	11.1389	11.3815	11.42	MRPL18	FALSE	ENST00000476826	29074///29074	NM_014161	mitochondrial ribosomal protein L18	chr6:160219094-160219153	GO:0003735|GO:0005622|GO:0005739|GO:0005761|GO:0005840|GO:0006412	NM_014161	NM_014161	Hs.416998	MRPL18	NM_014161	ref|Homo sapiens mitochondrial ribosomal protein L18 (MRPL18), nuclear gene encoding mitochondrial protein, mRNA [NM_014161]
A_23_P83438	0.0423367	1.23642	up	23.842	2451.4	2820.26	1777.52	520.476	1421.28	1865.48	2093.12	2281.74	4.34721	10.9429	10.957	10.5734	10.4499	10.8002	10.6439	11.0694	10.987	UBE2Z	FALSE	ENST00000513342	65264///65264	NM_023079	ubiquitin-conjugating enzyme E2Z	chr17:47006292-47006351	GO:0000166|GO:0004842|GO:0005524|GO:0005634|GO:0005730|GO:0005737|GO:0006915|GO:0016874|GO:0016881	NM_023079	NM_023079	Hs.514297	UBE2Z	NM_023079	ref|Homo sapiens ubiquitin-conjugating enzyme E2Z (UBE2Z), mRNA [NM_023079]
A_23_P88420	0.0290709	1.21523	up	32986.9	32631.8	37560.9	30849.7	8670.94	17692.3	24424.6	24446	28888.6	14.7413	14.591	14.7176	14.7244	14.5133	14.4241	14.3114	14.6197	14.6782	NEDD8	FALSE	ENST00000531430	4738///4738	NM_006156	neural precursor cell expressed, developmentally down-regulated 8	chr14:24686144-24686085	GO:0005515|GO:0005634|GO:0006357|GO:0006464|GO:0006508|GO:0006511|GO:0008104|GO:0009653|GO:0014070|GO:0031625|GO:0045116	NM_006156	NM_006156	Hs.531064	NEDD8	NM_006156	ref|Homo sapiens neural precursor cell expressed, developmentally down-regulated 8 (NEDD8), mRNA [NM_006156]
A_23_P88731	0.0452803	1.49555	up	274.056	107.951	188.286	144.719	28.957	53.3336	55.317	79.6359	89.6739	7.82024	6.51429	7.28413	6.94727	5.83892	5.8554	5.48322	6.21948	6.28049	RAD51	FALSE	ENST00000525066	5888///5888	NM_002875	RAD51 homolog (S. cerevisiae)	chr15:41023607-41023666	GO:0000166|GO:0000724|GO:0000730|GO:0000793|GO:0000794|GO:0000800|GO:0003684|GO:0003690|GO:0003697|GO:0005515|GO:0005524|GO:0005634|GO:0005654|GO:0005737|GO:0005739|GO:0005759|GO:0006268|GO:0006281|GO:0006302|GO:0006310|GO:0006312|GO:0007126|GO:0007131|GO:0008022|GO:0016605|GO:0017111|GO:0042802|GO:0043142|GO:0048471|GO:0051106|GO:0051260	NM_002875	NM_002875	Hs.631709	RAD51	NM_002875	ref|Homo sapiens RAD51 homolog (S. cerevisiae) (RAD51), transcript variant 1, mRNA [NM_002875]
A_23_P88767	0.00888999	1.22938	up	30.9565	22.3178	1.76642	33.9474	23.4429	23.65	30.3321	33.3666	33.6033	4.75085	4.38335	2.53518	4.50705	5.44938	4.4889	4.52562	4.78818	4.8222	PLA2G10	FALSE	ENST00000261659	8399///8399	NM_003561	phospholipase A2, group X	chr16:14766561-14766502	GO:0004620|GO:0004623|GO:0005509|GO:0005576|GO:0006644|GO:0007411|GO:0010744|GO:0010884|GO:0016042|GO:0016787|GO:0019369|GO:0032270|GO:0032308|GO:0042632|GO:0043030|GO:0043433|GO:0051977|GO:0090238|GO:0090370	NM_003561	NM_003561	Hs.567366	PLA2G10	NM_003561	ref|Homo sapiens phospholipase A2, group X (PLA2G10), mRNA [NM_003561]
A_23_P88893	0.032247	1.28962	up	5014.5	4382.98	5496.38	5075.24	1097.46	2582.73	4121.75	4260.24	5366.08	11.897	11.7822	11.9258	12.1115	11.5185	11.7307	11.8219	12.0587	12.2279	DEF8	FALSE	ENST00000418391	54849///54849	NM_017702	differentially expressed in FDCP 8 homolog (mouse)	chr16:90025597-90025656	GO:0008270|GO:0035556|GO:0046872	NM_017702	NM_017702	Hs.62771	DEF8	NM_017702	ref|Homo sapiens differentially expressed in FDCP 8 homolog (mouse) (DEF8), transcript variant 2, mRNA [NM_017702]
A_23_P89431	0.0386937	17.7468	up	20768	427.251	3094.9	21272.5	541.98	1448.2	501.37	25814.5	10222.4	13.9034	8.42052	11.0887	14.0445	10.5116	10.8159	8.75769	14.7244	13.1481	CCL2	FALSE	ENST00000225831	6347///6347	NM_002982	chemokine (C-C motif) ligand 2	chr17:32584050-32584109	GO:0001525|GO:0001666|GO:0001938|GO:0002548|GO:0004672|GO:0004871|GO:0005102|GO:0005515|GO:0005576|GO:0005615|GO:0005737|GO:0006468|GO:0006874|GO:0006916|GO:0006935|GO:0006954|GO:0006959|GO:0007155|GO:0007165|GO:0007166|GO:0007179|GO:0007186|GO:0007187|GO:0007259|GO:0008009|GO:0008201|GO:0009408|GO:0009612|GO:0009617|GO:0009887|GO:0010332|GO:0014823|GO:0019079|GO:0019221|GO:0019725|GO:0030593|GO:…	NM_002982	NM_002982	Hs.303649	CCL2	NM_002982	ref|Homo sapiens chemokine (C-C motif) ligand 2 (CCL2), mRNA [NM_002982]
A_23_P89910	0.0112709	1.21646	up	801.654	636.578	713.984	698.67	125.225	375.791	513.244	538.851	606.138	9.2858	8.97867	8.99726	9.23984	8.37733	8.84441	8.79464	9.11716	9.08727	GEMIN7	FALSE	ENST00000270257	79760///79760	NM_024707	gem (nuclear organelle) associated protein 7	chr19:45593948-45594007	GO:0000387|GO:0000398|GO:0005515|GO:0005634|GO:0005654|GO:0005681|GO:0005737|GO:0005829|GO:0008380|GO:0015030|GO:0016070|GO:0016604|GO:0034660	NM_024707	NM_024707	Hs.466919	GEMIN7	NM_024707	ref|Homo sapiens gem (nuclear organelle) associated protein 7 (GEMIN7), transcript variant 1, mRNA [NM_024707]
A_23_P92967	0.0338551	1.24974	up	400.447	302.381	436.362	341.306	84.0272	150.209	233.633	219.06	279.831	8.35159	7.93733	8.3125	8.21228	7.7627	7.48297	7.57912	7.78441	7.92094	MOCS2	FALSE	ENST00000527216	4338///4338	NM_004531	molybdenum cofactor synthesis 2	chr5:52397288-52397229	GO:0000166|GO:0005737|GO:0005829|GO:0006766|GO:0006767|GO:0006777|GO:0016740|GO:0019008|GO:0030366|GO:0032324	NM_004531	NM_004531	Hs.163645	MOCS2	NM_004531	ref|Homo sapiens molybdenum cofactor synthesis 2 (MOCS2), transcript variant 3, mRNA [NM_004531]
A_23_P9362	0.0367671	1.27625	up	8990.36	5814.11	6436.3	8239.13	1351.04	3707.44	4737.45	5688.15	6336.54	12.6986	12.1439	12.1439	12.7512	11.8349	12.2279	12.033	12.4878	12.4768	PSMB7	FALSE	ENST00000259457	5695///5695	NM_002799	proteasome (prosome, macropain) subunit, beta type, 7	chr9:127115950-127115891	GO:0000075|GO:0000082|GO:0000084|GO:0000216|GO:0000278|GO:0000502|GO:0004298|GO:0005634|GO:0005737|GO:0005839|GO:0006521|GO:0006915|GO:0006977|GO:0008233|GO:0016032|GO:0016070|GO:0016071|GO:0031145|GO:0034641|GO:0042981|GO:0044419|GO:0051436|GO:0051437|GO:0051439|GO:0051603	NM_002799	NM_002799	Hs.213470	PSMB7	NM_002799	ref|Homo sapiens proteasome (prosome, macropain) subunit, beta type, 7 (PSMB7), mRNA [NM_002799]
A_23_P97064	0.00131408	3.7563	up	351.336	242.504	348.452	493.328	75.4513	116.363	202.515	566.613	603.862	8.16507	7.62622	8.04149	8.75356	7.57319	7.08123	7.37006	9.19492	9.07499	FBXO6	FALSE	ENST00000449067	26270///26270	NM_018438	F-box protein 6	chr1:11733440-11733701	GO:0000077|GO:0001948|GO:0004842|GO:0005515|GO:0005737|GO:0006281|GO:0006508|GO:0006516|GO:0006986|GO:0019005|GO:0030163|GO:0030246|GO:0030433|GO:0031146	NM_018438	NM_018438	Hs.464419	FBXO6	NM_018438	ref|Homo sapiens F-box protein 6 (FBXO6), mRNA [NM_018438]
A_23_P97632	0.0269736	1.30973	up	4039.78	3533.68	5755.97	3238.52	922.807	1707.22	2523.86	2577.6	3538.97	11.5897	11.4343	11.9827	11.4623	11.2387	11.0743	11.1118	11.3897	11.5749	EPRS	FALSE	ENST00000468487	2058///2058	NM_004446	glutamyl-prolyl-tRNA synthetase	chr1:220142463-220142404	GO:0000166|GO:0003723|GO:0004818|GO:0004827|GO:0005515|GO:0005524|GO:0005625|GO:0005737|GO:0005829|GO:0006418|GO:0006424|GO:0006433|GO:0006461|GO:0010467|GO:0016874	NM_004446	NM_004446	Hs.497788	EPRS	NM_004446	ref|Homo sapiens glutamyl-prolyl-tRNA synthetase (EPRS), mRNA [NM_004446]
A_23_P98183	0.0491095	1.338	up	574.956	289.698	332.935	379.758	68.6118	143.583	242.484	260.313	269.535	8.80593	7.88652	7.98223	8.35638	7.41174	7.41793	7.63478	8.0318	7.86106	HRAS	FALSE	ENST00000311189	3265///3265	NM_005343	v-Ha-ras Harvey rat sarcoma viral oncogene homolog	chr11:533812-533600	GO:0000139|GO:0000165|GO:0000166|GO:0000186|GO:0003924|GO:0005515|GO:0005525|GO:0005622|GO:0005625|GO:0005737|GO:0005792|GO:0005794|GO:0005829|GO:0005886|GO:0006915|GO:0006935|GO:0007050|GO:0007165|GO:0007166|GO:0007173|GO:0007264|GO:0007265|GO:0007268|GO:0007411|GO:0007596|GO:0008022|GO:0008284|GO:0008285|GO:0008286|GO:0009887|GO:0031575|GO:0035176|GO:0043410|GO:0045740|GO:0048011|GO:0050679|GO:…	NM_005343	NM_005343	Hs.37003	HRAS	NM_005343	ref|Homo sapiens v-Ha-ras Harvey rat sarcoma viral oncogene homolog (HRAS), transcript variant 1, mRNA [NM_005343]
A_23_P98402	0.007194	2.21101	up	2314.67	5137.42	7603.23	2238.44	2101.42	3307.06	3793.18	8397.09	8716.13	10.7764	11.9904	12.3678	10.9235	12.4954	12.0427	11.7062	13.0785	12.9598	SIDT2	FALSE	ENST00000324225	51092///51092	NM_001040455	SID1 transmembrane family, member 2	chr11:117068077-117068136	GO:0005765|GO:0016020|GO:0016021	NM_001040455	NM_001040455	Hs.712144	SIDT2	NM_001040455	ref|Homo sapiens SID1 transmembrane family, member 2 (SIDT2), mRNA [NM_001040455]
A_23_P98631	0.00845651	1.26884	up	1845.84	1542.7	2076.65	1385.2	351.751	725.813	1146.84	1162.03	1433.29	10.4678	10.2297	10.5534	10.211	9.87462	9.88862	9.94932	10.241	10.2839	HPS5	FALSE	ENST00000349215	11234///11234	NM_181507	Hermansky-Pudlak syndrome 5	chr11:18301077-18301018	GO:0005737|GO:0005829|GO:0006996|GO:0007596|GO:0043473	NM_181507	NM_181507	Hs.437599	HPS5	NM_181507	ref|Homo sapiens Hermansky-Pudlak syndrome 5 (HPS5), transcript variant 1, mRNA [NM_181507]
A_23_P99632	0.00480109	1.45793	up	856.779	1057.73	982.514	941.888	197.308	573.922	918.674	1088.61	1236.17	9.36675	9.69182	9.42239	9.65039	9.02239	9.53706	9.62917	10.1651	10.089	RNF31	FALSE	ENST00000324103	55072///55072	NM_017999	ring finger protein 31	chr14:24629168-24629505	GO:0000209|GO:0004842|GO:0005515|GO:0005622|GO:0005829|GO:0008270|GO:0009898|GO:0016874|GO:0023035|GO:0035631|GO:0043123|GO:0043130|GO:0046872|GO:0050852|GO:0051092|GO:0071797|GO:0097039	NM_017999	NM_017999	Hs.375217	RNF31	NM_017999	ref|Homo sapiens ring finger protein 31 (RNF31), mRNA [NM_017999]
A_23_P99642	0.0110984	1.454	up	15756.3	11623.8	16285.2	10426.6	2336.56	3660.78	6032.21	6878.39	8254.74	13.5358	13.142	13.5051	13.0733	12.6512	12.2029	12.3678	12.7849	12.8659	SLC7A7	FALSE	ENST00000397528	9056///9056	NM_003982	solute carrier family 7 (cationic amino acid transporter, y+ system), member 7	chr14:23242663-23242604	GO:0005886|GO:0005887|GO:0006461|GO:0006520|GO:0006810|GO:0006811|GO:0006865|GO:0007596|GO:0015171|GO:0016323|GO:0034641|GO:0050900|GO:0055085	NM_003982	NM_003982	Hs.513147	SLC7A7	NM_003982	ref|Homo sapiens solute carrier family 7 (cationic amino acid transporter, y+ system), member 7 (SLC7A7), transcript variant 1, mRNA [NM_003982]
A_23_P99741	0.0240798	1.68179	up	96.7327	81.0113	71.0544	104.834	19.734	47.7581	67.3449	83.5067	114.733	6.43414	6.14474	6.18602	6.45216	5.15819	5.66629	5.77594	6.29176	6.65047	CDKL1	FALSE	ENST00000395834	8814///8814	NM_004196	cyclin-dependent kinase-like 1 (CDC2-related kinase)	chr14:50796886-50796827	GO:0000166|GO:0004693|GO:0005524|GO:0005625|GO:0005634|GO:0005737|GO:0006468|GO:0007049|GO:0007507	NM_004196	NM_004196	Hs.679430	CDKL1	NM_004196	ref|Homo sapiens cyclin-dependent kinase-like 1 (CDC2-related kinase) (CDKL1), mRNA [NM_004196]
A_24_P107859	0.0257782	1.62279	up	7.57625	144.525	245.832	326.111	46.0995	77.5504	112.194	166.903	145.756	2.53755	6.88565	7.60629	8.13696	6.68668	6.46138	6.51543	7.36387	7.00988	SPRED1	FALSE	ENST00000299084	161742///161742	NM_152594	sprouty-related, EVH1 domain containing 1	chr15:38645760-38645819	GO:0000188|GO:0005173|GO:0005634|GO:0005886|GO:0005901|GO:0007275|GO:0009966	NM_152594	NM_152594	Hs.525781	SPRED1	NM_152594	ref|Homo sapiens sprouty-related, EVH1 domain containing 1 (SPRED1), mRNA [NM_152594]
A_24_P119259	0.0269383	2.87103	up	20.7478	13.1706	28.46	16.133	4.16155	6.39094	13.6492	25.1466	27.8182	4.13907	3.62485	5.33711	3.31804	2.55904	2.50626	3.29587	4.32318	4.52208	BLZF1	FALSE	ENST00000426663	8548///8548	NM_003666	basic leucine zipper nuclear factor 1	chr1:169346119-169346178	GO:0001558|GO:0003677|GO:0003700|GO:0005634|GO:0005730|GO:0005737|GO:0005794|GO:0005796|GO:0006351|GO:0006357|GO:0007030|GO:0008283|GO:0015031|GO:0016192|GO:0019899|GO:0031625|GO:0043001	NM_003666	NM_003666	Hs.130746	BLZF1	NM_003666	ref|Homo sapiens basic leucine zipper nuclear factor 1 (BLZF1), mRNA [NM_003666]
A_24_P119577	0.00224716	2.15757	up	639.21	241.298	325.576	466.985	54.6761	136.069	176.517	339.592	360.298	8.96343	7.61578	7.95861	8.66384	7.00287	7.33336	7.17216	8.43108	8.29325	PHACTR4	FALSE	ENST00000373836	65979///65979	NM_001048183	phosphatase and actin regulator 4	chr1:28826368-28826427	GO:0003779|GO:0004864	NM_001048183	NM_001048183	Hs.225641	PHACTR4	NM_001048183	ref|Homo sapiens phosphatase and actin regulator 4 (PHACTR4), transcript variant 1, mRNA [NM_001048183]
A_24_P120346	0.00364503	1.58003	up	4288.63	2688.95	3388.02	3412.49	661.559	1239.46	1890.35	2537.76	2776.35	11.656	11.0788	11.2256	11.5357	10.7791	10.608	10.668	11.3594	11.2364	NIT2	FALSE	ENST00000465368	56954///56954	NM_020202	nitrilase family, member 2	chr3:100074086-100074145	GO:0003674|GO:0005575|GO:0005737|GO:0005739|GO:0006807|GO:0008150|GO:0016810(hydrolase activity, acting on carbon-nitrogen (but not peptide) bonds)|GO:0050152	NM_020202	NM_020202	Hs.439152	NIT2	NM_020202	ref|Homo sapiens nitrilase family, member 2 (NIT2), mRNA [NM_020202]
A_24_P122050	0.0490884	1.31911	up	894.804	455.963	686.632	582.869	106.415	204.981	338.275	331.002	418.864	9.43367	8.51379	8.93617	8.9887	8.12192	7.94517	8.16716	8.38713	8.52433	PSMF1	FALSE	ENST00000381899	9491///9491	NM_006814	proteasome (prosome, macropain) inhibitor subunit 1 (PI31)	chr20:1115812-1115871	GO:0000075|GO:0000082|GO:0000084|GO:0000216|GO:0000278|GO:0004866|GO:0005515|GO:0005839|GO:0006511|GO:0006521|GO:0006915|GO:0006977|GO:0010951|GO:0016032|GO:0016070|GO:0016071|GO:0031145|GO:0034641|GO:0042981|GO:0051436|GO:0051437|GO:0051439	NM_006814	NM_006814	Hs.471917	PSMF1	NM_006814	ref|Homo sapiens proteasome (prosome, macropain) inhibitor subunit 1 (PI31) (PSMF1), transcript variant 1, mRNA [NM_006814]
A_24_P130962	0.0194805	1.50995	up	173.617	95.1633	184.766	100.078	22.8386	47.8754	75.4696	89.8482	96.2742	7.23138	6.35063	7.26134	6.38407	5.40605	5.67069	5.93479	6.41307	6.3814	TOR3A	FALSE	ENST00000352445	64222///64222	NM_022371	torsin family 3, member A	chr1:179063261-179063320	GO:0000166|GO:0005524|GO:0005737|GO:0005783|GO:0051085	NM_022371	NM_022371	Hs.584957	TOR3A	NM_022371	ref|Homo sapiens torsin family 3, member A (TOR3A), mRNA [NM_022371]
A_24_P131222	0.0309315	1.54476	up	1035.23	1042.05	1040.33	746.688	150.25	455.842	801.087	859.587	1166.7	9.63993	9.6674	9.49779	9.331	8.65265	9.14537	9.43618	9.82475	10.0116	ATP13A2	FALSE	ENST00000341676	23400///23400	NM_022089	ATPase type 13A2	chr1:17313405-17313346	GO:0000166|GO:0005524|GO:0006754|GO:0006812|GO:0015662|GO:0016020|GO:0016021|GO:0016787|GO:0016887|GO:0046872	NM_022089	NM_022089	Hs.128866	ATP13A2	NM_022089	ref|Homo sapiens ATPase type 13A2 (ATP13A2), transcript variant 1, mRNA [NM_022089]
A_24_P14010	0.0409866	1.21979	up	3455.89	4261.26	4802.27	3034.03	937.91	2425.27	3353.08	3588.87	4404.86	11.3971	11.7378	11.7233	11.3674	11.2671	11.6098	11.5261	11.7867	11.9224	NMT1	FALSE	ENST00000258960	4836///4836	NM_021079	N-myristoyltransferase 1	chr17:43186308-43186367	GO:0001701|GO:0003824|GO:0004379|GO:0005737|GO:0005829|GO:0005886|GO:0006498|GO:0006499|GO:0006915|GO:0008629|GO:0008633|GO:0009249|GO:0015629|GO:0016740|GO:0019107|GO:0030054	NM_021079	NM_021079	Hs.532790	NMT1	NM_021079	ref|Homo sapiens N-myristoyltransferase 1 (NMT1), mRNA [NM_021079]
A_24_P142024	0.0447607	1.32497	up	3739.34	3571.63	4317.37	3545.55	670.951	1562.46	2645.69	2591.94	3387.65	11.4931	11.459	11.5671	11.6007	10.7961	10.9462	11.1651	11.3971	11.5261	CHMP4A	FALSE	ENST00000465991	29082///29082	NM_014169	chromatin modifying protein 4A	chr14:24679621-24679562	GO:0005515|GO:0005768|GO:0005829|GO:0008289|GO:0015031|GO:0016020|GO:0016044|GO:0016197|GO:0030659|GO:0031410|GO:0031902	NM_014169	NM_014169	Hs.279761	CHMP4A	NM_014169	ref|Homo sapiens chromatin modifying protein 4A (CHMP4A), mRNA [NM_014169]
A_24_P142442	0.00884257	1.27912	up	3277.15	2045.63	2511.06	2991.69	545.44	1198.84	1732.72	1802.73	2208.05	11.3053	10.6924	10.809	11.3494	10.5253	10.5646	10.5237	10.8629	10.9357	POLDIP2	FALSE	ENST00000003607	26073///26073	NM_015584	polymerase (DNA-directed), delta interacting protein 2	chr17:26674388-26674329	GO:0005634|GO:0005739|GO:0042645	NM_015584	NM_015584	Hs.241543	POLDIP2	NM_015584	ref|Homo sapiens polymerase (DNA-directed), delta interacting protein 2 (POLDIP2), mRNA [NM_015584]
A_24_P152325	0.00878709	1.23519	up	546.491	432.827	719.824	506.884	177.322	220.963	326.199	330.03	384.645	8.73011	8.43995	9.00742	8.79585	8.8778	8.05753	8.11049	8.38374	8.39373	NA	FALSE	NA	NA	NA	NA	chr7:005600401-005600460	NA	NA	NA	NA	A_24_P152325	A_24_P152325	Unknown
A_24_P15292	0.00815702	1.26718	up	153.602	131.915	119.751	163.455	49.8201	106.325	145.127	156.006	174.742	7.06265	6.77041	6.73493	7.1305	6.83325	6.94612	6.87635	7.25861	7.24709	C1orf124	FALSE	ENST00000469904	83932///83932	NM_032018	chromosome 1 open reading frame 124	chr1:231487123-231487182	GO:0003677|GO:0006281|GO:0016607|GO:0046872	NM_032018	NM_032018	Hs.554892	C1orf124	NM_032018	ref|Homo sapiens chromosome 1 open reading frame 124 (C1orf124), transcript variant 1, mRNA [NM_032018]
A_24_P15502	0.00900662	6.40458	up	1148.89	1103.22	1047.86	1255.45	332.913	615.149	985.903	7095.3	4314.05	9.77615	9.75802	9.50744	10.067	9.79966	9.64694	9.73012	12.833	11.9023	NA	FALSE	NA	NA	NA	NA	chr8:064321806-064321865	NA	NA	NA	NA	A_24_P15502	A_24_P15502	Unknown
A_24_P15877	0.0446565	1.43676	up	32.4805	34.8932	5.67947	49.5	18.2849	25.0591	34.9904	39.1711	47.056	4.82892	5.02825	3.98955	5.17652	5.03035	4.58252	4.75711	5.04961	5.33566	NA	FALSE	NA	NA	AF333762	NA	chr19:56219021-56219080	NA	NA	NA	NA	AF333762	AF333762	gb|Homo sapiens FKSG41 (FKSG41) mRNA, complete cds. [AF333762]
A_24_P159702	0.00321555	1.43905	up	43.9209	47.6103	65.5174	63.9543	7.61682	24.1986	30.3299	38.218	40.0099	5.29867	5.4529	6.10778	5.61808	3.40867	4.52617	4.52546	5.00824	5.09363	LMAN1	FALSE	ENST00000251047	3998///3998	NM_005570	lectin, mannose-binding, 1	chr18:56997928-56997869	GO:0000139|GO:0005515|GO:0005529|GO:0005537|GO:0005783|GO:0005789|GO:0005792|GO:0005793|GO:0005794|GO:0006457|GO:0006888|GO:0007596|GO:0012507|GO:0015031|GO:0016020|GO:0016021|GO:0016192|GO:0018279|GO:0030017|GO:0033116|GO:0042802|GO:0043687|GO:0044267|GO:0051082	NM_005570	NM_005570	Hs.465295	LMAN1	NM_005570	ref|Homo sapiens lectin, mannose-binding, 1 (LMAN1), mRNA [NM_005570]
A_24_P160001	0.012699	1.26791	up	625.677	510.306	764.613	546.503	145.548	298.314	447.682	458.547	533.981	8.93617	8.6866	9.08344	8.90615	8.60431	8.49203	8.59331	8.8778	8.89246	FKBP1A	FALSE	ENST00000439640	2280///2280	NM_054014	FK506 binding protein 1A, 12kDa	chr20:1356196-1356137	GO:0000413|GO:0003007|GO:0003755|GO:0004871|GO:0005024|GO:0005160|GO:0005219|GO:0005515|GO:0005527|GO:0005528|GO:0005737|GO:0005829|GO:0006457|GO:0006458|GO:0007165|GO:0007183|GO:0014802|GO:0016853|GO:0018208|GO:0022417|GO:0030424|GO:0031398|GO:0032092|GO:0032513|GO:0032925|GO:0033017|GO:0034205|GO:0034713|GO:0042026|GO:0042110|GO:0043123|GO:0043206|GO:0046332|GO:0048185|GO:0050776|GO:0055010|GO:…	NM_054014	NM_054014	Hs.471933	FKBP1A	NM_054014	ref|Homo sapiens FK506 binding protein 1A, 12kDa (FKBP1A), transcript variant 2, mRNA [NM_054014]
A_24_P16036	0.0417829	1.40325	up	1487.93	1180.2	1323.7	1931.07	358.792	739.6	1018.93	1121.7	1601.22	10.1664	9.85435	9.83857	10.6852	9.91291	9.91757	9.78694	10.2048	10.4773	PTRHD1	FALSE	ENST00000474668	391356///391356	NM_001013663	peptidyl-tRNA hydrolase domain containing 1	chr2:25013405-25013346	GO:0004045|GO:0004725|GO:0006412	NM_001013663	NM_001013663	Hs.406607	PTRHD1	NM_001013663	ref|Homo sapiens peptidyl-tRNA hydrolase domain containing 1 (PTRHD1), mRNA [NM_001013663]
A_24_P160969	0.0227783	1.53424	up	190.226	99.9455	95.429	141.937	16.0197	62.7603	93.37	105.58	138.996	7.34844	6.41651	6.49932	6.92012	4.82132	6.12509	6.24209	6.66453	6.9377	TP53I11	FALSE	ENST00000533937	9537///9537	NM_001076787	tumor protein p53 inducible protein 11	chr11:44959766-44959114	GO:0006950|GO:0008285|GO:0016020|GO:0016021	NM_001076787	NM_001076787	Hs.554791	TP53I11	NM_001076787	ref|Homo sapiens tumor protein p53 inducible protein 11 (TP53I11), mRNA [NM_001076787]
A_24_P161018	0.0143223	3.31746	up	8.02969	1381.76	2003.42	946.613	423.757	1306.18	1193.72	4812.4	4435.22	2.64598	10.0724	10.5016	9.65472	10.195	10.6732	10.0102	12.2113	11.9322	PARP14	FALSE	ENST00000310290	54625///54625	NM_017554	poly (ADP-ribose) polymerase family, member 14	chr3:122437444-122437503	GO:0003950|GO:0005634|GO:0005737|GO:0005886|GO:0006355|GO:0016757	NM_017554	NM_017554	Hs.518203	PARP14	NM_017554	ref|Homo sapiens poly (ADP-ribose) polymerase family, member 14 (PARP14), mRNA [NM_017554]
A_24_P16124	0.00778344	6.84252	up	994.006	1136.12	1048.78	1200.94	206.891	355.884	768.797	4736.83	3380	9.57631	9.80204	9.50856	9.99896	9.09054	8.76189	9.38649	12.1831	11.5143	IFITM4P	FALSE	NA	340198///340198	NR_001590	interferon induced transmembrane protein 4 pseudogene	chr6:29718692-29718633	NA	NR_001590	NR_001590	NA	IFITM4P	NR_001590	ref|Homo sapiens interferon induced transmembrane protein 4 pseudogene (IFITM4P), non-coding RNA [NR_001590]
A_24_P16143	0.0273305	1.27918	up	27.3451	29.1475	14.5553	42.8125	5.05647	21.534	24.2841	29.8819	29.2862	4.55911	4.76765	4.79683	4.91506	2.69595	4.33571	4.16621	4.607	4.60536	CDHR4	FALSE	ENST00000343366	389118///389118	NM_001007540	cadherin-related family member 4	chr3:49836531-49836472	GO:0005509|GO:0005886|GO:0007155|GO:0007156|GO:0016021	NM_001007540	NM_001007540	Hs.363312	CDHR4	NM_001007540	ref|Homo sapiens cadherin-related family member 4 (CDHR4), mRNA [NM_001007540]
A_24_P166443	0.000324	2.50969	up	15325.2	15266.6	40185.4	25942.6	8232.47	6555.57	9984.96	21895.5	24370	13.4806	13.5051	14.8093	14.465	14.3711	13.0421	13.142	14.4151	14.4241	HLA-DPB1	FALSE	ENST00000402095	3115///3115	NM_002121	major histocompatibility complex, class II, DP beta 1	chr6:33052981-33053587	GO:0002504|GO:0005765|GO:0005768|GO:0005783|GO:0005789|GO:0005794|GO:0005886|GO:0006955|GO:0010008|GO:0016021|GO:0019221|GO:0031295|GO:0042613|GO:0050852|GO:0060333	NM_002121	NM_002121	Hs.485130	HLA-DPB1	NM_002121	ref|Homo sapiens major histocompatibility complex, class II, DP beta 1 (HLA-DPB1), mRNA [NM_002121]
A_24_P167642	0.0446677	2.56023	up	117.354	60.348	93.135	59.5442	5.1134	37.2299	31.7168	100.303	72.6363	6.7061	5.76099	6.47214	5.49081	2.70232	5.24388	4.59791	6.58787	5.96647	GCH1	FALSE	ENST00000491895	2643///2643	NM_000161	GTP cyclohydrolase 1	chr14:55309447-55309388	GO:0000166|GO:0003934|GO:0005509|GO:0005515|GO:0005525|GO:0005625|GO:0005634|GO:0005730|GO:0005737|GO:0005829|GO:0006184|GO:0006461|GO:0006729|GO:0006809|GO:0006917|GO:0008217|GO:0008270|GO:0014916|GO:0016787|GO:0030742|GO:0031410|GO:0031965|GO:0032496|GO:0034341|GO:0034612|GO:0042311|GO:0042416|GO:0042559|GO:0042803|GO:0043234|GO:0045776|GO:0046654|GO:0048265|GO:0050662|GO:0050884|GO:0051000|GO:…	NM_000161	NM_000161	Hs.86724	GCH1	NM_000161	ref|Homo sapiens GTP cyclohydrolase 1 (GCH1), transcript variant 1, mRNA [NM_000161]
A_24_P168760	0.0362196	1.75966	up	268.816	333.267	320.979	258.55	68.2124	151.403	277.177	392.182	365.226	7.79491	8.06416	7.9407	7.78322	7.39812	7.49	7.84638	8.64972	8.31725	GTPBP1	FALSE	ENST00000216044	9567///9567	NM_004286	GTP binding protein 1	chr22:39129283-39129342	GO:0000166|GO:0003924|GO:0005525|GO:0006955|GO:0007165	NM_004286	NM_004286	Hs.276925	GTPBP1	NM_004286	ref|Homo sapiens GTP binding protein 1 (GTPBP1), mRNA [NM_004286]
A_24_P175909	0.00267568	1.33469	up	2636.19	2548.5	3357.57	2152.76	639.208	1448.16	2065.45	2286.97	2782.82	10.9771	11.0072	11.2065	10.8567	10.733	10.8149	10.8134	11.2226	11.2387	MARS	FALSE	ENST00000262027	4141///4141	NM_004990	methionyl-tRNA synthetase	chr12:57910373-57910432	GO:0000049|GO:0000166|GO:0004825|GO:0005515|GO:0005524|GO:0005737|GO:0005829|GO:0006418|GO:0006431|GO:0010467|GO:0016874	NM_004990	NM_004990	Hs.632707	MARS	NM_004990	ref|Homo sapiens methionyl-tRNA synthetase (MARS), mRNA [NM_004990]
A_24_P175989	0.0295661	1.3802	up	1741.99	1106.96	1411.95	1218.63	233.385	527.126	721.046	906.13	936.431	10.3903	9.76415	9.93085	10.0208	9.25638	9.39259	9.28796	9.91511	9.69519	VPS29	FALSE	ENST00000447578	51699///51699	NM_016226	vacuolar protein sorting 29 homolog (S. cerevisiae)	chr12:110933835-110930996	GO:0004647|GO:0005737|GO:0005768|GO:0010008|GO:0015031|GO:0016020|GO:0016788|GO:0046872	NM_016226	NM_016226	Hs.600114	VPS29	NM_016226	ref|Homo sapiens vacuolar protein sorting 29 homolog (S. cerevisiae) (VPS29), transcript variant 1, mRNA [NM_016226]
A_24_P178963	0.0154266	1.78023	up	1003.19	576.528	448.693	495.14	107.46	311.176	480.024	744.877	701.475	9.58578	8.84254	8.35586	8.76121	8.14012	8.54992	8.69745	9.61291	9.2986	NA	FALSE	ENST00000525262	NA	NA	NA	chr11:71314553-71316426	NA	NA	NA	NA	ENST00000525262	ENST00000525262	Unknown
A_24_P179903	0.00189641	2.0994	up	2135.75	1130.41	1845.11	2056.36	371.906	800.843	1095.47	2095.36	2248.33	10.6609	9.79494	10.3486	10.7889	9.97916	10.0287	9.87192	11.0723	10.9683	AK2	FALSE	ENST00000398192	204///204	NM_001625	adenylate kinase 2	chr1:33478726-33478667	GO:0000166|GO:0004017|GO:0005524|GO:0005739|GO:0005743|GO:0005758|GO:0015949|GO:0016740|GO:0055086	NM_001625	NM_001625	Hs.470907	AK2	NM_001625	ref|Homo sapiens adenylate kinase 2 (AK2), nuclear gene encoding mitochondrial protein, transcript variant 1, mRNA [NM_001625]
A_24_P184732	0.00518102	1.65107	up	21.5338	43.4281	25.5532	70.3192	33.5384	40.0834	57.7309	76.6837	85.938	4.19263	5.33326	5.25097	5.78281	6.10403	5.37407	5.54824	6.15441	6.2147	PAPLN	FALSE	ENST00000394134	89932///89932	NM_173462	papilin, proteoglycan-like sulfated glycoprotein	chr14:73711421-73712356	GO:0004222|GO:0004867|GO:0005576|GO:0005578|GO:0008270|GO:0030414	NM_173462	NM_173462	Hs.509909	PAPLN	NM_173462	ref|Homo sapiens papilin, proteoglycan-like sulfated glycoprotein (PAPLN), mRNA [NM_173462]
A_24_P189533	0.0286146	2.61128	up	1815.25	686.008	1184.99	1172.2	351.215	254.885	601.13	1042.04	1133.73	10.4429	9.10043	9.69958	9.96146	9.87234	8.28062	9.02843	10.1035	9.97508	ENDOD1	FALSE	ENST00000278505	23052///23052	NM_015036	endonuclease domain containing 1	chr11:94865312-94865371	GO:0003676|GO:0004519|GO:0005576|GO:0016787|GO:0046872	NM_015036	NM_015036	Hs.167115	ENDOD1	NM_015036	ref|Homo sapiens endonuclease domain containing 1 (ENDOD1), mRNA [NM_015036]
A_24_P191847	0.000579	2.2003	up	17.3608	11.8905	10.2586	23.5236	6.83504	6.12112	6.36974	16.2471	14.0266	3.87417	3.48022	4.51319	3.89779	3.05455	2.44652	2.44233	3.63761	3.52663	PTCD2	FALSE	ENST00000515198	79810///79810	NM_024754	pentatricopeptide repeat domain 2	chr5:71648475-71648534	GO:0001822|GO:0001889|GO:0005739|GO:0007005|GO:0007507|GO:0048747|GO:0050684|GO:0055010	NM_024754	NM_024754	Hs.126906	PTCD2	NM_024754	ref|Homo sapiens pentatricopeptide repeat domain 2 (PTCD2), mRNA [NM_024754]
A_24_P194017	0.048326	1.14991	up	494.418	534.065	502.24	424.703	125.049	324.548	480.451	459.231	513.967	8.60623	8.7424	8.51296	8.52433	8.37392	8.60908	8.70127	8.88111	8.83227	NOSIP	FALSE	ENST00000391853	51070///51070	NM_015953	nitric oxide synthase interacting protein	chr19:50060250-50060191	GO:0005515|GO:0005634|GO:0005737|GO:0005829|GO:0043086|GO:0046209|GO:0050999|GO:0051001	NM_015953	NM_015953	Hs.7236	NOSIP	NM_015953	ref|Homo sapiens nitric oxide synthase interacting protein (NOSIP), mRNA [NM_015953]
A_24_P198844	0.0112034	1.46328	up	1238.58	583.027	980.52	801.312	159.631	319.177	494.712	556.346	685.438	9.88939	8.85978	9.41892	9.42476	8.73317	8.58639	8.74409	9.16288	9.26601	MPDU1	FALSE	ENST00000396501	9526///9526	NM_004870	mannose-P-dolichol utilization defect 1	chr17:7491011-7491070	GO:0005515|GO:0005739|GO:0005783|GO:0005789|GO:0006457|GO:0006488|GO:0009312|GO:0016020|GO:0016021	NM_004870	NM_004870	Hs.246381	MPDU1	NM_004870	ref|Homo sapiens mannose-P-dolichol utilization defect 1 (MPDU1), transcript variant 1, mRNA [NM_004870]
A_24_P205213	0.0162117	1.36474	up	423.777	219.081	293.638	336.039	63.1341	196.004	253.97	303.03	342.016	8.41738	7.47962	7.8292	8.18605	7.26268	7.87826	7.70646	8.25784	8.22412	ARSB	FALSE	ENST00000396151	411///411	NM_198709	arylsulfatase B	chr5:78181467-78181408	GO:0003943|GO:0004065|GO:0005739|GO:0005764|GO:0005791|GO:0005794|GO:0006914|GO:0007040|GO:0007041|GO:0007417|GO:0007584|GO:0009268|GO:0016787|GO:0043627|GO:0046872|GO:0051597	NM_198709	NM_198709	Hs.149103	ARSB	NM_198709	ref|Homo sapiens arylsulfatase B (ARSB), transcript variant 2, mRNA [NM_198709]
A_24_P212539	0.0362568	1.6076	up	2040.68	921.598	1696.25	1070.43	169.04	387.408	698.709	869.702	903.511	10.5971	9.49128	10.209	9.84037	8.8126	8.88281	9.23583	9.84513	9.64332	GALM	FALSE	ENST00000444351	130589///130589	NM_138801	galactose mutarotase (aldose 1-epimerase)	chr2:38908456-38908515	GO:0004034|GO:0005737|GO:0005975|GO:0016853|GO:0019318|GO:0030246	NM_138801	NM_138801	Hs.435012	GALM	NM_138801	ref|Homo sapiens galactose mutarotase (aldose 1-epimerase) (GALM), mRNA [NM_138801]
A_24_P213206	0.0269001	1.30215	up	260.371	88.4109	212.283	158.577	35.6384	65.0689	94.3109	106.316	104.971	7.75904	6.25694	7.42134	7.08345	6.2172	6.17656	6.25588	6.67995	6.51429	ZNF259P1	FALSE	NA	442240///442240	CR627448	zinc finger protein 259 pseudogene 1	chr6:109107021-109106962	NA	NA	NA	Hs.626676	ZNF259P1	CR627448	gb|Homo sapiens mRNA; cDNA DKFZp781A1422 (from clone DKFZp781A1422). [CR627448]
A_24_P214598	0.0072761	2.71065	up	147.655	214.461	161.244	191.035	35.8032	112.749	179.014	427.896	371.225	7.01602	7.44434	7.08699	7.36387	6.22734	7.03001	7.19777	8.76442	8.34064	PPM1K	FALSE	ENST00000506423	152926///152926	NM_152542	protein phosphatase, Mg2+/Mn2+ dependent, 1K	chr4:89189978-89189919	GO:0004722|GO:0005739|GO:0005759|GO:0006470|GO:0008287|GO:0016787|GO:0046872	NM_152542	NM_152542	Hs.291000	PPM1K	NM_152542	ref|Homo sapiens protein phosphatase, Mg2+/Mn2+ dependent, 1K (PPM1K), nuclear gene encoding mitochondrial protein, mRNA [NM_152542]
A_24_P224116	0.0228798	1.73135	up	27.1602	46.3316	9.6823	72.5368	15.7057	33.2009	51.3808	64.9478	80.3834	4.54907	5.41858	4.46219	5.83434	4.79317	5.04961	5.36928	5.89073	6.11196	PLA2G1B	FALSE	ENST00000423423	5319///5319	NM_000928	phospholipase A2, group IB (pancreas)	chr12:120760012-120759953	GO:0000187|GO:0002446|GO:0004623|GO:0005102|GO:0005509|GO:0005576|GO:0005615|GO:0006633|GO:0006644|GO:0007015|GO:0007165|GO:0007243|GO:0010524|GO:0015758|GO:0016787|GO:0019370|GO:0030141|GO:0030593|GO:0032052|GO:0032431|GO:0032637|GO:0032869|GO:0043498|GO:0044240|GO:0045740|GO:0045944|GO:0046470|GO:0047498|GO:0048146|GO:0050482|GO:0050714|GO:0050778|GO:0051092	NM_000928	NM_000928	Hs.992	PLA2G1B	NM_000928	ref|Homo sapiens phospholipase A2, group IB (pancreas) (PLA2G1B), mRNA [NM_000928]
A_24_P227415	0.00827313	1.35267	up	191.624	346.092	314.099	333.224	105.691	227.079	303.029	356.924	403.396	7.35762	8.11303	7.91488	8.17167	8.11534	8.1051	7.99597	8.50673	8.46596	CLEC7A	FALSE	ENST00000310002	64581///64581	NM_197954	C-type lectin domain family 7, member A	chr12:10282669-10282610	GO:0001846|GO:0001874|GO:0001879|GO:0002221|GO:0002238|GO:0002752|GO:0005488|GO:0005529|GO:0005737|GO:0006910|GO:0006911|GO:0006954|GO:0008037|GO:0008329|GO:0009756|GO:0009897|GO:0016020|GO:0016021|GO:0016337|GO:0032760|GO:0042110|GO:0042287|GO:0042832|GO:0045087|GO:0050766	NM_197954	NM_197954	Hs.143929	CLEC7A	NM_197954	ref|Homo sapiens C-type lectin domain family 7, member A (CLEC7A), transcript variant 6, mRNA [NM_197954]
A_24_P227585	0.0129719	1.24565	up	77.6788	106.573	142.546	63.8855	21.9954	59.8365	81.3949	89.9402	92.5243	6.13374	6.49932	6.9377	5.61585	5.33902	6.05495	6.05112	6.41474	6.32513	KIAA1704	FALSE	ENST00000379151	55425///55425	NM_018559	KIAA1704	chr13:45589665-45589724	NA	NM_018559	NM_018559	Hs.507922	KIAA1704	NM_018559	ref|Homo sapiens KIAA1704 (KIAA1704), mRNA [NM_018559]
A_24_P234415	0.015637	2.12664	up	10.5885	37.09	105.286	35.2026	8.90831	12.9583	18.025	28.2249	36.5704	3.18562	5.11325	6.59889	4.5657	3.89666	3.57444	3.70965	4.50909	4.95215	STAC	FALSE	ENST00000273183	6769///6769	NM_003149	SH3 and cysteine rich domain	chr3:36588779-36588838	GO:0005625|GO:0005737|GO:0007165|GO:0034605|GO:0035556|GO:0046872	NM_003149	NM_003149	Hs.56045	STAC	NM_003149	ref|Homo sapiens SH3 and cysteine rich domain (STAC), mRNA [NM_003149]
A_24_P236251	0.0305387	1.40242	up	29.8606	28.227	5.98309	66.5897	43.3317	28.1356	39.5078	49.381	44.5708	4.69642	4.72319	4.03717	5.68739	6.5721	4.76687	4.94976	5.43941	5.25305	DLK1	FALSE	ENST00000331224	8788///8788	NM_003836	delta-like 1 homolog (Drosophila)	chr14:101201048-101201107	GO:0003674|GO:0005615|GO:0005625|GO:0007275|GO:0016020|GO:0016021	NM_003836	NM_003836	Hs.533717	DLK1	NM_003836	ref|Homo sapiens delta-like 1 homolog (Drosophila) (DLK1), mRNA [NM_003836]
A_24_P237443	0.029377	1.36212	up	1497.33	1786.27	1704.92	1212.04	336.771	739.153	1298.89	1311.44	1640.21	10.1769	10.4499	10.2154	10.0116	9.8126	9.91511	10.1274	10.421	10.5132	SASH3	FALSE	ENST00000356892	54440///54440	NM_018990	SAM and SH3 domain containing 3	chrX:128928864-128928923	GO:0002639|GO:0002726|GO:0002821|GO:0005634|GO:0005737|GO:0030890|GO:0032729|GO:0032733|GO:0032743|GO:0032753|GO:0032760|GO:0042102|GO:0043372|GO:0046622|GO:0048873|GO:0051251	NM_018990	NM_018990	Hs.61469	SASH3	NM_018990	ref|Homo sapiens SAM and SH3 domain containing 3 (SASH3), mRNA [NM_018990]
A_24_P239731	0.0428052	1.96673	up	4122.83	1760.09	2213.12	2636.04	322.745	828.069	1747.82	2093.33	3343.37	11.6079	10.4306	10.6509	11.1514	9.74929	10.0724	10.5399	11.0707	11.4931	B4GALT5	FALSE	ENST00000371711	9334///9334	NM_004776	UDP-Gal:betaGlcNAc beta 1,4- galactosyltransferase, polypeptide 5	chr20:48250296-48250237	GO:0000139|GO:0005794|GO:0005975|GO:0008378|GO:0016020|GO:0016021|GO:0016757|GO:0018279|GO:0032580|GO:0043687|GO:0044267|GO:0046872	NM_004776	NM_004776	Hs.370487	B4GALT5	NM_004776	ref|Homo sapiens UDP-Gal:betaGlcNAc beta 1,4- galactosyltransferase, polypeptide 5 (B4GALT5), mRNA [NM_004776]
A_24_P243741	0.0419033	1.54632	up	21.0417	22.8985	6.49683	31.3169	19.8671	18.1769	28.2751	33.1845	36.8113	4.1551	4.42128	4.11481	4.36679	5.16946	4.06607	4.41658	4.77778	4.96255	ADAM22	FALSE	ENST00000398201	53616///53616	NM_021721	ADAM metallopeptidase domain 22	chr7:87795178-87795237	GO:0004222|GO:0004872|GO:0005178|GO:0005515|GO:0006508|GO:0007162|GO:0007417|GO:0008270|GO:0016020|GO:0016021	NM_021721	NM_021721	Hs.256398	ADAM22	NM_021721	ref|Homo sapiens ADAM metallopeptidase domain 22 (ADAM22), transcript variant 5, mRNA [NM_021721]
A_24_P25080	0.0487993	1.23608	up	1127.15	818.597	1194.85	618.049	129.28	437.189	710.501	689.455	781.309	9.74559	9.35445	9.71314	9.05863	8.43384	9.08001	9.26309	9.50332	9.45131	CBWD5	FALSE	ENST00000455061	220869///220869	NM_001024916	COBW domain containing 5	chr9:70475060-70473457	GO:0000166|GO:0005524	NM_001024916	NM_001024916	Hs.645337	CBWD5	NM_001024916	ref|Homo sapiens COBW domain containing 5 (CBWD5), mRNA [NM_001024916]
A_24_P252043	0.0149525	1.70645	up	99.4843	81.1398	122.646	73.5826	7.88163	57.7726	63.9657	97.955	117.343	6.47252	6.14673	6.76264	5.86294	3.52267	5.9912	5.70215	6.55419	6.68116	PTP4A1	FALSE	ENST00000370644	7803///7803	NM_003463	protein tyrosine phosphatase type IVA, member 1	chr6:64288845-64288904	GO:0004725|GO:0005515|GO:0005634|GO:0005737|GO:0005769|GO:0005783|GO:0005819|GO:0005856|GO:0005886|GO:0007049|GO:0007275|GO:0009898|GO:0016787|GO:0030335|GO:0035335	NM_003463	NM_003463	Hs.227777	PTP4A1	NM_003463	ref|Homo sapiens protein tyrosine phosphatase type IVA, member 1 (PTP4A1), mRNA [NM_003463]
A_24_P253251	0.00362254	2.2887	up	536.529	94.2929	249.243	298.299	18.9654	47.3862	66.06	131.616	123.745	8.70513	6.33559	7.61941	7.99597	5.0897	5.6506	5.74934	7.02686	6.76215	SLC7A1	FALSE	ENST00000380752	6541///6541	NM_003045	solute carrier family 7 (cationic amino acid transporter, y+ system), member 1	chr13:30084152-30084093	GO:0003333|GO:0004872|GO:0005886|GO:0005887|GO:0006810|GO:0006811|GO:0006865|GO:0015171|GO:0015181|GO:0032006|GO:0034641|GO:0055085	NM_003045	NM_003045	Hs.14846	SLC7A1	NM_003045	ref|Homo sapiens solute carrier family 7 (cationic amino acid transporter, y+ system), member 1 (SLC7A1), mRNA [NM_003045]
A_24_P253780	0.0377858	1.6503	up	21.6224	18.831	8.82474	19.7725	5.13078	8.76996	7.40964	14.8779	15.1672	4.19929	4.1355	4.38497	3.62746	2.70412	3.05816	2.63779	3.50921	3.63219	DBF4B	FALSE	ENST00000393547	80174///80174	NM_145663	DBF4 homolog B (S. cerevisiae)	chr17:42815792-42818762	GO:0003676|GO:0005634|GO:0007049|GO:0008270|GO:0046872	NM_145663	NM_145663	Hs.728986	DBF4B	NM_145663	ref|Homo sapiens DBF4 homolog B (S. cerevisiae) (DBF4B), transcript variant 1, mRNA [NM_145663]
A_24_P258051	0.0150688	1.32438	up	81.891	79.2433	89.1905	88.7138	47.5725	59.9538	88.4685	98.8936	101.947	6.21056	6.11358	6.42686	6.18351	6.73818	6.0586	6.16714	6.56807	6.46831	MASTL	FALSE	ENST00000477034	84930///84930	NM_032844	microtubule associated serine/threonine kinase-like	chr10:27459944-27460003	GO:0000086|GO:0000166|GO:0004674|GO:0005524|GO:0005634|GO:0005737|GO:0005813|GO:0005856|GO:0006468|GO:0006974|GO:0007067|GO:0016301|GO:0016310|GO:0032154|GO:0034048|GO:0051301|GO:0051721|GO:0051726	NM_032844	NM_032844	Hs.276905	MASTL	NM_032844	ref|Homo sapiens microtubule associated serine/threonine kinase-like (MASTL), transcript variant 2, mRNA [NM_032844]
A_24_P261005	0.00938668	1.28342	up	730.49	410.081	603.152	435.64	100.124	190.368	267.135	295.38	323.668	9.16186	8.35497	8.76121	8.56632	8.03288	7.83901	7.79176	8.21381	8.13696	C8orf40	FALSE	ENST00000416469	114926///114926	NM_138436	chromosome 8 open reading frame 40	chr8:42403872-42407694	GO:0005634|GO:0005730|GO:0005737|GO:0016020|GO:0016021	NM_138436	NM_138436	Hs.655320	C8orf40	NM_138436	ref|Homo sapiens chromosome 8 open reading frame 40 (C8orf40), transcript variant 3, mRNA [NM_138436]
A_24_P263910	0.0194921	1.7114	up	12.0785	35.5846	36.7778	18.5862	8.11224	29.6718	34.5816	59.1264	49.4553	3.36792	5.05775	5.55946	3.53431	3.61536	4.85667	4.74039	5.74151	5.4059	NA	FALSE	ENST00000529902	NA	AK090420	NA	chr14:50466711-50466652	NA	NA	NA	Hs.660867	ENST00000529902	ENST00000529902	gb|Homo sapiens mRNA for FLJ00328 protein. [AK090420]
A_24_P270460	0.0303559	26.2571	up	176.261	3104.3	8637.76	725.933	1852.04	123.821	1043.25	7975.92	12248.8	7.25093	11.2738	12.5632	9.29203	12.3362	7.18818	9.8126	12.9866	13.4434	IFI27	FALSE	ENST00000444961	3429///3429	NM_005532	interferon, alpha-inducible protein 27	chr14:94582967-94583026	GO:0003674|GO:0005739|GO:0006919|GO:0008624|GO:0008633|GO:0016020|GO:0016021|GO:0019221|GO:0060337	NM_005532	NM_005532	Hs.532634	IFI27	NM_005532	ref|Homo sapiens interferon, alpha-inducible protein 27 (IFI27), transcript variant 2, mRNA [NM_005532]
A_24_P274270	0.000789	8.62704	up	405.631	1084.26	5436.13	2509.66	964.529	533.391	830.815	6842.23	5884.93	8.36425	9.73012	11.8943	11.0707	11.3	9.41127	9.5057	12.7771	12.3576	STAT1	FALSE	ENST00000540176	6772///6772	NM_139266	signal transducer and activator of transcription 1, 91kDa	chr2:191841733-191841674	GO:0000979|GO:0000983|GO:0003677|GO:0003700|GO:0004871|GO:0005509|GO:0005515|GO:0005634|GO:0005654|GO:0005730|GO:0005737|GO:0005829|GO:0006355|GO:0006366|GO:0006917|GO:0006919|GO:0007165|GO:0007249|GO:0007259|GO:0007260|GO:0007584|GO:0008015|GO:0009612|GO:0009615|GO:0009617|GO:0014070|GO:0019221|GO:0030424|GO:0030425|GO:0031663|GO:0032496|GO:0032869|GO:0034097|GO:0042493|GO:0042542|GO:0043330|GO:…	NM_139266	NM_139266	Hs.642990	STAT1	NM_139266	ref|Homo sapiens signal transducer and activator of transcription 1, 91kDa (STAT1), transcript variant beta, mRNA [NM_139266]
A_24_P280833	0.0191568	1.3999	up	204.304	205.956	252.564	167.892	53.8857	115.551	181.686	207.783	219.117	7.4405	7.386	7.63652	7.16757	6.97783	7.07129	7.2214	7.70441	7.55894	LOC100129138	FALSE	ENST00000418362	100129138///100129138	NR_033990	THAP domain containing, apoptosis associated protein 3 pseudogene	chr1:104616336-104616395	NA	NR_033990	NR_033990	Hs.514487	LOC100129138	NR_033990	ref|Homo sapiens THAP domain containing, apoptosis associated protein 3 pseudogene (LOC100129138), non-coding RNA [NR_033990]
A_24_P280846	0.00242199	1.75664	up	34.6063	27.4413	1.84258	46.8909	13.2995	19.849	23.9351	36.2609	39.0527	4.93159	4.68573	2.60377	5.07716	4.52455	4.20609	4.14351	4.92049	5.05475	GOLT1A	FALSE	ENST00000475517	127845///127845	NM_198447	golgi transport 1A	chr1:204170804-204168371	GO:0000139|GO:0005794|GO:0015031|GO:0016020|GO:0016021|GO:0016192	NM_198447	NM_198447	Hs.532401	GOLT1A	NM_198447	ref|Homo sapiens golgi transport 1A (GOLT1A), mRNA [NM_198447]
A_24_P282043	0.0335666	1.42823	up	41.8194	22.6085	38.845	20.6367	13.5748	16.4948	18.2151	23.7853	26.4211	5.21962	4.40095	5.60778	3.697	4.5576	3.9193	3.72655	4.22948	4.44483	ZNF28	FALSE	ENST00000360272	7576///7576	NM_006969	zinc finger protein 28	chr19:53301682-53301623	GO:0003677|GO:0005622|GO:0005634|GO:0006355|GO:0008270|GO:0046872	NM_006969	NM_006969	Hs.467223	ZNF28	NM_006969	ref|Homo sapiens zinc finger protein 28 (ZNF28), transcript variant 1, mRNA [NM_006969]
A_24_P282309	0.0108616	1.8	up	653.255	464.718	581.468	756.226	137.738	234.122	342.211	557.38	524.845	8.99864	8.55033	8.7104	9.34791	8.52988	8.15073	8.18639	9.16853	8.86458	MYOF	FALSE	ENST00000371489	26509///26509	NM_133337	myoferlin	chr10:95162101-95162042	GO:0001778|GO:0005515|GO:0005543|GO:0005634|GO:0005635|GO:0005886|GO:0005901|GO:0006936|GO:0008015|GO:0016021|GO:0030659|GO:0030947|GO:0031410|GO:0031965|GO:0034605|GO:0043231	NM_133337	NM_133337	Hs.602086	MYOF	NM_133337	ref|Homo sapiens myoferlin (MYOF), transcript variant 2, mRNA [NM_133337]
A_24_P288836	0.00538469	2.57351	up	1170	1298.5	3745.35	4941.98	1308.36	753.557	923.435	2357.3	2370.5	9.79772	9.9901	11.3758	12.0741	11.8046	9.95065	9.6331	11.2622	11.049	HLA-DPB2	FALSE	NA	3116///3116	NR_001435	major histocompatibility complex, class II, DP beta 2 (pseudogene)	chr6:33096422-33096481	NA	NR_001435	NR_001435	NA	HLA-DPB2	NR_001435	ref|Homo sapiens major histocompatibility complex, class II, DP beta 2 (pseudogene) (HLA-DPB2), non-coding RNA [NR_001435]
A_24_P288954	0.0298468	1.31295	up	449.425	259.956	380.987	277.613	61.6882	139.683	195.949	198.623	265.977	8.48311	7.72205	8.14536	7.88528	7.21788	7.37426	7.32371	7.64459	7.83901	SRRD	FALSE	ENST00000477945	402055///402055	NM_001013694	SRR1 domain containing	chr22:26886072-26886131	GO:0048511	NM_001013694	NM_001013694	Hs.709914	SRRD	NM_001013694	ref|Homo sapiens SRR1 domain containing (SRRD), mRNA [NM_001013694]
A_24_P291401	0.0386373	1.32224	up	162.221	117.311	155.665	130.192	37.1893	112.185	135.728	162.267	181.965	7.13585	6.6238	7.04611	6.78614	6.29778	7.02499	6.79071	7.31822	7.30344	TMEM150A	FALSE	ENST00000422458	129303///129303	NM_001031738	transmembrane protein 150A	chr2:85826387-85826328	GO:0005886|GO:0009056|GO:0016021	NM_001031738	NM_001031738	Hs.591559	TMEM150A	NM_001031738	ref|Homo sapiens transmembrane protein 150A (TMEM150A), transcript variant 1, mRNA [NM_001031738]
A_24_P298013	0.0132463	1.48352	up	103.442	41.475	102.096	68.6688	12.4766	34.4715	40.6324	58.1407	53.6334	6.52774	5.26834	6.56545	5.74151	4.42469	5.11215	4.996	5.71216	5.53402	GTPBP2	FALSE	ENST00000434548	54676///54676	NM_019096	GTP binding protein 2	chr6:43589781-43589510	GO:0000166|GO:0003924|GO:0005525	NM_019096	NM_019096	Hs.485449	GTPBP2	NM_019096	ref|Homo sapiens GTP binding protein 2 (GTPBP2), mRNA [NM_019096]
A_24_P301063	0.00968145	1.23496	up	61.3805	109.798	136.159	137.103	52.6617	81.6827	111.036	117.182	127.297	5.80061	6.53751	6.88565	6.86902	6.93285	6.54427	6.49651	6.84398	6.80573	PLEKHG6	FALSE	ENST00000449001	55200///55200	NM_018173	pleckstrin homology domain containing, family G (with RhoGef domain) member 6	chr12:6436476-6436535	GO:0000922|GO:0005089|GO:0005096|GO:0005622|GO:0005737|GO:0005856|GO:0032154|GO:0035023	NM_018173	NM_018173	Hs.631660	PLEKHG6	NM_018173	ref|Homo sapiens pleckstrin homology domain containing, family G (with RhoGef domain) member 6 (PLEKHG6), transcript variant 1, mRNA [NM_018173]
A_24_P304051	0.0382988	1.18253	up	25302.8	19554.6	22624.5	19401.3	4754.74	10466.6	15962.1	15744	17568.1	14.2423	13.8696	14.0746	13.9034	13.6703	13.6859	13.7957	13.9585	14.0068	GSTO1	FALSE	ENST00000493946	9446///9446	NM_004832	glutathione S-transferase omega 1	chr10:106025842-106025901	GO:0004364|GO:0005737|GO:0005829|GO:0006805|GO:0008150|GO:0008152|GO:0016656(monodehydroascorbate reductase (NADH) activity)|GO:0016740|GO:0019853	NM_004832	NM_004832	Hs.190028	GSTO1	NM_004832	ref|Homo sapiens glutathione S-transferase omega 1 (GSTO1), transcript variant 1, mRNA [NM_004832]
A_24_P318967	0.00514194	1.52877	up	6013.83	4227.29	5152.07	6649.29	3931.27	1841.54	2963.3	3838.24	4274.23	12.168	11.7124	11.824	12.4548	13.3617	11.2078	11.3544	11.9023	11.8846	PDXK	FALSE	ENST00000398078	8566///8566	NM_003681	pyridoxal (pyridoxine, vitamin B6) kinase	chr21:45173586-45175623	GO:0000166|GO:0000287|GO:0005524|GO:0005737|GO:0005829|GO:0006766|GO:0006767|GO:0008270|GO:0008283|GO:0008478|GO:0009443|GO:0016740|GO:0030170|GO:0030955|GO:0031402|GO:0031403|GO:0042803|GO:0042816|GO:0042823	NM_003681	NM_003681	Hs.284491	PDXK	NM_003681	ref|Homo sapiens pyridoxal (pyridoxine, vitamin B6) kinase (PDXK), mRNA [NM_003681]
A_24_P335305	0.00197308	20.6872	up	134.495	68.0448	193.807	151.286	65.4576	30.679	67.2655	800.105	944.283	6.89497	5.91665	7.31695	7.01239	7.33336	4.91209	5.77372	9.71742	9.70974	OAS3	FALSE	ENST00000323881	4940///4940	NM_006187	2'-5'-oligoadenylate synthetase 3, 100kDa	chr12:113410131-113410190	GO:0000166|GO:0003723|GO:0005524|GO:0005792|GO:0006139|GO:0006955|GO:0016740|GO:0016779|GO:0019221|GO:0060333|GO:0060337	NM_006187	NM_006187	Hs.528634	OAS3	NM_006187	ref|Homo sapiens 2'-5'-oligoadenylate synthetase 3, 100kDa (OAS3), mRNA [NM_006187]
A_24_P338187	0.0454461	1.14395	up	655.414	398.328	457.422	366.378	73.324	232.641	352.987	330.372	380.33	9.00616	8.30861	8.38284	8.3125	7.52316	8.14139	8.23376	8.38483	8.37838	HNRNPH3	FALSE	ENST00000441000	3189///3189	NM_012207	heterogeneous nuclear ribonucleoprotein H3 (2H9)	chr10:70101030-70101364	GO:0000166|GO:0000398|GO:0003723|GO:0005515|GO:0005634|GO:0006396|GO:0008380|GO:0030530	NM_012207	NM_012207	Hs.643472	HNRNPH3	NM_012207	ref|Homo sapiens heterogeneous nuclear ribonucleoprotein H3 (2H9) (HNRNPH3), transcript variant 2H9, mRNA [NM_012207]
A_24_P344711	0.00691415	1.36393	up	1707.44	1530.64	1871.12	1549.49	405.151	750.1	1174.71	1354.4	1499.76	10.3657	10.2159	10.369	10.3779	10.1289	9.94225	9.98787	10.4622	10.3634	AGPAT3	FALSE	ENST00000398058	56894///56894	NM_020132	1-acylglycerol-3-phosphate O-acyltransferase 3	chr21:45404347-45404406	GO:0003841|GO:0005783|GO:0005789|GO:0005886|GO:0008152|GO:0008415|GO:0008654|GO:0016021|GO:0016740	NM_020132	NM_020132	Hs.248785	AGPAT3	NM_020132	ref|Homo sapiens 1-acylglycerol-3-phosphate O-acyltransferase 3 (AGPAT3), transcript variant 1, mRNA [NM_020132]
A_24_P346431	0.00539954	1.26262	up	3594.07	2198.51	3982.41	2364.36	394.921	878.499	1287.43	1366.09	1595.63	11.4366	10.8172	11.4623	10.987	10.077	10.1532	10.1198	10.4756	10.4704	TNS3	FALSE	ENST00000398879	64759///64759	NM_022748	tensin 3	chr7:47315278-47315219	GO:0005515|GO:0005925|GO:0008284|GO:0016477|GO:0030054|GO:0048286	NM_022748	NM_022748	Hs.520814	TNS3	NM_022748	ref|Homo sapiens tensin 3 (TNS3), mRNA [NM_022748]
A_24_P346762	0.0265264	1.22515	up	268.394	137.199	164.155	208.15	59.2628	77.6584	118.013	115.114	129.307	7.79176	6.82078	7.10918	7.48672	7.15299	6.4644	6.59095	6.81233	6.82894	KIAA1539	FALSE	ENST00000479357	80256///80256	NM_025182	KIAA1539	chr9:35105138-35105079	GO:0005634	NM_025182	NM_025182	Hs.301696	KIAA1539	NM_025182	ref|Homo sapiens KIAA1539 (KIAA1539), mRNA [NM_025182]
A_24_P348806	0.0485206	1.47196	up	15.4472	6.71554	10.3769	21.5542	6.45189	8.22333	7.56254	14.5746	11.8849	3.70644	2.47384	4.52364	3.76239	2.92353	2.99664	2.67223	3.48413	3.30022	PLEKHA7	FALSE	ENST00000448080	144100///144100	NM_175058	pleckstrin homology domain containing, family A member 7	chr11:16809290-16809231	GO:0005515|GO:0005737|GO:0005813|GO:0005856|GO:0005912|GO:0005915|GO:0030054|GO:0045218|GO:0070097|GO:0090136	NM_175058	NM_175058	Hs.12332	PLEKHA7	NM_175058	ref|Homo sapiens pleckstrin homology domain containing, family A member 7 (PLEKHA7), mRNA [NM_175058]
A_24_P358131	0.00737639	1.83395	up	39.7088	25.9648	26.7917	21.5079	7.23223	14.3352	21.4735	32.9456	30.6186	5.14304	4.60159	5.29159	3.75845	3.23529	3.7199	3.97336	4.76687	4.6763	NA	FALSE	NA	NA	NA	NA	chr2:032048352-032048291	NA	NA	NA	NA	A_24_P358131	A_24_P358131	Unknown
A_24_P364838	0.0349099	1.14044	up	168.474	141.602	114.033	16.6961	64.3982	103.406	140.461	133.915	151.5	7.18818	6.86002	6.68343	3.37324	7.30021	6.90173	6.83709	7.04864	7.06938	SLC9A3R2	FALSE	ENST00000424542	9351///9351	NM_004785	solute carrier family 9 (sodium/hydrogen exchanger), member 3 regulator 2	chr16:2088290-2088349	GO:0005102|GO:0005515|GO:0005634|GO:0005737|GO:0005886|GO:0006461|GO:0008013|GO:0008022|GO:0012505|GO:0016247|GO:0016324|GO:0019902|GO:0048839	NM_004785	NM_004785	Hs.440896	SLC9A3R2	NM_004785	ref|Homo sapiens solute carrier family 9 (sodium/hydrogen exchanger), member 3 regulator 2 (SLC9A3R2), transcript variant 2, mRNA [NM_004785]
A_24_P372562	0.0445789	1.28988	up	5102.89	4723.78	4768.98	4571.97	987.074	2591.25	3455.64	3956.23	4924.66	11.9224	11.8918	11.7103	11.9412	11.3544	11.7406	11.5704	11.9483	12.0972	PTPMT1	FALSE	ENST00000533507	114971///114971	NM_175732	protein tyrosine phosphatase, mitochondrial 1	chr11:47593122-47593181	GO:0004439|GO:0004725|GO:0005739|GO:0005743|GO:0006470|GO:0008138|GO:0016020|GO:0016787|GO:0046855	NM_175732	NM_175732	Hs.728160	PTPMT1	NM_175732	ref|Homo sapiens protein tyrosine phosphatase, mitochondrial 1 (PTPMT1), nuclear gene encoding mitochondrial protein, transcript variant 1, mRNA [NM_175732]
A_24_P374634	0.0282211	1.28137	up	248.837	272.017	347.856	198.537	76.5031	107.317	162.771	158.553	200.538	7.6928	7.79567	8.03916	7.41648	7.59686	6.96021	7.04468	7.28413	7.43614	STAU2	FALSE	ENST00000524300	27067///27067	NM_001164380	staufen, RNA binding protein, homolog 2 (Drosophila)	chr8:74332923-74332864	GO:0003725|GO:0005622|GO:0005634|GO:0005730|GO:0005737|GO:0005783|GO:0005874|GO:0006810	NM_001164380	NM_001164380	Hs.561815	STAU2	NM_001164380	ref|Homo sapiens staufen, RNA binding protein, homolog 2 (Drosophila) (STAU2), transcript variant 1, mRNA [NM_001164380]
A_24_P374675	0.0081964	1.23818	up	26.8448	31.6357	4.52865	61.5887	49.1053	28.5524	34.609	39.9152	39.3968	4.53135	4.88791	3.77844	5.55155	6.80595	4.79124	4.74172	5.08011	5.06929	UNKL	FALSE	ENST00000503648	64718///64718	NM_001037125	unkempt homolog (Drosophila)-like	chr16:1453338-1453279	GO:0003676|GO:0005634|GO:0005737|GO:0008270|GO:0016874|GO:0046872	NM_001037125	NM_001037125	Hs.643536	UNKL	NM_001037125	ref|Homo sapiens unkempt homolog (Drosophila)-like (UNKL), transcript variant 2, mRNA [NM_001037125]
A_24_P376441	0.0408146	1.31041	up	32.7434	19.8771	11.3737	32.4696	9.75636	7.77679	11.541	13.1597	12.3146	4.84208	4.22002	4.59969	4.42972	4.0468	2.83556	3.06739	3.33539	3.34761	TAF5L	FALSE	ENST00000366675	27097///27097	NM_001025247	TAF5-like RNA polymerase II, p300/CBP-associated factor (PCAF)-associated factor, 65kDa	chr1:229735704-229735645	GO:0003700|GO:0003713|GO:0004402|GO:0005634|GO:0006355|GO:0006366|GO:0030914|GO:0033276|GO:0043966	NM_001025247	NM_001025247	Hs.270621	TAF5L	NM_001025247	ref|Homo sapiens TAF5-like RNA polymerase II, p300/CBP-associated factor (PCAF)-associated factor, 65kDa (TAF5L), transcript variant 2, mRNA [NM_001025247]
A_24_P377269	0.0419884	1.28879	up	10543.5	7699.37	8821.46	9100.03	1583.96	4422.89	6194.67	6468.45	8514.64	12.9626	12.5604	12.6009	12.8928	12.1008	12.4356	12.402	12.6768	12.8928	HSPA4	FALSE	ENST00000321956	3308///3308	NM_002154	heat shock 70kDa protein 4	chr5:132440067-132440126	GO:0000166|GO:0005524|GO:0005634|GO:0005730|GO:0005737|GO:0006986|GO:0009408|GO:0034619|GO:0045040	NM_002154	NM_002154	Hs.90093	HSPA4	NM_002154	ref|Homo sapiens heat shock 70kDa protein 4 (HSPA4), mRNA [NM_002154]
A_24_P378019	0.000394	5.88755	up	1949.4	2288.87	3310.86	2788.6	808.703	2110.78	2609.34	13480	15568.3	10.5261	10.8685	11.1907	11.2497	11.049	11.3815	11.1514	13.7584	13.8899	IRF7	FALSE	ENST00000534109	3665///3665	NM_004031	interferon regulatory factor 7	chr11:612702-612643	GO:0000122|GO:0002756|GO:0003677|GO:0003700|GO:0005515|GO:0005634|GO:0005654|GO:0005737|GO:0005829|GO:0005886|GO:0006355|GO:0008063|GO:0009615|GO:0010008|GO:0019221|GO:0032727|GO:0034138|GO:0034142|GO:0044419|GO:0045087|GO:0045944|GO:0060333|GO:0060337	NM_004031	NM_004031	Hs.166120	IRF7	NM_004031	ref|Homo sapiens interferon regulatory factor 7 (IRF7), transcript variant d, mRNA [NM_004031]
A_24_P381494	0.0487093	1.24235	up	1331.9	460.956	758.231	832.457	161.083	277.278	396.188	385.053	507.702	9.98877	8.53415	9.07307	9.48175	8.74973	8.39567	8.41632	8.62177	8.81637	SLC11A2	FALSE	ENST00000541174	4891///4891	NM_000617	solute carrier family 11 (proton-coupled divalent metal ion transporters), member 2	chr12:51380358-51380299	GO:0001666|GO:0003032|GO:0005215|GO:0005375|GO:0005381|GO:0005384|GO:0005385|GO:0005506|GO:0005507|GO:0005515|GO:0005634|GO:0005737|GO:0005764|GO:0005765|GO:0005769|GO:0005770|GO:0005773|GO:0005802|GO:0005886|GO:0005887|GO:0005903|GO:0006783|GO:0006811|GO:0006824|GO:0006825|GO:0006828|GO:0006879|GO:0006919|GO:0007611|GO:0008270|GO:0009986|GO:0010039|GO:0010042|GO:0010288|GO:0012505|GO:0015078|GO:…	NM_000617	NM_000617	Hs.505545	SLC11A2	NM_000617	ref|Homo sapiens solute carrier family 11 (proton-coupled divalent metal ion transporters), member 2 (SLC11A2), transcript variant 4, mRNA [NM_000617]
A_24_P394246	0.0037374	2.78352	up	569.434	464.519	660.075	405.445	116.13	149.634	274.616	529.074	643.089	8.78574	8.54771	8.88463	8.44871	8.26442	7.47761	7.82878	9.09054	9.16968	SHISA5	FALSE	ENST00000497863	51246///51246	NM_016479	shisa homolog 5 (Xenopus laevis)	chr3:48510286-48510227	GO:0004871|GO:0005634|GO:0005783|GO:0005789|GO:0006915|GO:0006917|GO:0007165|GO:0016020|GO:0016021|GO:0031965|GO:0043123|GO:0050699	NM_016479	NM_016479	Hs.414579	SHISA5	NM_016479	ref|Homo sapiens shisa homolog 5 (Xenopus laevis) (SHISA5), mRNA [NM_016479]
A_24_P406301	0.0140328	1.37686	up	37378.8	28783.5	30098.2	36543	7181.52	14589.2	20616	25695.6	26432.3	14.8904	14.4474	14.465	14.9574	14.2021	14.2279	14.1291	14.7084	14.5714	NDUFB2	FALSE	ENST00000464564	4708///4708	NM_004546	NADH dehydrogenase (ubiquinone) 1 beta subcomplex, 2, 8kDa	chr7:140404686-140404745	GO:0005739|GO:0005743|GO:0005747|GO:0006120|GO:0006810|GO:0008137(NADH dehydrogenase (ubiquinone) activity)|GO:0016020|GO:0022904|GO:0070469	NM_004546	NM_004546	Hs.655788	NDUFB2	NM_004546	ref|Homo sapiens NADH dehydrogenase (ubiquinone) 1 beta subcomplex, 2, 8kDa (NDUFB2), nuclear gene encoding mitochondrial protein, mRNA [NM_004546]
A_24_P416660	0.0152236	1.17847	up	2244.25	2177.95	1911.4	2270.04	520.941	1365.81	1960.17	1914.92	2290	10.7359	10.8002	10.413	10.9389	10.4543	10.7459	10.7288	10.9533	10.9952	FDX1L	FALSE	ENST00000494368	112812///112812	NM_001031734	ferredoxin 1-like	chr19:10421203-10421144	GO:0005739|GO:0005759|GO:0006810|GO:0009055|GO:0022900|GO:0046872|GO:0051537	NM_001031734	NM_001031734	Hs.654865	FDX1L	NM_001031734	ref|Homo sapiens ferredoxin 1-like (FDX1L), nuclear gene encoding mitochondrial protein, mRNA [NM_001031734]
A_24_P417460	0.0116018	1.25717	up	121.53	101.074	87.6306	143.843	29.7747	73.7403	108.93	110.857	123.537	6.75568	6.4331	6.40941	6.9394	5.88556	6.38092	6.46977	6.75104	6.76001	SFMBT2	FALSE	ENST00000397167	57713///57713	NM_001029880	Scm-like with four mbt domains 2	chr10:7204781-7204722	GO:0005634|GO:0006355	NM_001029880	NM_001029880	Hs.407983	SFMBT2	NM_001029880	ref|Homo sapiens Scm-like with four mbt domains 2 (SFMBT2), transcript variant 1, mRNA [NM_001029880]
A_24_P48898	0.0166799	1.73506	up	3227.03	2992.76	4808.09	3704.45	978.184	1798.58	2543.59	3514.44	4930.97	11.2873	11.2078	11.7274	11.6605	11.3318	11.1577	11.1228	11.7652	12.1052	APOL2	FALSE	ENST00000249066	23780///23780	NM_145637	apolipoprotein L, 2	chr22:36622708-36622649	GO:0005102|GO:0005576|GO:0005737|GO:0005789|GO:0006629|GO:0006810|GO:0006869|GO:0006953|GO:0007275|GO:0008035|GO:0008203|GO:0008289|GO:0042157|GO:0060135	NM_145637	NM_145637	Hs.474740	APOL2	NM_145637	ref|Homo sapiens apolipoprotein L, 2 (APOL2), transcript variant beta, mRNA [NM_145637]
A_24_P557479	0.014358	20.3649	up	194.859	317.717	785.139	492.218	134.815	53.9176	252.422	2227.5	2421.74	7.3772	8.00248	9.11901	8.74768	8.50174	5.87394	7.69362	11.1734	11.0902	XAF1	FALSE	ENST00000361842	54739///54739	NM_017523	XIAP associated factor 1	chr17:6678819-6678878	GO:0005634|GO:0005737|GO:0005739|GO:0006915|GO:0008270|GO:0019221|GO:0046872|GO:0060337	NM_017523	NM_017523	Hs.441975	XAF1	NM_017523	ref|Homo sapiens XIAP associated factor 1 (XAF1), transcript variant 1, mRNA [NM_017523]
A_24_P57730	0.0411309	1.32273	up	526.53	451.777	531.725	477.502	112.089	325.343	393.659	483.412	521.814	8.68504	8.50357	8.58062	8.69881	8.213	8.61276	8.39515	8.96074	8.8542	MRPL52	FALSE	ENST00000397496	122704///122704	NM_181304	mitochondrial ribosomal protein L52	chr14:23304096-23304155	GO:0003735|GO:0005739|GO:0005762|GO:0005840|GO:0006412	NM_181304	NM_181304	Hs.355935	MRPL52	NM_181304	ref|Homo sapiens mitochondrial ribosomal protein L52 (MRPL52), nuclear gene encoding mitochondrial protein, transcript variant 4, mRNA [NM_181304]
A_24_P586523	0.0293754	1.17516	up	485.164	279.59	246.138	325.426	67.9312	142.45	205.689	203.825	222.517	8.57908	7.83637	7.60733	8.13331	7.39084	7.40489	7.39084	7.67653	7.58493	ALG1	FALSE	ENST00000533775	56052///56052	NM_019109	asparagine-linked glycosylation 1, beta-1,4-mannosyltransferase homolog (S. cerevisiae)	chr16:5133744-5134795	GO:0000030|GO:0004578|GO:0005783|GO:0005789|GO:0006486|GO:0006488|GO:0009058|GO:0009103|GO:0016020|GO:0016021|GO:0016757|GO:0018279|GO:0043687|GO:0044267	NM_019109	NM_019109	Hs.592086	ALG1	NM_019109	ref|Homo sapiens asparagine-linked glycosylation 1, beta-1,4-mannosyltransferase homolog (S. cerevisiae) (ALG1), mRNA [NM_019109]
A_24_P5890	0.00690253	1.28545	up	51.222	29.9976	1.71591	61.7252	14.0291	26.9873	32.5146	38.3659	38.9544	5.53509	4.80929	2.49618	5.55508	4.6088	4.70081	4.6405	5.01534	5.05052	KIR2DL5A	FALSE	ENST00000391731	57292///57292	NM_020535	killer cell immunoglobulin-like receptor, two domains, long cytoplasmic tail, 5A	chr19_gl000209_random:91939-94763	GO:0004872|GO:0005886|GO:0016021	NM_020535	NM_020535	Hs.676464	KIR2DL5A	NM_020535	ref|Homo sapiens killer cell immunoglobulin-like receptor, two domains, long cytoplasmic tail, 5A (KIR2DL5A), mRNA [NM_020535]
A_24_P64329	0.0306781	1.20942	up	488.752	428.968	558.274	384.424	86.7297	187.27	261.658	276.447	296.712	8.58779	8.42538	8.65626	8.37838	7.81439	7.81831	7.75374	8.11466	8.00601	STK32C	FALSE	ENST00000368625	282974///282974	NM_173575	serine/threonine kinase 32C	chr10:134022595-134021654	GO:0000166|GO:0004674|GO:0005524|GO:0006468|GO:0046872	NM_173575	NM_173575	Hs.469002	STK32C	NM_173575	ref|Homo sapiens serine/threonine kinase 32C (STK32C), mRNA [NM_173575]
A_24_P703462	0.0140773	1.21757	up	113.422	89.2018	166.295	115.467	31.6186	62.5361	84.9684	87.332	99.75	6.65944	6.26858	7.12511	6.60497	5.99531	6.11975	6.11091	6.36188	6.43679	NA	FALSE	NA	NA	CD518305	NA	chr3:037184954-037184895	NA	NA	NA	Hs.659695	CD518305	CD518305	gb|AGENCOURT_14371363 NIH_MGC_181 Homo sapiens cDNA clone IMAGE:30407773 5', mRNA sequence [CD518305]
A_24_P72394	0.0133964	1.6486	up	29.785	13.1538	23.1344	34.7588	6.4031	11.4658	12.1875	20.8487	19.3357	4.69252	3.62297	5.16539	4.54303	2.90998	3.40725	3.13181	4.01613	3.96542	RBAK	FALSE	ENST00000353796	57786///57786	NM_021163	RB-associated KRAB zinc finger	chr7:5106063-5106122	GO:0003676|GO:0005622|GO:0005634|GO:0006355|GO:0008270|GO:0046872	NM_021163	NM_021163	Hs.396178	RBAK	NM_021163	ref|Homo sapiens RB-associated KRAB zinc finger (RBAK), transcript variant 1, mRNA [NM_021163]
A_24_P739582	0.0308519	1.13431	up	70.0478	44.0825	123.066	52.2319	30.8085	31.6385	40.8049	42.3139	41.6143	5.98664	5.35485	6.76627	5.26573	5.94757	4.96493	5.00376	5.18127	5.15104	NA	FALSE	NA	NA	NA	NA	chrX:092477455-092477396	NA	NA	NA	NA	A_24_P739582	A_24_P739582	Unknown
A_24_P811704	0.0270668	1.80596	up	171.913	66.0492	110.203	183.795	30.6542	48.7445	66.4922	114.747	94.7313	7.21983	5.8789	6.64613	7.31122	5.936	5.69871	5.75847	6.80486	6.35784	PPFIBP1	FALSE	ENST00000542629	8496///8496	NM_003622	PTPRF interacting protein, binding protein 1 (liprin beta 1)	chr12:27802948-27803007	GO:0005515|GO:0005886|GO:0007155	NM_003622	NM_003622	Hs.172445	PPFIBP1	NM_003622	ref|Homo sapiens PTPRF interacting protein, binding protein 1 (liprin beta 1) (PPFIBP1), transcript variant 1, mRNA [NM_003622]
A_24_P8165	0.0280355	1.4487	up	28.57	24.8759	2.13001	49.454	11.5207	28.8328	30.5183	42.2441	44.0321	4.63005	4.54222	2.88956	5.17493	4.2965	4.80871	4.53691	5.178	5.23712	NA	FALSE	ENST00000376494	NA	AB001328	NA	chr13:99373544-99373485	NA	NA	NA	Hs.436893	ENST00000376494	ENST00000376494	ens|solute carrier family 15 (oligopeptide transporter), member 1 [Source:HGNC Symbol;Acc:10920] [ENST00000376494]
A_24_P910733	0.0247524	1.40478	up	311.074	230.817	307.482	357.503	64.5666	153.553	246.765	252.507	329.812	8.00322	7.55129	7.88652	8.28462	7.30566	7.51615	7.66614	7.98885	8.17413	CCDC50	FALSE	ENST00000392456	152137///152137	NM_178335	coiled-coil domain containing 50	chr3:191100585-191107314	GO:0005515|GO:0005737	NM_178335	NM_178335	Hs.478682	CCDC50	NM_178335	ref|Homo sapiens coiled-coil domain containing 50 (CCDC50), transcript variant 2, mRNA [NM_178335]
A_24_P91310	0.014641	1.27583	up	1460.32	735.566	1141.7	910.123	151.702	379.057	569.664	603.752	660.116	10.137	9.19407	9.64442	9.59458	8.6647	8.85978	8.94435	9.2942	9.2128	PSMC4	FALSE	ENST00000157812	5704///5704	NM_006503	proteasome (prosome, macropain) 26S subunit, ATPase, 4	chr19:40485988-40486047	GO:0000075|GO:0000082|GO:0000084|GO:0000166|GO:0000216|GO:0000278|GO:0000502|GO:0001824|GO:0005515|GO:0005524|GO:0005634|GO:0005730|GO:0005737|GO:0005739|GO:0006200|GO:0006508|GO:0006521|GO:0006915|GO:0006977|GO:0016032|GO:0016070|GO:0016071|GO:0016787|GO:0016887|GO:0030163|GO:0031145|GO:0034641|GO:0042981|GO:0051436|GO:0051437|GO:0051439	NM_006503	NM_006503	Hs.211594	PSMC4	NM_006503	ref|Homo sapiens proteasome (prosome, macropain) 26S subunit, ATPase, 4 (PSMC4), transcript variant 1, mRNA [NM_006503]
A_24_P914940	0.0361147	1.27092	up	835.915	516.227	527.557	844.699	194.118	394.881	569.132	637.338	648.111	9.34067	8.70418	8.56903	9.50332	9.00616	8.9176	8.94321	9.37008	9.18248	MEF2BNB	FALSE	ENST00000494489	729991///729991	NM_001145784	MEF2B neighbor	chr19:19288116-19288057	GO:0005515	NM_001145784	NM_001145784	Hs.153629	MEF2BNB	NM_001145784	ref|Homo sapiens MEF2B neighbor (MEF2BNB), transcript variant 1, mRNA [NM_001145784]
A_24_P91701	0.0472742	1.21357	up	280.638	305.461	448.309	284.676	79.8559	174.721	256.853	270.153	279.027	7.85398	7.95193	8.35361	7.92285	7.67715	7.71637	7.72513	8.08332	7.9167	C22orf43	FALSE	ENST00000317749	51233///51233	NM_016449	chromosome 22 open reading frame 43	chr22:23974158-23974099	NA	NM_016449	NM_016449	Hs.517466	C22orf43	NM_016449	ref|Homo sapiens chromosome 22 open reading frame 43 (C22orf43), mRNA [NM_016449]
A_24_P924202	0.0106862	1.26534	up	235.208	209.455	178.451	248.321	76.4464	127.264	184.548	195.191	214.449	7.61699	7.40838	7.2183	7.72795	7.59566	7.23081	7.24091	7.61941	7.53137	PCNXL3	FALSE	ENST00000439247	399909///399909	NM_032223	pecanex-like 3 (Drosophila)	chr11:65404571-65404630	GO:0016020|GO:0016021	NM_032223	NM_032223	Hs.380801	PCNXL3	NM_032223	ref|Homo sapiens pecanex-like 3 (Drosophila) (PCNXL3), mRNA [NM_032223]
A_24_P925062	0.0224214	2.97542	up	7.50055	20.3966	60.5726	18.1598	12.5262	7.25481	13.5722	24.9089	33.3419	2.51153	4.25671	6.02679	3.49676	4.43073	2.68598	3.28595	4.3087	4.8094	MXRA7	FALSE	ENST00000355797	439921///439921	NM_001008528	matrix-remodelling associated 7	chr17:74672497-74672438	GO:0016020|GO:0016021	NM_001008528	NM_001008528	Hs.250723	MXRA7	NM_001008528	ref|Homo sapiens matrix-remodelling associated 7 (MXRA7), transcript variant 1, mRNA [NM_001008528]
A_24_P941866	0.000106	2.69535	up	8.86483	7.50911	14.5933	9.22499	5.5651	6.99944	7.26944	21.5742	20.2781	2.75196	2.63547	4.79941	2.78929	2.75047	2.63255	2.61102	4.06515	4.03936	C5orf56	FALSE	ENST00000337752	441108///441108	NM_001013717	chromosome 5 open reading frame 56	chr5:131796925-131796984	NA	NM_001013717	NM_001013717	Hs.658288	C5orf56	NM_001013717	ref|Homo sapiens chromosome 5 open reading frame 56 (C5orf56), transcript variant 1, mRNA [NM_001013717]
A_24_P941912	0.00100609	3.20018	up	174.281	173.087	314.895	203.266	54.689	124.056	157.017	446.955	468.912	7.23613	7.13135	7.91993	7.45497	7.00328	7.18974	6.99303	8.84084	8.69824	DTX3L	FALSE	ENST00000296161	151636///151636	NM_138287	deltex 3-like (Drosophila)	chr3:122293039-122293098	GO:0004842|GO:0005515|GO:0005634|GO:0005737|GO:0006974|GO:0008270|GO:0010390|GO:0016568|GO:0016874|GO:0042393|GO:0046872	NM_138287	NM_138287	Hs.518201	DTX3L	NM_138287	ref|Homo sapiens deltex 3-like (Drosophila) (DTX3L), mRNA [NM_138287]
A_24_P941930	0.0133813	1.1817	up	386.357	265.025	412.951	172.346	35.3626	129.218	183.46	178.144	209.601	8.29271	7.75254	8.24208	7.20346	6.20269	7.25481	7.23273	7.46971	7.49956	EAF1	FALSE	ENST00000396842	85403///85403	NM_033083	ELL associated factor 1	chr3:15483644-15483703	GO:0005515|GO:0005634|GO:0006355|GO:0015030|GO:0016607	NM_033083	NM_033083	Hs.716733	EAF1	NM_033083	ref|Homo sapiens ELL associated factor 1 (EAF1), mRNA [NM_033083]
A_24_P942730	0.0271472	1.35211	up	162.179	138.149	240.335	9.1265	28.1925	72.1087	115.421	122.081	132.698	7.13503	6.82894	7.57518	2.74785	5.78652	6.343	6.55609	6.90462	6.8649	ZSCAN29	FALSE	ENST00000396976	146050///146050	NM_152455	zinc finger and SCAN domain containing 29	chr15:43651055-43650996	GO:0003677|GO:0003700|GO:0005622|GO:0005634|GO:0006355|GO:0008270|GO:0016032|GO:0046872	NM_152455	NM_152455	Hs.418287	ZSCAN29	NM_152455	ref|Homo sapiens zinc finger and SCAN domain containing 29 (ZSCAN29), mRNA [NM_152455]
A_24_P943894	0.00284689	1.33946	up	31.0301	29.4126	5.40586	46.5959	24.6724	29.4205	36.2346	44.1194	44.3192	4.75383	4.78185	3.94327	5.06513	5.54413	4.84208	4.81311	5.25272	5.24578	SCUBE3	FALSE	ENST00000394681	222663///222663	NM_152753	signal peptide, CUB domain, EGF-like 3	chr6:35218376-35218435	GO:0005509|GO:0005515|GO:0005576|GO:0009986|GO:0051260|GO:0051291	NM_152753	NM_152753	Hs.12923	SCUBE3	NM_152753	ref|Homo sapiens signal peptide, CUB domain, EGF-like 3 (SCUBE3), mRNA [NM_152753]
A_24_P944320	0.031388	1.26211	up	42.8301	19.755	4.91838	43.5124	15.3532	23.8625	28.3221	35.201	31.5494	5.25761	4.21127	3.85688	4.94271	4.7535	4.50392	4.4191	4.87079	4.72392	ZNF517	FALSE	ENST00000530879	340385///340385	NM_213605	zinc finger protein 517	chr8:146033872-146033931	GO:0003677|GO:0005622|GO:0005634|GO:0006355|GO:0008270|GO:0046872	NM_213605	NM_213605	Hs.521942	ZNF517	NM_213605	ref|Homo sapiens zinc finger protein 517 (ZNF517), mRNA [NM_213605]
A_24_P945228	0.0342058	1.48208	up	121.419	75.5937	148.076	77.8441	8.99268	26.9562	31.3718	39.2947	47.8568	6.75449	6.05162	6.98064	5.96579	3.92718	4.69834	4.57964	5.05557	5.35765	CYP4V2	FALSE	ENST00000507209	285440///285440	NM_207352	cytochrome P450, family 4, subfamily V, polypeptide 2	chr4:187133518-187133577	GO:0004497|GO:0005783|GO:0005789|GO:0007601|GO:0009055|GO:0016020|GO:0016021|GO:0016705|GO:0020037|GO:0046872|GO:0050896	NM_207352	NM_207352	Hs.587231	CYP4V2	NM_207352	ref|Homo sapiens cytochrome P450, family 4, subfamily V, polypeptide 2 (CYP4V2), mRNA [NM_207352]
A_24_P9833	0.0140179	1.34468	up	48.3477	52.0796	19.7609	104.855	34.0977	56.8537	69.5085	84.0354	93.2027	5.44921	5.57752	5.04327	6.45285	6.13337	5.9659	5.81729	6.30185	6.33586	PRDM11	FALSE	ENST00000530656	56981///56981	NM_020229	PR domain containing 11	chr11:45246231-45246290	NA	NM_020229	NM_020229	Hs.178715	PRDM11	NM_020229	ref|Homo sapiens PR domain containing 11 (PRDM11), mRNA [NM_020229]
A_24_P99090	0.00104248	2.72519	up	18.0525	8.14035	12.0271	8.60201	4.94955	7.57301	7.91482	22.0513	24.1748	3.92641	2.76935	4.64381	2.44998	2.68342	2.77784	2.74015	4.10334	4.30736	CKAP2	FALSE	ENST00000398044	26586///26586	NM_018204	cytoskeleton associated protein 2	chr13:53035863-53035922	GO:0000922|GO:0005737|GO:0005874|GO:0006915|GO:0007049|GO:0015630	NM_018204	NM_018204	Hs.444028	CKAP2	NM_018204	ref|Homo sapiens cytoskeleton associated protein 2 (CKAP2), transcript variant 1, mRNA [NM_018204]
A_32_P110016	0.0275255	1.99083	up	10.596	11.953	23.8958	8.84909	22.7341	5.6863	7.91067	16.9746	12.4047	3.19012	3.48801	5.19387	2.58293	5.3975	2.33538	2.73906	3.70376	3.35742	LOC727869	FALSE	ENST00000528717	727869///727869	XR_111211	hypothetical LOC727869	chr11:102332394-102332453	NA	XR_111211	XR_111211	Hs.647210	LOC727869	XR_111211	ref|PREDICTED: Homo sapiens hypothetical LOC727869 (LOC727869), partial miscRNA [XR_111211]
A_32_P112881	0.010613	1.28735	up	5059.1	2662.45	3932.4	4401.33	679.42	1784.71	2434.89	2799.84	3206.87	11.912	11.0629	11.45	11.8797	10.8201	11.1406	11.0601	11.4953	11.4343	SNX12	FALSE	ENST00000374274	29934///29934	CR624966	sorting nexin 12	chrX:70279221-70279162	GO:0005515|GO:0007154|GO:0008289|GO:0015031|GO:0016020|GO:0035091	NA	NA	Hs.260750	SNX12	ENST00000374274	ens|sorting nexin 12 [Source:HGNC Symbol;Acc:14976] [ENST00000374274]
A_32_P116660	0.0422226	1.79123	up	161.911	487.303	592.085	259.686	74.441	215.076	410.518	474.791	667.8	7.13337	8.6176	8.73621	7.78967	7.5536	8.01414	8.46352	8.93208	9.22747	RBM43	FALSE	ENST00000331426	375287///375287	NM_198557	RNA binding motif protein 43	chr2:152105202-152105143	GO:0000166|GO:0003723	NM_198557	NM_198557	Hs.302442	RBM43	NM_198557	ref|Homo sapiens RNA binding motif protein 43 (RBM43), mRNA [NM_198557]
A_32_P143880	0.0280119	1.62395	up	150.924	73.042	153.633	68.3133	9.7731	25.8746	40.2039	49.3081	55.0841	7.04133	6.00912	7.02525	5.73308	4.0499	4.63069	4.977	5.43582	5.57088	MEMO1	FALSE	ENST00000426310	51072///51072	NM_015955	mediator of cell motility 1	chr2:32093542-32093483	GO:0005634|GO:0005829|GO:0032886	NM_015955	NM_015955	Hs.444969	MEMO1	NM_015955	ref|Homo sapiens mediator of cell motility 1 (MEMO1), transcript variant 1, mRNA [NM_015955]
A_32_P145051	0.0037548	1.69888	up	33.8864	12.6356	10.7654	51.8033	7.8457	26.5326	33.3561	46.9938	53.4404	4.89557	3.56706	4.55526	5.25253	3.50587	4.6746	4.68109	5.35765	5.52721	NA	FALSE	NA	NA	DQ786249	NA	chr5:34194462-34194521	NA	NA	NA	Hs.664672	DQ786249	DQ786249	gb|Homo sapiens clone HLS_IMAGE_234376 mRNA sequence. [DQ786249]
A_32_P146659	0.0427034	1.6128	up	181.706	106.844	216.157	148.486	34.3382	81.8371	121.702	135.298	209.102	7.28828	6.50224	7.44571	6.98669	6.14955	6.54729	6.6348	7.06497	7.49625	LOC401431	FALSE	NA	401431///401431	NR_027040	hypothetical LOC401431	chr7:149564956-149564897	NA	NR_027040	NR_027040	Hs.556998	LOC401431	NR_027040	ref|Homo sapiens hypothetical LOC401431 (LOC401431), non-coding RNA [NR_027040]
A_32_P148345	0.0328355	1.23277	up	2903.52	1297.62	3843.17	2072	511.159	586.138	985.367	943.956	1111.92	11.1243	9.98877	11.4098	10.8014	10.4275	9.57854	9.72781	9.96632	9.94383	ANXA2	FALSE	ENST00000504475	302///302	NM_001002857	annexin A2	chr15:60639647-60639588	GO:0001501|GO:0001525|GO:0004859|GO:0005509|GO:0005515|GO:0005544|GO:0005546|GO:0005576|GO:0005604|GO:0005625|GO:0005737|GO:0005769|GO:0005886|GO:0007589|GO:0008092|GO:0017137|GO:0019897|GO:0030199|GO:0030496|GO:0031340|GO:0042383|GO:0042470|GO:0042730|GO:0043234|GO:0048471|GO:0051099|GO:0071229	NM_001002857	NM_001002857	Hs.511605	ANXA2	NM_001002857	ref|Homo sapiens annexin A2 (ANXA2), transcript variant 2, mRNA [NM_001002857]
A_32_P148476	0.00479257	2.72448	up	97.2398	30.6168	65.0104	45.5559	11.137	7.93998	12.9923	30.6477	25.5783	6.44319	4.83941	6.09876	5.02436	4.24751	2.9262	3.22163	4.64605	4.39375	LOC100508181	FALSE	NA	100508181///100508181	XM_003120300	ran-specific GTPase-activating protein-like	chrX:25664334-25664275	NA	XM_003120300	XM_003120300	NA	LOC100508181	XM_003120300	ref|PREDICTED: Homo sapiens ran-specific GTPase-activating protein-like (LOC100508181), mRNA [XM_003120300]
A_32_P155631	0.0268528	1.24819	up	2210.1	1196.55	2025.69	1361.98	302.902	560.075	775.917	801.34	1008.95	10.7026	9.8707	10.5222	10.183	9.65378	9.50332	9.39613	9.72003	9.81909	SDHD	FALSE	ENST00000375549	6392///6392	NM_003002	succinate dehydrogenase complex, subunit D, integral membrane protein	chr11:111965866-111965925	GO:0000104|GO:0005739|GO:0005740|GO:0005743|GO:0005749|GO:0006099|GO:0006810|GO:0009055|GO:0016020|GO:0016021|GO:0020037|GO:0022904|GO:0046872|GO:0048039	NM_003002	NM_003002	Hs.647227	SDHD	NM_003002	ref|Homo sapiens succinate dehydrogenase complex, subunit D, integral membrane protein (SDHD), nuclear gene encoding mitochondrial protein, mRNA [NM_003002]
A_32_P157945	0.0486242	3.66183	up	47.9729	110.498	101.55	20.4143	16.3709	45.8158	145.266	279.213	312.968	5.4392	6.54402	6.55981	3.67835	4.85715	5.59197	6.87796	8.12983	8.08523	DSP	FALSE	ENST00000418664	1832///1832	NM_004415	desmoplakin	chr6:7586582-7586641	GO:0001533|GO:0005198|GO:0005200|GO:0005515|GO:0005737|GO:0005886|GO:0005916|GO:0006915|GO:0006921|GO:0008544|GO:0018149|GO:0030054|GO:0030057|GO:0030216|GO:0030674|GO:0042060	NM_004415	NM_004415	Hs.519873	DSP	NM_004415	ref|Homo sapiens desmoplakin (DSP), transcript variant 1, mRNA [NM_004415]
A_32_P158966	0.00313127	3.52448	up	7.46582	20.7868	35.0512	8.74159	7.37352	6.84383	10.2217	27.8646	31.133	2.499	4.28298	5.51711	2.52155	3.30085	2.59951	2.9571	4.48757	4.70386	KLRF1	FALSE	ENST00000535631	51348///51348	NM_016523	killer cell lectin-like receptor subfamily F, member 1	chr12:9997324-9997383	GO:0004888|GO:0005488|GO:0005529|GO:0005887|GO:0007166|GO:0016020|GO:0032393	NM_016523	NM_016523	Hs.183125	KLRF1	NM_016523	ref|Homo sapiens killer cell lectin-like receptor subfamily F, member 1 (KLRF1), mRNA [NM_016523]
A_32_P165933	0.00224899	2.48044	up	49.1114	38.9939	13.1998	63.0581	19.7174	28.2711	31.5987	65.4527	78.6985	5.47269	5.18336	4.71863	5.59107	5.15723	4.77509	4.5914	5.9039	6.08378	IQCF2	FALSE	ENST00000429548	389123///389123	NM_203424	IQ motif containing F2	chr3:51897337-51897396	NA	NM_203424	NM_203424	Hs.412294	IQCF2	NM_203424	ref|Homo sapiens IQ motif containing F2 (IQCF2), mRNA [NM_203424]
A_32_P180265	0.0409362	1.28179	up	33.5417	50.848	27.414	65.3409	25.0798	38.3557	53.2747	55.7478	64.5798	4.87692	5.54239	5.30837	5.65229	5.57166	5.29528	5.42533	5.63575	5.80118	LOC100506845	FALSE	NA	100506845///100506845	XR_110608	hypothetical LOC100506845	chr9:67786621-67786680	NA	XR_110608	XR_110608	NA	LOC100506845	XR_110608	ref|PREDICTED: Homo sapiens hypothetical LOC100506845 (LOC100506845), partial miscRNA [XR_110608]
A_32_P182662	0.00914395	1.45011	up	139.42	95.8747	138.427	107.782	28.5684	71.8954	101.413	126.747	126.868	6.94225	6.35982	6.90173	6.49184	5.81324	6.33586	6.35982	6.96593	6.80207	AIDA	FALSE	ENST00000541237	64853///64853	NM_022831	axin interactor, dorsalization associated	chr1:222843215-222843156	GO:0005575|GO:0007275|GO:0009953|GO:0019904|GO:0043496|GO:0043508|GO:0044444|GO:0046329	NM_022831	NM_022831	Hs.534965	AIDA	NM_022831	ref|Homo sapiens axin interactor, dorsalization associated (AIDA), mRNA [NM_022831]
A_32_P191860	0.0184546	1.19812	up	102.693	93.9124	48.0516	164.495	39.4547	62.3304	89.0669	88.4526	99.3777	6.51775	6.32948	5.80264	7.13871	6.39683	6.11539	6.17845	6.38367	6.43171	SCGBL	FALSE	ENST00000379204	284402///284402	NM_001025591	secretoglobin-like	chr19:35084403-35084346	GO:0005488|GO:0005576	NM_001025591	NM_001025591	Hs.656990	SCGBL	NM_001025591	ref|Homo sapiens secretoglobin-like (SCGBL), mRNA [NM_001025591]
A_32_P200238	0.0422783	1.33631	up	31.9504	26.5793	5.28042	34.0554	19.0065	26.3104	35.6057	38.6178	44.4724	4.80291	4.6392	3.92109	4.5128	5.09422	4.65762	4.78318	5.02727	5.25003	UCA1	FALSE	NA	652995///652995	NR_015379	urothelial cancer associated 1 (non-protein coding)	chr19:15946035-15946092	NA	NR_015379	NR_015379	Hs.644234	UCA1	NR_015379	ref|Homo sapiens urothelial cancer associated 1 (non-protein coding) (UCA1), non-coding RNA [NR_015379]
A_32_P208120	0.0248896	2.3703	up	91.5481	185.429	325.623	157.439	65.2745	105.157	202.949	387.04	328.601	6.36576	7.22729	7.95899	7.07547	7.32797	6.93169	7.37368	8.63122	8.16429	CAMK1D	FALSE	ENST00000378847	57118///57118	NM_153498	calcium/calmodulin-dependent protein kinase ID	chr10:12871082-12871141	GO:0000166|GO:0004683|GO:0005516|GO:0005524|GO:0005634|GO:0005737|GO:0005954|GO:0006468|GO:0042981	NM_153498	NM_153498	Hs.659517	CAMK1D	NM_153498	ref|Homo sapiens calcium/calmodulin-dependent protein kinase ID (CAMK1D), transcript variant 2, mRNA [NM_153498]
A_32_P212058	0.00523918	1.26872	up	112.462	125.224	175.587	91.5125	26.3204	76.5576	104.774	111.817	124.765	6.64911	6.7061	7.19657	6.23846	5.65503	6.44319	6.41001	6.76264	6.77732	CEP19	FALSE	ENST00000409690	84984///84984	NM_032898	centrosomal protein 19kDa	chr3:196434263-196434204	NA	NM_032898	NM_032898	Hs.282800	CEP19	NM_032898	ref|Homo sapiens centrosomal protein 19kDa (CEP19), mRNA [NM_032898]
A_32_P213831	0.00238423	1.67316	up	80.3136	40.2551	16.8266	106.731	18.0715	38.0989	44.9995	68.6653	71.4025	6.18291	5.22865	4.91721	6.47592	5.01158	5.28378	5.16065	5.9841	5.94548	FAM40B	FALSE	ENST00000450266	57464///57464	NM_020704	family with sequence similarity 40, member B	chr7:129122721-129122780	GO:0003674|GO:0005575|GO:0008150	NM_020704	NM_020704	Hs.489988	FAM40B	NM_020704	ref|Homo sapiens family with sequence similarity 40, member B (FAM40B), transcript variant 1, mRNA [NM_020704]
A_32_P222695	0.008113	2.0395	up	14.242	44.0318	57.4839	22.6024	13.0066	9.08396	13.9166	22.2199	25.0098	3.59453	5.35393	5.97486	3.83479	4.49044	3.09556	3.32376	4.11591	4.35984	ARHGEF37	FALSE	ENST00000333677	389337///389337	NM_001001669	Rho guanine nucleotide exchange factor (GEF) 37	chr5:149014156-149014215	GO:0005085|GO:0005089|GO:0005622|GO:0005737|GO:0035023	NM_001001669	NM_001001669	Hs.256206	ARHGEF37	NM_001001669	ref|Homo sapiens Rho guanine nucleotide exchange factor (GEF) 37 (ARHGEF37), mRNA [NM_001001669]
A_32_P4364	0.0218849	1.15534	up	55596	64625.9	58045.1	48905.3	12073	26325.5	43698.6	39079.2	44426.8	15.5695	15.5168	15.4658	15.3076	15.0401	15.0696	15.1166	15.3076	15.2953	BCAP31	FALSE	ENST00000458587	10134///10134	NM_005745	B-cell receptor-associated protein 31	chrX:152966108-152966049	GO:0000139|GO:0005102|GO:0005515|GO:0005783|GO:0005789|GO:0005829|GO:0005886|GO:0005887|GO:0006886|GO:0006915|GO:0006921|GO:0006955|GO:0007283|GO:0016192|GO:0033116	NM_005745	NM_005745	Hs.522817	BCAP31	NM_005745	ref|Homo sapiens B-cell receptor-associated protein 31 (BCAP31), transcript variant 2, mRNA [NM_005745]
A_32_P45009	0.00539619	1.45469	up	7126.24	4838.47	10510.6	5119.23	1453.54	2033.06	2722.57	3660.69	4099.84	12.4153	11.9163	12.8804	12.1207	11.9445	11.3318	11.2065	11.8191	11.8006	IDH1	FALSE	ENST00000415913	3417///3417	NM_005896	isocitrate dehydrogenase 1 (NADP+), soluble	chr2:209101385-209101326	GO:0000287|GO:0004450(isocitrate dehydrogenase (NADP+) activity)|GO:0005625|GO:0005737|GO:0005739|GO:0005777|GO:0005782|GO:0005829|GO:0005975|GO:0006097|GO:0006099|GO:0006102|GO:0006103|GO:0006740|GO:0006749|GO:0006979|GO:0008585|GO:0014070|GO:0016491|GO:0016616|GO:0042803|GO:0044255|GO:0048545|GO:0050661|GO:0051287	NM_005896	NM_005896	Hs.593422	IDH1	NM_005896	ref|Homo sapiens isocitrate dehydrogenase 1 (NADP+), soluble (IDH1), mRNA [NM_005896]
A_32_P4626	0.000425	6.23846	up	24.9724	12.0412	14.5784	9.10496	4.03487	13.7522	19.589	94.678	89.3607	4.41887	3.49816	4.79825	2.73319	2.53478	3.65913	3.83196	6.49897	6.2745	LOC100505880	FALSE	NA	100505880///100505880	XR_108654	hypothetical LOC100505880	chr6:7540800-7540741	NA	XR_108654	XR_108654	Hs.655976	LOC100505880	XR_108654	ref|PREDICTED: Homo sapiens hypothetical LOC100505880, transcript variant 1 (LOC100505880), partial miscRNA [XR_108654]
A_32_P46594	0.0302255	2.08322	up	10.5133	6.17501	9.32307	9.22611	8.48561	5.66812	8.37372	14.4648	17.1525	3.15212	2.33151	4.42972	2.78964	3.74719	2.33022	2.82395	3.47388	3.79792	LOC145837	FALSE	NA	145837///145837	NR_026979	hypothetical LOC145837	chr15:69863175-69863234	NA	NR_026979	NR_026979	Hs.410126	LOC145837	NR_026979	ref|Homo sapiens hypothetical LOC145837 (LOC145837), non-coding RNA [NR_026979]
A_32_P47988	0.0328485	1.45434	up	118.537	79.6111	90.5406	92.1989	24.5386	72.0778	95.2334	128.75	118.779	6.71934	6.12151	6.44181	6.25044	5.53147	6.34194	6.26741	6.99145	6.69863	CAMK2D	FALSE	ENST00000508738	817///817	NM_001221	calcium/calmodulin-dependent protein kinase II delta	chr4:114680477-114582871	GO:0000166|GO:0001558|GO:0001666|GO:0004683|GO:0005515|GO:0005516|GO:0005524|GO:0005634|GO:0005654|GO:0005829|GO:0005886|GO:0005954|GO:0006468|GO:0007268|GO:0008284|GO:0010389|GO:0019221|GO:0030007|GO:0030666|GO:0046777|GO:0060333	NM_001221	NM_001221	Hs.144114	CAMK2D	NM_001221	ref|Homo sapiens calcium/calmodulin-dependent protein kinase II delta (CAMK2D), transcript variant 3, mRNA [NM_001221]
A_32_P54544	0.0447533	1.1291	up	5247.29	2269.02	3124.71	2930.52	580.99	1209.65	1849.2	1730.27	1945.44	11.967	10.8513	11.1006	11.309	10.6189	10.5749	10.628	10.8014	10.7519	CCT6A	FALSE	ENST00000419314	908///908	NM_001762	chaperonin containing TCP1, subunit 6A (zeta 1)	chr7:56130749-56130808	GO:0000166|GO:0005524|GO:0005737|GO:0005829|GO:0006457|GO:0044267|GO:0051082|GO:0051084	NM_001762	NM_001762	Hs.82916	CCT6A	NM_001762	ref|Homo sapiens chaperonin containing TCP1, subunit 6A (zeta 1) (CCT6A), transcript variant 1, mRNA [NM_001762]
A_32_P54553	0.00200224	11.3203	up	26.7335	21.1364	19.8786	12.3785	9.72177	7.23222	7.47935	95.735	65.3909	4.52519	4.30657	5.04678	2.98243	4.04167	2.68085	2.6537	6.51377	5.82246	NA	FALSE	ENST00000454608	NA	XM_937988	NA	chr22:20723843-20723784	NA	XM_937988	XM_937988	Hs.581057	ENST00000454608	ENST00000454608	ens|ubiquitin specific peptidase 41 [Source:HGNC Symbol;Acc:20070] [ENST00000454608]
A_32_P57728	0.0244355	1.23777	up	687.405	748.119	699.506	628.835	223.439	360.837	542.427	562.952	608.785	9.07032	9.22242	8.96199	9.08431	9.19492	8.78422	8.87668	9.18443	9.09197	PMS2P1	FALSE	NA	5379///5379	NR_003613	postmeiotic segregation increased 2 pseudogene 1	chr7:99918653-99918594	GO:0003674|GO:0005524|GO:0005575|GO:0006200|GO:0006298|GO:0007131|GO:0008150|GO:0016301|GO:0016446|GO:0016740|GO:0016887|GO:0030983|GO:0032389	NR_003613	NR_003613	Hs.661055	PMS2P1	NR_003613	ref|Homo sapiens postmeiotic segregation increased 2 pseudogene 1 (PMS2P1), non-coding RNA [NR_003613]
A_32_P59010	0.0382664	1.60402	up	49.5694	7.3332	12.5144	16.2213	5.8123	6.81655	7.08274	10.7625	13.5302	5.48648	2.60229	4.67433	3.3267	2.78144	2.5938	2.57919	3.06117	3.47522	TNFAIP8L3	FALSE	ENST00000327536	388121///388121	NM_207381	tumor necrosis factor, alpha-induced protein 8-like 3	chr15:51349922-51349863	NA	NM_207381	NM_207381	Hs.306343	TNFAIP8L3	NM_207381	ref|Homo sapiens tumor necrosis factor, alpha-induced protein 8-like 3 (TNFAIP8L3), mRNA [NM_207381]
A_32_P64200	0.019106	20.6949	up	8.73691	31.337	262.407	331.337	114.081	28.2623	65.7985	413.963	1657.67	2.73728	4.87367	7.68409	8.162	8.23764	4.77459	5.74504	8.72857	10.5335	GUCA1B	FALSE	NA	2979///2979	NM_002098	guanylate cyclase activator 1B (retina)	chr6:42151260-42151201	GO:0005509|GO:0005886|GO:0007168|GO:0007267|GO:0007589|GO:0007601|GO:0007602|GO:0008048|GO:0030249|GO:0031282|GO:0050896	NM_002098	NM_002098	Hs.446529	GUCA1B	NM_002098	ref|Homo sapiens guanylate cyclase activator 1B (retina) (GUCA1B), mRNA [NM_002098]
A_32_P76035	0.0186021	2.89782	up	83.8983	27.8252	39.5729	75.306	19.9049	49.3975	65.7917	194.976	136.771	6.24095	4.70522	5.62619	5.90576	5.17279	5.71627	5.74496	7.61874	6.91242	PNPT1	FALSE	ENST00000260604	87178///87178	NM_033109	polyribonucleotide nucleotidyltransferase 1	chr2:55862315-55862256	GO:0000175|GO:0003723|GO:0004654|GO:0005737|GO:0005739|GO:0005758|GO:0005886|GO:0006396|GO:0006402|GO:0016740	NM_033109	NM_033109	Hs.388733	PNPT1	NM_033109	ref|Homo sapiens polyribonucleotide nucleotidyltransferase 1 (PNPT1), mRNA [NM_033109]
A_32_P77502	0.0267021	1.33647	up	2608.49	2572.19	2874.83	3769.73	498.213	1388.51	2128.38	2462.47	2519.1	10.9584	11.0164	10.987	11.6879	10.4037	10.7672	10.8629	11.3243	11.1427	HNRNPA3	FALSE	ENST00000483137	220988///220988	NM_194247	heterogeneous nuclear ribonucleoprotein A3	chr2:178084440-178084499	GO:0000166|GO:0000398|GO:0003723|GO:0005515|GO:0005634|GO:0005654|GO:0005730|GO:0008380|GO:0010467|GO:0030529|GO:0071013	NM_194247	NM_194247	Hs.516539	HNRNPA3	NM_194247	ref|Homo sapiens heterogeneous nuclear ribonucleoprotein A3 (HNRNPA3), mRNA [NM_194247]
A_32_P77977	0.0479273	1.38097	up	72.1805	29.2976	59.7773	37.0486	3.60175	18.9565	26.2411	33.7897	28.3082	6.02585	4.77564	6.01282	4.65337	2.4564	4.13192	4.29542	4.8084	4.55029	UTP11L	FALSE	ENST00000373014	51118///51118	NM_016037	UTP11-like, U3 small nucleolar ribonucleoprotein, (yeast)	chr1:38489953-38490012	GO:0005515|GO:0005615|GO:0005634|GO:0005730|GO:0005737|GO:0006364|GO:0006917|GO:0007399|GO:0032040|GO:0048011	NM_016037	NM_016037	Hs.472038	UTP11L	NM_016037	ref|Homo sapiens UTP11-like, U3 small nucleolar ribonucleoprotein, (yeast) (UTP11L), mRNA [NM_016037]
A_32_P919718	0.0138172	1.82229	up	111.436	103.482	82.5703	105.674	38.3113	59.8164	78.706	109.264	150.593	6.63735	6.46089	6.34281	6.46216	6.35063	6.05469	5.9983	6.72156	7.06294	TMEM105	FALSE	ENST00000332900	284186///284186	NM_178520	transmembrane protein 105	chr17:79285139-79285080	GO:0016020|GO:0016021	NM_178520	NM_178520	Hs.364191	TMEM105	NM_178520	ref|Homo sapiens transmembrane protein 105 (TMEM105), mRNA [NM_178520]
A_32_P9543	0.0116724	50.4123	up	98.7642	121.307	137.916	118.41	60.6303	66.8239	72.0782	6855.7	1790.24	6.46281	6.66252	6.89797	6.6476	7.19581	6.22061	5.86987	12.7805	10.6214	APOBEC3A	FALSE	ENST00000402255	200315///200315	NM_145699	apolipoprotein B mRNA editing enzyme, catalytic polypeptide-like 3A	chr22:39359092-39359151	GO:0003674|GO:0005575|GO:0008150|GO:0008270|GO:0016787|GO:0016814(hydrolase activity, acting on carbon-nitrogen (but not peptide) bonds, in cyclic amidines)|GO:0046872	NM_145699	NM_145699	Hs.226307	APOBEC3A	NM_145699	ref|Homo sapiens apolipoprotein B mRNA editing enzyme, catalytic polypeptide-like 3A (APOBEC3A), transcript variant 1, mRNA [NM_145699]
CUST_10039_PI426352795	0.025634	1.84018	up	35.4321	20.3959	1.83987	38.3945	10.5161	23.1468	22.5694	43.8929	38.2358	4.96699	4.25662	2.60122	4.71854	4.16223	4.45144	4.05451	5.24439	5.02125	NA	FALSE	NA	NA	NA	NA	NA	NA	NA	NA	NA	ENSG00000238291	ENSG00000238291	Unknown
CUST_10098_PI426352793	0.0411694	3.49993	up	16.2241	31.1165	7.2206	46.1454	12.6876	7.57801	19.7366	35.6924	47.3021	3.77821	4.86316	4.20927	5.04838	4.44969	2.77906	3.84474	4.89504	5.34341	NA	FALSE	NA	NA	NA	NA	NA	NA	NA	NA	NA	ENST00000501766	ENST00000501766	Unknown
CUST_10110_PI426352793	0.0404348	1.4002	up	47.6692	29.2783	35.9327	32.8223	36.8337	21.5721	32.1531	36.2968	37.9142	5.42856	4.77496	5.53697	4.45074	6.28011	4.33847	4.62122	4.92242	5.00853	NA	FALSE	NA	NA	NA	NA	NA	NA	NA	NA	NA	ENST00000506604	ENST00000506604	Unknown
CUST_10116_PI426352795	0.0161156	1.21782	up	48.326	54.7753	26.0238	28.8375	27.7298	39.3195	49.6803	56.3565	55.1202	5.44801	5.64015	5.26703	4.2284	5.75331	5.34051	5.31789	5.65463	5.57236	NA	FALSE	NA	NA	NA	NA	NA	NA	NA	NA	NA	ENSG00000224409	ENSG00000224409	Unknown
CUST_10120_PI426352795	0.0421744	1.51907	up	57.7896	50.977	15.2719	66.8058	29.8462	37.5077	61.2002	72.5887	75.9396	5.71693	5.54569	4.83827	5.69315	5.89057	5.25642	5.6353	6.06538	6.03272	NA	FALSE	NA	NA	NA	NA	NA	NA	NA	NA	NA	ENSG00000224409	ENSG00000224409	Unknown
CUST_10249_PI426352795	0.018736	1.27242	up	48.2074	43.5274	9.10726	45.1981	13.2044	29.5903	36.0367	40.7005	44.0354	5.44488	5.33618	4.41066	5.00902	4.51319	4.85313	4.80265	5.1135	5.23744	NA	FALSE	NA	NA	NA	NA	NA	NA	NA	NA	NA	ENSG00000225298	ENSG00000225298	Unknown
CUST_10255_PI426352795	0.0428194	2.27406	up	12.7218	52.5524	152.436	13.8	38.0441	69.3191	59.9912	161.264	139.803	3.43658	5.58965	7.01778	3.0973	6.33883	6.28285	5.60586	7.3109	6.94835	NA	FALSE	NA	NA	NA	NA	NA	NA	NA	NA	NA	ENSG00000227531	ENSG00000227531	Unknown
CUST_10266_PI426352793	0.00951719	1.62845	up	9.66218	27.6747	7.40518	34.3242	24.9112	21.0103	28.0466	41.7399	36.4909	2.86984	4.69649	4.23175	4.52404	5.55963	4.29904	4.40217	5.15954	4.94867	NA	FALSE	NA	NA	NA	NA	NA	NA	NA	NA	NA	ENST00000502014	ENST00000502014	Unknown
CUST_10307_PI426352795	0.00578353	1.90905	up	38.5559	36.1745	19.9918	32.1701	16.8228	18.3943	26.9509	40.8615	42.2085	5.09849	5.08034	5.05124	4.41411	4.8994	4.08662	4.34213	5.1209	5.17356	NA	FALSE	NA	NA	NA	NA	NA	NA	NA	NA	NA	ENSG00000224031	ENSG00000224031	Unknown
CUST_10341_PI426352793	0.00525732	2.53298	up	8.46559	9.41756	12.659	14.4764	6.50103	7.35765	7.66684	23.8334	17.934	2.70729	3.18067	4.68365	3.16005	2.93864	2.7169	2.69466	4.23235	3.86087	NA	FALSE	NA	NA	NA	NA	NA	NA	NA	NA	NA	ENST00000501506	ENST00000501506	Unknown
CUST_10391_PI426352793	0.0053566	1.75011	up	38.2136	47.0841	42.1647	68.7235	14.59	30.5127	36.4924	53.7511	63.3459	5.08378	5.43985	5.68193	5.74264	4.67407	4.90361	4.8244	5.57217	5.77072	NA	FALSE	NA	NA	NA	NA	NA	NA	NA	NA	NA	ENST00000501731	ENST00000501731	Unknown
CUST_10401_PI426352793	0.00192964	1.90355	up	7.79355	8.19439	14.8339	8.54543	3.76953	7.62489	7.9755	16.0599	16.8448	2.5982	2.7835	4.81311	2.42723	2.48237	2.78893	2.7501	3.62148	3.77493	NA	FALSE	NA	NA	NA	NA	NA	NA	NA	NA	NA	ENST00000502221	ENST00000502221	Unknown
CUST_10437_PI426352793	0.0125332	1.34333	up	47.5299	49.1859	48.2328	62.5311	24.3714	42.3931	60.1232	68.6406	71.5829	5.42452	5.495	5.80696	5.57798	5.51865	5.47099	5.6095	5.98366	5.94847	NA	FALSE	NA	NA	NA	NA	NA	NA	NA	NA	NA	ENST00000501575	ENST00000501575	Unknown
CUST_10439_PI426352795	0.0306149	2.78034	up	22.1921	18.0737	2.49663	19.9007	4.63808	10.2517	20.5913	33.6249	46.2671	4.23849	4.07406	3.17421	3.63801	2.63924	3.24919	3.9085	4.80038	5.30783	NA	FALSE	NA	NA	NA	NA	NA	NA	NA	NA	NA	ENSG00000229813	ENSG00000229813	Unknown
CUST_10440_PI426352793	0.0149336	1.38461	up	56.7926	29.3973	38.033	50.4992	27.9746	41.4318	50.5557	66.7092	63.7128	5.69095	4.78099	5.59067	5.20794	5.76845	5.43152	5.34557	5.936	5.78006	NA	FALSE	NA	NA	NA	NA	NA	NA	NA	NA	NA	ENST00000501575	ENST00000501575	Unknown
CUST_10568_PI426352795	0.00387921	1.6984	up	32.6727	40.0941	9.63926	59.2431	15.7189	28.1895	34.6665	54.8531	50.4171	4.83815	5.22235	4.45892	5.4818	4.79434	4.77036	4.74435	5.60666	5.4364	NA	FALSE	NA	NA	NA	NA	NA	NA	NA	NA	NA	ENSG00000226516	ENSG00000226516	Unknown
CUST_10577_PI426352795	0.0363078	1.15074	up	23.4515	16.2196	2.17774	34.0402	35.4735	17.8837	23.0645	23.8375	24.1068	4.32142	3.91055	2.96472	4.51218	6.20733	4.04212	4.08788	4.23282	4.30229	NA	FALSE	NA	NA	NA	NA	NA	NA	NA	NA	NA	ENSG00000230174	ENSG00000230174	Unknown
CUST_10581_PI426352793	0.048394	1.10799	up	234.992	143.617	123.085	228.798	41.0066	110.366	156.709	146.324	157.862	7.61557	6.87588	6.76671	7.61394	6.47134	6.99975	6.98897	7.16434	7.12027	NA	FALSE	NA	NA	NA	NA	NA	NA	NA	NA	NA	ENST00000502138	ENST00000502138	Unknown
CUST_10625_PI426352793	0.0226693	2.03028	up	18.2826	21.5452	14.4916	21.9055	11.0197	7.18243	11.622	21.2627	16.4659	3.94383	4.33421	4.79328	3.78735	4.23271	2.66967	3.07501	4.04468	3.74335	NA	FALSE	NA	NA	NA	NA	NA	NA	NA	NA	NA	ENST00000503992	ENST00000503992	Unknown
CUST_1064_PI426352793	0.0301546	3.08379	up	8.32914	22.9568	17.2516	14.0055	5.33147	7.40958	7.72645	33.6251	18.3163	2.69031	4.42645	4.93574	3.11649	2.72551	2.73256	2.70787	4.8005	3.88934	NA	FALSE	NA	NA	NA	NA	NA	NA	NA	NA	NA	ENST00000449789	ENST00000449789	Unknown
CUST_1067_PI426352795	0.00146683	1.59379	up	28.489	32.8087	3.93719	40.2466	4.02675	25.6657	30.7462	44.7047	44.1672	4.62462	4.94067	3.64185	4.80583	2.53292	4.61971	4.54943	5.27321	5.24084	NA	FALSE	NA	NA	NA	NA	NA	NA	NA	NA	NA	ENSG00000230525	ENSG00000230525	Unknown
CUST_10678_PI426352795	0.000591	2.13999	up	12.8183	8.5552	7.80082	27.9054	8.28268	17.6368	21.3908	41.2666	38.8882	3.44713	2.96008	4.27943	4.17388	3.6795	4.02301	3.96746	5.13784	5.04784	NA	FALSE	NA	NA	NA	NA	NA	NA	NA	NA	NA	ENSG00000237937	ENSG00000237937	Unknown
CUST_10679_PI426352793	0.0360404	2.44063	up	38.8455	36.7991	24.7457	67.64	38.5636	28.8215	36.4741	58.2499	103.478	5.10885	5.10368	5.22342	5.71569	6.36208	4.8075	4.82372	5.71501	6.49072	NA	FALSE	NA	NA	NA	NA	NA	NA	NA	NA	NA	ENST00000508419	ENST00000508419	Unknown
CUST_10690_PI426352795	0.0375942	1.34674	up	23428.9	18709.2	17893.9	22530.6	6254.58	5797.35	9812.28	10727.6	11791.1	14.1057	13.8099	13.7083	14.1936	14.0284	12.8522	13.0952	13.4308	13.3756	NA	FALSE	NA	NA	NA	NA	NA	NA	NA	NA	NA	ENSG00000224397	ENSG00000224397	Unknown
CUST_10692_PI426352795	0.0413303	1.34144	up	25384.2	17998.3	16897	21892.1	4410.36	5482.4	9272.9	10076.8	11217.8	14.255	13.7335	13.6101	14.1117	13.5358	12.7404	12.9954	13.2769	13.3066	NA	FALSE	NA	NA	NA	NA	NA	NA	NA	NA	NA	ENSG00000224397	ENSG00000224397	Unknown
CUST_10701_PI426352793	0.00587036	1.92907	up	28.9382	39.9126	45.4091	37.2436	4.12223	21.6129	27.7194	49.497	42.3498	4.64936	5.21591	5.7509	4.66388	2.55193	4.34213	4.38335	5.44268	5.17861	NA	FALSE	NA	NA	NA	NA	NA	NA	NA	NA	NA	ENST00000505870	ENST00000505870	Unknown
CUST_10710_PI426352793	0.0419347	2.4012	up	9.88212	13.2023	12.5433	23.8835	3.90663	7.9393	18.2603	30.6716	28.0533	2.93278	3.62789	4.67613	3.92033	2.50601	2.92561	3.73015	4.64724	4.53603	NA	FALSE	NA	NA	NA	NA	NA	NA	NA	NA	NA	ENST00000505870	ENST00000505870	Unknown
CUST_10735_PI426352793	0.00547603	1.74155	up	23.5489	17.3807	128.279	39.3156	7.65459	18.5655	26.3701	37.3793	38.5818	4.32724	4.01529	6.80711	4.76509	3.42425	4.09998	4.30316	4.96891	5.03497	NA	FALSE	NA	NA	NA	NA	NA	NA	NA	NA	NA	ENST00000502243	ENST00000502243	Unknown
CUST_10745_PI426352793	0.0410349	1.52015	up	25.417	35.2677	5.68926	37.0475	11.2555	19.7567	30.975	38.7251	36.2005	4.44766	5.04536	3.99191	4.65315	4.26279	4.19708	4.56067	5.03164	4.93454	NA	FALSE	NA	NA	NA	NA	NA	NA	NA	NA	NA	ENST00000510251	ENST00000510251	Unknown
CUST_10759_PI426352793	0.0294879	2.41422	up	20.0494	11.689	6.19984	31.5387	12.0562	11.4614	22.1032	41.7185	33.4241	4.08321	3.45931	4.07382	4.37856	4.36968	3.4063	4.02074	5.15744	4.81271	NA	FALSE	NA	NA	NA	NA	NA	NA	NA	NA	NA	ENST00000514797	ENST00000514797	Unknown
CUST_10762_PI426352795	0.0285564	3.43818	up	7.50884	25.6402	4.89186	27.147	7.49569	12.4592	6.91892	35.3546	32.2618	2.51401	4.58343	3.85144	4.13007	3.35674	3.52241	2.55145	4.87793	4.75922	NA	FALSE	NA	NA	NA	NA	NA	NA	NA	NA	NA	ENSG00000235497	ENSG00000235497	Unknown
CUST_10818_PI426352795	0.00926859	3.64014	up	7.59596	7.59404	9.91173	39.0146	14.1004	7.17655	11.2152	27.2075	37.3811	2.54612	2.65333	4.48242	4.75012	4.61697	2.66823	3.03943	4.44856	4.98709	NA	FALSE	NA	NA	NA	NA	NA	NA	NA	NA	NA	ENSG00000238204	ENSG00000238204	Unknown
CUST_10858_PI426352795	0.0399217	1.53351	up	17.0176	17.2248	11.0643	12.7036	6.17374	16.1963	19.8173	31.2674	24.074	3.84696	4.00024	4.57678	3.00742	2.84318	3.89308	3.85116	4.67777	4.30013	NA	FALSE	NA	NA	NA	NA	NA	NA	NA	NA	NA	ENSG00000233154	ENSG00000233154	Unknown
CUST_10879_PI426352795	0.018292	1.3793	up	25.4647	40.3987	4.21622	47.2011	23.7032	27.9447	31.0844	40.5675	41.4848	4.45011	5.23245	3.70992	5.09018	5.46923	4.75787	4.56807	5.10764	5.14617	NA	FALSE	NA	NA	NA	NA	NA	NA	NA	NA	NA	ENSG00000230379	ENSG00000230379	Unknown
CUST_10921_PI426352795	0.00212753	1.62606	up	13.3953	12.7451	24.1028	26.8968	34.3602	14.5389	17.102	26.2645	25.2992	3.50615	3.57633	5.20143	4.11512	6.14994	3.7398	3.63128	4.39668	4.37716	NA	FALSE	NA	NA	NA	NA	NA	NA	NA	NA	NA	ENSG00000231872	ENSG00000231872	Unknown
CUST_10994_PI426352793	0.0201654	1.21955	up	505.233	277.45	342.029	372.347	68.7949	151.403	205.272	211.127	243.796	8.62919	7.82261	8.02028	8.33415	7.41857	7.48978	7.3871	7.7269	7.72268	NA	FALSE	NA	NA	NA	NA	NA	NA	NA	NA	NA	ENST00000532875	ENST00000532875	Unknown
CUST_10998_PI426352793	0.0344732	1.23273	up	486.743	242.555	283.624	300.647	42.8877	122.845	189.337	190.092	205.533	8.58424	7.62675	7.78998	8.00764	6.54969	7.17602	7.27689	7.58723	7.46941	NA	FALSE	NA	NA	NA	NA	NA	NA	NA	NA	NA	ENST00000532875	ENST00000532875	Unknown
CUST_11007_PI426352793	0.0465142	2.02376	up	8.13454	18.5963	13.486	21.8241	5.28839	9.45692	19.4346	28.6337	26.7486	2.66366	4.11532	4.73563	3.78035	2.72074	3.14307	3.82061	4.53479	4.46296	NA	FALSE	NA	NA	NA	NA	NA	NA	NA	NA	NA	ENST00000511636	ENST00000511636	Unknown
CUST_11028_PI426352793	0.0196168	2.9334	up	7.63792	14.8642	6.333	55.8337	9.80312	13.8356	9.99393	34.1791	35.1152	2.56064	3.79168	4.09281	5.37928	4.05419	3.6681	2.94038	4.82448	4.88915	NA	FALSE	NA	NA	NA	NA	NA	NA	NA	NA	NA	ENST00000528285	ENST00000528285	Unknown
CUST_11077_PI426352793	0.0247702	1.55818	up	28.977	40.5571	31.1104	48.5361	12.2924	37.8932	41.3093	57.515	68.6752	4.65071	5.23803	5.41345	5.14094	4.40192	5.27368	5.02421	5.68829	5.88933	NA	FALSE	NA	NA	NA	NA	NA	NA	NA	NA	NA	ENST00000530686	ENST00000530686	Unknown
CUST_11108_PI426352793	0.022529	1.17645	up	24.9458	51.6942	44.189	38.5102	14.3293	26.0557	33.7469	35.4483	36.0497	4.41738	5.56518	5.72595	4.72448	4.64371	4.6418	4.70059	4.88295	4.92832	NA	FALSE	NA	NA	NA	NA	NA	NA	NA	NA	NA	ENST00000532831	ENST00000532831	Unknown
CUST_11120_PI426352795	0.0227035	1.22058	up	163.364	99.0332	41.2598	116.583	28.7746	60.3175	80.1421	88.6543	89.7894	7.14604	6.40412	5.66316	6.61722	5.82552	6.06675	6.02694	6.3869	6.28192	NA	FALSE	NA	NA	NA	NA	NA	NA	NA	NA	NA	ENSG00000236800	ENSG00000236800	Unknown
CUST_11135_PI426352795	0.0316182	1.42691	up	53.6885	52.0003	51.9734	34.8797	4.92386	29.0421	35.4569	49.7736	42.16	5.60837	5.57469	5.87959	4.54926	2.68027	4.81868	4.77768	5.4498	5.17236	NA	FALSE	NA	NA	NA	NA	NA	NA	NA	NA	NA	ENSG00000233867	ENSG00000233867	Unknown
CUST_1114_PI426352793	0.0179244	2.37522	up	7.69845	8.35294	15.4185	21.2565	3.94031	10.456	8.75086	27.9901	21.4569	2.57636	2.84786	4.84447	3.73929	2.51291	3.27738	2.85023	4.49585	4.12788	NA	FALSE	NA	NA	NA	NA	NA	NA	NA	NA	NA	ENST00000496998	ENST00000496998	Unknown
CUST_1115_PI426352793	0.00896461	1.92527	up	33.7223	8.47488	17.0397	17.2031	3.74666	7.92777	8.26786	16.4931	19.2165	4.8877	2.92335	4.92665	3.41428	2.47917	2.91984	2.80552	3.65948	3.956	NA	FALSE	NA	NA	NA	NA	NA	NA	NA	NA	NA	ENST00000496998	ENST00000496998	Unknown
CUST_11165_PI426352793	0.0491891	1.60832	up	8.11965	140.762	177.515	118.439	30.5554	50.4291	89.2764	98.5926	122.208	2.66124	6.85088	7.21329	6.64795	5.93112	5.7509	6.18181	6.56345	6.74037	NA	FALSE	NA	NA	NA	NA	NA	NA	NA	NA	NA	ENST00000515359	ENST00000515359	Unknown
CUST_1117_PI426352793	0.0204967	1.81287	up	26.8017	9.51701	8.77255	21.3223	21.5596	10.3081	15.4952	26.2818	20.6201	4.52869	3.19214	4.37964	3.74425	5.30695	3.25856	3.48749	4.39775	4.06485	NA	FALSE	NA	NA	NA	NA	NA	NA	NA	NA	NA	ENST00000496998	ENST00000496998	Unknown
CUST_11185_PI426352795	0.000349	2.0584	up	10.6039	6.1451	15.8175	8.82557	25.3576	5.6462	5.87993	13.7071	12.2133	3.19462	2.32228	4.86589	2.56913	5.58781	2.32365	2.32455	3.39572	3.33552	NA	FALSE	NA	NA	NA	NA	NA	NA	NA	NA	NA	ENSG00000231711	ENSG00000231711	Unknown
CUST_11192_PI426352795	0.0141196	1.67444	up	12.6696	8.27922	15.7945	9.00299	6.07921	6.33989	6.56464	13.5725	10.0101	3.42987	2.80851	4.86466	2.66981	2.81971	2.49579	2.48493	3.38207	3.08601	NA	FALSE	NA	NA	NA	NA	NA	NA	NA	NA	NA	ENSG00000231711	ENSG00000231711	Unknown
CUST_11271_PI426352795	0.00212133	2.16649	up	22.07	38.49	34.9606	18.9801	11.619	11.1066	15.1543	26.8269	29.4736	4.22852	5.1637	5.51483	3.56492	4.3108	3.36137	3.45152	4.42803	4.61558	NA	FALSE	NA	NA	NA	NA	NA	NA	NA	NA	NA	ENSG00000231613	ENSG00000231613	Unknown
CUST_113_PI426352795	0.00150238	1.5989	up	29.9387	32.7828	5.78045	50.5208	19.2898	36.4009	47.7387	64.425	71.0808	4.70096	4.93924	4.00694	5.2088	5.12071	5.20484	5.25455	5.87527	5.93829	NA	FALSE	NA	NA	NA	NA	NA	NA	NA	NA	NA	ENSG00000225298	ENSG00000225298	Unknown
CUST_11301_PI426352793	0.00728144	2.2163	up	15.168	7.39835	9.59408	10.0405	5.79864	6.89274	8.39145	20.7662	16.1906	3.68198	2.61427	4.45499	2.84251	2.77925	2.60989	2.82496	4.00973	3.72142	NA	FALSE	NA	NA	NA	NA	NA	NA	NA	NA	NA	ENST00000514357	ENST00000514357	Unknown
CUST_11375_PI426352795	0.0303976	1.48096	up	110.747	66.5742	72.5033	108.043	24.0445	58.7434	66.6831	97.1279	96.0779	6.62728	5.88718	6.20906	6.49437	5.49643	6.0225	5.76085	6.53877	6.37765	NA	FALSE	NA	NA	NA	NA	NA	NA	NA	NA	NA	ENSG00000224750	ENSG00000224750	Unknown
CUST_11387_PI426352793	0.00528285	1.82172	up	43.8091	68.8201	56.0478	64.8776	22.0903	40.944	57.7936	81.5509	99.6596	5.29374	5.93183	5.95116	5.63993	5.3454	5.40858	5.5499	6.25357	6.43549	NA	FALSE	NA	NA	NA	NA	NA	NA	NA	NA	NA	ENST00000528083	ENST00000528083	Unknown
CUST_11394_PI426352795	0.00183094	1.59857	up	14.0159	12.2519	16.6303	18.3367	5.88294	6.65888	6.88953	11.8803	11.6954	3.57243	3.52512	4.90715	3.51345	2.79096	2.55976	2.54624	3.18351	3.27605	NA	FALSE	NA	NA	NA	NA	NA	NA	NA	NA	NA	ENSG00000232426	ENSG00000232426	Unknown
CUST_1140_PI426352793	0.00220029	5.36528	up	9.43674	18.6654	9.75491	46.4686	16.1125	9.14112	7.54768	42.5994	50.0289	2.81715	4.1223	4.46785	5.06139	4.82879	3.10287	2.66877	5.19377	5.42518	NA	FALSE	NA	NA	NA	NA	NA	NA	NA	NA	NA	ENST00000498977	ENST00000498977	Unknown
CUST_11400_PI426352795	0.0439624	1.40635	up	36.0717	24.7837	8.53316	32.8786	10.9274	22.7916	23.5478	32.4596	32.8323	4.99356	4.53613	4.35607	4.45487	4.21992	4.4276	4.11883	4.74435	4.786	NA	FALSE	NA	NA	NA	NA	NA	NA	NA	NA	NA	ENSG00000232426	ENSG00000232426	Unknown
CUST_11404_PI426352795	0.0227798	2.2457	up	27.1466	29.7111	2.79681	62.0824	16.0538	22.5971	20.304	42.6816	50.5211	4.54795	4.79646	3.29316	5.56502	4.82399	4.4144	3.88774	5.19635	5.44011	NA	FALSE	NA	NA	NA	NA	NA	NA	NA	NA	NA	ENSG00000232855	ENSG00000232855	Unknown
CUST_11423_PI426352795	0.00360728	1.85815	up	105.238	159.57	193.258	132.674	18.1246	102.959	140.59	231.099	234.977	6.55061	7.01872	7.31172	6.8149	5.01652	6.89677	6.83868	7.85844	7.66474	NA	FALSE	NA	NA	NA	NA	NA	NA	NA	NA	NA	ENSG00000228857	ENSG00000228857	Unknown
CUST_11424_PI426352795	0.00183139	2.0115	up	149.741	117.478	180.554	116.071	34.7314	90.3403	116.093	206.388	221.632	7.03142	6.62614	7.23273	6.61129	6.17258	6.6913	6.56667	7.6964	7.57811	NA	FALSE	NA	NA	NA	NA	NA	NA	NA	NA	NA	ENSG00000228857	ENSG00000228857	Unknown
CUST_11425_PI426352795	0.00329396	1.68225	up	171.771	150.353	228.974	135.567	46.8981	118.897	167.056	242.146	253.919	7.21744	6.93714	7.51615	6.84562	6.71373	7.11804	7.09033	7.93096	7.7782	NA	FALSE	NA	NA	NA	NA	NA	NA	NA	NA	NA	ENSG00000228857	ENSG00000228857	Unknown
CUST_11426_PI426352795	0.00343454	1.68445	up	167.602	187.863	227.385	147.029	40.0396	131.119	183.964	270.633	281.645	7.17912	7.24801	7.50804	6.97582	6.42345	7.27576	7.23613	8.08523	7.93121	NA	FALSE	NA	NA	NA	NA	NA	NA	NA	NA	NA	ENSG00000228857	ENSG00000228857	Unknown
CUST_11427_PI426352795	0.00252347	1.68651	up	195.095	205.67	282.385	152.562	34.5438	146.149	206.761	300.101	317.775	7.37816	7.38462	7.78363	7.02833	6.16276	7.44434	7.3957	8.23764	8.11049	NA	FALSE	NA	NA	NA	NA	NA	NA	NA	NA	NA	ENSG00000228857	ENSG00000228857	Unknown
CUST_11428_PI426352795	0.0123831	1.70086	up	197.074	225.096	279.279	149.766	90.2549	134.636	213.155	306.275	298.673	7.39285	7.51926	7.76663	6.99838	7.87986	7.31364	7.44286	8.27404	8.01498	NA	FALSE	NA	NA	NA	NA	NA	NA	NA	NA	NA	ENSG00000228857	ENSG00000228857	Unknown
CUST_11429_PI426352795	0.00690176	1.78812	up	213.289	187.69	257.998	157.079	52.9699	152.653	193.121	313.115	329.085	7.49742	7.2463	7.66189	7.07253	6.94478	7.50407	7.29976	8.31188	8.16884	NA	FALSE	NA	NA	NA	NA	NA	NA	NA	NA	NA	ENSG00000228857	ENSG00000228857	Unknown
CUST_11430_PI426352795	0.00956708	1.79401	up	230.382	215.384	314.348	175.493	44.8692	167.924	218.12	359.599	360.639	7.58569	7.45027	7.91633	7.22935	6.6315	7.65512	7.4786	8.52404	8.29605	NA	FALSE	NA	NA	NA	NA	NA	NA	NA	NA	NA	ENSG00000228857	ENSG00000228857	Unknown
CUST_11431_PI426352795	0.00455361	1.73836	up	266.404	226.535	311.446	177.891	56.2072	167.573	228.021	348.197	364.169	7.78274	7.52815	7.90588	7.25298	7.05432	7.6518	7.53882	8.47301	8.31306	NA	FALSE	NA	NA	NA	NA	NA	NA	NA	NA	NA	ENSG00000228857	ENSG00000228857	Unknown
CUST_11432_PI426352795	0.000929	1.68395	up	233.392	254.277	326.048	183.226	59.5878	181.27	254.204	356.678	403.42	7.60346	7.6964	7.96033	7.30604	7.16265	7.76153	7.7075	8.50596	8.46677	NA	FALSE	NA	NA	NA	NA	NA	NA	NA	NA	NA	ENSG00000228857	ENSG00000228857	Unknown
CUST_11525_PI426352795	0.0197508	1.64297	up	31.1902	22.7447	2.11581	42.0475	13.308	21.6004	32.6369	44.588	41.5747	4.76269	4.40953	2.86597	4.88379	4.52576	4.34046	4.64581	5.2696	5.14928	NA	FALSE	NA	NA	NA	NA	NA	NA	NA	NA	NA	ENSG00000227088	ENSG00000227088	Unknown
CUST_11535_PI426352795	0.0140356	1.28924	up	29.588	15.8082	3.43513	46.8159	8.77677	22.3662	28.2579	31.9077	33.8279	4.68147	3.87417	3.51048	5.07392	3.85003	4.39696	4.41544	4.71231	4.83313	NA	FALSE	NA	NA	NA	NA	NA	NA	NA	NA	NA	ENSG00000233587	ENSG00000233587	Unknown
CUST_11575_PI426352795	0.000553	3.90728	up	23.9841	24.8859	18.4953	59.0117	3.92526	16.5968	17.9898	61.598	62.9861	4.35691	4.54303	4.9925	5.47352	2.50979	3.92893	3.70673	5.80549	5.7625	NA	FALSE	NA	NA	NA	NA	NA	NA	NA	NA	NA	ENSG00000223685	ENSG00000223685	Unknown
CUST_11579_PI426352795	0.0108656	2.59096	up	22.2431	16.4892	6.63167	52.6033	7.98787	27.2481	25.3879	59.9559	71.1276	4.24334	3.93549	4.13514	5.27797	3.56475	4.71638	4.239	5.76269	5.93967	NA	FALSE	NA	NA	NA	NA	NA	NA	NA	NA	NA	ENSG00000223685	ENSG00000223685	Unknown
CUST_11581_PI426352795	0.0239571	2.36115	up	23.407	23.5426	7.86898	26.5699	20.6657	12.1919	21.6732	33.3182	42.1423	4.31773	4.46228	4.28598	4.0939	5.23534	3.4897	3.9878	4.78534	5.17115	NA	FALSE	NA	NA	NA	NA	NA	NA	NA	NA	NA	ENSG00000223685	ENSG00000223685	Unknown
CUST_11653_PI426352793	0.0076582	5.52886	up	8.26831	14.7171	33.2407	15.0958	7.61624	7.30946	14.9304	47.0702	60.4831	2.68242	3.77769	5.4702	3.21418	3.40821	2.70024	3.43104	5.36084	5.7044	NA	FALSE	NA	NA	NA	NA	NA	NA	NA	NA	NA	ENST00000532965	ENST00000532965	Unknown
CUST_11747_PI426352793	0.016672	1.25315	up	100.188	68.9739	71.5705	93.1544	28.9656	69.7357	89.3399	99.444	107.309	6.48125	5.9355	6.19445	6.26722	5.84	6.29147	6.18261	6.57696	6.54823	NA	FALSE	NA	NA	NA	NA	NA	NA	NA	NA	NA	ENST00000534160	ENST00000534160	Unknown
CUST_11825_PI426352793	0.0120651	3.90983	up	7.55846	7.29397	2.4436	39.7074	5.75486	6.84588	7.02849	36.5597	22.0373	2.53074	2.59473	3.15279	4.78265	2.77296	2.60008	2.56992	4.93475	4.16947	NA	FALSE	NA	NA	NA	NA	NA	NA	NA	NA	NA	ENST00000511090	ENST00000511090	Unknown
CUST_11868_PI426352795	0.0132015	2.61187	up	15.2726	16.8456	2.00537	39.5939	6.98229	11.7114	16.8245	42.055	29.9595	3.69122	3.96586	2.75134	4.77641	3.1162	3.43749	3.60419	5.17056	4.64128	NA	FALSE	NA	NA	NA	NA	NA	NA	NA	NA	NA	ENSG00000229297	ENSG00000229297	Unknown
CUST_11888_PI426352793	0.00920587	1.62761	up	25.8721	19.9894	9.31035	59.7401	19.916	23.8731	34.4427	46.4363	46.2551	4.47471	4.2284	4.4283	5.49548	5.17394	4.50476	4.73395	5.33673	5.30749	NA	FALSE	NA	NA	NA	NA	NA	NA	NA	NA	NA	ENST00000533693	ENST00000533693	Unknown
CUST_11910_PI426352795	0.0403263	2.84135	up	15.4855	8.96796	4.38175	9.69162	44.7243	13.5618	11.2499	43.2233	26.9389	3.71043	3.12001	3.74666	2.82574	6.62637	3.63729	3.04272	5.21962	4.47354	NA	FALSE	NA	NA	NA	NA	NA	NA	NA	NA	NA	ENSG00000227017	ENSG00000227017	Unknown
CUST_12048_PI426352795	0.0285722	1.22568	up	96.9624	83.3594	58.8577	109.771	58.3293	68.45	85.8857	93.886	103.455	6.43863	6.18007	5.99591	6.52096	7.12538	6.25947	6.12578	6.48228	6.49013	NA	FALSE	NA	NA	NA	NA	NA	NA	NA	NA	NA	ENSG00000236871	ENSG00000236871	Unknown
CUST_1207_PI426352793	0.028275	1.63803	up	31.8885	32.3503	6.65099	31.7564	17.4643	18.4964	23.5863	38.256	29.7583	4.79886	4.92034	4.13881	4.39039	4.95808	4.09493	4.12105	5.00964	4.63028	NA	FALSE	NA	NA	NA	NA	NA	NA	NA	NA	NA	ENST00000498856	ENST00000498856	Unknown
CUST_12099_PI426352795	0.00228846	1.71158	up	27.5387	21.9538	6.45866	52.9951	18.8666	22.4929	28.9429	44.5239	41.3522	4.56995	4.35924	4.10912	5.29106	5.07992	4.40641	4.45123	5.26754	5.14075	NA	FALSE	NA	NA	NA	NA	NA	NA	NA	NA	NA	ENSG00000234689	ENSG00000234689	Unknown
CUST_12113_PI426352793	0.0172057	1.55499	up	50.4537	30.9253	14.6869	52.0224	30.456	30.2695	32.1681	48.6871	48.2472	5.50995	4.85369	4.80473	5.2587	5.92374	4.89091	4.62265	5.41603	5.37135	NA	FALSE	NA	NA	NA	NA	NA	NA	NA	NA	NA	ENST00000531719	ENST00000531719	Unknown
CUST_12114_PI426352793	0.0127016	1.3189	up	32.109	22.8027	9.42796	47.5088	9.58639	20.5355	27.8815	32.0606	31.7248	4.81254	4.41411	4.43886	5.10275	4.01781	4.26167	4.39239	4.72054	4.73219	NA	FALSE	NA	NA	NA	NA	NA	NA	NA	NA	NA	ENST00000531719	ENST00000531719	Unknown
CUST_12120_PI426352793	0.027748	3.59997	up	18.7614	8.27428	3.69633	8.55131	5.94097	14.3942	8.06242	43.8086	36.423	3.9835	2.8068	3.5835	2.42961	2.79797	3.72363	2.76531	5.24054	4.94437	NA	FALSE	NA	NA	NA	NA	NA	NA	NA	NA	NA	ENST00000525352	ENST00000525352	Unknown
CUST_12123_PI426352795	0.0327035	1.27327	up	40.6984	24.9528	3.03552	40.745	17.2399	21.4841	28.9316	33.81	30.5081	5.17985	4.54629	3.37652	4.8274	4.93808	4.33284	4.45066	4.8094	4.67116	NA	FALSE	NA	NA	NA	NA	NA	NA	NA	NA	NA	ENSG00000229203	ENSG00000229203	Unknown
CUST_12128_PI426352793	0.0148542	1.58697	up	33.8867	54.9758	20.8665	73.1856	22.2258	41.1883	44.6969	67.2573	71.8009	4.89576	5.64441	5.08437	5.85376	5.35752	5.41928	5.15111	5.95011	5.95283	NA	FALSE	NA	NA	NA	NA	NA	NA	NA	NA	NA	ENST00000513510	ENST00000513510	Unknown
CUST_12137_PI426352793	0.03497	3.57403	up	7.60122	16.5643	2.57928	42.9562	14.7047	7.40651	19.1759	43.4724	37.2174	2.54781	3.94301	3.20443	4.92182	4.68653	2.73176	3.80068	5.2282	4.97934	NA	FALSE	NA	NA	NA	NA	NA	NA	NA	NA	NA	ENST00000515396	ENST00000515396	Unknown
CUST_12138_PI426352793	0.00609153	1.61349	up	29.1002	22.7921	1.79518	39.2337	13.7901	20.4145	23.7846	37.0792	33.3615	4.6583	4.41303	2.55993	4.76143	4.58234	4.25185	4.13437	4.95639	4.8102	NA	FALSE	NA	NA	NA	NA	NA	NA	NA	NA	NA	ENST00000515396	ENST00000515396	Unknown
CUST_12168_PI426352793	0.000627	7.17396	up	16.6389	20.7448	12.2974	27.9349	17.3791	11.7089	19.1017	92.5773	101.422	3.81539	4.28011	4.66142	4.17581	4.95026	3.43709	3.79496	6.45993	6.45765	NA	FALSE	NA	NA	NA	NA	NA	NA	NA	NA	NA	ENST00000513923	ENST00000513923	Unknown
CUST_12170_PI426352793	0.0252899	1.73565	up	76.735	71.9041	25.8236	70.0917	30.5067	32.1942	52.3806	67.674	75.5636	6.11129	5.99035	5.25943	5.77579	5.92562	4.99633	5.39883	5.96119	6.02492	NA	FALSE	NA	NA	NA	NA	NA	NA	NA	NA	NA	ENST00000513923	ENST00000513923	Unknown
CUST_12175_PI426352793	0.00282427	2.53891	up	62.2665	49.3076	29.2902	80.7766	32.7826	46.3923	49.9624	114.303	129.559	5.82063	5.49831	5.36039	6.02369	6.06126	5.61476	5.3263	6.79756	6.83191	NA	FALSE	NA	NA	NA	NA	NA	NA	NA	NA	NA	ENST00000513923	ENST00000513923	Unknown
CUST_12176_PI426352793	0.0145421	2.16208	up	71.2627	44.1396	12.145	28.4389	35.8399	37.4494	48.7742	101.646	82.483	6.00936	5.35669	4.65156	4.20536	6.22849	5.25305	5.28456	6.6107	6.15175	NA	FALSE	NA	NA	NA	NA	NA	NA	NA	NA	NA	ENST00000513923	ENST00000513923	Unknown
CUST_12189_PI426352795	0.0410673	1.18375	up	46.101	23.7419	10.6675	38.4111	18.4454	19.4056	22.5979	25.2229	25.4363	5.37634	4.47519	4.54651	4.71909	5.04348	4.16954	4.05655	4.32775	4.38505	NA	FALSE	NA	NA	NA	NA	NA	NA	NA	NA	NA	ENSG00000233590	ENSG00000233590	Unknown
CUST_12208_PI426352793	0.0417501	1.21828	up	34.1065	29.4928	4.55821	59.7042	4.0293	26.4875	32.1792	38.2197	34.3698	4.90731	4.78445	3.78443	5.4948	2.53346	4.67116	4.62353	5.00844	4.85595	NA	FALSE	NA	NA	NA	NA	NA	NA	NA	NA	NA	ENST00000510484	ENST00000510484	Unknown
CUST_12219_PI426352793	0.0112793	2.0943	up	13.5956	7.72317	9.17599	53.2849	3.04245	8.96743	14.509	23.0107	26.1351	3.52798	2.67935	4.41575	5.29867	2.37067	3.08187	3.38527	4.17193	4.42815	NA	FALSE	NA	NA	NA	NA	NA	NA	NA	NA	NA	ENST00000530194	ENST00000530194	Unknown
CUST_1222_PI426352795	0.0434007	1.45235	up	114.681	86.9349	111.513	146.121	36.4323	36.747	40.6907	52.034	63.5748	6.67364	6.22954	6.66012	6.96147	6.25661	5.22105	4.99877	5.51876	5.77783	NA	FALSE	NA	NA	NA	NA	NA	NA	NA	NA	NA	ENSG00000226644	ENSG00000226644	Unknown
CUST_12225_PI426352793	0.00667802	1.54268	up	38.4758	26.2542	2.6177	39.2192	13.8059	19.9652	25.7787	33.2655	36.4916	5.09415	4.61959	3.2208	4.76036	4.58329	4.21624	4.26445	4.78265	4.94892	NA	FALSE	NA	NA	NA	NA	NA	NA	NA	NA	NA	ENST00000530194	ENST00000530194	Unknown
CUST_12241_PI426352795	0.0257988	1.49735	up	7.19823	6.97402	13.779	21.8513	40.6411	6.57257	8.39267	12.9372	11.2228	2.37867	2.52943	4.7534	3.78225	6.45124	2.54288	2.82511	3.30834	3.22447	NA	FALSE	NA	NA	NA	NA	NA	NA	NA	NA	NA	ENSG00000237212	ENSG00000237212	Unknown
CUST_12257_PI426352793	0.0387315	1.32906	up	14.1253	19.7248	8.09891	30.4014	16.2258	24.2751	26.2003	33.9132	33.7957	3.58326	4.20839	4.3103	4.31702	4.84108	4.53204	4.29273	4.81372	4.83186	NA	FALSE	NA	NA	NA	NA	NA	NA	NA	NA	NA	ENST00000532794	ENST00000532794	Unknown
CUST_1229_PI426352793	0.0377656	1.12814	up	188.564	158.659	145.107	199.47	37.8269	105.633	157.072	143.16	160.632	7.33634	7.00889	6.95544	7.42772	6.33048	6.93677	6.99396	7.13654	7.14209	NA	FALSE	NA	NA	NA	NA	NA	NA	NA	NA	NA	ENST00000434625	ENST00000434625	Unknown
CUST_12299_PI426352795	0.0252201	1.31421	up	94.1668	29.3672	28.7165	74.5197	20.5343	37.8664	50.2276	60.7457	56.6156	6.40215	4.77886	5.34436	5.88538	5.22115	5.27259	5.33518	5.78542	5.61074	NA	FALSE	NA	NA	NA	NA	NA	NA	NA	NA	NA	ENSG00000244063	ENSG00000244063	Unknown
CUST_12301_PI426352795	0.0484684	1.55321	up	128.032	41.0917	45.0932	124.384	6.71063	28.4092	41.7885	47.6515	61.1334	6.82894	5.25617	5.74496	6.72198	3.00339	4.78318	5.04465	5.38011	5.71823	NA	FALSE	NA	NA	NA	NA	NA	NA	NA	NA	NA	ENSG00000244063	ENSG00000244063	Unknown
CUST_12302_PI426352795	0.0198913	1.34727	up	280.862	62.0481	69.7674	184.836	18.5838	70.9694	87.6131	108.131	112.722	7.85504	5.79929	6.16913	7.31866	5.05491	6.31591	6.15352	6.70773	6.62177	NA	FALSE	NA	NA	NA	NA	NA	NA	NA	NA	NA	ENSG00000244063	ENSG00000244063	Unknown
CUST_12331_PI426352793	0.0481368	1.67261	up	23.4658	21.7708	2.01367	47.4518	24.7987	22.0249	32.8316	50.1461	38.9365	4.32228	4.34897	2.7603	5.10049	5.5528	4.37188	4.65557	5.46218	5.04948	NA	FALSE	NA	NA	NA	NA	NA	NA	NA	NA	NA	ENST00000513624	ENST00000513624	Unknown
CUST_1235_PI426352795	0.0167149	3.05151	up	29.6866	25.1629	8.30838	8.56298	14.6824	9.43652	14.3981	42.8259	27.9882	4.68789	4.55696	4.33187	2.43434	4.68447	3.14047	3.37446	5.20253	4.53145	NA	FALSE	NA	NA	NA	NA	NA	NA	NA	NA	NA	ENSG00000230121	ENSG00000230121	Unknown
CUST_12387_PI426352795	0.0162528	1.46379	up	59.5108	52.5863	23.9844	95.3721	36.0368	43.4058	62.0437	79.5729	76.8715	5.76114	5.59018	5.1977	6.30958	6.23998	5.50995	5.65751	6.21788	6.04899	NA	FALSE	NA	NA	NA	NA	NA	NA	NA	NA	NA	ENSG00000227630	ENSG00000227630	Unknown
CUST_12427_PI426352795	0.00751975	1.33133	up	32.3651	19.7641	1.95478	56.4773	10.9827	32.5133	39.9203	49.6183	47.8928	4.8242	4.2122	2.70031	5.40217	4.228	5.01367	4.96527	5.44597	5.35871	NA	FALSE	NA	NA	NA	NA	NA	NA	NA	NA	NA	ENSG00000226486	ENSG00000226486	Unknown
CUST_1246_PI426352793	0.000673	4.09749	up	7.49677	27.1027	17.1671	40.7173	18.3945	7.54371	9.23971	37.5903	32.0945	2.51031	4.66817	4.93137	4.82582	5.03921	2.77168	2.88656	4.978	4.74972	NA	FALSE	NA	NA	NA	NA	NA	NA	NA	NA	NA	ENST00000448061	ENST00000448061	Unknown
CUST_12484_PI426352793	0.00632211	1.63147	up	29.6898	22.0921	1.79559	36.8988	18.6935	20.2252	22.3817	34.2934	34.4713	4.68806	4.36766	2.56015	4.64745	5.06575	4.23642	4.0428	4.82984	4.86173	NA	FALSE	NA	NA	NA	NA	NA	NA	NA	NA	NA	ENST00000510675	ENST00000510675	Unknown
CUST_12529_PI426352795	0.0379756	1.43084	up	27.0246	36.738	7.47581	71.2246	27.7809	32.7518	34.1306	48.163	48.5736	4.54039	5.10049	4.24086	5.80568	5.75654	5.02613	4.71916	5.39767	5.38134	NA	FALSE	NA	NA	NA	NA	NA	NA	NA	NA	NA	ENSG00000229543	ENSG00000229543	Unknown
CUST_12531_PI426352793	0.0389796	1.24374	up	104.596	113.145	86.9041	114.248	27.802	88.8491	112.019	125.383	132.22	6.54185	6.57348	6.39956	6.58653	5.75847	6.66648	6.5135	6.94727	6.86209	NA	FALSE	NA	NA	NA	NA	NA	NA	NA	NA	NA	ENST00000528524	ENST00000528524	Unknown
CUST_12532_PI426352793	0.0273679	1.15694	up	8.56079	118.727	95.9091	133.456	33.2762	83.6966	121.302	113.881	130.226	2.71778	6.63918	6.50303	6.82352	6.08705	6.58116	6.63126	6.79309	6.83997	NA	FALSE	NA	NA	NA	NA	NA	NA	NA	NA	NA	ENST00000528524	ENST00000528524	Unknown
CUST_12539_PI426352795	0.0288009	1.19571	up	7.56799	35.1204	15.5195	39.0131	14.2416	17.8613	23.9109	25.2224	25.1899	2.53456	5.03895	4.84997	4.75004	4.63244	4.04055	4.14177	4.32764	4.3704	NA	FALSE	NA	NA	NA	NA	NA	NA	NA	NA	NA	ENSG00000228408	ENSG00000228408	Unknown
CUST_12543_PI426352793	0.0346205	1.18134	up	106.587	94.9509	98.0597	116.701	70.0035	65.3812	82.7296	88.3395	94.7367	6.56768	6.34633	6.52402	6.618	7.44963	6.18351	6.07508	6.3814	6.35803	NA	FALSE	NA	NA	NA	NA	NA	NA	NA	NA	NA	ENST00000513362	ENST00000513362	Unknown
CUST_12608_PI426352795	0.00631658	2.78002	up	7.50916	22.1397	12.022	26.6316	6.73699	8.47487	14.5108	33.789	28.3496	2.51422	4.37115	4.64308	4.09717	3.01366	3.02477	3.38568	4.80828	4.55237	NA	FALSE	NA	NA	NA	NA	NA	NA	NA	NA	NA	ENSG00000233396	ENSG00000233396	Unknown
CUST_12613_PI426352793	0.017354	1.47904	up	20.7661	24.204	15.7385	8.60399	15.0069	18.4042	23.9141	29.137	33.0275	4.13999	4.50311	4.86258	2.45051	4.71606	4.087	4.14224	4.56337	4.7952	NA	FALSE	NA	NA	NA	NA	NA	NA	NA	NA	NA	ENST00000531654	ENST00000531654	Unknown
CUST_12615_PI426352793	0.0105631	1.18545	up	9.9975	13.0323	12.2484	8.78626	19.0056	5.75778	5.98831	7.06163	7.71855	2.96414	3.61108	4.65785	2.54436	5.09415	2.35402	2.35059	2.59382	2.60166	NA	FALSE	NA	NA	NA	NA	NA	NA	NA	NA	NA	ENST00000531654	ENST00000531654	Unknown
CUST_12660_PI426352793	0.023417	1.51949	up	59.6385	34.7262	9.11499	52.1634	38.1041	21.2577	27.9471	40.4251	33.5455	5.76319	5.02237	4.41125	5.26321	6.3421	4.31617	4.39682	5.10112	4.81905	NA	FALSE	NA	NA	NA	NA	NA	NA	NA	NA	NA	ENST00000512956	ENST00000512956	Unknown
CUST_12727_PI426352793	0.0202619	1.93796	up	7.38081	17.6356	24.4115	8.35251	3.49674	8.55552	11.8202	18.1154	23.1698	2.46439	4.03688	5.2126	2.3563	2.43358	3.0351	3.09441	3.79657	4.24201	NA	FALSE	NA	NA	NA	NA	NA	NA	NA	NA	NA	ENST00000512710	ENST00000512710	Unknown
CUST_1275_PI426352793	0.0349437	1.21654	up	110.074	75.0949	46.7033	108.125	25.3326	58.031	80.5712	87.6467	86.7733	6.62004	6.04296	5.77649	6.49558	5.58596	5.99879	6.0355	6.36898	6.23088	NA	FALSE	NA	NA	NA	NA	NA	NA	NA	NA	NA	ENST00000499525	ENST00000499525	Unknown
CUST_12753_PI426352793	0.0176557	1.38454	up	43.3466	9.39319	6.27056	66.4857	19.6696	42.0892	55.4101	71.176	66.5802	5.27603	3.17672	4.08373	5.68399	5.15289	5.45867	5.48721	6.03785	5.84683	NA	FALSE	NA	NA	NA	NA	NA	NA	NA	NA	NA	ENST00000513461	ENST00000513461	Unknown
CUST_12755_PI426352795	0.016592	1.27142	up	8.28168	12.3438	9.91446	21.9722	5.16096	7.23852	7.5011	9.57581	9.9355	2.68443	3.53544	4.48277	3.79168	2.70749	2.68219	2.65871	2.95603	3.07773	NA	FALSE	NA	NA	NA	NA	NA	NA	NA	NA	NA	ENSG00000234918	ENSG00000234918	Unknown
CUST_1277_PI426352795	0.00207099	1.56168	up	94.1063	71.1272	46.8116	72.8929	20	42.4469	56.8085	74.1523	84.0465	6.40133	5.97448	5.77801	5.84622	5.18004	5.47308	5.52385	6.10289	6.18024	NA	FALSE	NA	NA	NA	NA	NA	NA	NA	NA	NA	ENSG00000232294	ENSG00000232294	Unknown
CUST_12775_PI426352795	0.00531662	1.39678	up	41.326	39.4254	24.884	56.9373	31.5929	29.0677	36.0129	46.6321	44.1911	5.20315	5.1991	5.22793	5.41452	5.99367	4.82068	4.80146	5.34436	5.24199	NA	FALSE	NA	NA	NA	NA	NA	NA	NA	NA	NA	ENSG00000237899	ENSG00000237899	Unknown
CUST_12777_PI426352795	0.0104351	1.28195	up	42.0958	43.6537	20.045	55.4488	16.7571	26.0347	34.3545	38.5793	39.2334	5.22982	5.34081	5.05303	5.36623	4.894	4.64077	4.73024	5.02541	5.06227	NA	FALSE	NA	NA	NA	NA	NA	NA	NA	NA	NA	ENSG00000237899	ENSG00000237899	Unknown
CUST_12816_PI426352795	0.0102923	2.24073	up	10.1387	6.74798	13.6333	8.59407	5.88717	6.27446	8.82933	17.3842	18.8456	3.00742	2.4816	4.74578	2.44682	2.79165	2.48163	2.85505	3.73673	3.92789	NA	FALSE	NA	NA	NA	NA	NA	NA	NA	NA	NA	ENSG00000224805	ENSG00000224805	Unknown
CUST_12827_PI426352793	0.0350773	1.46055	up	46.2963	37.7726	36.1509	46.4355	15.1381	24.0807	33.6621	38.5155	45.4658	5.38336	5.13876	5.54213	5.06006	4.73036	4.51943	4.69517	5.02306	5.28456	NA	FALSE	NA	NA	NA	NA	NA	NA	NA	NA	NA	ENST00000529607	ENST00000529607	Unknown
CUST_1283_PI426352793	0.0116447	1.71262	up	24.0301	21.6359	1.97481	47.6927	10.4913	18.9141	19.7161	32.6375	32.4735	4.35999	4.34028	2.71932	5.11053	4.15815	4.12839	3.84286	4.75309	4.77056	NA	FALSE	NA	NA	NA	NA	NA	NA	NA	NA	NA	ENST00000499483	ENST00000499483	Unknown
CUST_12831_PI426352793	0.0156364	1.21198	up	14.5774	47.8061	35.1213	48.2711	20.8915	37.3102	45.575	51.922	51.5063	3.62746	5.45842	5.51945	5.12945	5.25283	5.24788	5.18398	5.51622	5.47039	NA	FALSE	NA	NA	NA	NA	NA	NA	NA	NA	NA	ENST00000529607	ENST00000529607	Unknown
CUST_12853_PI426352795	0.0152448	2.22602	up	41.5072	130.73	118.006	43.0977	36.8077	54.1306	82.1209	165.951	135.567	5.20831	6.75869	6.71897	4.92777	6.2792	5.88006	6.06409	7.35214	6.90094	NA	FALSE	NA	NA	NA	NA	NA	NA	NA	NA	NA	ENSG00000230526	ENSG00000230526	Unknown
CUST_12854_PI426352795	0.0155134	1.75292	up	8.89921	135.423	102.989	55.0801	42.2667	68.6038	88.4743	149.097	132.678	2.75582	6.80326	6.57543	5.35393	6.52527	6.2652	6.16727	7.18777	6.86421	NA	FALSE	NA	NA	NA	NA	NA	NA	NA	NA	NA	ENSG00000230526	ENSG00000230526	Unknown
CUST_12855_PI426352795	0.00483382	1.68004	up	54.9222	110.454	111.047	37.6408	38.3963	74.9372	93.7977	131.763	158.52	5.64369	6.54319	6.65413	4.68172	6.35499	6.40773	6.24871	7.02833	7.12511	NA	FALSE	NA	NA	NA	NA	NA	NA	NA	NA	NA	ENSG00000230526	ENSG00000230526	Unknown
CUST_12858_PI426352795	0.0136556	2.05475	up	48.2884	125.786	111.089	42.866	37.2865	72.361	84.7329	174.597	154.856	5.44734	6.71323	6.6557	4.91783	6.3025	6.34886	6.10749	7.43752	7.09676	NA	FALSE	NA	NA	NA	NA	NA	NA	NA	NA	NA	ENSG00000230526	ENSG00000230526	Unknown
CUST_12859_PI426352795	0.0244981	1.70473	up	65.212	108.132	99.6515	41.7043	78.4946	77.5388	86.9437	148.441	140.853	5.8824	6.51673	6.53939	4.86844	7.64619	6.46089	6.14127	7.18084	6.96041	NA	FALSE	NA	NA	NA	NA	NA	NA	NA	NA	NA	ENSG00000230526	ENSG00000230526	Unknown
CUST_12860_PI426352795	0.0314116	1.75021	up	65.1821	145.743	97.0288	61.7096	46.7894	80.0971	88.7081	160.03	144.898	5.88183	6.8977	6.51429	5.55448	6.71037	6.51465	6.17153	7.29923	7.00201	NA	FALSE	NA	NA	NA	NA	NA	NA	NA	NA	NA	ENSG00000230526	ENSG00000230526	Unknown
CUST_12862_PI426352795	0.0498697	1.78331	up	47.8105	120.364	87.2154	48.5053	36.5709	72.0086	79.4267	154.65	124.532	5.43256	6.65305	6.40251	5.14	6.2652	6.33855	6.01342	7.24709	6.774	NA	FALSE	NA	NA	NA	NA	NA	NA	NA	NA	NA	ENSG00000230526	ENSG00000230526	Unknown
CUST_12863_PI426352795	0.0325717	1.19667	up	36.046	24.3659	2.61893	45.5559	21.5835	29.0825	33.9073	38.1299	38.7981	4.99187	4.5106	3.22107	5.02436	5.30837	4.82132	4.70802	5.00368	5.04371	NA	FALSE	NA	NA	NA	NA	NA	NA	NA	NA	NA	ENSG00000237579	ENSG00000237579	Unknown
CUST_12873_PI426352795	0.00741845	2.20105	up	25.7933	34.0172	58.3219	27.9573	7.38382	23.0626	30.0891	49.4362	64.2885	4.47098	4.993	5.98913	4.17679	3.30551	4.4461	4.51261	5.44112	5.79397	NA	FALSE	NA	NA	NA	NA	NA	NA	NA	NA	NA	ENSG00000225339	ENSG00000225339	Unknown
CUST_12874_PI426352795	0.0220623	1.52893	up	86.0108	98.4554	138.901	91.6555	20.4267	75.6367	89.4438	116.657	144.647	6.27675	6.39611	6.90661	6.24039	5.21189	6.42389	6.18452	6.83449	6.99897	NA	FALSE	NA	NA	NA	NA	NA	NA	NA	NA	NA	ENSG00000225339	ENSG00000225339	Unknown
CUST_12875_PI426352795	0.00179673	1.84414	up	74.7556	99.6676	133.496	86.4597	32.5338	54.5568	79.828	119.569	127.476	6.07331	6.41235	6.8613	6.13699	6.0464	5.89513	6.02119	6.87431	6.80791	NA	FALSE	NA	NA	NA	NA	NA	NA	NA	NA	NA	ENSG00000225339	ENSG00000225339	Unknown
CUST_12876_PI426352795	0.0164441	2.54491	up	45.975	87.3447	130.556	40.3399	11.2877	30.6862	50.132	81.9551	116.995	5.37135	6.23599	6.82927	4.8102	4.26749	4.91241	5.33215	6.26323	6.67656	NA	FALSE	NA	NA	NA	NA	NA	NA	NA	NA	NA	ENSG00000225339	ENSG00000225339	Unknown
CUST_1289_PI426352793	0.043339	1.19831	up	13.4784	24.9016	3.32151	34.4121	22.0849	17.6352	22.3384	25.7471	22.831	3.51482	4.54399	3.47662	4.52822	5.34489	4.02268	4.03993	4.36427	4.22035	NA	FALSE	NA	NA	NA	NA	NA	NA	NA	NA	NA	ENST00000499483	ENST00000499483	Unknown
CUST_12943_PI426352795	0.0305816	1.26497	up	9.58014	22.5551	9.91542	42.7607	6.88761	22.5112	26.4964	32.9793	29.74	2.84744	4.39775	4.48289	4.91265	3.07508	4.40753	4.31144	4.76833	4.62883	NA	FALSE	NA	NA	NA	NA	NA	NA	NA	NA	NA	ENSG00000239664	ENSG00000239664	Unknown
CUST_12944_PI426352795	0.0219888	1.97272	up	38.3211	24.4711	10.0677	47.4143	42.192	23.2879	22.2464	40.8842	46.9622	5.08871	4.51652	4.49663	5.0988	6.5207	4.46149	4.03259	5.12193	5.33253	NA	FALSE	NA	NA	NA	NA	NA	NA	NA	NA	NA	ENSG00000239664	ENSG00000239664	Unknown
CUST_12970_PI426352795	0.0105118	1.45798	up	26.478	22.0367	10.2527	70.7418	24.5418	34.4121	41.5046	57.7121	53.6233	4.50866	4.36398	4.51272	5.79301	5.53304	5.10973	5.03326	5.69728	5.53366	NA	FALSE	NA	NA	NA	NA	NA	NA	NA	NA	NA	ENSG00000231666	ENSG00000231666	Unknown
CUST_13006_PI426352793	0.0364239	2.17192	up	7.29669	7.73914	1.756	16.4418	46.8413	6.98408	7.13269	21.5706	12.6932	2.42961	2.68312	2.52802	3.34772	6.71171	2.62914	2.58748	4.06462	3.38993	NA	FALSE	NA	NA	NA	NA	NA	NA	NA	NA	NA	ENST00000513271	ENST00000513271	Unknown
CUST_1301_PI426352793	0.0224046	1.45562	up	36.7775	36.3828	28.6269	50.5276	29.801	34.1506	37.3169	50.4067	54.9598	5.02252	5.08802	5.34143	5.20904	5.88764	5.09515	4.86049	5.46949	5.56942	NA	FALSE	NA	NA	NA	NA	NA	NA	NA	NA	NA	ENST00000499057	ENST00000499057	Unknown
CUST_13053_PI426352793	0.0251182	1.59755	up	18.6414	13.8249	1.95222	45.6545	22.4619	16.4556	20.5612	32.7324	25.967	3.97388	3.6911	2.69825	5.02908	5.37755	3.91581	3.90614	4.75771	4.41597	NA	FALSE	NA	NA	NA	NA	NA	NA	NA	NA	NA	ENST00000510317	ENST00000510317	Unknown
CUST_1309_PI426352793	0.0280085	1.72975	up	28.1087	16.8226	14.5957	16.8025	23.547	12.2423	20.6396	28.6206	26.5997	4.603	3.96349	4.79953	3.38342	5.45744	3.49676	3.91224	4.53427	4.45586	NA	FALSE	NA	NA	NA	NA	NA	NA	NA	NA	NA	ENST00000499057	ENST00000499057	Unknown
CUST_13128_PI426352795	0.000173	6.63934	up	8.4665	13.828	15.5081	77.9924	18.0416	7.47853	9.54007	55.5033	52.3824	2.70741	3.69147	4.8493	5.97004	5.00948	2.75425	2.90824	5.62752	5.49705	NA	FALSE	NA	NA	NA	NA	NA	NA	NA	NA	NA	ENSG00000237626	ENSG00000237626	Unknown
CUST_13146_PI426352795	0.0328189	1.86551	up	22.2702	30.7431	10.5426	40.1317	3.49585	24.4608	24.1031	48.7817	39.57	4.24547	4.84614	4.53588	4.80104	2.43343	4.54335	4.15476	5.41928	5.07797	NA	FALSE	NA	NA	NA	NA	NA	NA	NA	NA	NA	ENSG00000231605	ENSG00000231605	Unknown
CUST_13174_PI426352795	0.0355937	1.4622	up	39.6772	19.1132	15.1829	36.043	11.1521	20.9673	31.6457	39.1555	36.2695	5.14218	4.15958	4.8332	4.6056	4.24919	4.29562	4.59363	5.0485	4.93704	NA	FALSE	NA	NA	NA	NA	NA	NA	NA	NA	NA	ENSG00000185044	ENSG00000185044	Unknown
CUST_13216_PI426352795	0.000354	2.02745	up	9.05471	6.88011	1.75844	10.7334	52.3123	6.31126	6.537	15.1303	13.5434	2.77175	2.50998	2.52953	2.88132	6.92171	2.48977	2.47882	3.53195	3.47597	NA	FALSE	NA	NA	NA	NA	NA	NA	NA	NA	NA	ENSG00000231298	ENSG00000231298	Unknown
CUST_13226_PI426352793	0.0456517	1.71829	up	38.1558	35.4048	4.63304	60.398	22.1308	25.3216	23.8981	44.5598	38.5349	5.08101	5.05101	3.79933	5.51563	5.34924	4.599	4.14051	5.26873	5.03274	NA	FALSE	NA	NA	NA	NA	NA	NA	NA	NA	NA	ENST00000511131	ENST00000511131	Unknown
CUST_13229_PI426352795	0.0127017	1.4826	up	31.6281	33.5246	1.81628	47.5684	5.16453	21.8441	31.0642	38.9357	38.2766	4.78608	4.9739	2.57927	5.10503	2.70793	4.35882	4.56643	5.03861	5.02291	NA	FALSE	NA	NA	NA	NA	NA	NA	NA	NA	NA	ENSG00000228718	ENSG00000228718	Unknown
CUST_13240_PI426352795	0.000379	4.05368	up	12.726	7.33115	10.7071	20.3058	7.088	6.9285	7.11737	32.0222	27.8273	3.4372	2.60186	4.54915	3.67107	3.16693	2.6172	2.58528	4.71834	4.52261	NA	FALSE	NA	NA	NA	NA	NA	NA	NA	NA	NA	ENSG00000236145	ENSG00000236145	Unknown
CUST_13243_PI426352793	0.0195323	2.81487	up	13.0589	17.8051	12.6733	16.5825	3.40736	14.2883	10.9439	35.2212	34.0814	3.47164	4.05121	4.68468	3.36137	2.4201	3.71444	3.01411	4.87167	4.84302	NA	FALSE	NA	NA	NA	NA	NA	NA	NA	NA	NA	ENST00000529811	ENST00000529811	Unknown
CUST_13320_PI426352795	0.0163856	1.43121	up	43.8444	12.7686	1.58031	49.183	26.7062	16.4375	22.0737	26.2087	28.7407	5.2949	3.57951	2.34747	5.16638	5.67758	3.91431	4.0191	4.3932	4.57467	NA	FALSE	NA	NA	NA	NA	NA	NA	NA	NA	NA	ENSG00000227704	ENSG00000227704	Unknown
CUST_1336_PI426352793	0.0362456	1.64766	up	10.6182	22.9056	15.5058	30.8315	10.8479	18.3394	19.6798	28.1337	34.4133	3.20203	4.42188	4.849	4.34046	4.20967	4.08163	3.84001	4.50419	4.85829	NA	FALSE	NA	NA	NA	NA	NA	NA	NA	NA	NA	ENST00000499008	ENST00000499008	Unknown
CUST_13361_PI426352795	0.0140114	1.3599	up	43.0357	34.8039	15.3191	49.2167	11.6016	31.3982	37.0546	48.404	45.3738	5.26565	5.0256	4.84074	5.16808	4.3087	4.95064	4.84988	5.40605	5.28147	NA	FALSE	NA	NA	NA	NA	NA	NA	NA	NA	NA	ENSG00000236169	ENSG00000236169	Unknown
CUST_13392_PI426352793	0.0276409	1.37776	up	25.2538	16.9285	3.68959	25.7555	47.1788	16.6322	18.579	23.7934	25.4081	4.43814	3.97383	3.58125	4.04747	6.72423	3.93337	3.75573	4.23031	4.38344	NA	FALSE	NA	NA	NA	NA	NA	NA	NA	NA	NA	ENST00000527253	ENST00000527253	Unknown
CUST_13393_PI426352793	0.0347566	1.45889	up	30.2953	25.7965	5.50561	44.1883	23.3647	20.2872	30.7852	36.2225	36.8018	4.71834	4.59251	3.96068	4.96976	5.44305	4.24091	4.55062	4.91891	4.96237	NA	FALSE	NA	NA	NA	NA	NA	NA	NA	NA	NA	ENST00000527253	ENST00000527253	Unknown
CUST_13406_PI426352795	0.00848553	2.52053	up	17.4909	39.5711	13.1143	95.3728	27.0081	24.8657	35.0665	78.8843	64.4044	3.88373	5.20455	4.71324	6.30988	5.7006	4.57026	4.76092	6.20184	5.79679	NA	FALSE	NA	NA	NA	NA	NA	NA	NA	NA	NA	ENSG00000228488	ENSG00000228488	Unknown
CUST_13423_PI426352795	0.0457421	1.1848	up	26.4805	33.2075	7.24341	52.3943	13.3556	33.4403	39.6676	45.2972	43.2392	4.50883	4.9591	4.21146	5.27239	4.53135	5.06308	4.95505	5.29553	5.21189	NA	FALSE	NA	NA	NA	NA	NA	NA	NA	NA	NA	ENSG00000237590	ENSG00000237590	Unknown
CUST_13428_PI426352795	0.0347299	1.47417	up	7.36093	14.301	9.26465	43.8629	9.75661	25.1219	27.488	41.7245	35.8277	2.4559	3.73685	4.424	4.95859	4.04691	4.58638	4.37081	5.15808	4.91891	NA	FALSE	NA	NA	NA	NA	NA	NA	NA	NA	NA	ENSG00000237590	ENSG00000237590	Unknown
CUST_13446_PI426352793	0.0207475	1.84078	up	40.9793	20.3478	15.2124	33.2934	8.02437	16.6949	17.0199	28.4808	33.0597	5.18984	4.25269	4.83459	4.47557	3.58125	3.93924	3.62234	4.52556	4.79664	NA	FALSE	NA	NA	NA	NA	NA	NA	NA	NA	NA	ENST00000530346	ENST00000530346	Unknown
CUST_13462_PI426352795	0.0471132	1.30126	up	31.827	39.3006	3.58323	55.38	25.3697	46.4634	51.956	65.9888	66.5727	4.79547	5.19407	3.55256	5.36434	5.58885	5.61726	5.38614	5.91681	5.84641	NA	FALSE	NA	NA	NA	NA	NA	NA	NA	NA	NA	ENSG00000234170	ENSG00000234170	Unknown
CUST_13467_PI426352793	0.0272925	1.22656	up	77.6234	85.0078	44.6622	66.5485	24.8577	55.7572	78.8251	84.822	85.4176	6.13268	6.20415	5.73678	5.68575	5.55682	5.93029	6.00115	6.31541	6.20527	NA	FALSE	NA	NA	NA	NA	NA	NA	NA	NA	NA	ENST00000512225	ENST00000512225	Unknown
CUST_13492_PI426352793	0.0181024	2.12711	up	16.1128	19.6625	2.07001	44.4303	7.50191	16.4633	15.6722	36.4485	30.4179	3.76928	4.2043	2.80474	4.98007	3.35979	3.91643	3.50173	4.93021	4.66574	NA	FALSE	NA	NA	NA	NA	NA	NA	NA	NA	NA	ENST00000510703	ENST00000510703	Unknown
CUST_13501_PI426352793	0.0285722	1.72121	up	36.7101	15.7915	1.7375	45.489	10.6205	22.7769	29.0868	49.3254	38.0918	5.0207	3.87256	2.51517	5.02086	4.17757	4.42651	4.45948	5.43696	5.01587	NA	FALSE	NA	NA	NA	NA	NA	NA	NA	NA	NA	ENST00000512555	ENST00000512555	Unknown
CUST_13588_PI426352793	0.0091485	3.83432	up	29.4317	13.248	3.64984	51.9534	19.9344	7.08899	12.1634	39.6345	28.9586	4.67367	3.63291	3.57073	5.25654	5.17493	2.65013	3.12886	5.06811	4.58882	NA	FALSE	NA	NA	NA	NA	NA	NA	NA	NA	NA	ENST00000510765	ENST00000510765	Unknown
CUST_13630_PI426352793	0.0248811	3.1385	up	29.2471	30.9777	55.175	55.9541	73.4821	23.8592	28.4771	57.5307	106.883	4.66443	4.85618	5.93571	5.38322	7.52815	4.50346	4.4269	5.68916	6.54136	NA	FALSE	NA	NA	NA	NA	NA	NA	NA	NA	NA	ENST00000509791	ENST00000509791	Unknown
CUST_13631_PI426352793	0.012825	5.45509	up	34.8132	42.8307	98.8451	133.247	86.9548	35.5479	40.3645	133.23	295.659	4.94162	5.313	6.53155	6.81942	7.81942	5.16557	4.98464	7.04195	8.00347	NA	FALSE	NA	NA	NA	NA	NA	NA	NA	NA	NA	ENST00000509791	ENST00000509791	Unknown
CUST_13652_PI426352793	0.0250955	1.52374	up	37.0003	33.8091	8.39104	59.3445	17.8343	31.0959	32.8135	46.6056	51.213	5.03135	4.98446	4.34005	5.4855	4.99001	4.93486	4.65384	5.34316	5.46078	NA	FALSE	NA	NA	NA	NA	NA	NA	NA	NA	NA	ENST00000515713	ENST00000515713	Unknown
CUST_13705_PI426352793	0.0070574	1.31628	up	85.1659	49.3305	28.1141	96.8544	73.8322	48.7871	67.6695	76.6627	80.816	6.26282	5.49929	5.32592	6.33305	7.54178	5.70011	5.78214	6.15352	6.12165	NA	FALSE	NA	NA	NA	NA	NA	NA	NA	NA	NA	ENST00000514692	ENST00000514692	Unknown
CUST_13780_PI426352793	0.0232838	1.2979	up	52.7068	69.9008	41.704	56.5608	11.2715	36.2583	46.5098	56.7939	52.4596	5.57888	5.95096	5.67212	5.4043	4.26548	5.19798	5.2144	5.66592	5.49881	NA	FALSE	NA	NA	NA	NA	NA	NA	NA	NA	NA	ENST00000514257	ENST00000514257	Unknown
CUST_13821_PI426352795	0.0376541	1.34497	up	52.8777	39.9432	2.15289	84.6162	30.3937	41.68	46.0918	60.5592	60.9923	5.5855	5.21705	2.92572	6.10161	5.92033	5.43973	5.20057	5.78072	5.71472	NA	FALSE	NA	NA	NA	NA	NA	NA	NA	NA	NA	ENSG00000233154	ENSG00000233154	Unknown
CUST_1384_PI426352793	0.0171764	1.23781	up	36.2546	43.4977	11.8494	66.4252	29.3192	29.0647	34.2279	40.3684	39.1964	5.0018	5.33532	4.63122	5.68256	5.86072	4.8203	4.72283	5.09804	5.06068	NA	FALSE	NA	NA	NA	NA	NA	NA	NA	NA	NA	ENST00000499589	ENST00000499589	Unknown
CUST_13860_PI426352793	0.00819657	1.51289	up	46.365	33.433	25.8259	46.9918	17.1295	28.1361	38.3971	47.4485	52.1888	5.38614	4.96989	5.25963	5.08153	4.92625	4.76699	4.90266	5.37281	5.49145	NA	FALSE	NA	NA	NA	NA	NA	NA	NA	NA	NA	ENST00000511192	ENST00000511192	Unknown
CUST_13861_PI426352795	0.0094164	1.37706	up	19.191	31.4442	14.951	67.38	25.5675	30.6199	35.3298	45.6847	45.816	4.01613	4.8793	4.8203	5.70876	5.60341	4.90913	4.77295	5.31034	5.2949	NA	FALSE	NA	NA	NA	NA	NA	NA	NA	NA	NA	ENSG00000225292	ENSG00000225292	Unknown
CUST_13866_PI426352795	0.0109448	1.45609	up	50.5353	35.8967	1.57026	52.0199	8.26746	22.3779	25.1605	35.4124	33.64	5.51409	5.06929	2.33637	5.25839	3.67362	4.39784	4.22383	4.88182	4.82404	NA	FALSE	NA	NA	NA	NA	NA	NA	NA	NA	NA	ENSG00000223408	ENSG00000223408	Unknown
CUST_13876_PI426352793	0.01172	2.78198	up	31.0446	14.1142	20.6657	44.4925	9.81552	7.68291	11.4331	30.8671	21.818	4.75476	3.71732	5.07664	4.9824	4.0569	2.80145	3.058	4.65754	4.15413	NA	FALSE	NA	NA	NA	NA	NA	NA	NA	NA	NA	ENST00000527406	ENST00000527406	Unknown
CUST_13899_PI426352795	0.0308076	1.35851	up	190.609	289.632	205.372	235.243	88.4804	274.734	338.176	425.596	462.795	7.35138	7.88613	7.3804	7.65629	7.84601	8.38532	8.16664	8.76015	8.67586	NA	FALSE	NA	NA	NA	NA	NA	NA	NA	NA	NA	ENSG00000234506	ENSG00000234506	Unknown
CUST_13901_PI426352795	0.0482555	1.52407	up	84.4084	261.205	202.631	199.147	131.073	252.582	285.74	430.672	440.274	6.25013	7.73019	7.36417	7.42262	8.4615	8.26335	7.89669	8.77671	8.59919	NA	FALSE	NA	NA	NA	NA	NA	NA	NA	NA	NA	ENSG00000234506	ENSG00000234506	Unknown
CUST_13919_PI426352795	0.0323741	1.76196	up	63.9819	42.0287	20.3361	65.7496	23.5223	35.0114	52.0326	82.7764	68.3654	5.85907	5.28762	5.06441	5.66338	5.45565	5.13935	5.3886	6.27777	5.88455	NA	FALSE	NA	NA	NA	NA	NA	NA	NA	NA	NA	ENSG00000225554	ENSG00000225554	Unknown
CUST_13932_PI426352793	0.0349901	1.2514	up	472.485	282.389	328.887	343.508	51.1376	145.459	197.653	218.034	231.073	8.54531	7.84964	7.97065	8.22412	6.88226	7.43585	7.33563	7.77873	7.63984	NA	FALSE	NA	NA	NA	NA	NA	NA	NA	NA	NA	ENST00000525656	ENST00000525656	Unknown
CUST_13937_PI426352795	0.0303989	1.76971	up	23.6887	30.2152	15.9896	32.1964	12.1336	15.4842	26.0169	34.5763	35.6971	4.33675	4.81989	4.87474	4.41563	4.38234	3.82827	4.2796	4.84199	4.91291	NA	FALSE	NA	NA	NA	NA	NA	NA	NA	NA	NA	ENSG00000236481	ENSG00000236481	Unknown
CUST_13974_PI426352795	0.0379562	1.19644	up	635.769	445.032	529.971	771.499	298.059	353.376	540.782	529.019	593.353	8.95598	8.47818	8.57544	9.3729	9.61744	8.74565	8.86887	9.08986	9.04215	NA	FALSE	NA	NA	NA	NA	NA	NA	NA	NA	NA	ENSG00000237292	ENSG00000237292	Unknown
CUST_13997_PI426352795	0.0101486	1.44241	up	36.5147	25.4168	12.2183	38.6654	24.7789	16.1331	19.1397	27.1203	24.0419	5.01256	4.56904	4.65567	4.73143	5.55168	3.88709	3.79766	4.44382	4.29789	NA	FALSE	NA	NA	NA	NA	NA	NA	NA	NA	NA	ENSG00000226380	ENSG00000226380	Unknown
CUST_14073_PI426352795	0.0373043	1.43707	up	31.355	45.2652	68.1582	16.8074	5.75771	43.748	54.5737	64.0111	83.3691	4.77185	5.39004	6.14814	3.38379	2.77339	5.52277	5.46293	5.86444	6.16753	NA	FALSE	NA	NA	NA	NA	NA	NA	NA	NA	NA	ENSG00000213863	ENSG00000213863	Unknown
CUST_14245_PI426352795	0.00552666	1.40363	up	196.449	232.86	215.982	188.772	49.578	137.101	184.442	221.843	250.088	7.3884	7.56657	7.44391	7.34734	6.82214	7.34291	7.24039	7.8001	7.76153	NA	FALSE	NA	NA	NA	NA	NA	NA	NA	NA	NA	ENSG00000230555	ENSG00000230555	Unknown
CUST_14246_PI426352795	0.04444	1.4074	up	8.21004	207.117	194.046	226.902	61.9757	143.145	194.543	254.88	242.016	2.67458	7.39699	7.31945	7.60346	7.2282	7.41229	7.31301	8.00455	7.70681	NA	FALSE	NA	NA	NA	NA	NA	NA	NA	NA	NA	ENSG00000230555	ENSG00000230555	Unknown
CUST_14248_PI426352795	0.0150699	1.42975	up	219.761	243.618	201.6	153.317	38.7644	152.568	212.863	270.081	274.322	7.52768	7.63309	7.35893	7.03448	6.36785	7.50229	7.44011	8.08243	7.8915	NA	FALSE	NA	NA	NA	NA	NA	NA	NA	NA	NA	ENSG00000230555	ENSG00000230555	Unknown
CUST_14249_PI426352795	0.0107349	1.39981	up	194.102	223.619	182.594	168.342	48.7949	141.254	193.388	237.025	251.615	7.37151	7.50844	7.24824	7.16996	6.7935	7.39285	7.30219	7.89712	7.76838	NA	FALSE	NA	NA	NA	NA	NA	NA	NA	NA	NA	ENSG00000230555	ENSG00000230555	Unknown
CUST_14250_PI426352795	0.0388474	1.49213	up	171.39	187.822	171.601	171.844	48.3984	140.592	170.517	243.792	242.825	7.21379	7.2473	7.17046	7.19866	6.77427	7.38493	7.12027	7.94441	7.71553	NA	FALSE	NA	NA	NA	NA	NA	NA	NA	NA	NA	ENSG00000230555	ENSG00000230555	Unknown
CUST_14251_PI426352795	0.0371174	1.44178	up	170.842	213.473	182.179	167.449	69.2246	137.017	170.865	233.041	232.112	7.20709	7.43752	7.24402	7.16434	7.42967	7.34199	7.1229	7.87084	7.64975	NA	FALSE	NA	NA	NA	NA	NA	NA	NA	NA	NA	ENSG00000230555	ENSG00000230555	Unknown
CUST_14253_PI426352795	0.0151683	1.38231	up	171.108	223.445	165.234	167.615	33.056	138.942	197.112	238.273	244.765	7.21039	7.50728	7.11919	7.16569	6.07562	7.36714	7.33271	7.90446	7.72955	NA	FALSE	NA	NA	NA	NA	NA	NA	NA	NA	NA	ENSG00000230555	ENSG00000230555	Unknown
CUST_14254_PI426352795	0.0381154	1.37	up	182.22	211.92	170.803	154.809	51.2075	138.25	189.351	237.237	231.437	7.29178	7.42392	7.16434	7.05043	6.88483	7.35726	7.27721	7.8988	7.64402	NA	FALSE	NA	NA	NA	NA	NA	NA	NA	NA	NA	ENSG00000230555	ENSG00000230555	Unknown
CUST_14326_PI426352793	0.0371447	1.2761	up	38.3511	26.2328	6.71238	41.9889	19.2344	26.8727	32.953	40.9847	36.1432	5.0904	4.61837	4.14839	4.88146	5.11541	4.69343	4.66175	5.12608	4.93259	NA	FALSE	NA	NA	NA	NA	NA	NA	NA	NA	NA	ENST00000513358	ENST00000513358	Unknown
CUST_14348_PI426352793	0.0123346	1.21939	up	25.4059	26.9149	6.96635	42.9774	19.3856	31.6334	41.4448	45.1793	45.278	4.44701	4.65746	4.17845	4.92338	5.12906	4.96455	5.03095	5.2892	5.27862	NA	FALSE	NA	NA	NA	NA	NA	NA	NA	NA	NA	ENST00000513498	ENST00000513498	Unknown
CUST_14355_PI426352795	0.00417538	1.54933	up	31.4254	48.3035	71.9919	35.3188	30.987	40.9701	51.8636	67.6693	79.4281	4.77531	5.4719	6.20204	4.57163	5.95974	5.41068	5.38336	5.96091	6.09643	NA	FALSE	NA	NA	NA	NA	NA	NA	NA	NA	NA	ENSG00000224813	ENSG00000224813	Unknown
CUST_14356_PI426352795	0.00691334	1.6467	up	37.8374	39.8519	55.7871	41.9224	48.1335	37.3729	50.066	65.8488	80.0458	5.06761	5.21402	5.94612	4.87898	6.76069	5.24972	5.33055	5.91332	6.10611	NA	FALSE	NA	NA	NA	NA	NA	NA	NA	NA	NA	ENSG00000224813	ENSG00000224813	Unknown
CUST_14359_PI426352795	0.0163923	1.88332	up	42.6561	40.7179	57.5581	24.1165	22.4494	27.8903	43.1228	58.9037	71.0289	5.25272	5.24258	5.97607	3.93635	5.37634	4.75468	5.09231	5.73615	5.9374	NA	FALSE	NA	NA	NA	NA	NA	NA	NA	NA	NA	ENSG00000224813	ENSG00000224813	Unknown
CUST_14364_PI426352793	0.00608105	1.54339	up	80.7088	33.5454	39.4646	79.7836	4.30054	43.1259	55.3673	78.8185	76.1246	6.18952	4.97468	5.62334	6.00432	2.58259	5.49881	5.48532	6.20071	6.03564	NA	FALSE	NA	NA	NA	NA	NA	NA	NA	NA	NA	ENST00000526617	ENST00000526617	Unknown
CUST_14364_PI426352795	0.00015	2.87343	up	40.8012	29.6811	62.7032	49.049	18.1445	31.1613	37.4946	89.9458	99.7629	5.18189	4.79423	6.06559	5.16279	5.01872	4.93851	4.86791	6.41498	6.43698	NA	FALSE	NA	NA	NA	NA	NA	NA	NA	NA	NA	ENSG00000224813	ENSG00000224813	Unknown
CUST_14420_PI426352795	0.00697358	1.40755	up	54.8696	31.7946	16.0106	65.5911	31.4882	36.9498	50.454	61.8157	62.4256	5.64179	4.89547	4.87591	5.65992	5.98578	5.23022	5.3424	5.80995	5.74903	NA	FALSE	NA	NA	NA	NA	NA	NA	NA	NA	NA	ENSG00000225328	ENSG00000225328	Unknown
CUST_14424_PI426352795	0.0101026	1.28437	up	55.617	32.0587	12.4712	66.7515	39.7773	30.9133	38.0083	45.7558	43.5783	5.66073	4.90828	4.67125	5.69126	6.40967	4.92562	4.88895	5.31264	5.22404	NA	FALSE	NA	NA	NA	NA	NA	NA	NA	NA	NA	ENSG00000225328	ENSG00000225328	Unknown
CUST_14446_PI426352795	0.0199624	1.38475	up	45.4354	17.7088	1.69661	42.0774	21.0967	15.141	19.188	22.942	25.2112	5.35376	4.0436	2.47612	4.88515	5.26941	3.79783	3.80197	4.16708	4.37198	NA	FALSE	NA	NA	NA	NA	NA	NA	NA	NA	NA	ENSG00000229557	ENSG00000229557	Unknown
CUST_14486_PI426352795	0.00614943	1.6434	up	36.1665	25.5928	11.3282	32.4683	7.89458	12.533	18.1562	25.835	24.3087	4.99791	4.58007	4.59633	4.42958	3.52855	3.53136	3.72087	4.37015	4.31544	NA	FALSE	NA	NA	NA	NA	NA	NA	NA	NA	NA	ENSG00000235860	ENSG00000235860	Unknown
CUST_14518_PI426352795	0.00689212	1.34924	up	22.555	21.8907	1.94036	35.6806	19.2935	23.3773	30.8497	37.3791	35.7572	4.26343	4.35515	2.68828	4.58799	5.1211	4.46661	4.55394	4.96885	4.91599	NA	FALSE	NA	NA	NA	NA	NA	NA	NA	NA	NA	ENSG00000236303	ENSG00000236303	Unknown
CUST_14558_PI426352795	0.0327924	3.41475	up	7.31595	16.0465	18.855	8.18734	4.44888	6.85141	14.6058	27.0939	40.12	2.43763	3.89466	5.00655	2.3207	2.608	2.60111	3.39528	4.44206	5.0979	NA	FALSE	NA	NA	NA	NA	NA	NA	NA	NA	NA	ENSG00000236427	ENSG00000236427	Unknown
CUST_14563_PI426352793	0.0166995	1.20597	up	40.4449	16.6846	18.9649	23.8732	7.01666	18.7848	23.7018	26.9339	24.9243	5.17075	3.9525	5.01062	3.91948	3.13392	4.11662	4.12937	4.43194	4.35443	NA	FALSE	NA	NA	NA	NA	NA	NA	NA	NA	NA	ENST00000533653	ENST00000533653	Unknown
CUST_14565_PI426352795	0.00392239	3.0245	up	39.851	46.0008	30.3309	28.3119	15.1809	47.5938	50.2617	127.992	169.3	5.14908	5.41035	5.38819	4.19639	4.73461	5.65897	5.33594	6.9775	7.2108	NA	FALSE	NA	NA	NA	NA	NA	NA	NA	NA	NA	ENSG00000234362	ENSG00000234362	Unknown
CUST_14566_PI426352795	0.00343547	4.05483	up	29.9248	17.1375	18.6379	47.3956	8.12962	38.7164	63.2294	167.259	236.44	4.7001	3.99109	4.99746	5.0979	3.62159	5.31407	5.6867	7.36596	7.67409	NA	FALSE	NA	NA	NA	NA	NA	NA	NA	NA	NA	ENSG00000234362	ENSG00000234362	Unknown
CUST_14567_PI426352795	0.0334697	2.13396	up	41.4953	35.1351	8.03762	47.4083	20.9233	55.8061	56.6969	99.4113	150.785	5.20794	5.04003	4.30355	5.09817	5.25498	5.93132	5.52168	6.57606	7.06401	NA	FALSE	NA	NA	NA	NA	NA	NA	NA	NA	NA	ENSG00000234362	ENSG00000234362	Unknown
CUST_14568_PI426352795	0.0216055	4.38057	up	23.2081	21.7308	13.5072	28.5309	17.1225	20.4335	43.3296	94.817	157.375	4.30562	4.34704	4.7368	4.21112	4.92562	4.25376	5.10014	6.50059	7.11554	NA	FALSE	NA	NA	NA	NA	NA	NA	NA	NA	NA	ENSG00000234362	ENSG00000234362	Unknown
CUST_14569_PI426352795	0.0125632	6.66467	up	9.15354	6.36373	7.17947	10.9492	7.97189	5.86233	8.20499	34.0934	65.5175	2.78272	2.38104	4.2043	2.89526	3.55896	2.37949	2.79316	4.82076	5.82496	NA	FALSE	NA	NA	NA	NA	NA	NA	NA	NA	NA	ENSG00000234362	ENSG00000234362	Unknown
CUST_14571_PI426352795	0.000178	2.34674	up	15.7278	6.7343	5.50625	11.1936	4.84024	12.2423	15.4109	31.687	31.883	3.73349	2.47791	3.96075	2.91046	2.66908	3.49688	3.47992	4.69915	4.73896	NA	FALSE	NA	NA	NA	NA	NA	NA	NA	NA	NA	ENSG00000234362	ENSG00000234362	Unknown
CUST_14573_PI426352795	0.0345143	2.54148	up	14.556	9.27659	3.35778	8.47517	6.91711	11.8892	22.9208	35.0296	48.0077	3.62503	3.16258	3.48812	2.39621	3.08689	3.45683	4.07806	4.86353	5.36269	NA	FALSE	NA	NA	NA	NA	NA	NA	NA	NA	NA	ENSG00000234362	ENSG00000234362	Unknown
CUST_14582_PI426352793	0.0272079	1.92497	up	44.8922	56.0089	49.2051	29.8778	32.6119	23.2553	39.2239	58.3781	54.9277	5.3349	5.66983	5.82474	4.2869	6.05007	4.45963	4.93881	5.72	5.56812	NA	FALSE	NA	NA	NA	NA	NA	NA	NA	NA	NA	ENST00000512777	ENST00000512777	Unknown
CUST_14586_PI426352793	0.0341753	1.29575	up	17.9224	37.1497	33.5097	23.9636	10.8738	18.4557	25.2482	29.8965	26.6704	3.91618	5.11495	5.47824	3.92513	4.21352	4.09118	4.22869	4.60795	4.45948	NA	FALSE	NA	NA	NA	NA	NA	NA	NA	NA	NA	ENST00000512777	ENST00000512777	Unknown
CUST_14608_PI426352793	0.0150875	1.16892	up	28.6763	22.2898	7.92178	50.6613	3.51719	30.9163	39.5405	41.5975	42.1969	4.63557	4.38194	4.29178	5.21317	2.43846	4.92593	4.95092	5.15406	5.17312	NA	FALSE	NA	NA	NA	NA	NA	NA	NA	NA	NA	ENST00000512896	ENST00000512896	Unknown
CUST_14648_PI426352793	0.0084005	1.31088	up	25.9632	24.5351	1.98666	48.1822	9.91608	23.0638	30.3404	35.8921	34.2155	4.47894	4.52122	2.73251	5.12697	4.07278	4.44617	4.52628	4.90439	4.84912	NA	FALSE	NA	NA	NA	NA	NA	NA	NA	NA	NA	ENST00000514902	ENST00000514902	Unknown
CUST_14684_PI426352795	0.0110886	1.37479	up	57.0986	50.117	12.4282	78.9478	34.3365	45.2619	56.4015	72.7608	70.8855	5.69844	5.52356	4.66885	5.98863	6.14912	5.57198	5.51419	6.07075	5.93383	NA	FALSE	NA	NA	NA	NA	NA	NA	NA	NA	NA	ENSG00000236289	ENSG00000236289	Unknown
CUST_14714_PI426352793	0.0100277	2.13568	up	23.3377	26.2418	15.8239	58.6846	28.0577	25.2931	25.6433	55.0261	50.1329	4.31485	4.61882	4.86638	5.46512	5.77494	4.59753	4.25501	5.61337	5.42856	NA	FALSE	NA	NA	NA	NA	NA	NA	NA	NA	NA	ENST00000530825	ENST00000530825	Unknown
CUST_14720_PI426352795	0.021606	1.52986	up	20.6474	12.0161	17.6679	9.56027	7.3456	8.73153	8.72913	14.3719	15.5681	4.13085	3.49484	4.95378	2.82007	3.28665	3.05368	2.84905	3.46327	3.66626	NA	FALSE	NA	NA	NA	NA	NA	NA	NA	NA	NA	ENSG00000226149	ENSG00000226149	Unknown
CUST_14728_PI426352793	0.00752712	6.80346	up	7.38818	15.6471	15.2872	68.9694	22.041	6.77538	14.8442	54.7528	70.9507	2.46726	3.85959	4.83917	5.74989	5.34156	2.58476	3.42194	5.60353	5.93571	NA	FALSE	NA	NA	NA	NA	NA	NA	NA	NA	NA	ENST00000513360	ENST00000513360	Unknown
CUST_14730_PI426352795	0.0414915	1.6613	up	29.1855	18.935	1.99176	54.0856	12.7987	17.5788	26.5535	39.7899	31.5003	4.66175	4.14413	2.73709	5.3237	4.46533	4.01725	4.31506	5.07546	4.72148	NA	FALSE	NA	NA	NA	NA	NA	NA	NA	NA	NA	ENSG00000230866	ENSG00000230866	Unknown
CUST_14745_PI426352795	0.0228084	1.7074	up	9.30016	24.9975	11.1632	30.9714	19.1362	23.2121	24.4399	37.1619	43.3516	2.79937	4.54984	4.58362	4.3482	5.10632	4.45586	4.17732	4.96075	5.21604	NA	FALSE	NA	NA	NA	NA	NA	NA	NA	NA	NA	ENSG00000238078	ENSG00000238078	Unknown
CUST_14755_PI426352793	0.00685084	1.575	up	36.1367	18.6066	2.98411	52.6514	24.3806	24.0933	31.8276	41.1913	46.0294	4.99693	4.11656	3.35842	5.27974	5.51911	4.52025	4.60382	5.13439	5.30039	NA	FALSE	NA	NA	NA	NA	NA	NA	NA	NA	NA	ENST00000525154	ENST00000525154	Unknown
CUST_14778_PI426352793	0.0371542	1.28847	up	44.2434	34.1974	13.9143	33.316	23.9921	36.4577	51.2088	58.3427	55.6753	5.31017	5.00077	4.76036	4.47659	5.49227	5.20766	5.36552	5.71803	5.58648	NA	FALSE	NA	NA	NA	NA	NA	NA	NA	NA	NA	ENST00000527061	ENST00000527061	Unknown
CUST_1480_PI426352795	0.0101878	3.78101	up	10.4266	7.79671	2.17552	46.951	25.8474	7.20906	7.38355	36.2703	22.8835	3.11514	2.69621	2.96153	5.0805	5.62205	2.67522	2.63255	4.92148	4.22383	NA	FALSE	NA	NA	NA	NA	NA	NA	NA	NA	NA	ENSG00000170858	ENSG00000170858	Unknown
CUST_14812_PI426352793	0.01574	1.22061	up	7.82822	16.7197	10.8807	10.8133	4.0316	11.4519	15.3062	16.8919	16.5974	2.60627	3.95517	4.56337	2.88542	2.53399	3.40485	3.46888	3.69595	3.75298	NA	FALSE	NA	NA	NA	NA	NA	NA	NA	NA	NA	ENST00000509775	ENST00000509775	Unknown
CUST_14835_PI426352793	0.00876529	1.55616	up	10.6194	40.6482	39.3247	34.5805	8.80468	22.26	24.6485	35.8716	36.5718	3.2025	5.24054	5.62044	4.53525	3.85939	4.3878	4.1921	4.90361	4.95227	NA	FALSE	NA	NA	NA	NA	NA	NA	NA	NA	NA	ENST00000511927	ENST00000511927	Unknown
CUST_14842_PI426352795	0.00690314	1.29279	up	82.3609	69.4572	31.9321	136.238	31.5489	46.8397	62.6435	71.9076	73.9793	6.2172	5.94404	5.43527	6.85484	5.99088	5.62947	5.67267	6.05162	5.9915	NA	FALSE	NA	NA	NA	NA	NA	NA	NA	NA	NA	ENSG00000223344	ENSG00000223344	Unknown
CUST_14856_PI426352793	0.0213303	1.47427	up	32.0557	7.48428	28.5654	26.2595	20.0965	23.1477	32.7474	38.6553	42.7535	4.80963	2.63071	5.33925	4.07708	5.18816	4.45167	4.65065	5.02825	5.19407	NA	FALSE	NA	NA	NA	NA	NA	NA	NA	NA	NA	ENST00000512524	ENST00000512524	Unknown
CUST_1491_PI426352793	0.00913944	1.55936	up	867.334	2181.62	1889.25	1622.34	394.025	1646.05	2550.84	3109.93	4123.03	9.38563	10.8027	10.3903	10.4429	10.0747	11.0245	11.1275	11.6274	11.8066	NA	FALSE	NA	NA	NA	NA	NA	NA	NA	NA	NA	ENST00000499732	ENST00000499732	Unknown
CUST_1492_PI426352793	0.0214357	1.54015	up	874.789	2022.06	1742.76	1630.69	516.378	1563.13	2562.88	2955.01	4032.83	9.39976	10.669	10.2641	10.4554	10.4397	10.9496	11.1362	11.5535	11.7784	NA	FALSE	NA	NA	NA	NA	NA	NA	NA	NA	NA	ENST00000499732	ENST00000499732	Unknown
CUST_1493_PI426352793	0.0210053	1.55923	up	628.066	1545.13	1496.66	1213.2	418.626	1131.51	1816.99	2045.18	2956.72	8.94021	10.232	10.0085	10.0129	10.1733	10.486	10.5946	11.042	11.3203	NA	FALSE	NA	NA	NA	NA	NA	NA	NA	NA	NA	ENST00000499732	ENST00000499732	Unknown
CUST_1494_PI426352793	0.0471707	1.39065	up	1569.88	3423.42	3271.33	2546.75	845.544	2580.36	3744.32	4199.33	5778.84	10.2436	11.3727	11.1651	11.0977	11.115	11.7274	11.6959	12.033	12.3418	NA	FALSE	NA	NA	NA	NA	NA	NA	NA	NA	NA	ENST00000499732	ENST00000499732	Unknown
CUST_1495_PI426352793	0.00561087	1.44766	up	812.252	1923.94	1493.16	1657.33	242.542	1387.38	2127.68	2431.56	3124.86	9.30124	10.5807	10.0038	10.4786	9.30474	10.7663	10.862	11.3061	11.3897	NA	FALSE	NA	NA	NA	NA	NA	NA	NA	NA	NA	ENST00000499732	ENST00000499732	Unknown
CUST_1496_PI426352793	0.0211473	1.40704	up	790.222	1867.81	1453.43	1494.93	366.335	1266.73	2086.49	2223.73	2874.04	9.25967	10.5297	9.96237	10.3271	9.94932	10.6349	10.8277	11.1681	11.2798	NA	FALSE	NA	NA	NA	NA	NA	NA	NA	NA	NA	ENST00000499732	ENST00000499732	Unknown
CUST_1497_PI426352793	0.0164976	1.41267	up	805.049	1990.99	1652.86	1481.02	404.728	1428.44	2263.56	2424.75	3228.39	9.28861	10.6476	10.1525	10.3172	10.1234	10.8061	10.9412	11.2976	11.4466	NA	FALSE	NA	NA	NA	NA	NA	NA	NA	NA	NA	ENST00000499732	ENST00000499732	Unknown
CUST_14970_PI426352795	0.026275	1.62951	up	51.3332	40.0011	13.4166	47.3842	15.0495	22.3199	28.7659	36.7079	46.0803	5.53865	5.21816	4.73232	5.09749	4.72068	4.39366	4.44213	4.94179	5.30288	NA	FALSE	NA	NA	NA	NA	NA	NA	NA	NA	NA	ENSG00000225434	ENSG00000225434	Unknown
CUST_14974_PI426352795	0.0352128	2.09195	up	130.94	72.1325	121.639	91.6063	27.5402	25.4244	43.5716	58.7195	80.4347	6.86002	5.99551	6.75449	6.23998	5.74084	4.60496	5.10984	5.73092	6.11358	NA	FALSE	NA	NA	NA	NA	NA	NA	NA	NA	NA	ENSG00000225434	ENSG00000225434	Unknown
CUST_1498_PI426352793	0.0142236	1.3971	up	625.388	1430.11	1163.56	1146.38	229.935	984.876	1586.07	1700.2	2171.21	8.93386	10.1198	9.68197	9.93582	9.23583	10.2996	10.4111	10.7672	10.9084	NA	FALSE	NA	NA	NA	NA	NA	NA	NA	NA	NA	ENST00000499732	ENST00000499732	Unknown
CUST_1499_PI426352793	0.0134996	1.42405	up	8.40811	1484.75	1253.08	1106.73	238.754	966.902	1610.88	1738.51	2184.26	2.70075	10.1751	9.76622	9.88384	9.28128	10.2729	10.4306	10.8106	10.9128	NA	FALSE	NA	NA	NA	NA	NA	NA	NA	NA	NA	ENST00000499732	ENST00000499732	Unknown
CUST_15_PI426352795	0.000617	2.01366	up	7.37479	7.16594	11.9698	42.7935	10.3011	18.2523	24.2688	41.03	41.0473	2.46177	2.5693	4.6392	4.91405	4.12919	4.07201	4.16541	5.12782	5.12923	NA	FALSE	NA	NA	NA	NA	NA	NA	NA	NA	NA	ENSG00000166917	ENSG00000166917	Unknown
CUST_1500_PI426352793	0.0343227	1.52276	up	546.9	1477.79	1154.69	1067.62	271.491	866.191	1614.37	1733.95	2263.52	8.73216	10.1684	9.66625	9.83409	9.46856	10.1333	10.4362	10.8047	10.9782	NA	FALSE	NA	NA	NA	NA	NA	NA	NA	NA	NA	ENST00000499732	ENST00000499732	Unknown
CUST_15002_PI426352793	0.0132534	1.71156	up	30.0912	20.3527	1.98869	43.5823	16.3892	19.8468	23.9914	40.3868	33.2137	4.70924	4.25311	2.73437	4.94669	4.85858	4.2059	4.14592	5.09913	4.80332	NA	FALSE	NA	NA	NA	NA	NA	NA	NA	NA	NA	ENST00000514286	ENST00000514286	Unknown
CUST_15013_PI426352793	0.02513	1.22725	up	7.58695	7.84519	6.46933	8.64063	26.4903	6.66541	6.88039	8.97757	8.53483	2.54254	2.70793	4.11086	2.46768	5.66372	2.56131	2.54453	2.91032	2.78639	NA	FALSE	NA	NA	NA	NA	NA	NA	NA	NA	NA	ENST00000534468	ENST00000534468	Unknown
CUST_15041_PI426352795	0.0327086	1.12471	up	56.5071	25.9593	1.73323	40.6839	7.20563	21.1566	26.5839	28.0928	26.7669	5.68256	4.60146	2.51162	4.82386	3.22489	4.3099	4.31695	4.50193	4.46404	NA	FALSE	NA	NA	NA	NA	NA	NA	NA	NA	NA	ENSG00000238007	ENSG00000238007	Unknown
CUST_15111_PI426352793	0.0159229	1.75119	up	25.629	40.1965	46.3616	21.2108	8.30887	21.4278	31.8637	42.187	48.3862	4.46021	5.22554	5.77052	3.73541	3.68834	4.32909	4.60568	5.1759	5.37555	NA	FALSE	NA	NA	NA	NA	NA	NA	NA	NA	NA	ENST00000513961	ENST00000513961	Unknown
CUST_15114_PI426352793	0.0175388	1.81575	up	27.1575	18.3309	23.4726	12.2412	4.59266	10.3847	16.6749	26.176	22.3043	4.54866	4.09333	5.17752	2.97385	2.63204	3.26854	3.58812	4.39138	4.18642	NA	FALSE	NA	NA	NA	NA	NA	NA	NA	NA	NA	ENST00000513961	ENST00000513961	Unknown
CUST_1512_PI426352793	0.0117946	1.96981	up	273.853	255.622	409.953	212.899	73.5154	170.207	211.776	397.778	384.769	7.81907	7.70506	8.22989	7.51843	7.52986	7.67754	7.43363	8.67214	8.39515	NA	FALSE	NA	NA	NA	NA	NA	NA	NA	NA	NA	ENST00000499234	ENST00000499234	Unknown
CUST_15125_PI426352795	0.0465812	1.13918	up	18.8116	50.9415	43.9405	19.0836	24.1851	32.5986	43.3232	43.4952	44.9133	3.98736	5.54519	5.7208	3.57398	5.50623	5.01872	5.09954	5.22877	5.26547	NA	FALSE	NA	NA	NA	NA	NA	NA	NA	NA	NA	ENSG00000231705	ENSG00000231705	Unknown
CUST_15126_PI426352793	0.00995659	1.34443	up	57.5908	33.1178	23.3008	62.2881	4.7452	36.6777	50.4758	58.2164	60.26	5.71216	4.95571	5.17151	5.57166	2.65539	5.21769	5.34302	5.71409	5.7006	NA	FALSE	NA	NA	NA	NA	NA	NA	NA	NA	NA	ENST00000515756	ENST00000515756	Unknown
CUST_1513_PI426352793	0.0286581	1.99579	up	259.376	263.818	507.867	218.712	72.9678	199.935	213.07	441.151	421.339	7.75374	7.7469	8.52501	7.55444	7.51615	7.90656	7.44175	8.81142	8.5308	NA	FALSE	NA	NA	NA	NA	NA	NA	NA	NA	NA	ENST00000499234	ENST00000499234	Unknown
CUST_1515_PI426352793	0.0135081	1.95386	up	329.602	316.652	575.497	259.326	96.9331	229.719	284.728	543.871	508.046	8.08416	7.99688	8.69082	7.78603	7.98223	8.1226	7.8909	9.12696	8.8192	NA	FALSE	NA	NA	NA	NA	NA	NA	NA	NA	NA	ENST00000499234	ENST00000499234	Unknown
CUST_1516_PI426352793	0.0136697	1.83824	up	360.848	359.784	617.001	282.637	79.144	264.323	331.21	589.269	560.813	8.19941	8.17361	8.79278	7.90959	7.66073	8.32855	8.13444	9.25533	8.96432	NA	FALSE	NA	NA	NA	NA	NA	NA	NA	NA	NA	ENST00000499234	ENST00000499234	Unknown
CUST_1517_PI426352793	0.0134322	1.82376	up	371.292	400.613	729.725	368.25	94.4201	297.981	363.272	642.516	619.733	8.24037	8.31774	9.02351	8.31618	7.94614	8.48997	8.27695	9.38445	9.11631	NA	FALSE	NA	NA	NA	NA	NA	NA	NA	NA	NA	ENST00000499234	ENST00000499234	Unknown
CUST_1518_PI426352793	0.00495942	1.94876	up	432.67	438.282	771.982	370.336	90.6316	300.711	392.973	701.053	702.294	8.43947	8.45845	9.10171	8.32473	7.88573	8.50796	8.39288	9.52574	9.30021	NA	FALSE	NA	NA	NA	NA	NA	NA	NA	NA	NA	ENST00000499234	ENST00000499234	Unknown
CUST_1519_PI426352793	0.014028	1.89269	up	206.196	430.858	743.616	429.931	82.5807	335.408	385.58	711.417	713.009	7.45388	8.43224	9.04765	8.54009	7.73128	8.66317	8.36667	9.54738	9.32334	NA	FALSE	NA	NA	NA	NA	NA	NA	NA	NA	NA	ENST00000499234	ENST00000499234	Unknown
CUST_1520_PI426352793	0.00265031	1.94993	up	470.636	447.572	749.303	392.779	85.8578	298.567	378.889	668.641	711.686	8.53866	8.48963	9.0616	8.40775	7.79567	8.49391	8.34419	9.4431	9.32184	NA	FALSE	NA	NA	NA	NA	NA	NA	NA	NA	NA	ENST00000499234	ENST00000499234	Unknown
CUST_15270_PI426352795	0.023061	1.35196	up	75.9216	66.0227	49.4032	81.9097	11.6177	50.4389	75.2074	84.9937	86.9116	6.09708	5.87842	5.82776	6.04732	4.31068	5.75105	5.93167	6.31975	6.23308	NA	FALSE	NA	NA	NA	NA	NA	NA	NA	NA	NA	ENSG00000233283	ENSG00000233283	Unknown
CUST_15311_PI426352795	0.0291984	2.84624	up	16.9423	8.34037	8.48648	16.6872	5.43567	10.0816	12.0393	40.2659	23.5816	3.84122	2.84079	4.35109	3.37232	2.73703	3.22767	3.11649	5.09479	4.26749	NA	FALSE	NA	NA	NA	NA	NA	NA	NA	NA	NA	ENSG00000229245	ENSG00000229245	Unknown
CUST_15325_PI426352793	0.00931956	1.24953	up	13.8493	55.0387	42.9362	40.4537	20.2024	24.515	29.5123	34.1193	34.2482	3.55643	5.64575	5.69801	4.81477	5.19433	4.54605	4.48338	4.82191	4.85029	NA	FALSE	NA	NA	NA	NA	NA	NA	NA	NA	NA	ENST00000527321	ENST00000527321	Unknown
CUST_15418_PI426352795	0.0241372	1.24372	up	60.3322	38.4953	43.6194	70.9579	23.8376	53.5761	73.5532	81.8553	81.3656	5.77885	5.16384	5.71435	5.79869	5.48038	5.86341	5.89884	6.26047	6.13111	NA	FALSE	NA	NA	NA	NA	NA	NA	NA	NA	NA	ENSG00000229770	ENSG00000229770	Unknown
CUST_1542_PI426352795	0.0240195	1.45371	up	171.694	102.912	81.3309	226.29	73.1323	85.3515	117.273	156.427	145.071	7.21694	6.45604	6.32513	7.59953	7.51926	6.60582	6.58363	7.26507	7.00387	NA	FALSE	NA	NA	NA	NA	NA	NA	NA	NA	NA	ENSG00000229483	ENSG00000229483	Unknown
CUST_15472_PI426352795	0.00946378	1.461	up	8.39504	7.5543	13.842	9.0815	11.647	7.0998	8.38809	12.7051	11.8016	2.6987	2.64536	4.7573	2.71794	4.31444	2.65233	2.82471	3.27931	3.29165	NA	FALSE	NA	NA	NA	NA	NA	NA	NA	NA	NA	ENSG00000227175	ENSG00000227175	Unknown
CUST_1548_PI426352793	0.0175317	2.69972	up	27.5629	25.3194	6.46537	37.8363	15.9932	18.2171	14.883	42.4513	42.1913	4.57133	4.56438	4.10999	4.69139	4.8189	4.06928	3.42593	5.18784	5.17299	NA	FALSE	NA	NA	NA	NA	NA	NA	NA	NA	NA	ENST00000499551	ENST00000499551	Unknown
CUST_15485_PI426352795	0.0206023	1.2446	up	263.847	215.218	209.856	288.459	179.204	133.188	197.501	205.942	221.438	7.77475	7.44857	7.40917	7.94368	8.89704	7.30195	7.33503	7.69317	7.57518	NA	FALSE	NA	NA	NA	NA	NA	NA	NA	NA	NA	ENSG00000223470	ENSG00000223470	Unknown
CUST_15486_PI426352795	0.0253087	1.19635	up	286.186	170.71	170.009	271.977	197.986	115.898	165.387	168.823	179.665	7.88277	7.11084	7.15737	7.85915	9.02994	7.07672	7.07216	7.38341	7.28273	NA	FALSE	NA	NA	NA	NA	NA	NA	NA	NA	NA	ENSG00000223470	ENSG00000223470	Unknown
CUST_15487_PI426352795	0.01014	1.29868	up	181.989	186.022	163.744	227.819	129.14	107.086	150.555	157.015	190.478	7.29096	7.23408	7.10481	7.60849	8.43224	6.95815	6.92821	7.27039	7.37006	NA	FALSE	NA	NA	NA	NA	NA	NA	NA	NA	NA	ENSG00000223470	ENSG00000223470	Unknown
CUST_15488_PI426352795	0.0104143	1.24282	up	232.458	133.782	130.978	199.346	123.976	91.1177	122.625	127.591	145.977	7.59844	6.78529	6.83403	7.42536	8.35805	6.70917	6.64828	6.97293	7.01175	NA	FALSE	NA	NA	NA	NA	NA	NA	NA	NA	NA	ENSG00000223470	ENSG00000223470	Unknown
CUST_15490_PI426352795	0.0288698	2.29314	up	83.5045	63.7728	99.6171	122.969	54.1006	32.829	63.1177	99.7968	106.051	6.23532	5.83523	6.53877	6.70497	6.98427	5.03035	5.68516	6.58116	6.52899	NA	FALSE	NA	NA	NA	NA	NA	NA	NA	NA	NA	ENSG00000223470	ENSG00000223470	Unknown
CUST_15493_PI426352795	0.0390684	1.53104	up	43.2285	48.8772	43.3726	66.8733	11.9368	36.9511	40.65	64.4131	55.4761	5.27221	5.48733	5.70958	5.69467	4.35307	5.23029	4.99716	5.87499	5.58148	NA	FALSE	NA	NA	NA	NA	NA	NA	NA	NA	NA	ENSG00000223470	ENSG00000223470	Unknown
CUST_15708_PI426352795	0.0426855	1.3109	up	23.4326	31.9521	16.0528	47.5936	15.252	22.6122	27.2736	35.6676	30.3578	4.31956	4.90306	4.87817	5.10632	4.74216	4.41553	4.35947	4.89353	4.66259	NA	FALSE	NA	NA	NA	NA	NA	NA	NA	NA	NA	ENSG00000228496	ENSG00000228496	Unknown
CUST_1574_PI426352795	0.010776	3.47824	up	12.6916	7.44796	8.85841	20.4341	6.84122	9.35542	6.56713	28.3541	30.9488	3.43267	2.62376	4.3878	3.68008	3.05747	3.13041	2.48538	4.51775	4.69475	NA	FALSE	NA	NA	NA	NA	NA	NA	NA	NA	NA	ENSG00000188424	ENSG00000188424	Unknown
CUST_15765_PI426352795	0.0333056	16.8036	up	22.5332	33.8113	68.6431	37.917	11.7797	5.83743	34.7559	180.815	250.896	4.26242	4.9847	6.15352	4.69475	4.33405	2.37317	4.74751	7.4983	7.76377	NA	FALSE	NA	NA	NA	NA	NA	NA	NA	NA	NA	ENSG00000233975	ENSG00000233975	Unknown
CUST_15766_PI426352795	0.0172052	16.7375	up	27.7014	26.4683	57.7463	26.2164	9.24494	7.14255	29.1155	178.042	255.332	4.57964	4.63265	5.98031	4.07454	3.96699	2.66093	4.46136	7.46791	7.78441	NA	FALSE	NA	NA	NA	NA	NA	NA	NA	NA	NA	ENSG00000233975	ENSG00000233975	Unknown
CUST_15767_PI426352795	0.0335461	14.754	up	27.1805	24.4527	53.8658	22.7232	16.1545	6.48533	35.8204	170.669	238.189	4.55015	4.51504	5.91575	3.8431	4.83394	2.52541	4.79328	7.40025	7.68451	NA	FALSE	NA	NA	NA	NA	NA	NA	NA	NA	NA	ENSG00000233975	ENSG00000233975	Unknown
CUST_15768_PI426352795	0.013338	19.6457	up	21.597	38.8289	63.7161	22.9176	17.1622	6.6852	26.2345	191.977	268.558	4.19764	5.17694	6.08035	3.85646	4.93021	2.56534	4.29511	7.59768	7.85504	NA	FALSE	NA	NA	NA	NA	NA	NA	NA	NA	NA	ENSG00000233975	ENSG00000233975	Unknown
CUST_15769_PI426352795	0.0128536	14.7459	up	25.6258	26.4497	59.0043	38.9286	28.7049	10.3314	35.4488	210.617	311.434	4.45975	4.6316	5.9983	4.74494	5.82135	3.2609	4.7772	7.72389	8.07869	NA	FALSE	NA	NA	NA	NA	NA	NA	NA	NA	NA	ENSG00000233975	ENSG00000233975	Unknown
CUST_15770_PI426352795	0.0134496	10.6642	up	32.3925	31.2164	70.1088	34.4063	11.4164	14.8252	44.7256	220.53	286.894	4.82532	4.86759	6.1736	4.52801	4.28356	3.76836	5.15196	7.79227	7.95745	NA	FALSE	NA	NA	NA	NA	NA	NA	NA	NA	NA	ENSG00000233975	ENSG00000233975	Unknown
CUST_15771_PI426352795	0.00267543	10.266	up	31.9214	43.4094	59.732	35.7507	13.0783	19.4141	38.3177	226.422	286.982	4.80113	5.33293	6.01162	4.59129	4.49841	4.1703	4.8994	7.83094	7.95835	NA	FALSE	NA	NA	NA	NA	NA	NA	NA	NA	NA	ENSG00000233975	ENSG00000233975	Unknown
CUST_15772_PI426352795	0.04484	12.4372	up	44.3333	37.471	73.9227	34.5234	22.1823	9.64911	58.6525	234.786	322.305	5.31353	5.12714	6.22799	4.53312	5.35408	3.16706	5.57236	7.88277	8.12983	NA	FALSE	NA	NA	NA	NA	NA	NA	NA	NA	NA	ENSG00000233975	ENSG00000233975	Unknown
CUST_15990_PI426352795	0.0183911	1.68611	up	126.96	89.7508	66.4151	173.73	33.5848	64.4498	80.0791	129.412	118.32	6.8179	6.27592	6.12273	7.21501	6.10664	6.16207	6.02546	7.00112	6.69382	NA	FALSE	NA	NA	NA	NA	NA	NA	NA	NA	NA	ENSG00000227282	ENSG00000227282	Unknown
CUST_16054_PI426352795	0.00999062	2.01414	up	13.1071	16.67	37.3631	21.8203	15.3585	7.36408	7.59687	19.19	14.0864	3.47581	3.95127	5.57469	3.78013	4.75404	2.71935	2.67965	3.887	3.53233	NA	FALSE	NA	NA	NA	NA	NA	NA	NA	NA	NA	ENSG00000229015	ENSG00000229015	Unknown
CUST_1612_PI426352795	0.0108448	2.37288	up	7.54132	24.3262	1.73707	34.3594	30.7215	12.4677	19.2805	32.2623	39.9965	2.52554	4.50883	2.51471	4.52546	5.94026	3.52309	3.80935	4.73271	5.09301	NA	FALSE	NA	NA	NA	NA	NA	NA	NA	NA	NA	ENSG00000230864	ENSG00000230864	Unknown
CUST_16151_PI426352795	0.0376575	1.85736	up	33.2566	27.2617	13.1293	81.6023	64.9163	27.5443	24.7862	48.7707	46.083	4.86421	4.67643	4.71457	6.04188	7.31774	4.73381	4.20168	5.41883	5.30316	NA	FALSE	NA	NA	NA	NA	NA	NA	NA	NA	NA	ENSG00000236120	ENSG00000236120	Unknown
CUST_16158_PI426352795	0.0258381	1.58306	up	33.8911	42.9932	24.7931	72.6181	24.0562	24.2898	37.0023	45.2105	49.7918	4.89633	5.31955	5.22455	5.83672	5.49762	4.53357	4.84807	5.29044	5.41663	NA	FALSE	NA	NA	NA	NA	NA	NA	NA	NA	NA	ENSG00000236968	ENSG00000236968	Unknown
CUST_1623_PI426352793	0.00522151	1.70875	up	46.0461	73.8081	50.6333	87.9742	26.674	71.1686	85.8193	130.411	142.878	5.37407	6.02143	5.85095	6.16957	5.67526	6.32252	6.12461	7.01287	6.98015	NA	FALSE	NA	NA	NA	NA	NA	NA	NA	NA	NA	ENST00000499137	ENST00000499137	Unknown
CUST_1624_PI426352793	0.00788777	1.53122	up	76.8402	79.5128	57.6636	111.156	73.1633	69.2947	96.8651	129.043	127.789	6.11452	6.11879	5.97831	6.54111	7.51988	6.28247	6.29298	6.99396	6.81084	NA	FALSE	NA	NA	NA	NA	NA	NA	NA	NA	NA	ENST00000499137	ENST00000499137	Unknown
CUST_1625_PI426352793	0.0383099	1.84547	up	70.2179	66.3667	51.4567	81.4075	34.821	59.4115	72.1667	138.849	110.377	5.98891	5.88369	5.86698	6.036	6.17603	6.0432	5.87239	7.09937	6.5842	NA	FALSE	NA	NA	NA	NA	NA	NA	NA	NA	NA	ENST00000499137	ENST00000499137	Unknown
CUST_1626_PI426352793	0.00113801	1.65842	up	57.1151	62.9106	40.6207	93.241	51.923	57.8972	74.6182	106.598	118.026	5.69906	5.81729	5.64961	6.27001	6.90661	5.99495	5.91989	6.68492	6.68954	NA	FALSE	NA	NA	NA	NA	NA	NA	NA	NA	NA	ENST00000499137	ENST00000499137	Unknown
CUST_1627_PI426352793	0.0263332	1.54919	up	57.086	75.021	46.4108	95.5523	62.959	58.7021	98.0231	118.912	121.471	5.69801	6.04146	5.77184	6.3122	7.25481	6.02069	6.31591	6.86707	6.73256	NA	FALSE	NA	NA	NA	NA	NA	NA	NA	NA	NA	ENST00000499137	ENST00000499137	Unknown
CUST_1628_PI426352793	0.0255255	1.97599	up	73.8216	67.6293	52.3735	90.0455	60.4287	70.0671	69.4228	141.306	140.718	6.05595	5.91012	5.88955	6.21305	7.18928	6.29913	5.8159	7.12104	6.95914	NA	FALSE	NA	NA	NA	NA	NA	NA	NA	NA	NA	ENST00000499137	ENST00000499137	Unknown
CUST_16280_PI426352795	0.00363384	1.3985	up	50.2331	28.0033	11.7448	47.2802	11.1848	22.2006	28.455	36.2667	34.3544	5.50395	4.71309	4.62462	5.09317	4.25352	4.38256	4.42588	4.921	4.8552	NA	FALSE	NA	NA	NA	NA	NA	NA	NA	NA	NA	ENSG00000225506	ENSG00000225506	Unknown
CUST_1629_PI426352793	0.00630945	1.60985	up	77.2119	77.9142	56.2218	92.2207	67.5277	62.3913	87.2818	122.681	120.98	6.12273	6.09256	5.95365	6.25081	7.38493	6.11694	6.14692	6.91242	6.72528	NA	FALSE	NA	NA	NA	NA	NA	NA	NA	NA	NA	ENST00000499137	ENST00000499137	Unknown
CUST_1630_PI426352793	0.0479842	1.47353	up	91.8159	82.7381	54.545	87.0341	52.2218	64.122	86.1647	120.531	105.038	6.36925	6.16957	5.92644	6.15137	6.91857	6.15352	6.12963	6.88653	6.51518	NA	FALSE	NA	NA	NA	NA	NA	NA	NA	NA	NA	ENST00000499137	ENST00000499137	Unknown
CUST_1643_PI426352795	0.0118929	3.21519	up	7.46846	13.4951	2.08142	20.3194	5.3674	7.7539	14.7508	36.7328	30.3582	2.49995	3.66014	2.81551	3.67238	2.72954	2.82416	3.41146	4.94271	4.66272	NA	FALSE	NA	NA	NA	NA	NA	NA	NA	NA	NA	ENSG00000238033	ENSG00000238033	Unknown
CUST_16448_PI426352795	0.00594993	1.25373	up	38.6793	22.3273	1.58749	42.4001	7.83657	23.6183	29.3877	34.1791	32.9205	5.1029	4.3837	2.35479	4.89967	3.5014	4.48636	4.47646	4.82463	4.79065	NA	FALSE	NA	NA	NA	NA	NA	NA	NA	NA	NA	ENSG00000232498	ENSG00000232498	Unknown
CUST_16514_PI426352795	0.0238003	1.54205	up	146.503	133.802	160.357	212.702	108.07	120.423	154.564	222.781	218.072	7.00769	6.7857	7.08123	7.51671	8.14743	7.13871	6.96939	7.80685	7.55094	NA	FALSE	NA	NA	NA	NA	NA	NA	NA	NA	NA	ENSG00000227680	ENSG00000227680	Unknown
CUST_1655_PI426352793	0.0289781	1.58989	up	9.87463	16.4271	21.0826	12.3878	8.50729	7.88312	8.16148	13.162	15.6926	2.93065	3.92844	5.09394	2.98289	3.75445	2.89265	2.78344	3.3356	3.67835	NA	FALSE	NA	NA	NA	NA	NA	NA	NA	NA	NA	ENST00000499568	ENST00000499568	Unknown
CUST_1659_PI426352793	0.00334388	1.4174	up	18.4508	30.9624	23.0345	40.1454	16.072	18.9455	22.6743	30.1367	28.7982	3.95849	4.85508	5.1624	4.80131	4.82582	4.13069	4.06216	4.62059	4.57876	NA	FALSE	NA	NA	NA	NA	NA	NA	NA	NA	NA	ENST00000499568	ENST00000499568	Unknown
CUST_16597_PI426352795	0.0446896	1.23183	up	17.7369	17.9399	2.24372	67.3716	12.7709	33.3674	39.7907	43.7107	48.676	3.90211	4.06418	3.0603	5.70815	4.46104	5.05897	4.95959	5.23629	5.38387	NA	FALSE	NA	NA	NA	NA	NA	NA	NA	NA	NA	ENSG00000235743	ENSG00000235743	Unknown
CUST_16612_PI426352795	0.00500675	1.68802	up	23.7407	14.3387	1.86534	40.3057	15.5165	19.0116	26.1515	36.0363	38.368	4.34102	3.74043	2.62445	4.8084	4.77248	4.13716	4.28939	4.91065	5.02657	NA	FALSE	NA	NA	NA	NA	NA	NA	NA	NA	NA	ENSG00000233516	ENSG00000233516	Unknown
CUST_16626_PI426352795	0.00631377	2.20456	up	7.53361	7.16942	27.8235	18.1588	7.0606	15.7968	19.5474	33.9309	41.6131	2.52251	2.56996	5.31789	3.49658	3.15355	3.85598	3.82881	4.81489	5.15089	NA	FALSE	NA	NA	NA	NA	NA	NA	NA	NA	NA	ENSG00000233154	ENSG00000233154	Unknown
CUST_16666_PI426352795	0.00705609	1.74858	up	9.71442	7.31667	1.92659	28.4684	16.9434	19.9755	21.574	36.3658	34.9999	2.8858	2.59927	2.67752	4.20739	4.91034	4.21733	3.98025	4.92605	4.88389	NA	FALSE	NA	NA	NA	NA	NA	NA	NA	NA	NA	ENSG00000228608	ENSG00000228608	Unknown
CUST_16703_PI426352795	0.049523	1.16368	up	116.832	122.594	36.4974	105.622	40.6162	86.2367	119.802	121.239	124.555	6.70096	6.67739	5.55118	6.46168	6.45018	6.62187	6.61079	6.89555	6.77451	NA	FALSE	NA	NA	NA	NA	NA	NA	NA	NA	NA	ENSG00000225148	ENSG00000225148	Unknown
CUST_16732_PI426352795	0.00568146	2.05453	up	32.7163	33.3407	13.0239	35.5741	10.8452	16.6194	25.1201	41.1824	40.1022	4.84021	4.96599	4.70761	4.58415	4.20931	3.9319	4.22133	5.13379	5.09706	NA	FALSE	NA	NA	NA	NA	NA	NA	NA	NA	NA	ENSG00000226833	ENSG00000226833	Unknown
CUST_16787_PI426352795	0.0120953	2.65832	up	23.9577	22.5563	4.54848	44.5473	7.77959	14.1921	24.0777	51.2007	42.4657	4.35478	4.39784	3.78225	4.98464	3.47414	3.7042	4.15313	5.49459	5.18376	NA	FALSE	NA	NA	NA	NA	NA	NA	NA	NA	NA	ENSG00000241254	ENSG00000241254	Unknown
CUST_16869_PI426352795	0.0197162	1.26431	up	22.3949	34.6977	38.5067	30.1562	19.6586	32.7311	43.3028	46.6599	51.0553	4.25321	5.02156	5.60017	4.30182	5.15207	5.02541	5.09893	5.3454	5.45565	NA	FALSE	NA	NA	NA	NA	NA	NA	NA	NA	NA	ENSG00000231599	ENSG00000231599	Unknown
CUST_16879_PI426352795	0.0123588	1.21671	up	74.3413	60.8669	102.841	81.3427	42.041	56.9625	74.0705	80.4848	85.6215	6.06496	5.77339	6.57348	6.03413	6.5135	5.96813	5.90819	6.23402	6.20826	NA	FALSE	NA	NA	NA	NA	NA	NA	NA	NA	NA	ENSG00000228058	ENSG00000228058	Unknown
CUST_16888_PI426352795	0.0169588	3.30648	up	27.8759	8.80928	2.2415	30.2169	3.5021	17.4014	13.9093	53.57	43.1444	4.58899	3.0782	3.0574	4.3053	2.43486	4.00111	3.32292	5.5665	5.20812	NA	FALSE	NA	NA	NA	NA	NA	NA	NA	NA	NA	ENSG00000234182	ENSG00000234182	Unknown
CUST_16935_PI426352795	0.041795	1.64369	up	13.5479	7.91182	16.2726	19.2361	4.70762	9.09854	9.93353	19.9582	13.9836	3.52182	2.7231	4.8887	3.58458	2.64967	3.09758	2.93664	3.94629	3.52182	NA	FALSE	NA	NA	NA	NA	NA	NA	NA	NA	NA	ENSG00000231426	ENSG00000231426	Unknown
CUST_16936_PI426352795	0.0205999	1.86044	up	9.29288	18.5101	10.1219	36.122	12.0687	10.516	11.607	19.2587	23.4132	2.79831	4.1082	4.50193	4.60999	4.37188	3.2854	3.07356	3.89184	4.2584	NA	FALSE	NA	NA	NA	NA	NA	NA	NA	NA	NA	ENSG00000231426	ENSG00000231426	Unknown
CUST_17040_PI426352795	0.0362821	1.79446	up	40.8361	25.7024	1.6727	39.0106	21.4089	17.3321	28.6685	42.3884	36.2791	5.18376	4.58799	2.45108	4.74986	5.2933	3.99697	4.43793	5.1843	4.93771	NA	FALSE	NA	NA	NA	NA	NA	NA	NA	NA	NA	ENSG00000232413	ENSG00000232413	Unknown
CUST_17042_PI426352795	0.0134175	1.57191	up	30.1696	17.1572	1.76225	25.1611	15.9381	22.2098	27.2662	41.4818	35.3751	4.71231	3.99356	2.53235	4.00788	4.8136	4.38314	4.35892	5.14825	4.89885	NA	FALSE	NA	NA	NA	NA	NA	NA	NA	NA	NA	ENSG00000232413	ENSG00000232413	Unknown
CUST_17084_PI426352795	0.0261234	1.13778	up	12.9905	29.7647	24.9148	74.9282	13.4369	33.7446	41.695	44.1017	44.1267	3.46505	4.80001	5.22877	5.89667	4.54145	5.07797	5.04105	5.25207	5.2394	NA	FALSE	NA	NA	NA	NA	NA	NA	NA	NA	NA	ENSG00000230803	ENSG00000230803	Unknown
CUST_17115_PI426352795	0.0173396	1.74446	up	26.8409	8.83623	2.8715	32.5558	12.017	29.6653	31.435	55.6391	49.716	4.5309	3.09538	3.31729	4.43603	4.36415	4.85641	4.58185	5.63121	5.41261	NA	FALSE	NA	NA	NA	NA	NA	NA	NA	NA	NA	ENSG00000235815	ENSG00000235815	Unknown
CUST_17120_PI426352795	0.00296205	2.456	up	7.61555	7.97589	10.5006	23.9876	11.3764	7.52479	7.73351	19.3156	22.1136	2.55314	2.73639	4.53245	3.92694	4.27697	2.76771	2.70957	3.89564	4.17426	NA	FALSE	NA	NA	NA	NA	NA	NA	NA	NA	NA	ENSG00000235815	ENSG00000235815	Unknown
CUST_17152_PI426352795	0.014988	1.41992	up	9.82496	6.44866	11.1638	8.89148	7.1581	8.35326	9.95568	15.5136	12.6911	2.91689	2.40787	4.58369	2.60711	3.19938	3.01094	2.93808	3.57109	3.38955	NA	FALSE	NA	NA	NA	NA	NA	NA	NA	NA	NA	ENSG00000227066	ENSG00000227066	Unknown
CUST_17154_PI426352795	0.0117357	1.55684	up	38.6816	35.3735	6.12703	49.3104	15.5698	33.4169	43.6778	55.0502	66.1389	5.10303	5.04948	4.06192	5.17075	4.77886	5.06202	5.11313	5.61387	5.83853	NA	FALSE	NA	NA	NA	NA	NA	NA	NA	NA	NA	ENSG00000228784	ENSG00000228784	Unknown
CUST_17197_PI426352795	0.0173295	1.39204	up	49.2148	45.6284	37.2547	58.4619	10.3947	30.4747	37.3931	49.907	44.8543	5.47595	5.39954	5.57141	5.45842	4.14295	4.90053	4.86378	5.45526	5.26345	NA	FALSE	NA	NA	NA	NA	NA	NA	NA	NA	NA	ENSG00000231934	ENSG00000231934	Unknown
CUST_17210_PI426352795	0.0216771	1.3412	up	36.7205	36.7572	13.8371	48.2367	13.7399	33.7341	39.7762	47.3067	53.0155	5.02106	5.10195	4.757	5.12838	4.57521	5.07745	4.9583	5.36862	5.51419	NA	FALSE	NA	NA	NA	NA	NA	NA	NA	NA	NA	ENSG00000228342	ENSG00000228342	Unknown
CUST_17258_PI426352795	0.00677274	4.5704	up	10.6562	7.75686	5.34423	18.2863	8.09127	7.15393	7.33662	27.9753	42.3024	3.21035	2.68735	3.9319	3.5091	3.60673	2.66337	2.62345	4.4947	5.17676	NA	FALSE	NA	NA	NA	NA	NA	NA	NA	NA	NA	ENSG00000223759	ENSG00000223759	Unknown
CUST_17296_PI426352795	0.0198755	1.55812	up	32.6438	17.5917	3.26724	36.8719	20.7385	22.724	28.056	35.9721	42.8833	4.83639	4.03308	3.45822	4.64593	5.23993	4.42269	4.40271	4.90731	5.1977	NA	FALSE	NA	NA	NA	NA	NA	NA	NA	NA	NA	ENSG00000223485	ENSG00000223485	Unknown
CUST_17409_PI426352795	0.0188667	2.78337	up	7.76778	8.26125	6.4161	50.3966	20.3633	11.3816	22.2691	45.7547	39.4337	2.59269	2.80221	4.10352	5.20439	5.20673	3.39528	4.03503	5.31236	5.07162	NA	FALSE	NA	NA	NA	NA	NA	NA	NA	NA	NA	ENSG00000237419	ENSG00000237419	Unknown
CUST_17538_PI426352795	0.0419414	1.13499	up	87.7547	108.839	100.651	91.1385	90.4199	75.1677	106.815	99.0441	114.294	6.30607	6.52527	6.55061	6.23224	7.88113	6.41307	6.43463	6.57044	6.64262	NA	FALSE	NA	NA	NA	NA	NA	NA	NA	NA	NA	ENSG00000224157	ENSG00000224157	Unknown
CUST_1760_PI426352795	0.00919071	1.69163	up	35.2276	17.7277	2.2491	22.779	4.22528	26.8582	36.8573	55.5008	50.0207	4.9591	4.04528	3.06729	3.84669	2.56988	4.69285	4.84219	5.62734	5.42452	NA	FALSE	NA	NA	NA	NA	NA	NA	NA	NA	NA	ENSG00000230569	ENSG00000230569	Unknown
CUST_17623_PI426352795	0.00402957	6.44171	up	7.50469	30.1148	30.8992	20.2497	9.90837	6.74648	8.39737	39.6228	60.7671	2.51286	4.81477	5.4059	3.66633	4.07095	2.57784	2.82541	5.06761	5.71054	NA	FALSE	NA	NA	NA	NA	NA	NA	NA	NA	NA	ENSG00000234476	ENSG00000234476	Unknown
CUST_17626_PI426352795	0.0295629	2.52376	up	17.9883	29.1379	28.992	41.2863	15.2765	14.406	22.0905	35.1422	54.1703	3.92211	4.76675	5.35107	4.8515	4.74469	3.72454	4.02017	4.86799	5.54786	NA	FALSE	NA	NA	NA	NA	NA	NA	NA	NA	NA	ENSG00000234476	ENSG00000234476	Unknown
CUST_17628_PI426352795	0.0463922	2.44731	up	13.1164	28.7514	23.7712	11.5962	6.24194	9.25833	15.5068	23.4423	37.3543	3.47662	4.74847	5.18994	2.93387	2.86111	3.11768	3.48878	4.20268	4.98618	NA	FALSE	NA	NA	NA	NA	NA	NA	NA	NA	NA	ENSG00000234476	ENSG00000234476	Unknown
CUST_17669_PI426352795	0.00901518	2.52123	up	7.58022	7.37138	17.7345	24.002	4.15352	6.96646	10.6937	24.5165	19.7888	2.53914	2.60928	4.95838	3.92844	2.55749	2.62489	2.9907	4.28031	4.00353	NA	FALSE	NA	NA	NA	NA	NA	NA	NA	NA	NA	ENSG00000228251	ENSG00000228251	Unknown
CUST_17721_PI426352795	0.00106373	1.68497	up	8.20301	7.9585	14.2426	9.16141	4.83529	7.43494	7.71385	14.8779	13.2081	2.67359	2.73285	4.77946	2.76729	2.66831	2.74001	2.70522	3.50931	3.44137	NA	FALSE	NA	NA	NA	NA	NA	NA	NA	NA	NA	ENSG00000227508	ENSG00000227508	Unknown
CUST_1775_PI426352793	0.0401409	1.42255	up	37.4138	35.0754	5.77153	38.0014	17.6603	26.1838	28.1137	36.6915	41.1232	5.04926	5.03696	4.00485	4.69866	4.97515	4.64973	4.40598	4.94078	5.13188	NA	FALSE	NA	NA	NA	NA	NA	NA	NA	NA	NA	ENST00000499752	ENST00000499752	Unknown
CUST_1786_PI426352793	0.0200669	2.70224	up	7.4786	29.5038	14.4477	26.3787	4.53607	9.77502	6.96967	27.0766	22.0711	2.50381	4.78466	4.79065	4.08309	2.62292	3.1847	2.5601	4.44119	4.17193	NA	FALSE	NA	NA	NA	NA	NA	NA	NA	NA	NA	ENST00000499811	ENST00000499811	Unknown
CUST_17876_PI426352795	0.0275376	1.48613	up	7.79629	13.9495	1.82852	20.5691	60.7315	9.72702	12	18.8994	14.4716	2.59898	3.70281	2.59116	3.69154	7.19777	3.17793	3.11325	3.86204	3.57227	NA	FALSE	NA	NA	NA	NA	NA	NA	NA	NA	NA	ENSG00000230914	ENSG00000230914	Unknown
CUST_17878_PI426352795	0.0159847	3.58768	up	7.52726	26.3726	37.6022	18.8348	15.4635	13.2697	10.1105	46.7534	35.2571	2.52039	4.62635	5.57912	3.55342	4.76711	3.60905	2.94867	5.34863	4.8952	NA	FALSE	NA	NA	NA	NA	NA	NA	NA	NA	NA	ENSG00000230914	ENSG00000230914	Unknown
CUST_17903_PI426352795	0.0160823	1.75317	up	102.856	254.124	164.705	133.772	93.4089	219.71	260.564	434.604	447.716	6.51837	7.69464	7.11459	6.82635	7.9262	8.04827	7.74727	8.79028	8.6252	NA	FALSE	NA	NA	NA	NA	NA	NA	NA	NA	NA	ENSG00000234506	ENSG00000234506	Unknown
CUST_17904_PI426352795	0.0138881	1.80264	up	112.443	223.308	188.776	117.938	65.9348	214.626	254.663	435.357	450.4	6.64871	7.50691	7.28778	6.63855	7.34263	8.01149	7.71228	8.79278	8.63122	NA	FALSE	NA	NA	NA	NA	NA	NA	NA	NA	NA	ENSG00000234506	ENSG00000234506	Unknown
CUST_17905_PI426352795	0.0123054	1.91827	up	89.7503	187.525	158.782	107.605	41.4139	183.815	212.8	382.602	408.95	6.3392	7.24505	7.07216	6.48907	6.48746	7.77934	7.43976	8.60908	8.48963	NA	FALSE	NA	NA	NA	NA	NA	NA	NA	NA	NA	ENSG00000234506	ENSG00000234506	Unknown
CUST_17906_PI426352795	0.0449621	1.9692	up	92.8728	194.352	163.311	99.944	49.8718	202.566	193.235	394.5	418.005	6.38407	7.29976	7.10101	6.38018	6.83567	7.9293	7.30021	8.66317	8.52156	NA	FALSE	NA	NA	NA	NA	NA	NA	NA	NA	NA	ENSG00000234506	ENSG00000234506	Unknown
CUST_17907_PI426352795	0.0147423	1.77589	up	70.5886	157.793	147.815	92.0051	23.6338	152.147	177.544	299.705	316.604	5.99677	7.00156	6.97783	6.24765	5.46352	7.49778	7.18399	8.23376	8.1051	NA	FALSE	NA	NA	NA	NA	NA	NA	NA	NA	NA	ENSG00000234506	ENSG00000234506	Unknown
CUST_17908_PI426352795	0.0461157	1.74872	up	84.1599	200.955	175.621	90.3496	33.3284	193.534	198.074	347.236	371.361	6.2459	7.34998	7.19777	6.21919	6.08995	7.85915	7.33934	8.46941	8.34169	NA	FALSE	NA	NA	NA	NA	NA	NA	NA	NA	NA	ENSG00000234506	ENSG00000234506	Unknown
CUST_17909_PI426352795	0.0264506	2.0541	up	33.1457	62.4515	73.0108	30.3324	30.6716	37.6515	66.7441	105.419	100.014	4.85943	5.80827	6.2163	4.31225	5.9372	5.26239	5.76292	6.6622	6.44013	NA	FALSE	NA	NA	NA	NA	NA	NA	NA	NA	NA	ENSG00000234506	ENSG00000234506	Unknown
CUST_17910_PI426352795	0.0246008	1.68763	up	22.8145	77.365	48.9853	82.1874	39.2774	73.435	80.9291	134.794	132.879	4.28216	6.07995	5.82052	6.05401	6.38952	6.37332	6.04296	7.05823	6.86804	NA	FALSE	NA	NA	NA	NA	NA	NA	NA	NA	NA	ENSG00000234506	ENSG00000234506	Unknown
CUST_1794_PI426352793	0.0251682	1.24514	up	50.5417	25.2389	1.70285	41.0249	13.4084	26.777	32.1786	36.0299	38.5406	5.51448	4.56119	2.48268	4.83892	4.53802	4.68711	4.62347	4.91011	5.03309	NA	FALSE	NA	NA	NA	NA	NA	NA	NA	NA	NA	ENST00000499062	ENST00000499062	Unknown
CUST_17968_PI426352795	0.0110816	1.74068	up	32.6555	21.1831	9.06187	32.8754	11.4745	20.5379	24.7212	35.5849	42.141	4.83731	4.30952	4.40628	4.45467	4.29108	4.26213	4.19828	4.8887	5.171	NA	FALSE	NA	NA	NA	NA	NA	NA	NA	NA	NA	ENSG00000233922	ENSG00000233922	Unknown
CUST_1817_PI426352793	0.00148989	4.682	up	7.58546	8.9165	13.3792	23.6934	12.6455	7.02691	9.15259	34.4082	41.2407	2.5418	3.11183	4.72991	3.90835	4.44416	2.63779	2.87983	4.83469	5.13718	NA	FALSE	NA	NA	NA	NA	NA	NA	NA	NA	NA	ENST00000499434	ENST00000499434	Unknown
CUST_1817_PI426352795	0.0424725	1.5561	up	93.4961	190.5	252.993	146.59	54.4036	104.519	188.679	197.056	264.699	6.39221	7.26602	7.63856	6.96893	6.99261	6.91957	7.27206	7.63436	7.83314	NA	FALSE	NA	NA	NA	NA	NA	NA	NA	NA	NA	ENSG00000225643	ENSG00000225643	Unknown
CUST_1818_PI426352795	0.043354	1.69794	up	129.111	309.348	359.565	223.937	62.3412	147.344	291.787	334.557	415.1	6.84156	7.96551	8.08332	7.5839	7.23839	7.45582	7.93733	8.40833	8.51238	NA	FALSE	NA	NA	NA	NA	NA	NA	NA	NA	NA	ENSG00000225643	ENSG00000225643	Unknown
CUST_1819_PI426352795	0.00984721	1.576	up	160.199	337.59	353.82	223.532	64.1985	170.623	280.621	327.264	409.225	7.11844	8.08298	8.06233	7.58141	7.29469	7.68199	7.86765	8.37221	8.48997	NA	FALSE	NA	NA	NA	NA	NA	NA	NA	NA	NA	ENSG00000225643	ENSG00000225643	Unknown
CUST_18196_PI426352795	0.0415438	1.82537	up	29.5636	19.3933	11.5906	20.4284	7.96073	15.71	17.8418	35.8789	25.2395	4.68002	4.18277	4.61398	3.67984	3.55342	3.84748	3.69396	4.90391	4.37392	NA	FALSE	NA	NA	NA	NA	NA	NA	NA	NA	NA	ENSG00000230400	ENSG00000230400	Unknown
CUST_1820_PI426352795	0.0247833	1.73653	up	117.25	215.323	224.003	188.696	34.2155	119.907	213.502	246.605	339.417	6.70569	7.44963	7.4913	7.34693	6.14144	7.13337	7.44434	7.95579	8.21435	NA	FALSE	NA	NA	NA	NA	NA	NA	NA	NA	NA	ENSG00000225643	ENSG00000225643	Unknown
CUST_1821_PI426352795	0.021883	1.67627	up	67.185	145.898	201.196	125.635	44.7138	78.0623	134.247	157.461	204.627	5.92706	6.89884	7.35572	6.73778	6.62579	6.47327	6.77689	7.27576	7.46491	NA	FALSE	NA	NA	NA	NA	NA	NA	NA	NA	NA	ENSG00000225643	ENSG00000225643	Unknown
CUST_18221_PI426352795	0.0112053	1.93719	up	9.6074	12.7128	8.83925	8.87772	7.721	6.2125	6.45261	12.408	14.7225	2.85406	3.57316	4.38648	2.5989	3.45129	2.46795	2.46017	3.2421	3.59395	NA	FALSE	NA	NA	NA	NA	NA	NA	NA	NA	NA	ENSG00000234476	ENSG00000234476	Unknown
CUST_18242_PI426352795	0.0139966	1.20723	up	17.1824	26.7396	14.5138	46.1498	21.0954	20.4605	25.8941	29.216	27.4853	3.86044	4.64794	4.79434	5.04859	5.26931	4.25584	4.27195	4.56796	4.50324	NA	FALSE	NA	NA	NA	NA	NA	NA	NA	NA	NA	ENSG00000225879	ENSG00000225879	Unknown
CUST_18250_PI426352795	0.011524	1.34001	up	46.3597	43.6221	1.78479	68.2392	29.2437	33.3384	41.2315	52.263	49.0878	5.38579	5.34005	2.55071	5.73092	5.85497	5.05717	5.02156	5.52661	5.39661	NA	FALSE	NA	NA	NA	NA	NA	NA	NA	NA	NA	ENSG00000225879	ENSG00000225879	Unknown
CUST_18266_PI426352795	0.0245677	1.79747	up	23.8036	20.6535	1.93881	28.3272	16.054	17.5826	19.2985	36.893	28.6962	4.34458	4.27463	2.68695	4.1972	4.8241	4.01781	3.81038	4.94803	4.5721	NA	FALSE	NA	NA	NA	NA	NA	NA	NA	NA	NA	ENSG00000232316	ENSG00000232316	Unknown
CUST_18282_PI426352795	0.046857	1.21314	up	14.1013	36.3563	32.0917	10.2333	6.19308	32.9512	37.6075	43.2388	44.3879	3.58125	5.08724	5.4392	2.85257	2.84752	5.03679	4.87338	5.22035	5.24732	NA	FALSE	NA	NA	NA	NA	NA	NA	NA	NA	NA	ENSG00000233154	ENSG00000233154	Unknown
CUST_18288_PI426352795	0.00985143	1.68688	up	13.2594	14.7272	12.6842	22.7655	11.2617	24.4669	31.2009	49.4166	42.4782	3.49214	3.77869	4.68604	3.84557	4.26397	4.54355	4.57267	5.44063	5.1843	NA	FALSE	NA	NA	NA	NA	NA	NA	NA	NA	NA	ENSG00000233154	ENSG00000233154	Unknown
CUST_18333_PI426352795	0.0203427	3.25879	up	15.4235	32.1915	19.1739	55.0298	7.71357	6.84092	12.6175	24.91	34.8791	3.70434	4.91326	5.01774	5.35238	3.44907	2.59898	3.18067	4.30883	4.87949	NA	FALSE	NA	NA	NA	NA	NA	NA	NA	NA	NA	ENSG00000238204	ENSG00000238204	Unknown
CUST_18405_PI426352795	0.0210996	1.43839	up	50.9339	47.1396	18.1336	83.3304	33.6812	34.7952	43.0525	51.8626	62.494	5.52596	5.44165	4.97778	6.07865	6.11316	5.12756	5.08942	5.51483	5.75105	NA	FALSE	NA	NA	NA	NA	NA	NA	NA	NA	NA	ENSG00000227214	ENSG00000227214	Unknown
CUST_18429_PI426352795	0.000811	4.11035	up	15.8293	8.00098	16.0054	41.3014	11.4777	7.55358	9.36211	38.021	32.0879	3.74243	2.74179	4.87549	4.85196	4.29169	2.77399	2.89523	4.99825	4.7495	NA	FALSE	NA	NA	NA	NA	NA	NA	NA	NA	NA	ENSG00000230978	ENSG00000230978	Unknown
CUST_18446_PI426352795	0.000761	1.58035	up	9.63153	6.80374	12.7397	14.4202	11.4058	6.2966	6.54028	11.4918	10.5512	2.86124	2.49404	4.68982	3.15558	4.28113	2.48682	2.47959	3.13738	3.14952	NA	FALSE	NA	NA	NA	NA	NA	NA	NA	NA	NA	ENSG00000226496	ENSG00000226496	Unknown
CUST_18451_PI426352795	0.0292205	1.91409	up	25.7781	20.7235	14.0174	13.6235	7.05561	7.06356	9.66651	14.7883	18.9632	4.47014	4.27873	4.76627	3.08094	3.15084	2.64499	2.91862	3.5013	3.93563	NA	FALSE	NA	NA	NA	NA	NA	NA	NA	NA	NA	ENSG00000226496	ENSG00000226496	Unknown
CUST_18556_PI426352795	0.021911	2.16327	up	18.5191	14.5659	3.10196	35.4172	9.68113	17.1266	16.7342	40.1924	31.2111	3.96465	3.76345	3.40261	4.57655	4.03483	3.97912	3.59349	5.09142	4.70761	NA	FALSE	NA	NA	NA	NA	NA	NA	NA	NA	NA	ENSG00000233237	ENSG00000233237	Unknown
CUST_18565_PI426352795	0.0412585	1.49496	up	15.7038	25.8543	13.391	16.8977	3.0776	16.991	25.0532	28.7478	33.165	3.73143	4.59555	4.73089	3.39174	2.37753	3.96593	4.21667	4.54134	4.80146	NA	FALSE	NA	NA	NA	NA	NA	NA	NA	NA	NA	ENSG00000234572	ENSG00000234572	Unknown
CUST_18600_PI426352795	0.026478	1.32358	up	42.4528	52.151	7.53602	66.0424	16.9514	44.1782	52.9675	67.5822	64.6892	5.24477	5.57961	4.2476	5.67285	4.91138	5.53823	5.41603	5.95832	5.80484	NA	FALSE	NA	NA	NA	NA	NA	NA	NA	NA	NA	ENSG00000233217	ENSG00000233217	Unknown
CUST_18612_PI426352795	0.0281153	1.36599	up	68.3827	55.0532	33.3962	75.26	39.4227	47.6999	71.4652	82.3824	81.9749	5.95116	5.64594	5.47461	5.9041	6.39433	5.66408	5.85387	6.2731	6.14474	NA	FALSE	NA	NA	NA	NA	NA	NA	NA	NA	NA	ENSG00000235667	ENSG00000235667	Unknown
CUST_18619_PI426352795	0.0155944	1.37615	up	66.7626	53.5308	20.8645	55.2048	18.934	36.324	41.5898	55.0863	53.9897	5.91665	5.61198	5.08415	5.35799	5.08652	5.19992	5.03739	5.61507	5.54351	NA	FALSE	NA	NA	NA	NA	NA	NA	NA	NA	NA	ENSG00000235667	ENSG00000235667	Unknown
CUST_1862_PI426352795	0.00838721	2.28093	up	9.38011	12.7892	9.20266	8.76676	10.4357	6.18992	7.30691	15.2779	18.6297	2.80809	3.5824	4.41847	2.53405	4.14957	2.46273	2.61758	3.5479	3.91165	NA	FALSE	NA	NA	NA	NA	NA	NA	NA	NA	NA	ENSG00000237438	ENSG00000237438	Unknown
CUST_18643_PI426352795	0.0118779	1.24418	up	33.1621	39.8721	18.5792	96.7309	23.827	41.9901	52.4008	58.0814	63.432	4.86024	5.21452	4.99557	6.33128	5.4798	5.45352	5.39954	5.71054	5.7729	NA	FALSE	NA	NA	NA	NA	NA	NA	NA	NA	NA	ENSG00000233237	ENSG00000233237	Unknown
CUST_1867_PI426352795	0.00561258	1.82122	up	80.3109	21.5548	22.0237	79.1175	5.55522	29.3746	42.3627	60.5868	66.8446	6.18261	4.33557	5.12893	5.99226	2.7495	4.83927	5.06489	5.78177	5.8522	NA	FALSE	NA	NA	NA	NA	NA	NA	NA	NA	NA	ENSG00000234199	ENSG00000234199	Unknown
CUST_18676_PI426352795	0.00260773	1.82307	up	7.63672	15.03	14.8356	24.5707	6.59969	11.1092	14.6636	22.9379	24.509	2.5603	3.80473	4.8136	3.96868	2.96814	3.36154	3.40172	4.16679	4.32921	NA	FALSE	NA	NA	NA	NA	NA	NA	NA	NA	NA	ENSG00000188424	ENSG00000188424	Unknown
CUST_1868_PI426352795	0.0343764	1.5107	up	80.5286	26.9687	29.5131	90.7289	13.9255	27.756	42.4392	53.3783	50.6435	6.18755	4.66087	5.36716	6.22512	4.59531	4.74622	5.06791	5.56077	5.44378	NA	FALSE	NA	NA	NA	NA	NA	NA	NA	NA	NA	ENSG00000234199	ENSG00000234199	Unknown
CUST_1870_PI426352795	0.0132504	2.37686	up	77.3283	19.0256	31.0868	73.7537	5.04074	14.023	23.7284	39.0375	45.1656	6.1265	4.15267	5.41272	5.8666	2.69403	3.68856	4.13112	5.04298	5.27482	NA	FALSE	NA	NA	NA	NA	NA	NA	NA	NA	NA	ENSG00000234199	ENSG00000234199	Unknown
CUST_1875_PI426352793	0.0341272	1.59063	up	41.2897	21.1139	13.4769	41.8165	16.2055	19.9203	24.7187	31.3588	39.3663	5.20215	4.30535	4.73509	4.87381	4.83858	4.21298	4.19808	4.68192	5.06833	NA	FALSE	NA	NA	NA	NA	NA	NA	NA	NA	NA	ENST00000499648	ENST00000499648	Unknown
CUST_1886_PI426352793	0.0125429	1.22759	up	17.842	29.1731	2.30602	32.5075	31.2367	16.7204	21.9913	24.5624	23.5445	3.91065	4.76871	3.09819	4.43267	5.97161	3.94203	4.01448	4.28316	4.265	NA	FALSE	NA	NA	NA	NA	NA	NA	NA	NA	NA	ENST00000499819	ENST00000499819	Unknown
CUST_18937_PI426352795	0.00261373	1.71456	up	23.7863	21.2414	11.1299	36.297	7.90412	16.6572	22.0385	33.9332	30.9371	4.34327	4.31341	4.58159	4.61697	3.53195	3.93662	4.01718	4.81498	4.69449	NA	FALSE	NA	NA	NA	NA	NA	NA	NA	NA	NA	ENSG00000237491	ENSG00000237491	Unknown
CUST_19_PI426352795	0.00176772	1.43187	up	42.2549	29.7327	1.76035	71.6665	26.3431	30.5556	39.3434	49.6185	50.4919	5.23577	4.79811	2.53085	5.81507	5.65541	4.90606	4.94324	5.44607	5.43903	NA	FALSE	NA	NA	NA	NA	NA	NA	NA	NA	NA	ENSG00000166917	ENSG00000166917	Unknown
CUST_1919_PI426352795	0.0305175	1.247	up	37.0197	26.9409	9.52173	52.6864	32.6735	22.6385	30.4019	32.3385	34.1358	5.03293	4.6592	4.44843	5.2813	6.05439	4.41682	4.52941	4.73773	4.8454	NA	FALSE	NA	NA	NA	NA	NA	NA	NA	NA	NA	ENSG00000233008	ENSG00000233008	Unknown
CUST_1930_PI426352793	0.000951	1.98679	up	18.3883	6.92204	14.3234	23.6462	5.63908	6.4394	7.21994	14.8674	14.6803	3.95358	2.51902	4.78384	3.90529	2.75851	2.51618	2.60204	3.5082	3.59091	NA	FALSE	NA	NA	NA	NA	NA	NA	NA	NA	NA	ENST00000499431	ENST00000499431	Unknown
CUST_1933_PI426352793	0.0387322	1.42353	up	306.439	194.002	186.067	289.402	93.462	122.078	193.751	234.41	226.187	7.97889	7.29533	7.26999	7.94955	7.92704	7.16539	7.30448	7.88033	7.60849	NA	FALSE	NA	NA	NA	NA	NA	NA	NA	NA	NA	ENST00000499186	ENST00000499186	Unknown
CUST_19347_PI426352795	0.000335	6.12852	up	7.34631	7.34772	4.96076	27.8556	22.0506	6.97069	7.11314	46.6652	40.0417	2.44934	2.6049	3.86539	4.1706	5.34227	2.62563	2.58423	5.3459	5.09503	NA	FALSE	NA	NA	NA	NA	NA	NA	NA	NA	NA	ENSG00000223382	ENSG00000223382	Unknown
CUST_19369_PI426352795	0.011753	1.87249	up	20.3478	8.80516	4.66681	40.6182	10.6683	29.1422	30.3679	56.6643	52.5201	4.10924	3.07544	3.80648	4.82117	4.18248	4.82546	4.52754	5.66259	5.50033	NA	FALSE	NA	NA	NA	NA	NA	NA	NA	NA	NA	ENSG00000232680	ENSG00000232680	Unknown
CUST_19391_PI426352795	0.00245918	2.22905	up	23.3185	39.9876	1.91942	53.4679	14.9793	18.8401	21.0495	40.7494	44.7338	4.3125	5.21785	2.67174	5.30468	4.71257	4.12238	3.94197	5.11606	5.26115	NA	FALSE	NA	NA	NA	NA	NA	NA	NA	NA	NA	ENSG00000231266	ENSG00000231266	Unknown
CUST_19413_PI426352795	0.0330563	1.34344	up	30.5147	15.6329	1.91007	62.2286	26.91	32.0424	43.3419	47.2983	55.0858	4.72965	3.85772	2.66366	5.56932	5.69299	4.98718	5.10056	5.3685	5.57111	NA	FALSE	NA	NA	NA	NA	NA	NA	NA	NA	NA	ENSG00000237438	ENSG00000237438	Unknown
CUST_19425_PI426352795	0.0466357	2.04198	up	29.5573	10.8974	1.97819	45.91	8.67156	16.8187	14.0634	34.4486	27.6752	4.67955	3.36862	2.7232	5.03911	3.81401	3.9515	3.33968	4.83608	4.51504	NA	FALSE	NA	NA	NA	NA	NA	NA	NA	NA	NA	ENSG00000238230	ENSG00000238230	Unknown
CUST_19431_PI426352795	0.00761542	1.42056	up	7.35393	7.16357	7.34718	40.1262	18.5955	24.1561	28.3167	36.4728	38.3067	2.45289	2.56871	4.22432	4.80062	5.05609	4.52338	4.41892	4.93147	5.02376	NA	FALSE	NA	NA	NA	NA	NA	NA	NA	NA	NA	ENSG00000224177	ENSG00000224177	Unknown
CUST_1952_PI426352795	0.0329962	1.16798	up	847.454	309.544	335.496	619.385	99.0879	249.592	351.938	337.003	413.55	9.35445	7.96705	7.99327	9.0616	8.01596	8.24613	8.22844	8.41499	8.50762	NA	FALSE	NA	NA	NA	NA	NA	NA	NA	NA	NA	ENSG00000225470	ENSG00000225470	Unknown
CUST_1954_PI426352795	0.0483461	1.16206	up	792.553	343.46	358.835	698.442	97.5361	256.785	394.948	367.852	432.202	9.26538	8.1051	8.08127	9.23583	7.99229	8.29212	8.40977	8.56429	8.57098	NA	FALSE	NA	NA	NA	NA	NA	NA	NA	NA	NA	ENSG00000225470	ENSG00000225470	Unknown
CUST_1955_PI426352795	0.0207418	1.21071	up	804.685	331.373	375.083	691.749	182.776	289.461	383.892	392.842	470.316	9.28796	8.05478	8.12913	9.21883	8.92141	8.44606	8.35958	8.65564	8.7017	NA	FALSE	NA	NA	NA	NA	NA	NA	NA	NA	NA	ENSG00000225470	ENSG00000225470	Unknown
CUST_19889_PI426352795	0.000929	3.96241	up	8.04584	8.19347	2.82314	25.0979	18.4142	7.68299	7.93725	35.7471	29.5549	2.64888	2.78311	3.30224	4.00223	5.04135	2.80147	2.7433	4.89773	4.6198	NA	FALSE	NA	NA	NA	NA	NA	NA	NA	NA	NA	ENSG00000225430	ENSG00000225430	Unknown
CUST_19942_PI426352795	0.0176193	1.60868	up	12.0576	9.56276	17.8095	11.3631	10.8419	11.9517	12.6047	20.1696	20.4242	3.3661	3.19791	4.96176	2.92134	4.20832	3.46405	3.17874	3.96402	4.05053	NA	FALSE	NA	NA	NA	NA	NA	NA	NA	NA	NA	ENSG00000233154	ENSG00000233154	Unknown
CUST_19978_PI426352795	0.00655007	1.85887	up	61.6884	88.8	123.106	114.125	27.7809	35.6336	51.9021	81.2174	79.4382	5.80803	6.26242	6.76693	6.58518	5.75665	5.16927	5.38481	6.24623	6.09671	NA	FALSE	NA	NA	NA	NA	NA	NA	NA	NA	NA	ENSG00000224995	ENSG00000224995	Unknown
CUST_19979_PI426352795	0.0349304	1.74179	up	107.266	117.271	116.642	138.066	40.462	51.2689	70.1669	117.084	95.8284	6.57744	6.62265	6.70442	6.87855	6.44201	5.78214	5.8316	6.84156	6.37332	NA	FALSE	NA	NA	NA	NA	NA	NA	NA	NA	NA	ENSG00000224995	ENSG00000224995	Unknown
CUST_19980_PI426352795	0.0085123	3.25394	up	41.1758	59.3864	93.4716	76.2588	29.3965	16.69	29.9461	68.3141	67.7141	5.19726	5.74084	6.47695	5.92891	5.86552	3.93877	4.50556	5.97732	5.87137	NA	FALSE	NA	NA	NA	NA	NA	NA	NA	NA	NA	ENSG00000224995	ENSG00000224995	Unknown
CUST_19981_PI426352795	0.0205328	1.7981	up	83.6072	87.2875	84.0208	129.036	32.6705	49.1559	62.874	110.358	93.6203	6.23752	6.2349	6.36319	6.77195	6.05427	5.70887	5.67945	6.73933	6.34194	NA	FALSE	NA	NA	NA	NA	NA	NA	NA	NA	NA	ENSG00000224995	ENSG00000224995	Unknown
CUST_19985_PI426352795	0.0393139	2.93436	up	31.2595	42.1955	47.0287	55.0474	10.138	7.7384	18.9674	35.8865	33.1972	4.76642	5.29379	5.78192	5.35288	4.1082	2.81648	3.78431	4.90423	4.80265	NA	FALSE	NA	NA	NA	NA	NA	NA	NA	NA	NA	ENSG00000224995	ENSG00000224995	Unknown
CUST_19987_PI426352795	0.0166953	1.2993	up	63.3589	90.1886	60.0879	98.8038	49.9337	47.5769	63.4638	75.0694	73.6995	5.845	6.28163	6.01892	6.36168	6.83794	5.65713	5.69172	6.12066	5.98366	NA	FALSE	NA	NA	NA	NA	NA	NA	NA	NA	NA	ENSG00000224995	ENSG00000224995	Unknown
CUST_20035_PI426352795	0.0291068	4.08773	up	7.56417	7.26536	23.6578	10.1489	11.0245	6.86432	10.6797	24.769	47.8162	2.53291	2.58869	5.18458	2.84816	4.23297	2.60413	2.98915	4.29933	5.35656	NA	FALSE	NA	NA	NA	NA	NA	NA	NA	NA	NA	ENSG00000232645	ENSG00000232645	Unknown
CUST_20071_PI426352795	0.00930942	1.92365	up	25.8242	18.8516	20.7181	11.3135	19.0984	24.9938	25.7531	48.1095	46.9907	4.47247	4.13762	5.07822	2.91831	5.10264	4.57855	4.26221	5.39519	5.33326	NA	FALSE	NA	NA	NA	NA	NA	NA	NA	NA	NA	ENSG00000235610	ENSG00000235610	Unknown
CUST_201_PI426352793	0.041114	1.28278	up	45.108	41.6474	25.1232	43.0872	14.94	37.1651	43.7626	49.8365	57.1702	5.3424	5.27368	5.2359	4.9265	4.70889	5.24063	5.11737	5.45224	5.62432	NA	FALSE	NA	NA	NA	NA	NA	NA	NA	NA	NA	ENST00000418858	ENST00000418858	Unknown
CUST_2020_PI426352793	0.0248377	1.58283	up	35.3501	36.6939	1.926	40.8953	12.136	24.0869	25.5152	41.3487	36.5314	4.96411	5.0988	2.6772	4.83313	4.38269	4.51999	4.24699	5.14136	4.95064	NA	FALSE	NA	NA	NA	NA	NA	NA	NA	NA	NA	ENST00000499390	ENST00000499390	Unknown
CUST_20244_PI426352795	0.00231816	1.54316	up	8.31722	7.03894	1.69392	24.628	24.9316	6.43296	7.19875	11.6587	11.0291	2.68889	2.54322	2.4733	3.97217	5.56105	2.51492	2.59868	3.16005	3.20532	NA	FALSE	NA	NA	NA	NA	NA	NA	NA	NA	NA	ENSG00000232234	ENSG00000232234	Unknown
CUST_20283_PI426352795	0.0175035	1.97698	up	27.8529	38.7563	72.8901	54.2032	32.9149	44.1244	43.5248	86.5906	88.7481	4.58799	5.17407	6.21364	5.32646	6.06818	5.53649	5.10834	6.34782	6.26361	NA	FALSE	NA	NA	NA	NA	NA	NA	NA	NA	NA	ENSG00000236166	ENSG00000236166	Unknown
CUST_20348_PI426352795	0.0353951	1.8842	up	7.2201	6.96533	10.1948	33.3396	13.451	12.6549	13.3169	21.8165	28.2539	2.38978	2.52783	4.50866	4.47815	4.54247	3.54327	3.26044	4.08409	4.54752	NA	FALSE	NA	NA	NA	NA	NA	NA	NA	NA	NA	ENSG00000226792	ENSG00000226792	Unknown
CUST_20412_PI426352795	0.000385	5.70632	up	7.81354	8.23386	3.55797	48.6092	18.2225	7.74268	7.97858	48.8616	42.2067	2.60305	2.79421	3.54532	5.14415	5.02487	2.81894	2.75059	5.42133	5.17331	NA	FALSE	NA	NA	NA	NA	NA	NA	NA	NA	NA	ENSG00000231876	ENSG00000231876	Unknown
CUST_20599_PI426352795	0.027547	2.97726	up	8.12062	8.03514	2.42565	30.3712	27.4538	7.47047	16.4627	29.9978	34.2975	2.66134	2.7487	3.14607	4.31534	5.73376	2.75123	3.56742	4.61386	4.85277	NA	FALSE	NA	NA	NA	NA	NA	NA	NA	NA	NA	ENSG00000226938	ENSG00000226938	Unknown
CUST_20688_PI426352795	0.0349484	1.27651	up	18.5893	11.7023	3.10328	15.5494	63.2745	10.8704	12.3127	15.5254	14.9127	3.97052	3.46062	3.40311	3.26282	7.26662	3.33237	3.14591	3.57211	3.6106	NA	FALSE	NA	NA	NA	NA	NA	NA	NA	NA	NA	ENSG00000230962	ENSG00000230962	Unknown
CUST_2075_PI426352795	0.0233049	1.46002	up	7.28516	17.007	7.06384	24.574	31.6046	13.0917	17.0989	24.5863	20.1046	2.42429	3.97912	4.19165	3.96923	5.99471	3.58947	3.63065	4.28539	4.02669	NA	FALSE	NA	NA	NA	NA	NA	NA	NA	NA	NA	ENSG00000233387	ENSG00000233387	Unknown
CUST_20776_PI426352795	0.0313697	1.94216	up	38.3561	43.9038	18.0834	16.4392	11.9572	17.1822	29.0372	45.6929	38.8457	5.09063	5.34949	4.97574	3.34748	4.35557	3.98471	4.45645	5.31084	5.04565	NA	FALSE	NA	NA	NA	NA	NA	NA	NA	NA	NA	ENSG00000225746	ENSG00000225746	Unknown
CUST_208_PI426352795	0.0484776	1.20039	up	473.823	384.259	702.966	669.121	690.003	194.948	305.186	286.514	345.667	8.54992	8.25938	8.96833	9.17119	10.845	7.86844	8.00859	8.16689	8.23716	NA	FALSE	NA	NA	NA	NA	NA	NA	NA	NA	NA	ENSG00000141028	ENSG00000141028	Unknown
CUST_2089_PI426352795	0.040009	1.4693	up	8.54573	11.2171	15.2163	8.51087	5.82495	6.29432	6.526	8.42273	11.0352	2.71607	3.40351	4.83501	2.41206	2.78298	2.48616	2.47618	2.86638	3.20621	NA	FALSE	NA	NA	NA	NA	NA	NA	NA	NA	NA	ENSG00000231892	ENSG00000231892	Unknown
CUST_209_PI426352795	0.0158089	1.30112	up	756.111	538.063	970.374	884.644	980.758	283.419	435.542	446.839	533.191	9.20879	8.75483	9.40681	9.56436	11.3353	8.42122	8.54992	8.84029	8.89036	NA	FALSE	NA	NA	NA	NA	NA	NA	NA	NA	NA	ENSG00000141028	ENSG00000141028	Unknown
CUST_2093_PI426352795	0.0109045	2.04489	up	7.42837	22.7265	21.3162	21.1592	15.3758	7.20304	8.65012	20.1145	15.0376	2.48475	4.40835	5.10164	3.7321	4.75572	2.67376	2.84318	3.95965	3.62134	NA	FALSE	NA	NA	NA	NA	NA	NA	NA	NA	NA	ENSG00000231892	ENSG00000231892	Unknown
CUST_2097_PI426352793	0.0398386	1.30151	up	10.3791	13.051	26.7342	9.88914	8.23493	13.8115	16.4414	19.3249	20.9897	3.09182	3.61235	5.29018	2.83537	3.66081	3.66571	3.5657	3.89638	4.09539	NA	FALSE	NA	NA	NA	NA	NA	NA	NA	NA	NA	ENST00000499537	ENST00000499537	Unknown
CUST_21143_PI426352795	0.00247628	2.30793	up	23.0875	34.3591	27.075	99.0442	24.3929	26.8248	30.0697	64.9687	61.3504	4.29817	5.00723	5.29934	6.36532	5.52038	4.69033	4.51205	5.89093	5.72465	NA	FALSE	NA	NA	NA	NA	NA	NA	NA	NA	NA	ENSG00000224649	ENSG00000224649	Unknown
CUST_21144_PI426352795	0.0096844	4.68148	up	25.3983	25.3993	22.315	65.5646	22.242	11.3423	14.8954	71.0174	44.0513	4.4467	4.56821	5.13811	5.65948	5.35928	3.39087	3.42756	6.03433	5.23803	NA	FALSE	NA	NA	NA	NA	NA	NA	NA	NA	NA	ENSG00000224649	ENSG00000224649	Unknown
CUST_21250_PI426352795	0.0150371	1.90931	up	12.3653	13.2347	12.683	8.98039	3.98652	7.92377	8.18696	15.8689	19.3968	3.39832	3.63152	4.68573	2.65719	2.52236	2.9177	2.78914	3.60344	3.96949	NA	FALSE	NA	NA	NA	NA	NA	NA	NA	NA	NA	ENSG00000232855	ENSG00000232855	Unknown
CUST_21253_PI426352795	0.0363648	1.30884	up	63.5007	71.4033	21.3199	86.7424	39.8389	46.2896	66.0758	76.5773	73.7236	5.84789	5.97873	5.10173	6.14294	6.41217	5.61074	5.74973	6.15269	5.98435	NA	FALSE	NA	NA	NA	NA	NA	NA	NA	NA	NA	ENSG00000232855	ENSG00000232855	Unknown
CUST_21258_PI426352795	0.0401074	1.4418	up	7.79333	12.8364	18.9833	22.2491	3.34314	7.94246	8.13006	12.3635	13.9954	2.59816	3.58799	5.01147	3.80972	2.41178	2.92758	2.77687	3.23758	3.5226	NA	FALSE	NA	NA	NA	NA	NA	NA	NA	NA	NA	ENSG00000232855	ENSG00000232855	Unknown
CUST_21327_PI426352795	0.00957369	1.22357	up	61.524	52.6348	25.9563	64.8901	40.9997	45.1699	59.691	65.1794	66.9155	5.80448	5.59159	5.26504	5.64074	6.47043	5.56969	5.59868	5.89636	5.85421	NA	FALSE	NA	NA	NA	NA	NA	NA	NA	NA	NA	ENSG00000231625	ENSG00000231625	Unknown
CUST_21382_PI426352795	0.00294342	1.6227	up	33.4	37.5924	18.2962	15.7635	21.249	29.0979	38.5957	55.0592	53.1269	4.86998	5.13125	4.98339	3.28479	5.2819	4.82233	4.91257	5.61425	5.51745	NA	FALSE	NA	NA	NA	NA	NA	NA	NA	NA	NA	ENSG00000225640	ENSG00000225640	Unknown
CUST_21385_PI426352795	0.029937	1.71175	up	27.1587	58.0683	28.4473	21.7585	7.32815	23.6837	32.7649	41.5099	54.0573	4.54898	5.71507	5.33686	3.77515	3.27798	4.49109	4.6515	5.14928	5.54427	NA	FALSE	NA	NA	NA	NA	NA	NA	NA	NA	NA	ENSG00000225640	ENSG00000225640	Unknown
CUST_2147_PI426352795	0.016449	1.242	up	37.7488	30.4908	6.68273	42.8123	26.9922	27.2247	33.9147	37.4585	39.5463	5.06339	4.83343	4.14447	4.91495	5.69906	4.71518	4.70844	4.97251	5.07643	NA	FALSE	NA	NA	NA	NA	NA	NA	NA	NA	NA	ENSG00000223773	ENSG00000223773	Unknown
CUST_21480_PI426352795	0.0283588	1.8899	up	33.5263	29.6674	2.7821	62.7146	25.4567	30.5868	29.6612	59.6107	51.8722	4.87603	4.79373	3.28798	5.5829	5.59516	4.90715	4.49115	5.75312	5.4818	NA	FALSE	NA	NA	NA	NA	NA	NA	NA	NA	NA	ENSG00000128383	ENSG00000128383	Unknown
CUST_21482_PI426352795	0.0478779	1.46646	up	37.1413	24.9555	2.03088	49.4502	7.66624	23.5837	36.1995	44.9628	40.7446	5.03739	4.54641	2.77788	5.17449	3.42895	4.48277	4.8116	5.28083	5.11822	NA	FALSE	NA	NA	NA	NA	NA	NA	NA	NA	NA	ENSG00000128383	ENSG00000128383	Unknown
CUST_21484_PI426352795	0.031966	1.3782	up	54.9055	26.1395	3.02062	40.8263	24.0894	22.2455	31.0198	38.6152	34.2149	5.64322	4.61303	3.37159	4.83025	5.50033	4.38648	4.56389	5.02694	4.849	NA	FALSE	NA	NA	NA	NA	NA	NA	NA	NA	NA	ENSG00000128383	ENSG00000128383	Unknown
CUST_21485_PI426352795	0.00251951	2.12497	up	38.8966	23.7916	1.83286	37.8325	12.5257	14.0315	20.1743	33.9817	35.9912	5.11137	4.47767	2.59505	4.69112	4.43066	3.68946	3.87768	4.81624	4.92579	NA	FALSE	NA	NA	NA	NA	NA	NA	NA	NA	NA	ENSG00000128383	ENSG00000128383	Unknown
CUST_21501_PI426352795	0.00569837	1.56613	up	16.3982	20.0697	20.2254	30.6486	6.78686	19.3138	23.0139	34.6242	30.9704	3.7941	4.23386	5.06012	4.33155	3.03453	4.16202	4.08409	4.84439	4.69613	NA	FALSE	NA	NA	NA	NA	NA	NA	NA	NA	NA	ENSG00000228397	ENSG00000228397	Unknown
CUST_21593_PI426352795	0.0148293	1.40446	up	26.0275	17.5044	8.7433	28.8122	4.44346	14.289	20.4989	24.7399	24.0705	4.4826	4.02645	4.37588	4.22625	2.60723	3.71472	3.9019	4.29706	4.29959	NA	FALSE	NA	NA	NA	NA	NA	NA	NA	NA	NA	ENSG00000231771	ENSG00000231771	Unknown
CUST_21623_PI426352795	0.0107684	1.77281	up	39.2478	44.2337	3.42052	51.3071	28.6422	24.0109	32.0749	52.3981	44.5677	5.12566	5.36018	3.50691	5.23419	5.81788	4.51441	4.61713	5.53077	5.25283	NA	FALSE	NA	NA	NA	NA	NA	NA	NA	NA	NA	ENSG00000230834	ENSG00000230834	Unknown
CUST_21670_PI426352795	0.0435996	1.4805	up	21.3022	8.65263	9.66814	25.6606	18.1051	9.39196	15.5604	18.8116	18.5642	4.17476	2.99977	4.46114	4.04155	5.01465	3.1358	3.49291	3.85445	3.90642	NA	FALSE	NA	NA	NA	NA	NA	NA	NA	NA	NA	ENSG00000227290	ENSG00000227290	Unknown
CUST_2188_PI426352793	0.00821969	1.35067	up	32.5824	33.5866	6.68234	37.9495	24.8274	30.7743	39.1975	45.5154	49.8299	4.83288	4.97661	4.14413	4.69666	5.55448	4.91665	4.93785	5.30436	5.41751	NA	FALSE	NA	NA	NA	NA	NA	NA	NA	NA	NA	ENST00000499294	ENST00000499294	Unknown
CUST_21990_PI426352795	0.0164237	1.29439	up	107.394	74.3927	56.644	62.367	33.8148	40.2568	56.3584	62.9483	64.481	6.57979	6.03222	5.96091	5.57402	6.11896	5.38208	5.51305	5.84014	5.79953	NA	FALSE	NA	NA	NA	NA	NA	NA	NA	NA	NA	ENSG00000243888	ENSG00000243888	Unknown
CUST_22116_PI426352795	0.00373375	3.59017	up	7.35267	7.21158	12.0771	47.915	20.3013	11.6812	11.8397	44.3286	36.672	2.45214	2.5781	4.64751	5.11804	5.20331	3.43332	3.09619	5.26115	4.95647	NA	FALSE	NA	NA	NA	NA	NA	NA	NA	NA	NA	ENSG00000230699	ENSG00000230699	Unknown
CUST_22128_PI426352795	0.0421766	1.18078	up	30.9538	65.5805	10.1626	66.3394	23.3502	42.9189	57.2014	61.8977	59.889	4.75077	5.8704	4.50594	5.68039	5.44194	5.491	5.53416	5.8115	5.69315	NA	FALSE	NA	NA	NA	NA	NA	NA	NA	NA	NA	ENSG00000244758	ENSG00000244758	Unknown
CUST_22224_PI426352795	0.00724631	1.21941	up	24.4121	18.5546	8.99462	40.7313	17.6922	24.9815	31.6212	35.2084	34.6738	4.38344	4.11128	4.39996	4.8267	4.97794	4.57748	4.59284	4.87119	4.87148	NA	FALSE	NA	NA	NA	NA	NA	NA	NA	NA	NA	ENSG00000228778	ENSG00000228778	Unknown
CUST_22242_PI426352795	0.0378765	1.13937	up	157.634	149.191	82.8245	141.755	80.0128	98.3537	134.443	131.119	141.502	7.09288	6.92652	6.34633	6.91721	7.68173	6.82894	6.77916	7.01892	6.96564	NA	FALSE	NA	NA	NA	NA	NA	NA	NA	NA	NA	ENSG00000231393	ENSG00000231393	Unknown
CUST_2231_PI426352793	0.0422694	1.59794	up	51.469	69.1388	56.9183	79.8234	80.794	29.7021	48.7307	60.5152	60.9535	5.5429	5.93919	5.9662	6.0057	7.69464	4.85843	5.28267	5.77942	5.71409	NA	FALSE	NA	NA	NA	NA	NA	NA	NA	NA	NA	ENST00000499348	ENST00000499348	Unknown
CUST_22358_PI426352795	0.00716504	1.24289	up	28.6358	24.5187	2.73034	38.5242	20.2431	20.2933	26.0471	29.4592	28.573	4.63298	4.52016	3.26685	4.72489	5.19798	4.24154	4.28168	4.58329	4.56732	NA	FALSE	NA	NA	NA	NA	NA	NA	NA	NA	NA	ENSG00000231648	ENSG00000231648	Unknown
CUST_22359_PI426352795	0.0250601	2.3643	up	24.3032	29.5467	1.96622	43.5633	13.4227	17.7186	25.9609	57.5653	40.1065	4.37634	4.78669	2.71065	4.94547	4.53976	4.02905	4.27617	5.69073	5.09731	NA	FALSE	NA	NA	NA	NA	NA	NA	NA	NA	NA	ENSG00000231648	ENSG00000231648	Unknown
CUST_2243_PI426352793	0.02784	1.30489	up	56.394	44.1646	4.28403	65.0041	31.2175	39.2185	45.2684	54.3666	59.4382	5.67911	5.35752	3.72472	5.64322	5.97022	5.33579	5.17075	5.59143	5.68295	NA	FALSE	NA	NA	NA	NA	NA	NA	NA	NA	NA	ENST00000499027	ENST00000499027	Unknown
CUST_2250_PI426352793	0.00241029	1.4345	up	36.3845	17.4843	3.3305	53.8895	15.8327	19.2141	23.2056	30.9282	29.7754	5.00684	4.02487	3.48007	5.31658	4.80301	4.15346	4.09671	4.66019	4.63108	NA	FALSE	NA	NA	NA	NA	NA	NA	NA	NA	NA	ENST00000499027	ENST00000499027	Unknown
CUST_22593_PI426352795	0.00729683	1.46042	up	44.66	35.4023	25.6741	48.6069	27.2739	33.3858	46.2722	57.7279	58.651	5.32528	5.05078	5.25455	5.14398	5.7208	5.05971	5.20659	5.69801	5.66106	NA	FALSE	NA	NA	NA	NA	NA	NA	NA	NA	NA	ENSG00000236069	ENSG00000236069	Unknown
CUST_22634_PI426352795	0.0136766	1.3049	up	116.334	99.1173	51.7462	164.225	67.1037	71.8353	108.253	112.029	126.406	6.69382	6.40576	5.87239	7.1354	7.37588	6.33511	6.45993	6.76481	6.79812	NA	FALSE	NA	NA	NA	NA	NA	NA	NA	NA	NA	ENSG00000230345	ENSG00000230345	Unknown
CUST_22695_PI426352795	0.0396361	2.04272	up	34.8591	33.5171	7.58788	43.1542	25.5278	25.2934	23.3259	42.1617	55.7238	4.94384	4.97332	4.25352	4.92936	5.59985	4.59763	4.10375	5.17424	5.58812	NA	FALSE	NA	NA	NA	NA	NA	NA	NA	NA	NA	ENSG00000179935	ENSG00000179935	Unknown
CUST_22932_PI426352795	0.00182626	5.43762	up	7.39793	13.8072	3.24588	44.646	17.3402	6.77707	6.93467	43.8607	32.7559	2.47173	3.68957	3.45152	4.98938	4.94638	2.58497	2.55423	5.24294	4.78221	NA	FALSE	NA	NA	NA	NA	NA	NA	NA	NA	NA	ENSG00000224910	ENSG00000224910	Unknown
CUST_23104_PI426352795	0.0457661	1.31785	up	42.4659	31.1483	20.2093	40.435	7.96399	29.645	40.0296	42.7389	49.9691	5.24589	4.86449	5.05982	4.8142	3.55558	4.85584	4.96902	5.19843	5.42278	NA	FALSE	NA	NA	NA	NA	NA	NA	NA	NA	NA	ENSG00000225470	ENSG00000225470	Unknown
CUST_232_PI426352795	0.0177752	1.50303	up	36.1638	16.3158	2.10267	38.4575	15.1449	25.217	35.4961	47.0188	42.6304	4.99769	3.91857	2.84619	4.72148	4.7312	4.59284	4.77938	5.35883	5.18912	NA	FALSE	NA	NA	NA	NA	NA	NA	NA	NA	NA	ENSG00000230873	ENSG00000230873	Unknown
CUST_23297_PI426352795	0.0179441	1.38862	up	36.3038	30.5549	18.147	37.4005	15.3817	21.9714	29.7201	34.2708	37.24	5.00392	4.83671	4.97831	4.67044	4.757	4.36835	4.49389	4.82899	4.98055	NA	FALSE	NA	NA	NA	NA	NA	NA	NA	NA	NA	ENSG00000242474	ENSG00000242474	Unknown
CUST_2330_PI426352793	0.0384481	1.20909	up	7.93424	217.264	194.053	208.806	48.6901	139.84	192.52	203.114	218.207	2.6289	7.46791	7.31969	7.49152	6.78756	7.37816	7.29735	7.67158	7.55178	NA	FALSE	NA	NA	NA	NA	NA	NA	NA	NA	NA	ENST00000499705	ENST00000499705	Unknown
CUST_23309_PI426352795	0.00291368	1.35064	up	52.703	35.9471	3.52255	65.169	17.3774	38.9401	50.521	59.5132	63.9861	5.57855	5.07101	3.53431	5.6472	4.95017	5.32496	5.34454	5.75105	5.78573	NA	FALSE	NA	NA	NA	NA	NA	NA	NA	NA	NA	ENSG00000235160	ENSG00000235160	Unknown
CUST_23381_PI426352795	0.0352077	1.27411	up	35.6933	31.4018	3.3611	45.8428	17.6962	30.4869	39.3374	42.2692	48.0371	4.97831	4.87692	3.48908	5.03679	4.97856	4.90148	4.94284	5.17929	5.36402	NA	FALSE	NA	NA	NA	NA	NA	NA	NA	NA	NA	ENSG00000235201	ENSG00000235201	Unknown
CUST_23525_PI426352795	0.0468272	1.20749	up	186.48	82.3063	127.714	79.2775	16.4072	55.6293	77.5827	76.3484	90.9571	7.32538	6.16276	6.80207	5.99512	4.86011	5.92616	5.97684	6.14745	6.29957	NA	FALSE	NA	NA	NA	NA	NA	NA	NA	NA	NA	ENSG00000235823	ENSG00000235823	Unknown
CUST_2353_PI426352795	0.0354631	1.24693	up	22.7812	39.2331	28.4157	41.106	53.645	36.047	43.7872	52.9603	49.0137	4.27973	5.19074	5.33594	4.84208	6.96893	5.18837	5.11795	5.54833	5.39474	NA	FALSE	NA	NA	NA	NA	NA	NA	NA	NA	NA	ENSG00000237435	ENSG00000237435	Unknown
CUST_23619_PI426352795	0.0297664	4.10413	up	16.2749	19.926	5.31157	33.4325	20.6716	6.33472	15.687	33.0731	46.0064	3.78368	4.22335	3.92684	4.48157	5.2355	2.49451	3.50361	4.77221	5.30006	NA	FALSE	NA	NA	NA	NA	NA	NA	NA	NA	NA	ENSG00000227101	ENSG00000227101	Unknown
CUST_23651_PI426352795	0.0101414	1.81008	up	7.47824	8.3635	14.2779	9.11121	6.84691	7.6712	7.91407	14.5226	16.8247	2.50362	2.85491	4.78156	2.7375	3.05992	2.79884	2.74001	3.47817	3.77279	NA	FALSE	NA	NA	NA	NA	NA	NA	NA	NA	NA	ENSG00000234318	ENSG00000234318	Unknown
CUST_23752_PI426352795	0.0201041	2.08812	up	21.7994	23.2822	7.38811	44.8464	28.5288	17.2472	20.8424	44.5842	32.507	4.21146	4.44786	4.22998	4.99705	5.81084	3.99037	3.92758	5.26941	4.77295	NA	FALSE	NA	NA	NA	NA	NA	NA	NA	NA	NA	ENSG00000233047	ENSG00000233047	Unknown
CUST_23762_PI426352795	0.0324876	3.15073	up	28.3963	21.8273	13.5412	47.9726	3.57669	7.46516	17.9071	34.0105	36.3826	4.61915	4.35177	4.73946	5.11987	2.45233	2.74916	3.69919	4.81741	4.94231	NA	FALSE	NA	NA	NA	NA	NA	NA	NA	NA	NA	ENSG00000225565	ENSG00000225565	Unknown
CUST_23852_PI426352795	0.0380238	1.51319	up	30.7888	11.7879	4.79448	45.3479	16.796	12.9111	20.6094	26.2618	23.7692	4.74182	3.46933	3.83217	5.01558	4.89728	3.57011	3.91034	4.39591	4.27973	NA	FALSE	NA	NA	NA	NA	NA	NA	NA	NA	NA	ENSG00000232363	ENSG00000232363	Unknown
CUST_23856_PI426352795	0.0344501	1.20259	up	63.2779	48.4423	24.8178	77.151	35.6743	38.8536	46.9511	54.2646	52.3044	5.84285	5.47553	5.22538	5.94757	6.21967	5.32041	5.23022	5.58812	5.4948	NA	FALSE	NA	NA	NA	NA	NA	NA	NA	NA	NA	ENSG00000232363	ENSG00000232363	Unknown
CUST_23886_PI426352795	0.00093	1.89574	up	15.1426	21.4024	8.91852	25.7032	5.64402	14.219	16.896	29.0966	29.223	3.67945	4.32318	4.39366	4.0436	2.75894	3.70673	3.6106	4.56088	4.60197	NA	FALSE	NA	NA	NA	NA	NA	NA	NA	NA	NA	ENSG00000225361	ENSG00000225361	Unknown
CUST_23916_PI426352795	0.00373426	1.30899	up	59.7688	62.147	51.3096	92.8868	72.1462	34.8728	45.1144	52.8302	53.5102	5.76659	5.80118	5.86421	6.26165	7.49319	5.13227	5.16465	5.54394	5.52988	NA	FALSE	NA	NA	NA	NA	NA	NA	NA	NA	NA	ENSG00000228622	ENSG00000228622	Unknown
CUST_23922_PI426352795	0.0417217	1.36335	up	36.6995	36.4424	1.98938	54.9853	24.1092	39.7981	43.4157	58.5126	57.6317	5.02032	5.09029	2.73499	5.35124	5.50137	5.36328	5.10399	5.72479	5.63678	NA	FALSE	NA	NA	NA	NA	NA	NA	NA	NA	NA	ENSG00000232084	ENSG00000232084	Unknown
CUST_23963_PI426352795	0.0149687	2.29248	up	22.8325	8.83182	2.75362	16.7022	3.52881	22.0697	23.104	55.7705	43.5557	4.2837	3.09193	3.27738	3.37372	2.44208	4.37461	4.09032	5.63631	5.22243	NA	FALSE	NA	NA	NA	NA	NA	NA	NA	NA	NA	ENSG00000225102	ENSG00000225102	Unknown
CUST_24107_PI426352795	0.0416063	1.15684	up	261.9	151.683	187.37	236.664	206.276	113.966	171.951	163.595	178.297	7.76377	6.94964	7.27867	7.66529	9.08431	7.04831	7.13225	7.32797	7.27298	NA	FALSE	NA	NA	NA	NA	NA	NA	NA	NA	NA	ENSG00000230839	ENSG00000230839	Unknown
CUST_24192_PI426352795	0.0226895	1.98776	up	39.1721	13.5104	16.4631	51.7289	24.9596	22.018	29.3009	42.121	58.2849	5.12321	3.66145	4.89856	5.25003	5.56305	4.37126	4.47135	5.17279	5.65211	NA	FALSE	NA	NA	NA	NA	NA	NA	NA	NA	NA	ENSG00000237326	ENSG00000237326	Unknown
CUST_24195_PI426352795	0.0157062	1.36629	up	30.734	27.0054	11.1218	52.8451	13.7097	32.1738	42.4957	48.3485	54.6322	4.73911	4.66314	4.58083	5.28595	4.5721	4.99453	5.07003	5.40464	5.56045	NA	FALSE	NA	NA	NA	NA	NA	NA	NA	NA	NA	ENSG00000237326	ENSG00000237326	Unknown
CUST_24196_PI426352795	0.0213818	1.70779	up	47.3514	35.0447	16.7838	58.7186	25.9747	32.7923	34.1559	59.3577	54.1096	5.41912	5.03508	4.91506	5.46561	5.62947	5.02813	4.72034	5.74705	5.54569	NA	FALSE	NA	NA	NA	NA	NA	NA	NA	NA	NA	ENSG00000237326	ENSG00000237326	Unknown
CUST_24198_PI426352795	0.0254863	1.8754	up	36.5749	26.0604	8.11104	49.5834	32.0153	23.199	24.098	38.7427	48.9206	5.01481	4.60746	4.31214	5.17861	6.01704	4.45499	4.15442	5.03194	5.39188	NA	FALSE	NA	NA	NA	NA	NA	NA	NA	NA	NA	ENSG00000237326	ENSG00000237326	Unknown
CUST_2420_PI426352795	0.012379	1.26237	up	51.0159	31.483	62.6594	41.0211	10.27	35.3379	46.4482	53.3302	51.8537	5.52831	4.88056	6.06496	4.83884	4.12615	5.15588	5.2127	5.5598	5.48104	NA	FALSE	NA	NA	NA	NA	NA	NA	NA	NA	NA	ENSG00000234546	ENSG00000234546	Unknown
CUST_24293_PI426352795	0.0159638	1.56766	up	40.705	32.2894	1.81846	51.5303	18.7363	26.3218	38.8619	48.7492	51.2255	5.18004	4.91747	2.5817	5.24258	5.06914	4.65842	4.92349	5.41794	5.46118	NA	FALSE	NA	NA	NA	NA	NA	NA	NA	NA	NA	ENSG00000232294	ENSG00000232294	Unknown
CUST_24309_PI426352795	0.0125243	1.46261	up	19.3204	20.367	1.99907	31.593	16.8719	26.0186	29.6649	42.2726	38.9022	4.02711	4.25442	2.74457	4.38141	4.90423	4.63953	4.49131	5.17985	5.04808	NA	FALSE	NA	NA	NA	NA	NA	NA	NA	NA	NA	ENSG00000227455	ENSG00000227455	Unknown
CUST_24372_PI426352795	0.00109958	5.96133	up	7.86723	8.22928	5.80822	73.2165	27.1017	7.73554	12.4179	49.9237	58.8543	2.61527	2.79282	4.01108	5.8544	5.70815	2.81522	3.15644	5.4559	5.66702	NA	FALSE	NA	NA	NA	NA	NA	NA	NA	NA	NA	ENSG00000236030	ENSG00000236030	Unknown
CUST_24376_PI426352795	0.034077	1.27747	up	38.628	19.5983	1.70807	47.9786	20.564	21.066	28.4485	30.6346	32.8873	5.10049	4.19929	2.48794	5.12001	5.22342	4.30316	4.4255	4.64581	4.78943	NA	FALSE	NA	NA	NA	NA	NA	NA	NA	NA	NA	ENSG00000236030	ENSG00000236030	Unknown
CUST_2444_PI426352793	0.0223786	1.37677	up	65.9723	56.6146	23.8887	59.4907	41.0331	41.711	52.7727	60.594	74.0214	5.89723	5.68159	5.19348	5.48955	6.47299	5.44135	5.40998	5.78223	5.99168	NA	FALSE	NA	NA	NA	NA	NA	NA	NA	NA	NA	ENST00000499738	ENST00000499738	Unknown
CUST_24501_PI426352795	0.0434236	1.47953	up	227.024	145.912	239.956	293.914	243.297	115.288	159.954	219.33	199.348	7.57014	6.89906	7.5726	7.97444	9.30912	7.06671	7.01872	7.78603	7.42967	NA	FALSE	NA	NA	NA	NA	NA	NA	NA	NA	NA	ENSG00000235564	ENSG00000235564	Unknown
CUST_24718_PI426352795	0.0420918	1.28811	up	30.065	19.811	5.18007	28.3212	6.03032	22.0228	24.4999	31.6296	28.9476	4.70777	4.2153	3.90319	4.19678	2.81117	4.37165	4.18187	4.69604	4.58799	NA	FALSE	NA	NA	NA	NA	NA	NA	NA	NA	NA	ENSG00000230131	ENSG00000230131	Unknown
CUST_24754_PI426352795	0.00814164	2.03842	up	8.23447	23.3791	48.0712	46.616	7.60694	14.508	22.6475	37.2714	35.058	2.67773	4.45352	5.80325	5.06575	3.40399	3.73565	4.06072	4.96455	4.88672	NA	FALSE	NA	NA	NA	NA	NA	NA	NA	NA	NA	ENSG00000228427	ENSG00000228427	Unknown
CUST_2493_PI426352795	0.0182717	1.15732	up	28.6505	15.1504	2.03871	39.4398	50.0709	24.4751	31.0928	33.2035	32.1843	4.63366	3.81527	2.78272	4.77067	6.84212	4.54399	4.5684	4.77886	4.75511	NA	FALSE	NA	NA	NA	NA	NA	NA	NA	NA	NA	ENSG00000223579	ENSG00000223579	Unknown
CUST_24971_PI426352795	0.00115352	1.68216	up	37.538	35.4742	6.44955	69.4328	30.5531	32.2619	41.1312	58.365	64.4638	5.05538	5.05353	4.10769	5.76066	5.93085	5.00057	5.0174	5.71957	5.79903	NA	FALSE	NA	NA	NA	NA	NA	NA	NA	NA	NA	ENSG00000226900	ENSG00000226900	Unknown
CUST_24975_PI426352795	0.0115145	1.69155	up	36.3907	21.3994	10.5296	42.1448	12.5085	23.8298	28.284	40.0487	47.546	5.00713	4.32299	4.53488	4.88905	4.42815	4.50181	4.41738	5.08578	5.3501	NA	FALSE	NA	NA	NA	NA	NA	NA	NA	NA	NA	ENSG00000226900	ENSG00000226900	Unknown
CUST_24978_PI426352795	0.0283181	1.34829	up	18.4271	20.9435	10.988	18.7513	16.0756	15.0337	17.7472	24.2841	20.7108	3.95632	4.29433	4.5719	3.54544	4.82617	3.788	3.68595	4.26485	4.07138	NA	FALSE	NA	NA	NA	NA	NA	NA	NA	NA	NA	ENSG00000226900	ENSG00000226900	Unknown
CUST_2500_PI426352795	0.00493506	1.97225	up	13.0888	10.9064	13.641	19.9612	5.1936	6.13616	7.43389	14.1486	14.9285	3.47414	3.36903	4.74622	3.64211	2.71098	2.45019	2.64346	3.44137	3.61196	NA	FALSE	NA	NA	NA	NA	NA	NA	NA	NA	NA	ENSG00000234956	ENSG00000234956	Unknown
CUST_25061_PI426352795	0.0170641	2.12371	up	35.0515	22.1442	24.3925	39.8475	10.1064	23.5943	27.0659	44.7006	61.705	4.95202	4.3715	5.21159	4.78834	4.10213	4.4839	4.34732	5.27259	5.7318	NA	FALSE	NA	NA	NA	NA	NA	NA	NA	NA	NA	ENSG00000232224	ENSG00000232224	Unknown
CUST_25302_PI426352795	0.0368542	1.69413	up	21.2019	19.7977	1.79218	32.0299	24.3898	16.1804	27.0248	35.8178	34.3993	4.16745	4.21441	2.55724	4.40572	5.52012	3.89129	4.34609	4.9011	4.85737	NA	FALSE	NA	NA	NA	NA	NA	NA	NA	NA	NA	ENSG00000235435	ENSG00000235435	Unknown
CUST_25309_PI426352795	0.0350611	1.32545	up	23.4802	15.6526	3.96664	58.6906	25.2305	25.9486	29.8106	35.4581	39.2686	4.32336	3.85998	3.6485	5.46523	5.58186	4.63566	4.49903	4.88365	5.06399	NA	FALSE	NA	NA	NA	NA	NA	NA	NA	NA	NA	ENSG00000235435	ENSG00000235435	Unknown
CUST_2532_PI426352795	0.0272845	1.42414	up	35.1522	24.4709	6.36543	43.9665	24.0893	22.1447	32.3358	37.705	38.8853	4.95626	4.5164	4.09671	4.96126	5.50019	4.37903	4.6316	4.98318	5.04764	NA	FALSE	NA	NA	NA	NA	NA	NA	NA	NA	NA	ENSG00000237707	ENSG00000237707	Unknown
CUST_25356_PI426352795	0.0161298	1.48692	up	30.5002	22.739	1.83265	31.5076	15.0035	23.8243	25.8295	36.9813	36.7811	4.72837	4.40921	2.5947	4.37683	4.71535	4.50148	4.26749	4.95215	4.96146	NA	FALSE	NA	NA	NA	NA	NA	NA	NA	NA	NA	ENSG00000227342	ENSG00000227342	Unknown
CUST_25405_PI426352795	0.00871545	1.36952	up	19.9898	14.7348	3.74029	45.6381	7.77005	20.5208	27.7012	32.6925	33.0085	4.07994	3.77975	3.59415	5.02883	3.47057	4.26054	4.38246	4.75584	4.79451	NA	FALSE	NA	NA	NA	NA	NA	NA	NA	NA	NA	ENSG00000228044	ENSG00000228044	Unknown
CUST_25592_PI426352795	0.0484851	1.29474	up	19.5716	18.8001	14.3811	41.2074	3.80546	23.2432	26.8452	35.2226	30.4437	4.04781	4.13317	4.78757	4.84785	2.48811	4.45892	4.33443	4.87176	4.66691	NA	FALSE	NA	NA	NA	NA	NA	NA	NA	NA	NA	ENSG00000236393	ENSG00000236393	Unknown
CUST_2564_PI426352793	0.0028101	1.53345	up	93.884	146.543	134.369	93.3991	49.1353	85.0103	111.71	144.321	167.649	6.39748	6.90511	6.8696	6.2731	6.80826	6.6005	6.50805	7.14554	7.19657	NA	FALSE	NA	NA	NA	NA	NA	NA	NA	NA	NA	ENST00000499670	ENST00000499670	Unknown
CUST_2566_PI426352793	0.00107508	1.54932	up	102.1	171.657	126.039	146.142	31.8317	106.003	147.47	187.266	216.837	6.5088	7.11804	6.7881	6.96169	6.0062	6.94066	6.90146	7.55961	7.54577	NA	FALSE	NA	NA	NA	NA	NA	NA	NA	NA	NA	ENST00000499670	ENST00000499670	Unknown
CUST_25664_PI426352795	0.00198129	2.66477	up	7.95872	19.0761	4.25698	68.1577	19.2681	14.3212	21.2907	42.7266	46.267	2.63368	4.15667	3.7187	5.72878	5.11853	3.71781	3.95955	5.1977	5.30769	NA	FALSE	NA	NA	NA	NA	NA	NA	NA	NA	NA	ENSG00000232896	ENSG00000232896	Unknown
CUST_2568_PI426352793	0.0127256	1.40415	up	8.02659	74.8626	66.6483	63.3275	13.8086	44.9156	64.677	77.181	79.181	2.64562	6.03841	6.12557	5.60061	4.58362	5.56186	5.71803	6.16753	6.09175	NA	FALSE	NA	NA	NA	NA	NA	NA	NA	NA	NA	ENST00000499670	ENST00000499670	Unknown
CUST_2577_PI426352795	0.0479757	1.23804	up	32.0555	34.6288	42.4648	24.1872	14.0705	19.6811	24.1644	26.1482	28.7785	4.80957	5.01939	5.68771	3.9419	4.61303	4.19119	4.15911	4.3894	4.57702	NA	FALSE	NA	NA	NA	NA	NA	NA	NA	NA	NA	ENSG00000218510	ENSG00000218510	Unknown
CUST_25963_PI426352795	0.0160275	1.78085	up	20.3873	31.4578	27.9676	27.3979	12.4357	16.6892	24.5956	38.4783	32.4757	4.11183	4.87949	5.32219	4.14501	4.41861	3.93867	4.18774	5.02086	4.77067	NA	FALSE	NA	NA	NA	NA	NA	NA	NA	NA	NA	ENSG00000235052	ENSG00000235052	Unknown
CUST_2597_PI426352793	0.00785302	1.58472	up	11.2069	28.4085	31.8569	31.6072	9.65801	19.1398	22.9329	35.2261	30.7164	3.27387	4.73108	5.43291	4.38171	4.03067	4.14647	4.07919	4.87191	4.68221	NA	FALSE	NA	NA	NA	NA	NA	NA	NA	NA	NA	ENST00000499173	ENST00000499173	Unknown
CUST_2603_PI426352793	0.0266141	1.31222	up	29.9921	25.9478	26.6276	40.4107	6.36038	30.727	38.6759	48.2902	43.254	4.70392	4.60061	5.2869	4.813	2.89679	4.9146	4.91545	5.40168	5.21238	NA	FALSE	NA	NA	NA	NA	NA	NA	NA	NA	NA	ENST00000499674	ENST00000499674	Unknown
CUST_2608_PI426352795	0.0450832	1.45349	up	29.6708	26.5359	1.7304	32.7268	26.699	13.7455	18.5047	26.5129	20.7654	4.68711	4.6369	2.50902	4.44526	5.67677	3.65834	3.7508	4.41189	4.07629	NA	FALSE	NA	NA	NA	NA	NA	NA	NA	NA	NA	ENSG00000233694	ENSG00000233694	Unknown
CUST_26100_PI426352795	0.0426321	3.43691	up	7.43877	17.9906	6.68702	50.096	20.563	6.7372	12.2823	41.3951	21.5762	2.48933	4.06847	4.14501	5.19377	5.22325	2.57569	3.14172	5.14398	4.13564	NA	FALSE	NA	NA	NA	NA	NA	NA	NA	NA	NA	ENSG00000237435	ENSG00000237435	Unknown
CUST_26163_PI426352795	0.00718539	1.26217	up	39.1883	42.4197	15.7416	48.4885	12.2469	35.1685	46.2486	51.9269	52.833	5.12343	5.30078	4.86277	5.13905	4.39579	5.14808	5.20575	5.51646	5.50918	NA	FALSE	NA	NA	NA	NA	NA	NA	NA	NA	NA	ENSG00000231826	ENSG00000231826	Unknown
CUST_26218_PI426352795	0.00612808	1.68034	up	30.1005	25.6825	1.89802	51.806	18.0828	24.5242	29.9998	42.1609	48.482	4.70973	4.58628	2.65346	5.25272	5.01256	4.54641	4.50827	5.17407	5.37812	NA	FALSE	NA	NA	NA	NA	NA	NA	NA	NA	NA	ENSG00000230725	ENSG00000230725	Unknown
CUST_26250_PI426352795	0.040508	16.3596	up	14.0052	12.3169	8.39151	39.3062	14.1085	7.77576	22.243	380.083	92.8533	3.57103	3.53186	4.3402	4.76473	4.61805	2.83509	4.03225	8.60173	6.32974	NA	FALSE	NA	NA	NA	NA	NA	NA	NA	NA	NA	ENSG00000226025	ENSG00000226025	Unknown
CUST_26258_PI426352795	0.0331321	1.21077	up	32.6462	8.07141	2.04316	39.5816	19.5326	28.5275	38.581	40.3762	41.6682	4.83671	2.75567	2.78598	4.77578	5.14128	4.78968	4.91118	5.09849	5.15421	NA	FALSE	NA	NA	NA	NA	NA	NA	NA	NA	NA	ENSG00000232548	ENSG00000232548	Unknown
CUST_26333_PI426352795	0.00221892	1.56997	up	168.479	138.171	134.7	150.806	107.565	61.7117	89.2986	115.994	123.801	7.18857	6.82927	6.87179	7.00732	8.14101	6.10314	6.18201	6.82352	6.76311	NA	FALSE	NA	NA	NA	NA	NA	NA	NA	NA	NA	ENSG00000228439	ENSG00000228439	Unknown
CUST_26334_PI426352795	0.0159266	1.30444	up	116.211	81.508	84.0088	110.301	15.2781	42.8933	61.0065	66.7963	71.4366	6.69236	6.15332	6.36302	6.52899	4.74479	5.4892	5.62962	5.93932	5.94636	NA	FALSE	NA	NA	NA	NA	NA	NA	NA	NA	NA	ENSG00000228439	ENSG00000228439	Unknown
CUST_26338_PI426352795	0.0096971	1.60494	up	86.3811	66.3514	71.2096	62.2311	5.08464	21.4987	29.458	38.1101	42.3195	6.28094	5.88299	6.18805	5.5695	2.69905	4.3338	4.48103	5.00251	5.17734	NA	FALSE	NA	NA	NA	NA	NA	NA	NA	NA	NA	ENSG00000228439	ENSG00000228439	Unknown
CUST_26344_PI426352795	0.0437208	1.19087	up	1015.49	1899.12	1674.39	1340.35	422.539	947.384	1495.81	1365.73	1746.84	9.60878	10.5646	10.1837	10.1632	10.1855	10.2485	10.3151	10.473	10.5946	NA	FALSE	NA	NA	NA	NA	NA	NA	NA	NA	NA	ENSG00000233368	ENSG00000233368	Unknown
CUST_26350_PI426352795	0.0375285	1.17584	up	1391.92	2053.1	1787.2	1641.56	601.796	1104.14	1734.88	1585.82	1957.01	10.0589	10.7052	10.3013	10.4667	10.6647	10.4488	10.5261	10.6807	10.7615	NA	FALSE	NA	NA	NA	NA	NA	NA	NA	NA	NA	ENSG00000233368	ENSG00000233368	Unknown
CUST_26389_PI426352795	0.00287059	3.80237	up	7.39951	20.453	4.48741	26.1822	15.7516	7.13867	7.27333	33.1482	24.8385	2.47237	4.26079	3.76913	4.07287	4.79683	2.66013	2.61175	4.77622	4.34946	NA	FALSE	NA	NA	NA	NA	NA	NA	NA	NA	NA	ENSG00000238099	ENSG00000238099	Unknown
CUST_26440_PI426352795	0.0242057	1.37323	up	26.0816	20.7824	1.88597	40.3784	12.4833	26.509	34.4281	39.3174	44.907	4.48598	4.28261	2.64316	4.81214	4.4255	4.67283	4.73353	5.05621	5.2653	NA	FALSE	NA	NA	NA	NA	NA	NA	NA	NA	NA	ENSG00000236206	ENSG00000236206	Unknown
CUST_26607_PI426352795	0.0145063	1.35734	up	46.3837	28.3558	10.3935	55.7366	17.9547	26.6208	36.2075	41.3189	43.826	5.38718	4.72915	4.52495	5.37621	5.00067	4.67873	4.81194	5.1402	5.23203	NA	FALSE	NA	NA	NA	NA	NA	NA	NA	NA	NA	ENSG00000236071	ENSG00000236071	Unknown
CUST_26643_PI426352795	0.00404348	4.64855	up	7.32625	22.643	4.55086	37.1457	25.2071	6.89357	7.04426	40.1734	27.8913	2.44154	4.40283	3.78271	4.658	5.57974	2.61013	2.5727	5.09093	4.52546	NA	FALSE	NA	NA	NA	NA	NA	NA	NA	NA	NA	ENSG00000237151	ENSG00000237151	Unknown
CUST_26704_PI426352795	0.0426161	1.11618	up	35.2543	58.007	18.844	72.6519	14.3633	39.0749	51.1425	50.9387	53.364	4.95996	5.71384	5.00566	5.83749	4.64712	5.33069	5.36362	5.48776	5.52369	NA	FALSE	NA	NA	NA	NA	NA	NA	NA	NA	NA	ENSG00000236120	ENSG00000236120	Unknown
CUST_26707_PI426352795	0.0084002	2.40875	up	34.3208	27.1173	8.75614	62.253	5.39166	20.2872	32.3497	55.4357	63.95	4.91691	4.66894	4.37784	5.56981	2.73203	4.24086	4.63224	5.62451	5.78516	NA	FALSE	NA	NA	NA	NA	NA	NA	NA	NA	NA	ENSG00000236120	ENSG00000236120	Unknown
CUST_26710_PI426352795	0.025317	1.32237	up	54.6583	58.9397	20.2829	75.0225	6.01718	37.9261	49.705	61.0515	56.4237	5.63617	5.73194	5.06273	5.89919	2.80878	5.2752	5.31841	5.79301	5.60684	NA	FALSE	NA	NA	NA	NA	NA	NA	NA	NA	NA	ENSG00000236120	ENSG00000236120	Unknown
CUST_26757_PI426352795	0.000806	2.52922	up	23.2654	15.2909	2.15463	46.1557	16.1183	22.7394	28.5489	63.3268	59.355	4.30942	3.82816	2.92872	5.04912	4.82999	4.42356	4.43037	5.84939	5.68193	NA	FALSE	NA	NA	NA	NA	NA	NA	NA	NA	NA	ENSG00000235292	ENSG00000235292	Unknown
CUST_2681_PI426352793	0.00110072	1.71715	up	57.0714	68.5054	43.085	86.7638	77.6184	52.6025	68.9485	103.686	107.805	5.69747	5.925	5.7019	6.14365	7.63062	5.82584	5.80602	6.63735	6.55453	NA	FALSE	NA	NA	NA	NA	NA	NA	NA	NA	NA	ENST00000500986	ENST00000500986	Unknown
CUST_2682_PI426352793	0.036119	1.56968	up	103.314	78.9852	52.2676	99.4866	37.7221	80.8465	88.6034	135.63	138.647	6.52645	6.11021	5.88671	6.37332	6.32496	6.53008	6.1697	7.06735	6.93336	NA	FALSE	NA	NA	NA	NA	NA	NA	NA	NA	NA	ENST00000500986	ENST00000500986	Unknown
CUST_2684_PI426352793	0.00224652	1.83182	up	63.2048	70.9701	52.9798	76.9755	27.2624	64.5046	80.285	130.267	138.15	5.83987	5.97114	5.89989	5.94404	5.71957	6.16353	6.02954	7.01092	6.92871	NA	FALSE	NA	NA	NA	NA	NA	NA	NA	NA	NA	ENST00000500986	ENST00000500986	Unknown
CUST_2685_PI426352793	0.048005	1.57196	up	56.0631	70.5265	48.3195	98.0677	39.8398	70.2185	78.365	125.602	114.464	5.67231	5.96177	5.80867	6.3509	6.41235	6.30216	5.98993	6.95199	6.64524	NA	FALSE	NA	NA	NA	NA	NA	NA	NA	NA	NA	ENST00000500986	ENST00000500986	Unknown
CUST_2686_PI426352793	0.0218957	1.60765	up	61.459	56.1571	49.709	77.8318	38.3414	59.8756	79.4069	120.205	108.052	5.80264	5.67285	5.83281	5.96551	6.35244	6.05636	6.01293	6.88159	6.5576	NA	FALSE	NA	NA	NA	NA	NA	NA	NA	NA	NA	ENST00000500986	ENST00000500986	Unknown
CUST_2688_PI426352793	0.00245058	3.08445	up	64.0271	59.4375	62.952	111.032	47.3776	36.2094	56.4227	132.53	137.681	5.86019	5.74135	6.06818	6.54007	6.73031	5.19635	5.51472	7.03585	6.92526	NA	FALSE	NA	NA	NA	NA	NA	NA	NA	NA	NA	ENST00000500986	ENST00000500986	Unknown
CUST_2691_PI426352795	0.0076902	2.72768	up	12.5999	7.72485	12.27	24.178	9.68443	11.551	11.2844	34.1543	28.0502	3.42182	2.67972	4.65953	3.94051	4.03537	3.41697	3.04658	4.8232	4.5357	NA	FALSE	NA	NA	NA	NA	NA	NA	NA	NA	NA	ENSG00000226856	ENSG00000226856	Unknown
CUST_2694_PI426352795	0.028322	2.07123	up	13.0661	14.5562	14.134	8.61379	5.7352	6.50853	6.74342	12.8108	17.9359	3.47229	3.76247	4.77281	2.45558	2.77003	2.53019	2.5209	3.29102	3.86104	NA	FALSE	NA	NA	NA	NA	NA	NA	NA	NA	NA	ENSG00000226856	ENSG00000226856	Unknown
CUST_26941_PI426352795	0.00627057	1.95408	up	41.2121	35.9962	43.2484	41.79	18.9392	39.7119	43.4979	75.8274	88.5756	5.19843	5.07294	5.70618	4.87272	5.08724	5.35891	5.10731	6.13733	6.26188	NA	FALSE	NA	NA	NA	NA	NA	NA	NA	NA	NA	ENSG00000235578	ENSG00000235578	Unknown
CUST_26943_PI426352795	0.0126645	2.31673	up	14.4124	21.1236	37.3288	39.1183	6.41791	26.4361	44.4687	75.4678	79.8037	3.60982	4.3059	5.57332	4.75498	2.914	4.66755	5.14238	6.13064	6.10346	NA	FALSE	NA	NA	NA	NA	NA	NA	NA	NA	NA	ENSG00000235578	ENSG00000235578	Unknown
CUST_26944_PI426352795	0.00149266	2.5226	up	23.533	47.248	48.006	66.484	23.8333	36.2738	41.0243	88.3287	104.181	4.32617	5.44445	5.80186	5.68381	5.48026	5.19843	5.01268	6.38092	6.50002	NA	FALSE	NA	NA	NA	NA	NA	NA	NA	NA	NA	ENSG00000235578	ENSG00000235578	Unknown
CUST_26946_PI426352795	0.0341092	2.18536	up	20.2542	60.4324	56.5491	50.5103	20.8665	31.0549	58.1919	82.1927	102.921	4.10124	5.76375	5.95912	5.20837	5.25097	4.93317	5.56008	6.26695	6.48203	NA	FALSE	NA	NA	NA	NA	NA	NA	NA	NA	NA	ENSG00000235578	ENSG00000235578	Unknown
CUST_26948_PI426352795	0.0103883	2.21466	up	25.9556	36.255	46.221	51.3458	5.87048	27.7777	44.9513	75.3084	78.2143	4.47861	5.08281	5.76739	5.2359	2.78922	4.7478	5.1591	6.12692	6.07415	NA	FALSE	NA	NA	NA	NA	NA	NA	NA	NA	NA	ENSG00000235578	ENSG00000235578	Unknown
CUST_26949_PI426352795	0.0142905	1.9455	up	19.7025	53.6277	56.6653	37.3002	12.7229	40.9012	64.6694	89.4376	114.162	4.05785	5.61425	5.9616	4.66563	4.45358	5.40712	5.71746	6.40304	6.64182	NA	FALSE	NA	NA	NA	NA	NA	NA	NA	NA	NA	ENSG00000235578	ENSG00000235578	Unknown
CUST_26950_PI426352795	0.0411035	1.79835	up	30.4816	39.8152	50.6853	53.8931	25.0926	38.8201	66.8083	80.9079	106.645	4.72722	5.2126	5.85328	5.31678	5.57251	5.31918	5.76563	6.24146	6.5367	NA	FALSE	NA	NA	NA	NA	NA	NA	NA	NA	NA	ENSG00000235578	ENSG00000235578	Unknown
CUST_27202_PI426352795	0.0105497	3.39731	up	9.12599	234.443	559.145	8.54273	106.451	5.97036	6.19636	27.9977	17.7201	2.77969	7.57557	8.65713	2.42636	8.1226	2.41125	2.40184	4.49618	3.84569	NA	FALSE	NA	NA	NA	NA	NA	NA	NA	NA	NA	ENSG00000235215	ENSG00000235215	Unknown
CUST_27203_PI426352795	0.00420161	1.52116	up	19.2803	196.382	469.239	12.1713	118.828	7.87846	8.19282	14.6103	12.8299	4.02396	7.312	8.41689	2.96959	8.30066	2.89014	2.79032	3.48728	3.40351	NA	FALSE	NA	NA	NA	NA	NA	NA	NA	NA	NA	ENSG00000235215	ENSG00000235215	Unknown
CUST_27205_PI426352795	0.028152	2.45398	up	8.77727	233.76	570.151	8.93316	92.0355	6.32812	6.54284	22.4938	13.0881	2.74219	7.57448	8.67586	2.63087	7.90332	2.49281	2.48028	4.13368	3.42965	NA	FALSE	NA	NA	NA	NA	NA	NA	NA	NA	NA	ENSG00000235215	ENSG00000235215	Unknown
CUST_27207_PI426352795	0.0170743	2.95496	up	9.81705	239.495	543.617	15.914	106.379	8.2194	6.01166	25.9399	21.0941	2.91484	7.608	8.6165	3.2995	8.12136	2.99605	2.3563	4.37609	4.10254	NA	FALSE	NA	NA	NA	NA	NA	NA	NA	NA	NA	ENSG00000235215	ENSG00000235215	Unknown
CUST_27209_PI426352795	6.42e-05	3.63037	up	12.0908	212.785	482.56	9.1919	118.903	6.84537	7.10804	26.8162	26.971	3.36922	7.43006	8.45462	2.77839	8.30228	2.59987	2.58344	4.42695	4.47659	NA	FALSE	NA	NA	NA	NA	NA	NA	NA	NA	NA	ENSG00000235215	ENSG00000235215	Unknown
CUST_27330_PI426352795	0.0273518	1.69975	up	34.0795	20.3297	10.0296	39.4151	13.8329	11.7035	16.1715	21.5224	26.5228	4.90564	4.25093	4.49346	4.76951	4.58543	3.43645	3.54371	4.06036	4.45044	NA	FALSE	NA	NA	NA	NA	NA	NA	NA	NA	NA	ENSG00000224190	ENSG00000224190	Unknown
CUST_27433_PI426352795	0.0306945	1.53461	up	28.7529	17.9538	1.68169	45.1515	29.0516	21.3682	22.7335	31.7439	35.9182	4.63953	4.06495	2.46054	5.00672	5.84537	4.32387	4.06594	4.70287	4.92269	NA	FALSE	NA	NA	NA	NA	NA	NA	NA	NA	NA	ENSG00000236036	ENSG00000236036	Unknown
CUST_27445_PI426352795	0.0141916	1.42373	up	8.88607	17.8693	12.8787	25.3333	17.1667	10.2027	13.0096	18.6132	15.34	2.75428	4.05735	4.69938	4.02036	4.93058	3.2421	3.22353	3.83823	3.64675	NA	FALSE	NA	NA	NA	NA	NA	NA	NA	NA	NA	ENSG00000225393	ENSG00000225393	Unknown
CUST_27480_PI426352795	0.0120697	2.35596	up	36.5537	18.3768	1.66877	23.8652	13.8924	12.0443	15.8133	37.3588	27.3261	5.01425	4.09736	2.44703	3.91874	4.5917	3.47388	3.51415	4.96756	4.49309	NA	FALSE	NA	NA	NA	NA	NA	NA	NA	NA	NA	ENSG00000236601	ENSG00000236601	Unknown
CUST_27515_PI426352795	0.0418942	1.87858	up	17.1351	24.7785	2.0203	13.3361	13.9722	16.6086	19.8525	40.1608	27.6635	3.8561	4.53603	2.77019	3.05937	4.60215	3.93056	3.85435	5.09006	4.51414	NA	FALSE	NA	NA	NA	NA	NA	NA	NA	NA	NA	ENSG00000225050	ENSG00000225050	Unknown
CUST_27627_PI426352795	0.0356684	2.07006	up	47.7476	96.2816	70.1388	74.9404	32.1631	30.2191	53.0946	71.1312	95.6765	5.43068	6.36627	6.17415	5.89723	6.02546	4.88791	5.41952	6.0365	6.37028	NA	FALSE	NA	NA	NA	NA	NA	NA	NA	NA	NA	ENSG00000226032	ENSG00000226032	Unknown
CUST_27678_PI426352795	0.03505	1.30748	up	25.7879	19.7247	23.9961	26.5235	15.5754	18.9424	26.9858	30.1937	29.6546	4.47046	4.20827	5.19804	4.09084	4.77958	4.13042	4.34383	4.62287	4.62495	NA	FALSE	NA	NA	NA	NA	NA	NA	NA	NA	NA	ENSG00000242474	ENSG00000242474	Unknown
CUST_27837_PI426352795	0.00012	3.1939	up	7.47569	7.11136	9.88071	24.9898	12.8798	6.7354	6.9051	23.4287	23.6645	2.50259	2.55754	4.47905	3.99424	4.47519	2.57521	2.54898	4.20168	4.27315	NA	FALSE	NA	NA	NA	NA	NA	NA	NA	NA	NA	ENSG00000235180	ENSG00000235180	Unknown
CUST_27848_PI426352795	0.018393	5.63051	up	34.7744	8.5069	14.8231	36.6185	15.3343	15.2156	12.2765	51.2724	99.6168	4.94025	2.94204	4.81214	4.63354	4.75125	3.80453	3.14106	5.49705	6.43507	NA	FALSE	NA	NA	NA	NA	NA	NA	NA	NA	NA	ENSG00000225708	ENSG00000225708	Unknown
CUST_27859_PI426352795	0.0471805	1.48843	up	32.6398	35.8083	1.81982	70.585	20.8059	19.4464	29.3735	33.2902	38.0144	4.83608	5.06604	2.58293	5.78869	5.2463	4.17284	4.47544	4.78349	5.01238	NA	FALSE	NA	NA	NA	NA	NA	NA	NA	NA	NA	ENSG00000226868	ENSG00000226868	Unknown
CUST_27883_PI426352795	0.00957647	1.42642	up	8.02333	8.10471	3.65309	8.68614	63.4176	7.64	7.87093	12.0625	12.3257	2.64518	2.76166	3.57155	2.49247	7.27244	2.79207	2.73284	3.2007	3.34901	NA	FALSE	NA	NA	NA	NA	NA	NA	NA	NA	NA	ENSG00000228683	ENSG00000228683	Unknown
CUST_27973_PI426352795	0.0153506	1.22118	up	27.1425	17.3264	11.2057	35.8712	3.49764	25.7964	30.6512	35.3877	34.5924	4.54725	4.00981	4.58727	4.59831	2.43383	4.62721	4.54376	4.88004	4.86749	NA	FALSE	NA	NA	NA	NA	NA	NA	NA	NA	NA	ENSG00000234225	ENSG00000234225	Unknown
CUST_28084_PI426352795	0.00316188	2.24532	up	7.30555	14.6592	10.4718	28.5177	5.73045	8.17053	10.4592	20.8878	23.7551	2.43383	3.77223	4.52996	4.21025	2.7693	2.99022	2.97376	4.0191	4.27873	NA	FALSE	NA	NA	NA	NA	NA	NA	NA	NA	NA	ENSG00000244471	ENSG00000244471	Unknown
CUST_28092_PI426352795	0.0385109	1.36815	up	43.2602	19.1912	3.5803	48.8793	18.0246	19.7913	26.6579	29.6539	33.8147	5.27368	4.16516	3.55148	5.15468	5.00787	4.20095	4.32228	4.59489	4.83281	NA	FALSE	NA	NA	NA	NA	NA	NA	NA	NA	NA	ENSG00000234660	ENSG00000234660	Unknown
CUST_28243_PI426352795	0.00123682	3.9898	up	7.65942	7.79776	1.86059	49.1915	15.2502	7.36614	7.49703	28.5225	34.0642	2.56616	2.6965	2.62011	5.16733	4.74172	2.72016	2.6577	4.52815	4.84235	NA	FALSE	NA	NA	NA	NA	NA	NA	NA	NA	NA	ENSG00000227674	ENSG00000227674	Unknown
CUST_28247_PI426352795	0.00283822	1.42732	up	36.5391	18.2015	1.6753	41.6011	21.2514	21.3777	26.0413	33.3583	34.1417	5.01379	4.08435	2.45347	4.86449	5.28216	4.32503	4.28132	4.78746	4.8455	NA	FALSE	NA	NA	NA	NA	NA	NA	NA	NA	NA	ENSG00000227674	ENSG00000227674	Unknown
CUST_2833_PI426352795	0.00832333	1.63794	up	43.6582	36.5557	1.76258	78.3167	32.8629	33.0569	39.9378	62.1556	56.5412	5.28762	5.09399	2.53258	5.97654	6.06647	5.04043	4.96575	5.82072	5.60923	NA	FALSE	NA	NA	NA	NA	NA	NA	NA	NA	NA	ENSG00000204792	ENSG00000204792	Unknown
CUST_2838_PI426352795	0.0151087	1.3953	up	15.9734	24.3139	8.99874	17.7168	12.7399	14.3962	17.6974	24.41	20.971	3.75533	4.50789	4.40046	3.45797	4.45645	3.72373	3.68169	4.27305	4.09352	NA	FALSE	NA	NA	NA	NA	NA	NA	NA	NA	NA	ENSG00000203801	ENSG00000203801	Unknown
CUST_28457_PI426352795	0.00904296	1.96353	up	10.3255	11.1834	9.71062	30.7285	5.66945	9.07479	8.48896	18.5868	20.2323	3.07268	3.40001	4.46436	4.33557	2.76211	3.09385	2.83182	3.83657	4.03599	NA	FALSE	NA	NA	NA	NA	NA	NA	NA	NA	NA	ENSG00000237390	ENSG00000237390	Unknown
CUST_28459_PI426352795	0.0130867	1.23809	up	41.2405	41.0652	14.5171	64.5118	34.3173	35.1139	46.1927	51.7699	50.9172	5.19992	5.25536	4.79466	5.63022	6.14846	5.14496	5.20398	5.5133	5.45187	NA	FALSE	NA	NA	NA	NA	NA	NA	NA	NA	NA	ENSG00000237390	ENSG00000237390	Unknown
CUST_2848_PI426352793	0.00840862	1.73719	up	209.507	74.2611	130.39	197.589	22.3726	60.3091	81.8895	128.555	121.417	7.47306	6.02908	6.82821	7.41088	5.36963	6.06647	6.0586	6.98738	6.73122	NA	FALSE	NA	NA	NA	NA	NA	NA	NA	NA	NA	ENST00000499913	ENST00000499913	Unknown
CUST_2849_PI426352793	0.0129117	1.7614	up	544.901	223.148	337.038	521.78	69.3463	127.334	194.356	300.655	282.5	8.72676	7.50526	8.00177	8.84379	7.4333	7.23212	7.31122	8.2413	7.93548	NA	FALSE	NA	NA	NA	NA	NA	NA	NA	NA	NA	ENST00000499913	ENST00000499913	Unknown
CUST_2850_PI426352793	0.0349894	1.65824	up	251.814	82.959	98.7473	230.908	35.4681	64.8564	81.4249	133.767	113.933	7.71088	6.17415	6.52973	7.62938	6.20681	6.17228	6.05175	7.0469	6.63642	NA	FALSE	NA	NA	NA	NA	NA	NA	NA	NA	NA	ENST00000499913	ENST00000499913	Unknown
CUST_28533_PI426352795	0.0290318	2.48711	up	15.2327	9.54319	13.7823	8.69618	16.896	7.7833	6.39412	16.4086	23.5052	3.68786	3.19612	4.75374	2.49823	4.90628	2.83848	2.44758	3.6528	4.26221	NA	FALSE	NA	NA	NA	NA	NA	NA	NA	NA	NA	ENSG00000224167	ENSG00000224167	Unknown
CUST_28690_PI426352795	0.0440839	1.49279	up	76.3794	49.5252	28.6345	50.5603	14.4289	27.6466	41.3981	53.9757	47.3806	6.10429	5.50583	5.3418	5.21049	4.65521	4.74102	5.02813	5.57991	5.34526	NA	FALSE	NA	NA	NA	NA	NA	NA	NA	NA	NA	ENSG00000226822	ENSG00000226822	Unknown
CUST_28722_PI426352795	0.0273276	1.22632	up	42.4164	51.4549	60.5918	46.8507	15.7713	34.353	46.1633	51.1701	49.3588	5.24317	5.55774	6.0275	5.07568	4.79825	5.10673	5.20225	5.49356	5.40409	NA	FALSE	NA	NA	NA	NA	NA	NA	NA	NA	NA	ENSG00000218510	ENSG00000218510	Unknown
CUST_2875_PI426352793	0.0195985	1.52699	up	176.07	79.6403	51.521	175.62	28.7016	56.6459	79.6532	109.986	101.774	7.24801	6.12165	5.86882	7.23081	5.82063	5.95832	6.01892	6.73333	6.46529	NA	FALSE	NA	NA	NA	NA	NA	NA	NA	NA	NA	ENST00000500276	ENST00000500276	Unknown
CUST_28750_PI426352795	0.00221923	1.52714	up	24.1814	26.8735	7.18765	52.764	40.5538	26.3962	34.8107	45.5727	46.8248	4.36931	4.65521	4.20571	5.28364	6.44622	4.66395	4.74924	5.30695	5.32791	NA	FALSE	NA	NA	NA	NA	NA	NA	NA	NA	NA	ENSG00000230597	ENSG00000230597	Unknown
CUST_28855_PI426352795	0.0334408	1.54716	up	27.3916	16.0351	2.11158	38.4835	12.5109	19.9769	30.8866	39.831	36.6537	4.56119	3.89423	2.85976	4.72337	4.42882	4.2176	4.55554	5.07685	4.95553	NA	FALSE	NA	NA	NA	NA	NA	NA	NA	NA	NA	ENSG00000231713	ENSG00000231713	Unknown
CUST_28904_PI426352795	0.0118818	4.96218	up	16.3992	14.8813	25.9038	53.1154	11.6549	26.9738	19.6446	92.452	118.804	3.79444	3.79315	5.26354	5.29441	4.31519	4.69975	3.83657	6.45875	6.69951	NA	FALSE	NA	NA	NA	NA	NA	NA	NA	NA	NA	ENSG00000235304	ENSG00000235304	Unknown
CUST_28905_PI426352795	0.0112312	12.3499	up	10.3215	7.7777	23.0334	91.6998	18.9345	11.2954	9.18232	74.8553	194.867	3.07126	2.69185	5.1623	6.24122	5.08698	3.38432	2.8822	6.11694	7.40244	NA	FALSE	NA	NA	NA	NA	NA	NA	NA	NA	NA	ENSG00000235304	ENSG00000235304	Unknown
CUST_28933_PI426352795	0.0375948	1.30518	up	16.6865	40.8339	3.01222	61.5616	13.1405	29.1069	34.1279	39.3975	44.5365	3.81928	5.2463	3.36817	5.55055	4.50487	4.82301	4.71903	5.0588	5.25175	NA	FALSE	NA	NA	NA	NA	NA	NA	NA	NA	NA	ENSG00000230138	ENSG00000230138	Unknown
CUST_28967_PI426352795	0.0353853	1.96386	up	23.9777	33.7268	44.9974	44.4521	11.2387	16.888	24.1854	45.5108	32.2951	4.35646	4.98116	5.74248	4.98132	4.26	3.9572	4.16068	5.30383	4.76143	NA	FALSE	NA	NA	NA	NA	NA	NA	NA	NA	NA	ENSG00000237364	ENSG00000237364	Unknown
CUST_28968_PI426352795	0.0250449	1.59452	up	8.09396	23.8112	36.8105	38.2329	4.91003	24.0781	25.3535	37.0814	41.4533	2.6568	4.47964	5.56045	4.71082	2.67838	4.51908	4.23626	4.95647	5.14512	NA	FALSE	NA	NA	NA	NA	NA	NA	NA	NA	NA	ENSG00000237364	ENSG00000237364	Unknown
CUST_28969_PI426352795	0.0485582	1.53705	up	9.20493	25.4334	47.358	47.2005	12.077	29.0245	29.6499	48.3407	41.4441	2.78833	4.57036	5.78851	5.09006	4.37379	4.81741	4.49064	5.40384	5.14454	NA	FALSE	NA	NA	NA	NA	NA	NA	NA	NA	NA	ENSG00000237364	ENSG00000237364	Unknown
CUST_28971_PI426352795	0.0395374	1.55794	up	50.336	42.3351	51.5399	51.9483	14.6428	29.079	34.0056	54.5175	43.4189	5.50681	5.29852	5.86914	5.25642	4.68052	4.82091	4.71372	5.59607	5.21785	NA	FALSE	NA	NA	NA	NA	NA	NA	NA	NA	NA	ENSG00000237364	ENSG00000237364	Unknown
CUST_29031_PI426352795	0.0177503	1.16476	up	171.277	216.258	225.973	240.088	100.32	127.622	179.347	175.95	198.717	7.21287	7.46046	7.50075	7.6815	8.03514	7.23572	7.20046	7.44963	7.42661	NA	FALSE	NA	NA	NA	NA	NA	NA	NA	NA	NA	ENSG00000250719	ENSG00000250719	Unknown
CUST_3008_PI426352793	0.0439692	1.65872	up	26.4422	18.4877	16.6765	39.8679	8.29935	20.6611	24.45	42.4278	31.5311	4.50604	4.10661	4.90993	4.78914	3.68499	4.27145	4.17865	5.18705	4.72319	NA	FALSE	NA	NA	NA	NA	NA	NA	NA	NA	NA	ENST00000501269	ENST00000501269	Unknown
CUST_307_PI426352795	0.047085	1.90245	up	18.8074	21.9132	1.78825	50.1252	25.8752	10.7077	20.8848	29.3661	27.7827	3.9869	4.35646	2.55374	5.19471	5.62307	3.31062	3.93175	4.57783	4.52025	NA	FALSE	NA	NA	NA	NA	NA	NA	NA	NA	NA	ENSG00000225564	ENSG00000225564	Unknown
CUST_3076_PI426352795	0.0455987	1.16597	up	710.218	293.108	303.496	592.085	89.7024	241.736	324.216	320.618	384.898	9.11716	7.90588	7.87121	9.00742	7.86798	8.20122	8.09609	8.34419	8.39617	NA	FALSE	NA	NA	NA	NA	NA	NA	NA	NA	NA	ENSG00000225470	ENSG00000225470	Unknown
CUST_3077_PI426352795	0.0408292	1.15351	up	502.457	318.783	335.275	654.495	102.819	265.185	357.859	348.259	419.865	8.62272	8.00685	7.99174	9.14025	8.07503	8.33367	8.25546	8.47342	8.52778	NA	FALSE	NA	NA	NA	NA	NA	NA	NA	NA	NA	ENSG00000225470	ENSG00000225470	Unknown
CUST_3079_PI426352795	0.0163729	1.21352	up	779.581	337.58	371.599	659.489	73.679	256.298	386.869	383.184	442.908	9.24435	8.08243	8.1165	9.15145	7.53544	8.28993	8.37304	8.61193	8.60942	NA	FALSE	NA	NA	NA	NA	NA	NA	NA	NA	NA	ENSG00000225470	ENSG00000225470	Unknown
CUST_3080_PI426352795	0.0268697	1.19439	up	797.948	353.046	381.105	735.413	84.6958	260.491	356.093	353.888	434.147	9.27688	8.14581	8.14581	9.30965	7.77569	8.31151	8.24715	8.49506	8.57616	NA	FALSE	NA	NA	NA	NA	NA	NA	NA	NA	NA	ENSG00000225470	ENSG00000225470	Unknown
CUST_3091_PI426352793	0.0266593	1.238	up	57.5382	64.0984	42.2105	66.4897	27.1729	49.3858	67.983	74.9366	74.5068	5.70933	5.84131	5.68335	5.68422	5.71258	5.71589	5.7879	6.11867	6.00115	NA	FALSE	NA	NA	NA	NA	NA	NA	NA	NA	NA	ENST00000500139	ENST00000500139	Unknown
CUST_3108_PI426352795	0.00825192	1.72769	up	24.9401	23.0181	36.2939	22.2429	7.46808	7.97662	12.6144	18.2743	18.3328	4.41701	4.43012	5.54705	3.80928	3.34449	2.94218	3.18006	3.80935	3.89057	NA	FALSE	NA	NA	NA	NA	NA	NA	NA	NA	NA	ENSG00000233867	ENSG00000233867	Unknown
CUST_3112_PI426352793	0.0175737	1.87275	up	16.1069	16.5112	11.9377	27.5959	5.54544	6.80183	7.01746	12.7505	15.7673	3.7686	3.93762	4.63767	4.1554	2.74799	2.59055	2.56801	3.28437	3.6845	NA	FALSE	NA	NA	NA	NA	NA	NA	NA	NA	NA	ENST00000500316	ENST00000500316	Unknown
CUST_312_PI426352793	0.0264719	3.95613	up	62.3168	31.1076	54.3304	92.0985	78.82	34.7525	36.0359	91.5785	202.278	5.82271	4.86238	5.92339	6.24836	7.65089	5.12455	4.8025	6.44426	7.45096	NA	FALSE	NA	NA	NA	NA	NA	NA	NA	NA	NA	ENST00000427116	ENST00000427116	Unknown
CUST_3128_PI426352793	0.00214888	1.86425	up	15.2054	7.13852	7.42287	16.8852	63.2477	6.62921	6.79242	14.9939	12.4392	3.6856	2.56343	4.23369	3.38993	7.26602	2.55367	2.52943	3.51909	3.36119	NA	FALSE	NA	NA	NA	NA	NA	NA	NA	NA	NA	ENST00000500294	ENST00000500294	Unknown
CUST_3132_PI426352793	0.00821473	1.22618	up	1793.58	1922.81	1611.46	1888.07	272.239	1577.88	2342.1	2344.1	2883.35	10.421	10.5792	10.1174	10.6509	9.47375	10.9647	10.9933	11.259	11.2873	NA	FALSE	NA	NA	NA	NA	NA	NA	NA	NA	NA	ENST00000501122	ENST00000501122	Unknown
CUST_3133_PI426352793	0.00935506	1.38178	up	25.564	232.175	148.991	204.891	49.0219	158.473	240.281	253.341	321.122	4.45536	7.55923	6.9876	7.46491	6.80295	7.56841	7.61941	7.99597	8.12491	NA	FALSE	NA	NA	NA	NA	NA	NA	NA	NA	NA	ENST00000501122	ENST00000501122	Unknown
CUST_3134_PI426352793	0.017007	1.26685	up	319.565	307.622	253.868	367.523	60.0296	219.704	338.288	345.943	396.52	8.03986	7.96156	7.64101	8.31472	7.17729	8.0478	8.16773	8.46248	8.43555	NA	FALSE	NA	NA	NA	NA	NA	NA	NA	NA	NA	ENST00000501122	ENST00000501122	Unknown
CUST_3136_PI426352793	0.0103455	1.22686	up	340.244	564.537	405.027	518.277	93.1405	425.986	595.323	603.36	728.086	8.13141	8.81755	8.21478	8.83015	7.92195	9.03587	9.01412	9.29203	9.34791	NA	FALSE	NA	NA	NA	NA	NA	NA	NA	NA	NA	ENST00000501122	ENST00000501122	Unknown
CUST_3140_PI426352793	0.0088206	1.23196	up	17.0117	262.791	179.761	248.962	71.0777	190.218	273.303	275.261	327.43	3.84649	7.74209	7.2282	7.73064	7.46971	7.8378	7.82515	8.10743	8.15744	NA	FALSE	NA	NA	NA	NA	NA	NA	NA	NA	NA	ENST00000501122	ENST00000501122	Unknown
CUST_3161_PI426352793	0.0467407	2.0147	up	7.64459	14.4919	14.0833	20.0599	4.47378	11.8791	10.0668	20.4539	26.2389	2.56251	3.75623	4.77	3.65167	2.61232	3.45513	2.94488	3.98707	4.43407	NA	FALSE	NA	NA	NA	NA	NA	NA	NA	NA	NA	ENST00000500348	ENST00000500348	Unknown
CUST_3165_PI426352793	0.00162747	2.32528	up	7.53279	15.9592	12.2911	15.1469	4.03883	6.77338	6.95595	16.8029	18.3294	2.5223	3.88625	4.66095	3.21897	2.53571	2.58416	2.55781	3.68649	3.89029	NA	FALSE	NA	NA	NA	NA	NA	NA	NA	NA	NA	ENST00000500348	ENST00000500348	Unknown
CUST_3184_PI426352793	0.0106081	1.23769	up	37.7445	22.2651	8.03916	54.9071	16.6426	22.1259	26.6888	31.329	29.8656	5.06308	4.38063	4.30384	5.34863	4.88323	4.37795	4.32381	4.68065	4.63639	NA	FALSE	NA	NA	NA	NA	NA	NA	NA	NA	NA	ENST00000501190	ENST00000501190	Unknown
CUST_319_PI426352795	0.0186322	1.49979	up	31.3186	22.9045	11.2684	35.0204	13.9211	17.3071	25.2262	32.5727	29.9674	4.76971	4.42162	4.59228	4.55735	4.59477	3.99519	4.22708	4.75012	4.64168	NA	FALSE	NA	NA	NA	NA	NA	NA	NA	NA	NA	ENSG00000241180	ENSG00000241180	Unknown
CUST_3190_PI426352793	0.0117163	1.25402	up	12.4136	94.627	94.8729	147.568	26.116	57.4247	73.9306	81.2652	90.5502	3.40311	6.34147	6.49315	6.97916	5.63976	5.98157	5.90607	6.2478	6.29298	NA	FALSE	NA	NA	NA	NA	NA	NA	NA	NA	NA	ENST00000501190	ENST00000501190	Unknown
CUST_329_PI426352793	0.0152813	1.64481	up	26.8824	22.2707	4.35966	56.5447	15.0682	19.8151	23.2987	32.2499	37.9296	4.5332	4.38095	3.74205	5.40349	4.72256	4.20327	4.10224	4.73219	5.00917	NA	FALSE	NA	NA	NA	NA	NA	NA	NA	NA	NA	ENST00000359909	ENST00000359909	Unknown
CUST_3317_PI426352793	0.0253133	1.42131	up	29.6442	38.7504	30.8215	33.1543	17.9058	32.8233	35.5708	49.1029	49.1628	4.68573	5.17394	5.40243	4.46975	4.99705	5.03012	4.78165	5.42826	5.39795	NA	FALSE	NA	NA	NA	NA	NA	NA	NA	NA	NA	ENST00000501176	ENST00000501176	Unknown
CUST_3334_PI426352793	0.00741509	1.32111	up	28.8237	41.0667	19.4065	30.1304	22.4201	23.9583	29.6943	34.9221	36.5039	4.64352	5.25551	5.02869	4.30044	5.37351	4.51152	4.4928	4.85794	4.94989	NA	FALSE	NA	NA	NA	NA	NA	NA	NA	NA	NA	ENST00000500161	ENST00000500161	Unknown
CUST_337_PI426352793	0.00415652	5.22986	up	7.5871	7.3953	2.13887	46.511	17.3903	6.9947	7.18149	45.6378	30.8827	2.54259	2.61388	2.90413	5.06227	4.95132	2.63137	2.59548	5.30854	4.69186	NA	FALSE	NA	NA	NA	NA	NA	NA	NA	NA	NA	ENST00000428272	ENST00000428272	Unknown
CUST_3371_PI426352795	0.0303379	3.56512	up	8.46887	14.8544	5.63808	8.93357	3.54616	7.39749	18.4541	41.8023	37.2791	2.70769	3.79084	3.98399	2.63113	2.44631	2.72956	3.74647	5.16152	4.9824	NA	FALSE	NA	NA	NA	NA	NA	NA	NA	NA	NA	ENSG00000231709	ENSG00000231709	Unknown
CUST_3406_PI426352795	0.046181	1.55155	up	33.4225	18.3095	5.97637	26.8665	20.534	19.7697	26.5016	40.1329	30.8195	4.87079	4.0918	4.03617	4.11255	5.22105	4.19878	4.31157	5.0897	4.68806	NA	FALSE	NA	NA	NA	NA	NA	NA	NA	NA	NA	ENSG00000236172	ENSG00000236172	Unknown
CUST_3503_PI426352793	0.0291896	2.19548	up	21.7554	15.5275	3.5196	45.085	13.2944	22.0412	21.4664	52.9412	39.3456	4.20752	3.84885	3.53367	5.00407	4.52393	4.37295	3.97288	5.54728	5.06761	NA	FALSE	NA	NA	NA	NA	NA	NA	NA	NA	NA	ENST00000500537	ENST00000500537	Unknown
CUST_3506_PI426352793	0.0321696	2.12423	up	16.729	7.53587	1.91253	15.1517	16.1361	18.8992	16.7434	40.5857	32.836	3.82385	2.64114	2.66577	3.21964	4.83203	4.1271	3.59433	5.10885	4.78647	NA	FALSE	NA	NA	NA	NA	NA	NA	NA	NA	NA	ENST00000500537	ENST00000500537	Unknown
CUST_3573_PI426352795	0.00217261	1.79848	up	63.7748	53.8152	37.0005	79.1131	55.1188	43.0892	52.5707	86.9837	87.2598	5.8546	5.61808	5.56477	5.99216	7.01702	5.49691	5.40464	6.35557	6.23953	NA	FALSE	NA	NA	NA	NA	NA	NA	NA	NA	NA	ENSG00000235781	ENSG00000235781	Unknown
CUST_3574_PI426352793	0.0352249	1.20378	up	245.901	175.959	161.88	232.666	241.617	99.7165	153.189	151.282	159.128	7.67892	7.15594	7.09288	7.63984	9.29926	6.84954	6.95544	7.20996	7.13016	NA	FALSE	NA	NA	NA	NA	NA	NA	NA	NA	NA	ENST00000500612	ENST00000500612	Unknown
CUST_3575_PI426352795	0.0267669	1.85907	up	44.2788	45.7029	29.8807	46.7893	46.6354	41.841	47.1001	91.7051	75.517	5.31114	5.40199	5.37677	5.07244	6.7061	5.4462	5.23514	6.44622	6.02429	NA	FALSE	NA	NA	NA	NA	NA	NA	NA	NA	NA	ENSG00000235781	ENSG00000235781	Unknown
CUST_3576_PI426352795	0.0107156	1.62621	up	97.1852	82.9321	70.4683	60.8197	37.3877	38.9715	55.7927	70.6531	85.2696	6.44242	6.1736	6.17892	5.52869	6.30735	5.32623	5.49956	6.02679	6.20204	NA	FALSE	NA	NA	NA	NA	NA	NA	NA	NA	NA	ENSG00000235781	ENSG00000235781	Unknown
CUST_3577_PI426352795	0.0050304	1.54483	up	81.211	60.9545	49.7098	47.6682	24.5213	43.7827	53.9709	71.7507	83.9098	6.19666	5.77494	5.83299	5.10922	5.53053	5.52443	5.44597	6.04812	6.17716	NA	FALSE	NA	NA	NA	NA	NA	NA	NA	NA	NA	ENSG00000235781	ENSG00000235781	Unknown
CUST_3578_PI426352795	0.00346129	1.91966	up	30.2963	53.4944	42.4534	50.5561	16.2362	31.6877	43.8332	65.7818	77.3736	4.71854	5.61138	5.68686	5.21033	4.84208	4.96788	5.11995	5.91158	6.05795	NA	FALSE	NA	NA	NA	NA	NA	NA	NA	NA	NA	ENSG00000235781	ENSG00000235781	Unknown
CUST_3629_PI426352793	0.00632837	1.31254	up	62.9907	58.1975	20.3993	76.4214	27.9614	47.6952	59.8489	69.279	76.9288	5.836	5.7185	5.06761	5.93344	5.76822	5.66348	5.60341	6.00049	6.05112	NA	FALSE	NA	NA	NA	NA	NA	NA	NA	NA	NA	ENST00000501009	ENST00000501009	Unknown
CUST_3631_PI426352795	0.000326	1.96811	up	39.7453	45.2309	4.00258	44.0069	17.0828	46.3011	59.1587	98.3444	110.597	5.14443	5.38962	3.65756	4.96255	4.92238	5.61138	5.58465	6.55918	6.59046	NA	FALSE	NA	NA	NA	NA	NA	NA	NA	NA	NA	ENSG00000225964	ENSG00000225964	Unknown
CUST_3632_PI426352795	0.0214881	2.70553	up	54.6442	28.7148	5.18175	56.3299	24.9951	36.8616	33.093	77.3599	110.94	5.63565	4.74606	3.90383	5.39847	5.56529	5.22593	4.66937	6.17117	6.59595	NA	FALSE	NA	NA	NA	NA	NA	NA	NA	NA	NA	ENSG00000225964	ENSG00000225964	Unknown
CUST_3633_PI426352795	0.00522107	1.73265	up	31.9094	42.405	7.46766	63.193	19.141	53.6058	62.2088	99.2423	106.71	4.80001	5.30059	4.24018	5.59595	5.10681	5.86491	5.66106	6.57348	6.53845	NA	FALSE	NA	NA	NA	NA	NA	NA	NA	NA	NA	ENSG00000225964	ENSG00000225964	Unknown
CUST_3634_PI426352795	0.0045357	2.17767	up	45.467	34.8189	7.18767	58.9549	13.9067	42.6664	49.4974	89.3116	113.908	5.35451	5.02606	4.20578	5.4719	4.5929	5.48073	5.31067	6.40133	6.63565	NA	FALSE	NA	NA	NA	NA	NA	NA	NA	NA	NA	ENSG00000225964	ENSG00000225964	Unknown
CUST_3635_PI426352795	0.0041669	2.6736	up	32.2546	30.0043	8.41935	48.4701	7.05838	30.0241	40.1023	77.3108	105.142	4.81947	4.80963	4.34286	5.1382	3.15279	4.87603	4.97232	6.16942	6.5165	NA	FALSE	NA	NA	NA	NA	NA	NA	NA	NA	NA	ENSG00000225964	ENSG00000225964	Unknown
CUST_3636_PI426352795	0.0143944	3.14853	up	30.6278	15.7209	7.92984	35.5217	13.8709	18.7711	31.9423	60.4673	88.2684	4.73461	3.86532	4.29291	4.58147	4.58949	4.11553	4.61031	5.77801	6.25719	NA	FALSE	NA	NA	NA	NA	NA	NA	NA	NA	NA	ENSG00000225964	ENSG00000225964	Unknown
CUST_3637_PI426352795	0.00550689	7.92059	up	17.0451	10.8187	1.63044	14.3348	8.35928	8.35163	6.00735	47.9103	71.6375	3.84967	3.3588	2.40521	3.14706	3.70321	3.01064	2.35501	5.3876	5.94926	NA	FALSE	NA	NA	NA	NA	NA	NA	NA	NA	NA	ENSG00000225964	ENSG00000225964	Unknown
CUST_3638_PI426352795	0.000782	5.673	up	8.27584	13.2288	8.1898	9.1173	3.60532	9.48629	13.7887	54.0923	68.2456	2.68332	3.63071	4.32054	2.74221	2.45699	3.1465	3.31095	5.58353	5.88214	NA	FALSE	NA	NA	NA	NA	NA	NA	NA	NA	NA	ENSG00000225964	ENSG00000225964	Unknown
CUST_3639_PI426352795	2.41e-05	5.29425	up	7.17308	11.6186	6.29347	15.6971	7.1959	13.0077	16.5713	69.141	72.829	2.36645	3.45092	4.087	3.27864	3.21936	3.58005	3.57763	5.99677	5.96976	NA	FALSE	NA	NA	NA	NA	NA	NA	NA	NA	NA	ENSG00000225964	ENSG00000225964	Unknown
CUST_3640_PI426352795	0.0188502	6.38751	up	11.8231	8.05152	8.79417	13.6413	6.1155	6.41411	17.1554	50.7531	75.2397	3.3427	2.75168	4.3818	3.08324	2.82933	2.51141	3.63567	5.48089	6.0167	NA	FALSE	NA	NA	NA	NA	NA	NA	NA	NA	NA	ENSG00000225964	ENSG00000225964	Unknown
CUST_3756_PI426352795	0.0469986	1.11813	up	54.2324	36.0465	19.7148	59.993	44.4788	39.1721	48.7041	50.8465	50.9948	5.62451	5.07486	5.04215	5.50406	6.61759	5.33435	5.28201	5.48456	5.45398	NA	FALSE	NA	NA	NA	NA	NA	NA	NA	NA	NA	ENSG00000228151	ENSG00000228151	Unknown
CUST_3777_PI426352793	0.0165331	2.79435	up	17.6965	20.646	25.5164	39.3477	20.6825	12.3134	12.9298	28.9222	41.1433	3.89971	4.2739	5.24909	4.76642	5.23614	3.50542	3.21371	4.55119	5.13296	NA	FALSE	NA	NA	NA	NA	NA	NA	NA	NA	NA	ENST00000500585	ENST00000500585	Unknown
CUST_3787_PI426352795	0.0255053	1.44652	up	73.1446	63.4512	99.8347	91.9337	11.3642	61.7052	79.6144	109.005	101.87	6.04024	5.82776	6.54136	6.24556	4.27487	6.10266	6.01782	6.71853	6.46712	NA	FALSE	NA	NA	NA	NA	NA	NA	NA	NA	NA	ENSG00000225411	ENSG00000225411	Unknown
[truncated: 1,547 more rows]

## Sheet: upanalysis
列標籤	計數 - ProbeName
A_24_P152325	1
A_24_P15502	1
A_24_P358131	1
A_24_P739582	1
AB529259	1
ABCB10	1
ACY1	1
ADAM22	1
ADAMTSL1	1
ADAMTSL4	1
ADRM1	1
AF333762	1
AGPAT3	1
AGTRAP	1
[truncated: 1,003 more rows]

## Sheet: up
ProbeName	p	FC_abs	Regulation	US84103572_253329610001_101.3D_1_4.txt.gProcessedSignal.raw.	US84103572_253329610001_97.3D_1_1.txt.gProcessedSignal.raw.	US84103572_253329610003_101.3D_2_2.txt.gProcessedSignal.raw.	US84103572_253329610001_101.3DI_2_4.txt.gProcessedSignal.raw.	US84103572_253329610001_97.3DI_2_1.txt.gProcessedSignal.raw.	US84103572_253329610001_100.3D_1_3.txt.gProcessedSignal.raw.	US84103572_253329610001_98.3D_1_2.txt.gProcessedSignal.raw.	US84103572_253329610001_100.3DI_2_3.txt.gProcessedSignal.raw.	US84103572_253329610001_98.3DI_2_2.txt.gProcessedSignal.raw.	US84103572_253329610001_101.3D_1_4.txt.gProcessedSignal.normalized.	US84103572_253329610001_97.3D_1_1.txt.gProcessedSignal.normalized.	US84103572_253329610003_101.3D_2_2.txt.gProcessedSignal.normalized.	US84103572_253329610001_101.3DI_2_4.txt.gProcessedSignal.normalized.	US84103572_253329610001_97.3DI_2_1.txt.gProcessedSignal.normalized.	US84103572_253329610001_100.3D_1_3.txt.gProcessedSignal.normalized.	US84103572_253329610001_98.3D_1_2.txt.gProcessedSignal.normalized.	US84103572_253329610001_100.3DI_2_3.txt.gProcessedSignal.normalized.	US84103572_253329610001_98.3DI_2_2.txt.gProcessedSignal.normalized.	GeneSymbol	ControlType	EnsemblID	EntrezGeneID	GenbankAccession	GeneName.x	GenomicCoordinates	Go	RefSeqAccession	RefSeqAccession_1	UniGeneID	GeneName.y	SystematicName	Description
[truncated: 1,335 more rows]

[truncated: 4 more sheets: downanalysis, down, upmodified, downmodified]
