# Supplementary material for: The Long Noncoding RNA HEAL Regulates HIV-1 Replication through Epigenetic Regulation of the HIV-1 Promoter
Source: mBio. 2019 Sep 24;10(5):e02016-19. doi: 10.1128/mBio.02016-19 (PMC6759764; doi:10.1128/mBio.02016-19)
Supplement: TABLE S5 [file mBio.02016-19-st005.xls]

## Sheet: HEAL pull-down
IPI#	Proteins Identified	No RNA	LacZ	Sample492
IPI00218319	Gene_Symbol=TPM3 Isoform 2 of Tropomyosin alpha-3 chain,Gene_Symbol=TPM3 Isoform 3 of Tropomyosin alpha-3 chain,Gene_Symbol=TPM3 Tropomyosin 3, isoform CRA_b,Gene_Symbol=TPM3 tropomyosin alpha-3 chain isoform 5,Gene_Symbol=TPM3 tropomyosin alpha-3 chain isoform 4,Gene_Symbol=TPM3 Putative uncharacterized protein DKFZp686J1372			17
IPI00221354	Gene_Symbol=FUS Isoform Short of RNA-binding protein FUS,Gene_Symbol=FUS Fus-like protein (Fragment),Gene_Symbol=- BBF2H7/FUS protein (Fragment),Gene_Symbol=FUS RNA-binding protein FUS isoform 3,Gene_Symbol=FUS Putative uncharacterized protein FUS,Gene_Symbol=FUS cDNA FLJ58049, highly similar to RNA-binding protein FUS,Gene_Symbol=FUS 53 kDa protein			9
IPI00396378	Gene_Symbol=HNRNPA2B1 Isoform B1 of Heterogeneous nuclear ribonucleoproteins A2/B1,Gene_Symbol=HNRNPA2B1 Isoform A2 of Heterogeneous nuclear ribonucleoproteins A2/B1,Gene_Symbol=HNRNPA2B1 Putative uncharacterized protein HNRNPA2B1			10
IPI00465179	Gene_Symbol=PFKM 6-phosphofructokinase, muscle type isoform 1,Gene_Symbol=PFKM Isoform 1 of 6-phosphofructokinase, muscle type			12
IPI00000296	Gene_Symbol=C3orf10 Isoform 1 of Probable protein BRICK1,Gene_Symbol=C3orf10 Isoform 2 of Probable protein BRICK1,Gene_Symbol=LOC100293765 similar to HSPC300	1
IPI00000305	Gene_Symbol=MED11 Mediator of RNA polymerase II transcription subunit 11,Gene_Symbol=MED11 9 kDa protein	1
IPI00000643	Gene_Symbol=BAG2 BAG family molecular chaperone regulator 2	1		1
IPI00000980	Gene_Symbol=TOMM7 Mitochondrial import receptor subunit TOM7 homolog,Gene_Symbol=TOMM7 Putative uncharacterized protein TOMM7	2
IPI00002411	Gene_Symbol=IKBKG NF-kappa-B essential modulator,Gene_Symbol=IKBKG NF-kappa-B essential modulator isoform b,Gene_Symbol=IKBKG 47 kDa protein,Gene_Symbol=IKBKG Putative uncharacterized protein IKBKG,Gene_Symbol=IKBKG Putative uncharacterized protein IKBKG	6
IPI00005087	Gene_Symbol=TMOD3 Tropomodulin-3	5
IPI00005142	Gene_Symbol=FGFR1 Isoform 1 of Basic fibroblast growth factor receptor 1,Gene_Symbol=FGFR1 Isoform 6 of Basic fibroblast growth factor receptor 1,Gene_Symbol=FGFR1 Isoform 8 of Basic fibroblast growth factor receptor 1,Gene_Symbol=FGFR1 Isoform 4 of Basic fibroblast growth factor receptor 1,Gene_Symbol=FGFR1 Isoform 14 of Basic fibroblast growth factor receptor 1,Gene_Symbol=FGFR1 Isoform 10 of B…	23
IPI00007247	Gene_Symbol=PCCB Propionyl-CoA carboxylase beta chain, mitochondrial,Gene_Symbol=PCCB propionyl-CoA carboxylase beta chain, mitochondrial isoform 2 precursor,Gene_Symbol=PCCB Propionyl Coenzyme A carboxylase, beta polypeptide variant,Gene_Symbol=PCCB 52 kDa protein,Gene_Symbol=PCCB Putative uncharacterized protein,Gene_Symbol=PCCB 56 kDa protein,Gene_Symbol=PCCB 56 kDa protein,Gene_Symbol=PCCB 62…	6
IPI00008191	Gene_Symbol=C14orf174 Isoform 1 of SAM domain-containing protein C14orf174,Gene_Symbol=C14orf174 Isoform 2 of SAM domain-containing protein C14orf174	1
IPI00012345	Gene_Symbol=SFRS6 Isoform SRP55-1 of Splicing factor, arginine/serine-rich 6,Gene_Symbol=SFRS6 Isoform SRP55-3 of Splicing factor, arginine/serine-rich 6,Gene_Symbol=SFRS6 Arginine/serine-rich splicing factor 6 variant (Fragment)	4
IPI00014718	Gene_Symbol=DNAJC9 RcDNAJ9 (Fragment),Gene_Symbol=DNAJC9 DnaJ homolog subfamily C member 9	1
IPI00017450	Gene_Symbol=GTF2F1 General transcription factor IIF subunit 1,Gene_Symbol=- cDNA FLJ54284, highly similar to Transcription initiation factor IIF alpha subunit,Gene_Symbol=GTF2F1 cDNA FLJ50288, highly similar to Transcription initiation factor IIF alpha subunit	4
IPI00022418	Gene_Symbol=FN1 Isoform 1 of Fibronectin,Gene_Symbol=FN1 Isoform 3 of Fibronectin,Gene_Symbol=FN1 fibronectin isoform 4 preproprotein,Gene_Symbol=FN1 Isoform 5 of Fibronectin,Gene_Symbol=FN1 Isoform 6 of Fibronectin,Gene_Symbol=FN1 Isoform 7 of Fibronectin,Gene_Symbol=FN1 Isoform 8 of Fibronectin,Gene_Symbol=FN1 Isoform 11 of Fibronectin,Gene_Symbol=FN1 Isoform 9 of Fibronectin,Gene_Symbol=FN1 FN…	2
IPI00022758	Gene_Symbol=GAN Gigaxonin	4		4
IPI00025039	Gene_Symbol=FBL rRNA 2'-O-methyltransferase fibrillarin	2
IPI00025796	Gene_Symbol=NDUFS3 NADH dehydrogenase [ubiquinone] iron-sulfur protein 3, mitochondrial	2
IPI00026185	Gene_Symbol=CAPZB Isoform 1 of F-actin-capping protein subunit beta,Gene_Symbol=CAPZB Isoform 2 of F-actin-capping protein subunit beta,Gene_Symbol=CAPZB cDNA FLJ43095 fis, clone CORDB2000541, highly similar to F-actin capping protein subunit beta,Gene_Symbol=CAPZB Capping protein (Actin filament) muscle Z-line, beta	4		7
IPI00029695	Gene_Symbol=SMARCB1 Isoform A of SWI/SNF-related matrix-associated actin-dependent regulator of chromatin subfamily B member 1,Gene_Symbol=SMARCB1 cDNA FLJ13963 fis, clone Y79AA1001299, highly similar to Homo sapiens integrase interactor 1b protein,Gene_Symbol=SMARCB1 Isoform B of SWI/SNF-related matrix-associated actin-dependent regulator of chromatin subfamily B member 1,Gene_Symbol=SMARCB1 Put…	3
IPI00032853	Gene_Symbol=NOP10 H/ACA ribonucleoprotein complex subunit 3,Gene_Symbol=NOP10 4 kDa protein	1
IPI00034088	Gene_Symbol=EBI3 Interleukin-27 subunit beta	2		2
IPI00069750	Gene_Symbol=PUF60 Isoform 1 of Poly(U)-binding-splicing factor PUF60,Gene_Symbol=PUF60 Isoform 2 of Poly(U)-binding-splicing factor PUF60,Gene_Symbol=PUF60 Isoform 4 of Poly(U)-binding-splicing factor PUF60,Gene_Symbol=PUF60 Isoform 3 of Poly(U)-binding-splicing factor PUF60,Gene_Symbol=PUF60 Isoform 6 of Poly(U)-binding-splicing factor PUF60,Gene_Symbol=PUF60 Isoform 5 of Poly(U)-binding-splicin…	50
IPI00148768	Gene_Symbol=TRIOBP TRIO and F-actin-binding protein isoform 1,Gene_Symbol=TRIOBP TRIO and F-actin-binding protein isoform 2,Gene_Symbol=TRIOBP Isoform 2 of TRIO and F-actin-binding protein,Gene_Symbol=TRIOBP Isoform 3 of TRIO and F-actin-binding protein,Gene_Symbol=TRIOBP Isoform 4 of TRIO and F-actin-binding protein	4
IPI00150057	Gene_Symbol=SMARCC2 Isoform 2 of SWI/SNF complex subunit SMARCC2,Gene_Symbol=SMARCC2 Isoform 1 of SWI/SNF complex subunit SMARCC2	7
IPI00167498	Gene_Symbol=C9orf93 Isoform 2 of Uncharacterized protein C9orf93,Gene_Symbol=C9orf93 C9orf93 protein	4
IPI00170551	Gene_Symbol=SEMA6D Isoform 2 of Semaphorin-6D,Gene_Symbol=SEMA6D Isoform 4 of Semaphorin-6D,Gene_Symbol=SEMA6D Isoform 1 of Semaphorin-6D,Gene_Symbol=SEMA6D Isoform 6 of Semaphorin-6D,Gene_Symbol=SEMA6D Isoform 3 of Semaphorin-6D,Gene_Symbol=SEMA6D Isoform 5 of Semaphorin-6D	2
IPI00172421	Gene_Symbol=SKP1 Isoform 2 of S-phase kinase-associated protein 1,Gene_Symbol=SKP1 Isoform 1 of S-phase kinase-associated protein 1,Gene_Symbol=LOC728622 similar to S-phase kinase-associated protein 1A	1
IPI00179473	Gene_Symbol=SQSTM1 Isoform 1 of Sequestosome-1,Gene_Symbol=SQSTM1 Isoform 2 of Sequestosome-1,Gene_Symbol=SQSTM1 cDNA FLJ52474, highly similar to Sequestosome-1,Gene_Symbol=SQSTM1 Putative uncharacterized protein SQSTM1,Gene_Symbol=SQSTM1 Putative uncharacterized protein SQSTM1,Gene_Symbol=SQSTM1 21 kDa protein,Gene_Symbol=SQSTM1 41 kDa protein	1
IPI00217466	Gene_Symbol=HIST1H1D Histone H1.3	3
IPI00219038	Gene_Symbol=LOC440926;LOC644914;H3F3A;H3F3B Histone H3.3	3
IPI00220194	Gene_Symbol=SLC2A1 Solute carrier family 2, facilitated glucose transporter member 1,Gene_Symbol=SLC2A1 Putative uncharacterized protein SLC2A1,Gene_Symbol=SLC2A1 Solute carrier family 2 (Facilitated glucose transporter), member 1 variant (Fragment),Gene_Symbol=SLC2A1 cDNA FLJ55703, highly similar to Solute carrier family 2, facilitated glucose transporter member 1	1
IPI00220573	Gene_Symbol=MYL12A Myosin regulatory light chain 12A,Gene_Symbol=MYL12A Myosin regulatory light chain MRCL3 variant	94		77
IPI00221092	Gene_Symbol=RPS16 40S ribosomal protein S16,Gene_Symbol=- cDNA FLJ56786, moderately similar to 40S ribosomal protein S16	4		2
IPI00290562	Gene_Symbol=NFIL3 Nuclear factor interleukin-3-regulated protein	1
IPI00290950	Gene_Symbol=WDR20 Isoform 2 of WD repeat-containing protein 20,Gene_Symbol=WDR20 WD repeat-containing protein 20 isoform 3,Gene_Symbol=WDR20 WD repeat-containing protein 20 isoform 4,Gene_Symbol=WDR20 Isoform 1 of WD repeat-containing protein 20,Gene_Symbol=WDR20 Putative uncharacterized protein WDR20,Gene_Symbol=WDR20 cDNA FLJ58593, highly similar to WD repeat protein 20	1
IPI00300659	Gene_Symbol=CDC73 Parafibromin,Gene_Symbol=CDC73 cDNA FLJ57893, highly similar to Parafibromin,Gene_Symbol=CDC73 29 kDa protein	3		2
IPI00302927	Gene_Symbol=ILK-2;CCT4 T-complex protein 1 subunit delta,Gene_Symbol=ILK-2;CCT4 T-complex protein 1 subunit delta,Gene_Symbol=- Chaperonin Cpn60/TCP-1 family protein	6		2
IPI00304925	Gene_Symbol=HSPA1B;HSPA1A Heat shock 70 kDa protein 1A/1B,Gene_Symbol=HSPA1B;HSPA1A cDNA FLJ54392, highly similar to Heat shock 70 kDa protein 1	13
IPI00305833	Gene_Symbol=SMU1 WD40 repeat-containing protein SMU1	3
IPI00328840	Gene_Symbol=THOC4 THO complex subunit 4	2
IPI00384401	Gene_Symbol=- Myosin-reactive immunoglobulin kappa chain variable region (Fragment),Gene_Symbol=- Ig kappa chain V-III region CLL,Gene_Symbol=- Ig kappa chain V-I region Lay,Gene_Symbol=- Ig kappa chain V-III region POM,Gene_Symbol=IGKV3D-15 Myosin-reactive immunoglobulin light chain variable region,Gene_Symbol=- Ig kappa chain V-III region VH (Fragment),Gene_Symbol=LOC440871 similar to hCG204320…	3
IPI00386132	Gene_Symbol=- Ig kappa chain V-IV region JI,Gene_Symbol=- Ig kappa chain V-IV region B17,Gene_Symbol=- Ig kappa chain V-IV region Len,Gene_Symbol=IGKV4-1 Similar to Ig kappa chain V-IV region precursor	10
IPI00397611	Gene_Symbol=- 24 kDa protein,Gene_Symbol=RPL13;SNORD68 60S ribosomal protein L13	1
IPI00413108	Gene_Symbol=SNORA62;RPSA;SNORA6;RPSAP15 33 kDa protein,Gene_Symbol=SNORA62;RPSA;SNORA6;RPSAP15 40S ribosomal protein SA,Gene_Symbol=SNORA62;RPSA;SNORA6;RPSAP15 16 kDa protein,Gene_Symbol=- Putative uncharacterized protein ENSP00000346598,Gene_Symbol=SNORA62;RPSA;SNORA6;RPSAP15 17 kDa protein,Gene_Symbol=RPSAP58 Similar to Laminin receptor,Gene_Symbol=SNORA62;RPSA;SNORA6;RPSAP15 Putative uncharact…	3
IPI00452731	Gene_Symbol=NDUFA7 NADH dehydrogenase [ubiquinone] 1 alpha subcomplex subunit 7	2		1
IPI00470626	Gene_Symbol=NTAN1 Protein N-terminal asparagine amidohydrolase	1
IPI00470627	Gene_Symbol=SHPRH SNF2 histone linker PHD RING helicase, isoform CRA_a,Gene_Symbol=SHPRH Isoform 2 of E3 ubiquitin-protein ligase SHPRH,Gene_Symbol=SHPRH Isoform 3 of E3 ubiquitin-protein ligase SHPRH,Gene_Symbol=SHPRH Isoform 1 of E3 ubiquitin-protein ligase SHPRH,Gene_Symbol=SHPRH Putative uncharacterized protein SHPRH,Gene_Symbol=SHPRH Putative uncharacterized protein SHPRH	2
IPI00470809	Gene_Symbol=SEL1L3 Isoform 1 of Protein sel-1 homolog 3,Gene_Symbol=SEL1L3 Isoform 3 of Protein sel-1 homolog 3,Gene_Symbol=SEL1L3 Isoform 2 of Protein sel-1 homolog 3	3
IPI00473011	Gene_Symbol=HBD Hemoglobin subunit delta,Gene_Symbol=HBB Hemoglobin subunit beta,Gene_Symbol=HBD Delta-globin B2 variant,Gene_Symbol=HBB Hemoglobin (Fragment),Gene_Symbol=HBD Hemoglobin Lepore-Baltimore (Fragment),Gene_Symbol=HBD Beta-globin gene from a thalassemia patient	2		3
IPI00477763	Gene_Symbol=CDC42BPB Serine/threonine-protein kinase MRCK beta	2		5
IPI00479217	Gene_Symbol=HNRNPU Isoform Short of Heterogeneous nuclear ribonucleoprotein U,Gene_Symbol=HNRNPU HNRPU protein,Gene_Symbol=HNRNPU cDNA FLJ54020, highly similar to Heterogeneous nuclear ribonucleoprotein U,Gene_Symbol=HNRNPU Isoform Long of Heterogeneous nuclear ribonucleoprotein U	2
IPI00644231	Gene_Symbol=CYFIP1 Isoform 1 of Cytoplasmic FMR1-interacting protein 1,Gene_Symbol=CYFIP2 Isoform 2 of Cytoplasmic FMR1-interacting protein 2,Gene_Symbol=CYFIP2 Isoform 1 of Cytoplasmic FMR1-interacting protein 2,Gene_Symbol=CYFIP1 cDNA FLJ43948 fis, clone TESTI4014924, highly similar to Homo sapiens cytoplasmic FMR1 interacting protein 1 (CYFIP1), transcript variant 1, mRNA	3
IPI00658210	Gene_Symbol=WDR48 Isoform 1 of WD repeat-containing protein 48,Gene_Symbol=WDR48 Putative uncharacterized protein WDR48,Gene_Symbol=WDR48 Isoform 4 of WD repeat-containing protein 48,Gene_Symbol=WDR48 Isoform 3 of WD repeat-containing protein 48	3
IPI00790747	Gene_Symbol=MED1 Isoform 2 of Mediator of RNA polymerase II transcription subunit 1,Gene_Symbol=MED1 Isoform 1 of Mediator of RNA polymerase II transcription subunit 1	2
IPI00794205	Gene_Symbol=- 26 kDa protein	19
IPI00829697	Gene_Symbol=- 13 kDa protein	7
IPI00867509	Gene_Symbol=CORO1C Coronin-1C_i3 protein,Gene_Symbol=CORO1C Coronin-1C	21		20
IPI00894384	Gene_Symbol=LOC100126583;IGHA2 Putative uncharacterized protein DKFZp686O16217 (Fragment)	4
IPI00937794	Gene_Symbol=LOC100288617 hypothetical protein XP_002343538,Gene_Symbol=- hypothetical protein XP_002347740	1
IPI00939286	Gene_Symbol=LDHA L-lactate dehydrogenase	4
IPI00003627	Gene_Symbol=ACTL6A Isoform 1 of Actin-like protein 6A,Gene_Symbol=ACTL6A Isoform 2 of Actin-like protein 6A,Gene_Symbol=ACTL6A 14 kDa protein,Gene_Symbol=ACTL6A Putative uncharacterized protein ACTL6A			2
IPI00005180	Gene_Symbol=LOC100133811;LOC100294468;HLA-DRB1;HLA-DRB4;LOC100294036;LOC100290966;HLA-DRB5;LOC100294276;HLA-DRB3;LOC100133661 HLA class II histocompatibility antigen, DRB1-8 beta chain,Gene_Symbol=LOC100133811;LOC100294468;HLA-DRB1;HLA-DRB4;LOC100294036;LOC100290966;HLA-DRB5;LOC100294276;HLA-DRB3;LOC100133661 HLA class II DR-beta,Gene_Symbol=LOC100133811;LOC100294468;HLA-DRB1;HLA-DRB4;LOC10029403…			1
IPI00005705	Gene_Symbol=PPP1CC Isoform Gamma-1 of Serine/threonine-protein phosphatase PP1-gamma catalytic subunit,Gene_Symbol=PPP1CA serine/threonine-protein phosphatase PP1-alpha catalytic subunit isoform 3,Gene_Symbol=PPP1CC Isoform Gamma-2 of Serine/threonine-protein phosphatase PP1-gamma catalytic subunit,Gene_Symbol=PPP1CB Serine/threonine-protein phosphatase PP1-beta catalytic subunit,Gene_Symbol=PPP1…			1
IPI00008524	Gene_Symbol=PABPC1 Isoform 1 of Polyadenylate-binding protein 1,Gene_Symbol=PABPC1 Isoform 2 of Polyadenylate-binding protein 1,Gene_Symbol=PABPC1 cDNA FLJ37875 fis, clone BRSSN2018771, highly similar to Poly(A)-binding protein 1			5
IPI00011913	Gene_Symbol=HNRNPA0 Heterogeneous nuclear ribonucleoprotein A0			1
IPI00013174	Gene_Symbol=RBM14 Isoform 1 of RNA-binding protein 14,Gene_Symbol=RBM14 Isoform 2 of RNA-binding protein 14,Gene_Symbol=RBM4;RBM14 Transcriptional coactivator CoAZ,Gene_Symbol=RBM14 Coactivator regulator,Gene_Symbol=RBM14 14 kDa protein,Gene_Symbol=RBM14 Putative uncharacterized protein RBM14,Gene_Symbol=RBM14 13 kDa protein			2
IPI00013396	Gene_Symbol=SNRPC U1 small nuclear ribonucleoprotein C,Gene_Symbol=SNRPC U1 small nuclear ribonucleoprotein C			1
IPI00021812	Gene_Symbol=AHNAK Neuroblast differentiation-associated protein AHNAK,Gene_Symbol=AHNAK Putative uncharacterized protein AHNAK			1
IPI00024698	Gene_Symbol=PQBP1 Isoform 1 of Polyglutamine-binding protein 1,Gene_Symbol=PQBP1 Isoform 3 of Polyglutamine-binding protein 1,Gene_Symbol=PQBP1 Isoform 4 of Polyglutamine-binding protein 1,Gene_Symbol=PQBP1 Isoform 7 of Polyglutamine-binding protein 1,Gene_Symbol=PQBP1 Putative uncharacterized protein PQBP1,Gene_Symbol=PQBP1 Isoform 2 of Polyglutamine-binding protein 1			3
IPI00027438	Gene_Symbol=FLOT1 Flotillin-1,Gene_Symbol=- 11 kDa protein,Gene_Symbol=FLOT1 Flotillin 1,Gene_Symbol=FLOT1 cDNA FLJ54943, highly similar to Flotillin-1,Gene_Symbol=FLOT1 Flotillin 1,Gene_Symbol=FLOT1 Flotillin 1,Gene_Symbol=FLOT1 Flotillin 1,Gene_Symbol=FLOT1 Flotillin 1			1
IPI00027569	Gene_Symbol=HNRNPCL1 Heterogeneous nuclear ribonucleoprotein C-like 1,Gene_Symbol=HNRNPC Isoform C1 of Heterogeneous nuclear ribonucleoproteins C1/C2,Gene_Symbol=HNRNPC Isoform C2 of Heterogeneous nuclear ribonucleoproteins C1/C2,Gene_Symbol=LOC440563 heterogeneous nuclear ribonucleoprotein C-like,Gene_Symbol=HNRNPC Isoform 4 of Heterogeneous nuclear ribonucleoproteins C1/C2,Gene_Symbol=HNRNPC Is…			2
IPI00029744	Gene_Symbol=SSBP1 Single-stranded DNA-binding protein, mitochondrial,Gene_Symbol=SSBP1 cDNA FLJ51825, highly similar to Single-stranded DNA-binding protein, mitochondrial,Gene_Symbol=SSBP1 16 kDa protein,Gene_Symbol=SSBP1 Putative uncharacterized protein SSBP1			3
IPI00030741	Gene_Symbol=LCA5L Lebercilin-like protein			1
IPI00031514	Gene_Symbol=RFC5 Replication factor C subunit 5,Gene_Symbol=RFC5 37 kDa protein,Gene_Symbol=RFC5 replication factor C subunit 5 isoform 3,Gene_Symbol=RFC5 Putative uncharacterized protein RFC5,Gene_Symbol=RFC5 replication factor C subunit 5 isoform 2			2
IPI00031801	Gene_Symbol=CSDA Isoform 1 of DNA-binding protein A,Gene_Symbol=CSDA Isoform 2 of DNA-binding protein A,Gene_Symbol=CSDA Isoform 3 of DNA-binding protein A,Gene_Symbol=CSDA CSDA protein variant (Fragment)			7
IPI00062344	Gene_Symbol=BCKDK Branched chain ketoacid dehydrogenase kinase, isoform CRA_a,Gene_Symbol=BCKDK [3-methyl-2-oxobutanoate dehydrogenase [lipoamide]] kinase, mitochondrial,Gene_Symbol=BCKDK [3-methyl-2-oxobutanoate dehydrogenase [lipoamide]] kinase, mitochondrial isoform b			1
IPI00103525	Gene_Symbol=PSPC1 Isoform 1 of Paraspeckle component 1,Gene_Symbol=PSPC1 Isoform 2 of Paraspeckle component 1			7
IPI00174438	Gene_Symbol=FBXO45 F-box/SPRY domain-containing protein 1			1
IPI00219018	Gene_Symbol=GAPDH Glyceraldehyde-3-phosphate dehydrogenase,Gene_Symbol=GAPDH Glyceraldehyde-3-phosphate dehydrogenase,Gene_Symbol=GAPDH 32 kDa protein			8
IPI00328298	Gene_Symbol=SMC4 Isoform 2 of Structural maintenance of chromosomes protein 4,Gene_Symbol=SMC4 Isoform 1 of Structural maintenance of chromosomes protein 4,Gene_Symbol=SMC4 23 kDa protein,Gene_Symbol=SMC4 5 kDa protein,Gene_Symbol=SMC4 cDNA FLJ16648 fis, clone TESTI4035508, highly similar to Structural maintenance of chromosomes 4-like 1 protein,Gene_Symbol=SMC4 SMC4 protein (Fragment),Gene_Symbo…			2
IPI00334587	Gene_Symbol=HNRNPAB Isoform 2 of Heterogeneous nuclear ribonucleoprotein A/B,Gene_Symbol=HNRNPAB Isoform 3 of Heterogeneous nuclear ribonucleoprotein A/B,Gene_Symbol=HNRNPAB Putative uncharacterized protein HNRNPAB,Gene_Symbol=HNRNPAB 30 kDa protein,Gene_Symbol=HNRNPAB 36 kDa protein,Gene_Symbol=HNRNPAB 30 kDa protein			3
IPI00335589	Gene_Symbol=RNMTL1 RNA methyltransferase-like protein 1			2
IPI00418169	Gene_Symbol=ANXA2 Isoform 2 of Annexin A2,Gene_Symbol=ANXA2 Isoform 1 of Annexin A2			3
IPI00419373	Gene_Symbol=HNRNPA3 Isoform 1 of Heterogeneous nuclear ribonucleoprotein A3,Gene_Symbol=HNRNPA3 Isoform 2 of Heterogeneous nuclear ribonucleoprotein A3,Gene_Symbol=HNRNPA3 cDNA FLJ58832, highly similar to Heterogeneous nuclear ribonucleoprotein A3,Gene_Symbol=HNRNPA3 cDNA FLJ59080, highly similar to Heterogeneous nuclear ribonucleoprotein A3,Gene_Symbol=HNRNPA3 34 kDa protein,Gene_Symbol=HNRNPA3 …			5
IPI00428691	Gene_Symbol=DSG4 Isoform 2 of Desmoglein-4,Gene_Symbol=DSG4 Isoform 1 of Desmoglein-4			1
IPI00431025	Gene_Symbol=ABI1 Isoform 1 of Abl interactor 1,Gene_Symbol=ABI1 Isoform 2 of Abl interactor 1,Gene_Symbol=ABI1 Isoform 3 of Abl interactor 1,Gene_Symbol=ABI1 Isoform 4 of Abl interactor 1,Gene_Symbol=ABI1 Isoform 5 of Abl interactor 1,Gene_Symbol=ABI1 Isoform 6 of Abl interactor 1,Gene_Symbol=ABI1 Isoform 7 of Abl interactor 1,Gene_Symbol=ABI1 Isoform 8 of Abl interactor 1,Gene_Symbol=ABI1 Putati…			2
IPI00456887	Gene_Symbol=HNRNPUL2 Heterogeneous nuclear ribonucleoprotein U-like protein 2,Gene_Symbol=BSCL2 Seipin			1
IPI00479905	Gene_Symbol=NDUFB10 NADH dehydrogenase [ubiquinone] 1 beta subcomplex subunit 10			3
IPI00550821	Gene_Symbol=CPSF7 Isoform 1 of Cleavage and polyadenylation specificity factor subunit 7,Gene_Symbol=CPSF7 Isoform 2 of Cleavage and polyadenylation specificity factor subunit 7,Gene_Symbol=CPSF7 Isoform 3 of Cleavage and polyadenylation specificity factor subunit 7			2
IPI00556231	Gene_Symbol=LOC644936 Actin/actin-like family protein			1
IPI00784299	Gene_Symbol=WDR81 Isoform 2 of WD repeat-containing protein 81,Gene_Symbol=WDR81 WD repeat-containing protein 81 isoform 1,Gene_Symbol=WDR81 WD repeat-containing protein 81 isoform 3,Gene_Symbol=WDR81 Isoform 1 of WD repeat-containing protein 81			2
IPI00955870	Gene_Symbol=- HCG1816414, isoform CRA_a			2
IPI00784044	Gene_Symbol=MCCC2 Isoform 1 of Methylcrotonoyl-CoA carboxylase beta chain, mitochondrial,Gene_Symbol=MCCC2 Isoform 2 of Methylcrotonoyl-CoA carboxylase beta chain, mitochondrial,Gene_Symbol=MCCC2 61 kDa protein	34	1	9
IPI00646917	Gene_Symbol=NUDT21 Cleavage and polyadenylation specificity factor subunit 5		2	11
IPI00027626	Gene_Symbol=CCT6A T-complex protein 1 subunit zeta,Gene_Symbol=CCT6A T-complex protein 1 subunit zeta isoform b	8	1	5
IPI00029764	Gene_Symbol=SF3A3 Splicing factor 3A subunit 3,Gene_Symbol=SF3A3 cDNA FLJ58737, highly similar to Splicing factor 3A subunit 3	4	1	5
IPI00017297	Gene_Symbol=MATR3 Matrin-3,Gene_Symbol=MATR3 Putative uncharacterized protein MATR3,Gene_Symbol=MATR3 14 kDa protein,Gene_Symbol=MATR3 cDNA FLJ10526 fis, clone NT2RP2000931, highly similar to Matrin-3,Gene_Symbol=MATR3 Protein,Gene_Symbol=MATR3 cDNA, FLJ79319, highly similar to Matrin-3,Gene_Symbol=MATR3 19 kDa protein,Gene_Symbol=MATR3 14 kDa protein,Gene_Symbol=MATR3 12 kDa protein,Gene_Symbol=…		1	5
IPI00179187	Gene_Symbol=DNAJA3 Isoform 2 of DnaJ homolog subfamily A member 3, mitochondrial,Gene_Symbol=DNAJA3 Isoform 1 of DnaJ homolog subfamily A member 3, mitochondrial,Gene_Symbol=DNAJA3 cDNA FLJ55843, highly similar to DnaJ homolog subfamily A member 3, mitochondrial		1	5
IPI00016249	Gene_Symbol=FXR1 Isoform 1 of Fragile X mental retardation syndrome-related protein 1,Gene_Symbol=FXR1 Isoform 3 of Fragile X mental retardation syndrome-related protein 1,Gene_Symbol=FXR1 Isoform 2 of Fragile X mental retardation syndrome-related protein 1,Gene_Symbol=FXR1 cDNA FLJ58199, highly similar to Fragile X mental retardation syndrome-related protein 1,Gene_Symbol=FXR1 59 kDa protein,Gen…		1	4
IPI00029629	Gene_Symbol=TRIM25 E3 ubiquitin/ISG15 ligase TRIM25		1	4
IPI00010740	Gene_Symbol=SFPQ Isoform Long of Splicing factor, proline- and glutamine-rich		9	28
IPI00016786	Gene_Symbol=CDC42 Isoform 2 of Cell division control protein 42 homolog,Gene_Symbol=- cDNA FLJ54776, highly similar to Cell division control protein 42 homolog,Gene_Symbol=CDC42 cDNA FLJ55107, highly similar to Cell division control protein 42 homolog	2	2	6
IPI00395769	Gene_Symbol=ATP5C1 Isoform Heart of ATP synthase subunit gamma, mitochondrial,Gene_Symbol=ATP5C1 Isoform Liver of ATP synthase subunit gamma, mitochondrial	5	1	3
IPI00291510	Gene_Symbol=IMPDH2 Inosine-5'-monophosphate dehydrogenase 2,Gene_Symbol=IMPDH2 Inosine monophosphate dehydrogenase type II,Gene_Symbol=IMPDH2 IMP dehydrogenase 2,Gene_Symbol=IMPDH2 31 kDa protein,Gene_Symbol=IMPDH2 Protein		1	3
IPI00032881	Gene_Symbol=MRPS23 28S ribosomal protein S23, mitochondrial	6	2	5
IPI00651653	Gene_Symbol=DDX17 Isoform 3 of Probable ATP-dependent RNA helicase DDX17,Gene_Symbol=DDX17 Isoform 2 of Probable ATP-dependent RNA helicase DDX17,Gene_Symbol=DDX17 cDNA FLJ58652, highly similar to Probable ATP-dependent RNA helicase DDX17,Gene_Symbol=DDX17 Isoform 4 of Probable ATP-dependent RNA helicase DDX17,Gene_Symbol=DDX17 probable ATP-dependent RNA helicase DDX17 isoform 3,Gene_Symbol=DDX17…		8	19
IPI00103247	Gene_Symbol=HNRPLL Isoform 1 of Heterogeneous nuclear ribonucleoprotein L-like,Gene_Symbol=HNRPLL Isoform 4 of Heterogeneous nuclear ribonucleoprotein L-like,Gene_Symbol=HNRPLL Putative uncharacterized protein HNRPLL		6	14
IPI00291328	Gene_Symbol=NDUFV2 NADH dehydrogenase [ubiquinone] flavoprotein 2, mitochondrial,Gene_Symbol=NDUFV2 28 kDa protein		3	7
IPI00018140	Gene_Symbol=SYNCRIP Isoform 1 of Heterogeneous nuclear ribonucleoprotein Q,Gene_Symbol=SYNCRIP Isoform 2 of Heterogeneous nuclear ribonucleoprotein Q,Gene_Symbol=SYNCRIP Isoform 3 of Heterogeneous nuclear ribonucleoprotein Q,Gene_Symbol=SYNCRIP Isoform 4 of Heterogeneous nuclear ribonucleoprotein Q,Gene_Symbol=SYNCRIP heterogeneous nuclear ribonucleoprotein Q isoform 2,Gene_Symbol=SYNCRIP heterog…		8	18
IPI00008438	Gene_Symbol=RPS10 40S ribosomal protein S10,Gene_Symbol=RPS10 Ribosomal protein S10,Gene_Symbol=RPS10 Ribosomal protein S10 variant (Fragment)	1	1	2
IPI00013774	Gene_Symbol=HDAC1 Histone deacetylase 1,Gene_Symbol=HDAC2 Histone deacetylase 2,Gene_Symbol=HDAC1 Histone deacetylase 1,Gene_Symbol=HDAC1 cDNA FLJ60860, highly similar to Histone deacetylase 1	1	1	2
IPI00106847	Gene_Symbol=MSH6 Isoform GTBP-alt of DNA mismatch repair protein Msh6,Gene_Symbol=MSH6 Isoform GTBP-N of DNA mismatch repair protein Msh6	2	2	4
IPI00220487	Gene_Symbol=ATP5H Isoform 1 of ATP synthase subunit d, mitochondrial,Gene_Symbol=ATP5H Isoform 2 of ATP synthase subunit d, mitochondrial	2	2	4
IPI00290332	Gene_Symbol=ARHGAP10 Rho GTPase-activating protein 10	2	1	2
IPI00384861	Gene_Symbol=GIT1 Isoform 1 of ARF GTPase-activating protein GIT1,Gene_Symbol=GIT1 Putative uncharacterized protein DKFZp686G1640,Gene_Symbol=GIT1 ARF GTPase-activating protein GIT1 isoform 1	3	2	4
IPI00304612	Gene_Symbol=SNORD33;SNORD34;RPL13A;SNORD32A;SNORD35A 60S ribosomal protein L13a,Gene_Symbol=- 17 kDa protein,Gene_Symbol=RPL13AP25;LOC100287887 Novel protein similar to ribosomal protein L13a RPL13A,Gene_Symbol=RPL13AP3 Putative 60S ribosomal protein L13a-like MGC87657,Gene_Symbol=- similar to ribosomal protein L13a		1	2
IPI00412224	Gene_Symbol=WDR11 WD repeat-containing protein 11,Gene_Symbol=WDR11 Putative uncharacterized protein WDR11		2	4
IPI00783872	Gene_Symbol=CAPRIN1 Isoform 1 of Caprin-1,Gene_Symbol=CAPRIN1 Isoform 2 of Caprin-1,Gene_Symbol=CAPRIN1 cDNA FLJ57278		1	2
IPI00179964	Gene_Symbol=PTBP1 Isoform 1 of Polypyrimidine tract-binding protein 1,Gene_Symbol=PTBP1 polypyrimidine tract-binding protein 1 isoform a,Gene_Symbol=PTBP1 Isoform 2 of Polypyrimidine tract-binding protein 1		15	29
IPI00304596	Gene_Symbol=NONO Non-POU domain-containing octamer-binding protein,Gene_Symbol=NONO non-POU domain-containing octamer-binding protein isoform 2		8	15
IPI00031556	Gene_Symbol=U2AF2 Isoform 1 of Splicing factor U2AF 65 kDa subunit,Gene_Symbol=U2AF2 Isoform 2 of Splicing factor U2AF 65 kDa subunit		9	16
IPI00215637	Gene_Symbol=DDX3X ATP-dependent RNA helicase DDX3X,Gene_Symbol=DDX3Y ATP-dependent RNA helicase DDX3Y,Gene_Symbol=DDX3Y cDNA FLJ53122, highly similar to ATP-dependent RNA helicase DDX3Y		4	7
IPI00075248	Gene_Symbol=CALM2;CALM3;CALM1 Calmodulin,Gene_Symbol=CALM2;CALM3;CALM1 CALM3 protein,Gene_Symbol=CALM2;CALM3;CALM1 cDNA FLJ75174, highly similar to Homo sapiens calmodulin 1 (phosphorylase kinase, delta), mRNA,Gene_Symbol=- 22 kDa protein,Gene_Symbol=- 21 kDa protein		3	5
IPI00021187	Gene_Symbol=RUVBL1 Isoform 1 of RuvB-like 1,Gene_Symbol=RUVBL1 Isoform 2 of RuvB-like 1	7	5	8
IPI00008527	Gene_Symbol=RPLP1 60S acidic ribosomal protein P1	3	4	6
IPI00025383	Gene_Symbol=CD5 T-cell surface glycoprotein CD5	3	4	6
IPI00027818	Gene_Symbol=IFT81 Isoform 2 of Intraflagellar transport protein 81 homolog,Gene_Symbol=IFT81 Isoform CDV-1R of Intraflagellar transport protein 81 homolog,Gene_Symbol=IFT81 24 kDa protein,Gene_Symbol=IFT81 73 kDa protein	4	2	3
IPI00012442	Gene_Symbol=G3BP1 Ras GTPase-activating protein-binding protein 1,Gene_Symbol=G3BP1 CDNA FLJ26493 fis, clone KDN06317, highly similar to Ras-GTPase-activating protein binding protein 1		4	6
IPI00017412	Gene_Symbol=RFC2 Isoform 1 of Replication factor C subunit 2,Gene_Symbol=RFC2 Isoform 2 of Replication factor C subunit 2		2	3
IPI00293655	Gene_Symbol=DDX1 ATP-dependent RNA helicase DDX1		12	18
IPI00215970	Gene_Symbol=IRF4 Isoform 2 of Interferon regulatory factor 4,Gene_Symbol=IRF4 Isoform 1 of Interferon regulatory factor 4,Gene_Symbol=IRF4 ICSAT transcription factor (Fragment)	8	16	22
IPI00029133	Gene_Symbol=ATP5F1 ATP synthase subunit b, mitochondrial	3	3	4
IPI00029267	Gene_Symbol=SNRPB2 U2 small nuclear ribonucleoprotein B''	3	3	4
IPI00470883	Gene_Symbol=STAG2 cohesin subunit SA-2 isoform a,Gene_Symbol=STAG2 Cohesin subunit SA-2	2	3	4
IPI00017617	Gene_Symbol=DDX5 Probable ATP-dependent RNA helicase DDX5,Gene_Symbol=DDX5 cDNA FLJ59357, highly similar to Probable ATP-dependent RNA helicase DDX5		6	8
IPI00025158	Gene_Symbol=STAG1 Cohesin subunit SA-1,Gene_Symbol=STAG1 STAG1 protein		3	4
IPI00789008	Gene_Symbol=FLOT2 Flotillin-2,Gene_Symbol=FLOT2 53 kDa protein,Gene_Symbol=FLOT2 FLOT2 protein		3	4
IPI00297982	Gene_Symbol=EIF2S3 Eukaryotic translation initiation factor 2 subunit 3	73	38	49
IPI00009867	Gene_Symbol=KRT5 Keratin, type II cytoskeletal 5,Gene_Symbol=KRT5 cDNA FLJ54081, highly similar to Keratin, type II cytoskeletal 5	14	7	9
IPI00009865	Gene_Symbol=KRT10 Keratin, type I cytoskeletal 10	90	42	53
IPI00019359	Gene_Symbol=KRT9 Keratin, type I cytoskeletal 9	18	29	35
IPI00784156	Gene_Symbol=AP2B1 Isoform 1 of AP-2 complex subunit beta,Gene_Symbol=AP2B1 Isoform 2 of AP-2 complex subunit beta,Gene_Symbol=AP2B1 Beta adaptin subunit	21	20	24
IPI00305383	Gene_Symbol=UQCRC2 Cytochrome b-c1 complex subunit 2, mitochondrial	4	7	8
IPI00295992	Gene_Symbol=ATAD3A Isoform 2 of ATPase family AAA domain-containing protein 3A,Gene_Symbol=ATAD3C ATPase family AAA domain-containing protein 3C,Gene_Symbol=ATAD3A Isoform 1 of ATPase family AAA domain-containing protein 3A,Gene_Symbol=ATAD3A ATPase family AAA domain-containing protein 3A isoform 3	5	9	10
IPI00303476	Gene_Symbol=ATP5B ATP synthase subunit beta, mitochondrial	14	12	13
IPI00296485	Gene_Symbol=MAP1S Microtubule-associated protein 1S	7	13	14
IPI00843975	Gene_Symbol=EZR Ezrin,Gene_Symbol=EZR 69 kDa protein	15	14	15
IPI00216049	Gene_Symbol=HNRNPK;MIR7-1 Isoform 1 of Heterogeneous nuclear ribonucleoprotein K,Gene_Symbol=HNRNPK;MIR7-1 Isoform 2 of Heterogeneous nuclear ribonucleoprotein K,Gene_Symbol=HNRNPK;MIR7-1 Heterogeneous nuclear ribonucleoprotein K,Gene_Symbol=HNRNPK;MIR7-1 Isoform 3 of Heterogeneous nuclear ribonucleoprotein K,Gene_Symbol=HNRNPK;MIR7-1 cDNA FLJ54552, highly similar to Heterogeneous nuclear ribonuc…		15	16
IPI00332371	Gene_Symbol=PFKL Isoform 1 of 6-phosphofructokinase, liver type,Gene_Symbol=PFKL 6-phosphofructokinase, liver type (EC 2.7.1.11) (Phosphofructokinase 1) (Phosphohexokinase) (Phosphofructo-1-kinase isozyme B) (PFK-B). Isoform 2	3	17	18
IPI00003865	Gene_Symbol=HSPA8 Isoform 1 of Heat shock cognate 71 kDa protein,Gene_Symbol=HSPA8 54 kDa protein,Gene_Symbol=HSPA8 Isoform 2 of Heat shock cognate 71 kDa protein	22	31	32
IPI00220327	Gene_Symbol=KRT1 Keratin, type II cytoskeletal 1	74	64	66
IPI00003377	Gene_Symbol=SFRS7 Isoform 1 of Splicing factor, arginine/serine-rich 7,Gene_Symbol=SFRS7 Putative uncharacterized protein SFRS7,Gene_Symbol=SFRS7 Putative uncharacterized protein SFRS7,Gene_Symbol=SFRS7 cDNA FLJ60677, highly similar to Splicing factor, arginine/serine-rich 7,Gene_Symbol=SFRS7 cDNA FLJ34106 fis, clone FCBBF3008073, highly similar to SPLICING FACTOR, ARGININE/SERINE-RICH 7	2	3	3
IPI00003406	Gene_Symbol=DBN1 Isoform 1 of Drebrin,Gene_Symbol=DBN1 Isoform 2 of Drebrin,Gene_Symbol=DBN1 Putative uncharacterized protein DBN1	3	7	7
IPI00005511	Gene_Symbol=PHF5A PHD finger-like domain-containing protein 5A	4	2	2
IPI00007611	Gene_Symbol=ATP5O ATP synthase subunit O, mitochondrial	6	7	7
IPI00009790	Gene_Symbol=PFKP 6-phosphofructokinase type C,Gene_Symbol=PFKP cDNA FLJ35278 fis, clone PROST2006579, highly similar to 6-phosphofructokinase type C	2	7	7
IPI00013457	Gene_Symbol=ZNF207 Isoform 1 of Zinc finger protein 207,Gene_Symbol=ZNF207 Isoform 2 of Zinc finger protein 207,Gene_Symbol=ZNF207 Putative uncharacterized protein ZNF207,Gene_Symbol=ZNF207 zinc finger protein 207 isoform c,Gene_Symbol=ZNF207 Zinc finger, C2H2-type domain containing protein	2	2	2
IPI00013788	Gene_Symbol=HTATSF1 HIV Tat-specific factor 1,Gene_Symbol=HTATSF1 cDNA FLJ60139, highly similar to Homo sapiens HIV TAT specific factor 1 (HTATSF1), mRNA	2	1	1
IPI00019269	Gene_Symbol=WDR61 WD repeat-containing protein 61	4	4	4
IPI00022471	Gene_Symbol=HMHA1 cDNA FLJ58624, highly similar to Homo sapiens minor histocompatibility antigen HA-1 (HA-1), mRNA,Gene_Symbol=HMHA1 Minor histocompatibility protein HA-1	6	2	2
IPI00023529	Gene_Symbol=CDK6 Cell division protein kinase 6	5	3	3
IPI00026087	Gene_Symbol=BANF1 Barrier-to-autointegration factor,Gene_Symbol=LOC645870 similar to barrier to autointegration factor 1	6	7	7
IPI00028091	Gene_Symbol=ACTR3 Actin-related protein 3	3	3	3
IPI00029264	Gene_Symbol=CYC1 Cytochrome c1, heme protein, mitochondrial	4	5	5
IPI00030275	Gene_Symbol=TRAP1 Heat shock protein 75 kDa, mitochondrial,Gene_Symbol=TRAP1 57 kDa protein	4	4	4
IPI00171611	Gene_Symbol=HIST2H3A;HIST2H3C;HIST2H3D Histone H3.2	8	1	1
IPI00174775	Gene_Symbol=KRT73 Isoform 1 of Keratin, type II cytoskeletal 73,Gene_Symbol=KRT73 Isoform 2 of Keratin, type II cytoskeletal 73	4	5	5
IPI00220063	Gene_Symbol=NDUFS5 NADH dehydrogenase [ubiquinone] iron-sulfur protein 5	8	3	3
IPI00220528	Gene_Symbol=SNRPF Small nuclear ribonucleoprotein F	6	6	6
IPI00234252	Gene_Symbol=SMARCC1 SWI/SNF complex subunit SMARCC1,Gene_Symbol=SMARCC1 14 kDa protein	2	1	1
IPI00290566	Gene_Symbol=TCP1 T-complex protein 1 subunit alpha	11	2	2
IPI00296022	Gene_Symbol=UQCRH Cytochrome b-c1 complex subunit 6, mitochondrial	8	14	14
IPI00302925	Gene_Symbol=CCT8 59 kDa protein,Gene_Symbol=CCT8 T-complex protein 1 subunit theta	10	2	2
IPI00440493	Gene_Symbol=ATP5A1 ATP synthase subunit alpha, mitochondrial	20	14	14
IPI00449906	Gene_Symbol=ARHGEF7 cDNA FLJ56152, highly similar to Rho guanine nucleotide exchange factor 7,Gene_Symbol=ARHGEF7 Rho guanine nucleotide exchange factor (GEF) 7,Gene_Symbol=ARHGEF7 Isoform 5 of Rho guanine nucleotide exchange factor 7,Gene_Symbol=ARHGEF7 Isoform 1 of Rho guanine nucleotide exchange factor 7	5	3	3
IPI00455835	Gene_Symbol=PLEKHA2 Pleckstrin homology domain-containing family A member 2,Gene_Symbol=PLEKHA2 cDNA FLJ75843, highly similar to Homo sapiens pleckstrin homology domain containing, family A (phosphoinositide binding specific) member 2 (PLEKHA2), mRNA,Gene_Symbol=PLEKHA2 Putative uncharacterized protein PLEKHA2	2	2	2
IPI00465070	Gene_Symbol=HIST1H3E;HIST1H3A;HIST1H3H;HIST1H3I;HIST1H3J;HIST1H3F;HIST1H3G;HIST1H3B;HIST1H3C;HIST1H3D Histone H3.1,Gene_Symbol=- Similar to Histone H3.1	8	4	4
IPI00646304	Gene_Symbol=PPIB Peptidyl-prolyl cis-trans isomerase B	11	20	20
IPI00002521	Gene_Symbol=ATP5J ATP synthase-coupling factor 6, mitochondrial,Gene_Symbol=ATP5J ATP synthase-coupling factor 6, mitochondrial isoform b precursor		4	4
IPI00006980	Gene_Symbol=C14orf166 UPF0568 protein C14orf166,Gene_Symbol=C14orf166 CLE		2	2
IPI00010105	Gene_Symbol=EIF6 Eukaryotic translation initiation factor 6,Gene_Symbol=EIF6 eukaryotic translation initiation factor 6 isoform c,Gene_Symbol=EIF6 Eukaryotic translation initiation factor 6,Gene_Symbol=EIF6 7 kDa protein,Gene_Symbol=EIF6 20 kDa protein,Gene_Symbol=EIF6 cDNA FLJ51217, highly similar to Homo sapiens integrin beta 4 binding protein (ITGB4BP), transcript variant 3, mRNA		2	2
IPI00012998	Gene_Symbol=CPSF6;MIR1279 Isoform 1 of Cleavage and polyadenylation specificity factor subunit 6,Gene_Symbol=CPSF6;MIR1279 Isoform 2 of Cleavage and polyadenylation specificity factor subunit 6,Gene_Symbol=CPSF6;MIR1279 Putative uncharacterized protein CPSF6,Gene_Symbol=CPSF6;MIR1279 17 kDa protein,Gene_Symbol=CPSF6;MIR1279 cDNA FLJ58421, highly similar to Cleavage and polyadenylation specificity…		4	4
IPI00014624	Gene_Symbol=AP3S1 AP-3 complex subunit sigma-1		2	2
IPI00100716	Gene_Symbol=PUF60 Isoform 2 of Poly(U)-binding-splicing factor PUF60,Gene_Symbol=PUF60 Isoform 4 of Poly(U)-binding-splicing factor PUF60,Gene_Symbol=PUF60 Isoform 6 of Poly(U)-binding-splicing factor PUF60		63	63
IPI00220219	Gene_Symbol=COPB2 Coatomer subunit beta',Gene_Symbol=COPB2 cDNA FLJ56271, highly similar to Coatomer subunit beta		1	1
IPI00289084	Gene_Symbol=METT11D1 Isoform 3 of Protein RSM22 homolog, mitochondrial,Gene_Symbol=METT11D1 Isoform 1 of Protein RSM22 homolog, mitochondrial,Gene_Symbol=METT11D1 Isoform 2 of Protein RSM22 homolog, mitochondrial		5	5
IPI00375462	Gene_Symbol=SFRS12 Isoform 2 of Splicing factor, arginine/serine-rich 12		2	2
IPI00550689	Gene_Symbol=C22orf28 UPF0027 protein C22orf28,Gene_Symbol=C22orf28 7 kDa protein,Gene_Symbol=C22orf28 cDNA FLJ57752,Gene_Symbol=C22orf28 cDNA FLJ58027,Gene_Symbol=C22orf28 cDNA FLJ57223		1	1
IPI00784154	Gene_Symbol=HSPD1 60 kDa heat shock protein, mitochondrial		3	3
IPI00031522	Gene_Symbol=HADHA Trifunctional enzyme subunit alpha, mitochondrial	112	107	106
IPI00420004	Gene_Symbol=MYO1G Isoform 1 of Myosin-Ig	23	39	38
IPI00009634	Gene_Symbol=SQRDL Sulfide:quinone oxidoreductase, mitochondrial	18	35	34
IPI00300371	Gene_Symbol=SF3B3 Isoform 1 of Splicing factor 3B subunit 3	25	27	26
IPI00033494	Gene_Symbol=MYL12B Myosin regulatory light chain 12B	99	80	77
IPI00304435	Gene_Symbol=NIPSNAP1 Protein NipSnap homolog 1	38	40	38
IPI00256684	Gene_Symbol=AP2A1 Isoform B of AP-2 complex subunit alpha-1,Gene_Symbol=AP2A1 Isoform A of AP-2 complex subunit alpha-1	14	15	14
IPI00032406	Gene_Symbol=DNAJA2 DnaJ homolog subfamily A member 2	9	14	13
IPI00007752	Gene_Symbol=TUBB2C Tubulin beta-2C chain		41	38
IPI00029266	Gene_Symbol=SNRPE Small nuclear ribonucleoprotein E	7	12	11
IPI00291939	Gene_Symbol=SMC1A Structural maintenance of chromosomes protein 1A	14	23	21
IPI00180730	Gene_Symbol=- Similar to Elongation factor 1-alpha 1		22	20
IPI00021304	Gene_Symbol=KRT2 Keratin, type II cytoskeletal 2 epidermal	43	31	28
IPI00009104	Gene_Symbol=RUVBL2 RuvB-like 2	7	10	9
IPI00027834	Gene_Symbol=HNRNPL Heterogeneous nuclear ribonucleoprotein L,Gene_Symbol=HNRNPL heterogeneous nuclear ribonucleoprotein L isoform b		10	9
IPI00028888	Gene_Symbol=HNRNPD Isoform 1 of Heterogeneous nuclear ribonucleoprotein D0,Gene_Symbol=HNRNPD Isoform 2 of Heterogeneous nuclear ribonucleoprotein D0,Gene_Symbol=HNRNPD Isoform 3 of Heterogeneous nuclear ribonucleoprotein D0,Gene_Symbol=HNRNPD Isoform 4 of Heterogeneous nuclear ribonucleoprotein D0,Gene_Symbol=HNRNPD P37 AUF1,Gene_Symbol=HNRNPD Putative uncharacterized protein HNRNPD,Gene_Symbol=…		9	8
IPI00216219	Gene_Symbol=TJP1 Isoform Long of Tight junction protein ZO-1,Gene_Symbol=TJP1 Isoform Short of Tight junction protein ZO-1,Gene_Symbol=TJP1 Putative uncharacterized protein DKFZp686A1195,Gene_Symbol=TJP1 Tight junction protein ZO-1	7	8	7
IPI00645452	Gene_Symbol=TUBB Tubulin, beta		53	46
IPI00453473	Gene_Symbol=HIST1H4E;HIST1H4A;HIST1H4I;HIST4H4;HIST1H4F;HIST2H4A;HIST1H4J;HIST1H4D;HIST1H4C;HIST1H4L;HIST1H4B;HIST1H4K;HIST1H4H;HIST2H4B Histone H4	11	15	13
IPI00017963	Gene_Symbol=SNRPD2 Small nuclear ribonucleoprotein Sm D2	7	7	6
IPI00739998	Gene_Symbol=LOC644961 Similar to Actin, cytoplasmic 1		20	17
IPI00022793	Gene_Symbol=HADHB Trifunctional enzyme subunit beta, mitochondrial	39	53	45
IPI00382470	Gene_Symbol=HSP90AA1 Isoform 2 of Heat shock protein HSP 90-alpha,Gene_Symbol=HSP90AA1 Isoform 1 of Heat shock protein HSP 90-alpha	7	13	11
IPI00016610	Gene_Symbol=PCBP1 Poly(rC)-binding protein 1	9	19	16
IPI00247871	Gene_Symbol=TCERG1 Isoform 1 of Transcription elongation regulator 1,Gene_Symbol=TCERG1 Isoform 2 of Transcription elongation regulator 1	20	25	21
IPI00005613	Gene_Symbol=U2AF1 Splicing factor U2AF 35 kDa subunit	2	18	15
IPI00027285	Gene_Symbol=SNRPB Isoform SM-B' of Small nuclear ribonucleoprotein-associated proteins B and B',Gene_Symbol=SNRPN Small nuclear ribonucleoprotein-associated protein N,Gene_Symbol=SNRPB Isoform SM-B1 of Small nuclear ribonucleoprotein-associated proteins B and B',Gene_Symbol=SNRPB Small nuclear ribonucleoprotein B',Gene_Symbol=SNRPB Isoform SM-B of Small nuclear ribonucleoprotein-associated protei…	9	11	9
IPI00008557	Gene_Symbol=IGF2BP1 Insulin-like growth factor 2 mRNA-binding protein 1		42	34
IPI00219678	Gene_Symbol=EIF2S1 Eukaryotic translation initiation factor 2 subunit 1	92	102	82
IPI00003269	Gene_Symbol=ACTBL2 Beta-actin-like protein 2	87	91	73
IPI00015833	Gene_Symbol=CHCHD3 Coiled-coil-helix-coiled-coil-helix domain-containing protein 3, mitochondrial,Gene_Symbol=- cDNA FLJ53726, highly similar to Coiled-coil-helix-coiled-coil-helixdomain-containing protein 3,Gene_Symbol=- 26 kDa protein,Gene_Symbol=CHCHD3 Putative uncharacterized protein CHCHD3,Gene_Symbol=CHCHD3 28 kDa protein	1	5	4
IPI00017451	Gene_Symbol=SF3A1 Splicing factor 3A subunit 1	13	10	8
IPI00017964	Gene_Symbol=SNRPD3 Small nuclear ribonucleoprotein Sm D3,Gene_Symbol=SNRPD3 cDNA FLJ51872, highly similar to Small nuclear ribonucleoprotein Sm D3,Gene_Symbol=SNRPD3 19 kDa protein	5	5	4
IPI00179326	Gene_Symbol=BAIAP2L1 Brain-specific angiogenesis inhibitor 1-associated protein 2-like protein 1	5	10	8
IPI00301364	Gene_Symbol=SKP1 Isoform 1 of S-phase kinase-associated protein 1		5	4
IPI00418471	Gene_Symbol=VIM Vimentin	202	249	198
IPI00017334	Gene_Symbol=PHB Prohibitin,Gene_Symbol=PHB 10 kDa protein,Gene_Symbol=PHB 27 kDa protein	1	27	21
IPI00017339	Gene_Symbol=SF3B4 Splicing factor 3B subunit 4	8	9	7
IPI00219616	Gene_Symbol=PRPS1 Ribose-phosphate pyrophosphokinase 1	23	29	22
IPI00016613	Gene_Symbol=CSNK2A1 CSNK2A1 protein,Gene_Symbol=CSNK2A1 Casein kinase 2 alpha isoform,Gene_Symbol=CSNK2A1 Casein kinase II subunit alpha	3	12	9
IPI00032827	Gene_Symbol=SF3B14 Pre-mRNA branch site protein p14	1	4	3
IPI00396435	Gene_Symbol=DHX15 Putative pre-mRNA-splicing factor ATP-dependent RNA helicase DHX15	2	16	12
IPI00642816	Gene_Symbol=SRP9L1;SRP9 Signal recognition particle 9 kDa protein	9	12	9
IPI00003519	Gene_Symbol=EFTUD2 116 kDa U5 small nuclear ribonucleoprotein component,Gene_Symbol=EFTUD2 116 kDa U5 small nuclear ribonucleoprotein component isoform b	17	15	11
IPI00012535	Gene_Symbol=DNAJA1 DnaJ homolog subfamily A member 1	6	15	11
IPI00016621	Gene_Symbol=AP2A2 Isoform 2 of AP-2 complex subunit alpha-2,Gene_Symbol=AP2A2 Isoform 1 of AP-2 complex subunit alpha-2,Gene_Symbol=AP2A2 Isoform 3 of AP-2 complex subunit alpha-2,Gene_Symbol=AP2A2 cDNA FLJ57955, highly similar to Adapter-relatedprotein complex 2 alpha- 2 subunit,Gene_Symbol=AP2A2 Putative uncharacterized protein AP2A2	7	15	11
IPI00183526	Gene_Symbol=NCL NCL protein,Gene_Symbol=NCL cDNA FLJ45706 fis, clone FEBRA2028457, highly similar to Nucleolin,Gene_Symbol=NCL Nucleolin,Gene_Symbol=NCL 32 kDa protein		15	11
IPI00335168	Gene_Symbol=MYL6;MYL6B Isoform Non-muscle of Myosin light polypeptide 6	72	92	67
IPI00219617	Gene_Symbol=PRPS2 Isoform 1 of Ribose-phosphate pyrophosphokinase 2,Gene_Symbol=PRPS2 Isoform 2 of Ribose-phosphate pyrophosphokinase 2	26	33	24
IPI00007188	Gene_Symbol=SLC25A5 ADP/ATP translocase 2	12	21	15
IPI00017381	Gene_Symbol=RFC4 Replication factor C subunit 4,Gene_Symbol=RFC4 cDNA FLJ60688, highly similar to Replication factor C subunit 4,Gene_Symbol=RFC4 21 kDa protein,Gene_Symbol=RFC4 Putative uncharacterized protein RFC4,Gene_Symbol=RFC4 Putative uncharacterized protein RFC4	5	14	10
IPI00216691	Gene_Symbol=PFN1 Profilin-1	4	7	5
IPI00291467	Gene_Symbol=SLC25A6 ADP/ATP translocase 3	9	14	10
IPI00297477	Gene_Symbol=SNRPA1 U2 small nuclear ribonucleoprotein A'	5	7	5
IPI00010204	Gene_Symbol=SFRS3 Splicing factor, arginine/serine-rich 3,Gene_Symbol=SFRS3 cDNA FLJ52832, highly similar to Splicing factor, arginine/serine-rich 3		7	5
IPI00019502	Gene_Symbol=MYH9 Isoform 1 of Myosin-9	400	598	426
IPI00008918	Gene_Symbol=LIMA1 Isoform Beta of LIM domain and actin-binding protein 1,Gene_Symbol=LIMA1 67 kDa protein,Gene_Symbol=LIMA1 cDNA FLJ55990, highly similar to LIM domain and actin-binding protein 1,Gene_Symbol=LIMA1 LIM domain and actin-binding protein 1 isoform a,Gene_Symbol=LIMA1 LIM domain and actin-binding protein 1 isoform c	22	24	17
IPI00027255	Gene_Symbol=MYL6B Myosin light chain 6B,Gene_Symbol=MYL6B cDNA FLJ60058, highly similar to Myosin light chain 1, slow-twitch muscle A isoform		24	17
IPI00789605	Gene_Symbol=MYL6;MYL6B Isoform Smooth muscle of Myosin light polypeptide 6	70	98	69
IPI00011302	Gene_Symbol=CD59 CD59 glycoprotein	7	10	7
IPI00013468	Gene_Symbol=BUB3 Isoform 1 of Mitotic checkpoint protein BUB3,Gene_Symbol=BUB3 Isoform 2 of Mitotic checkpoint protein BUB3,Gene_Symbol=BUB3 Putative uncharacterized protein BUB3	15	19	13
IPI00397526	Gene_Symbol=MYH10 Isoform 1 of Myosin-10,Gene_Symbol=MYH10 Isoform 3 of Myosin-10	276	386	261
IPI00003168	Gene_Symbol=PRPSAP2 Phosphoribosyl pyrophosphate synthase-associated protein 2	11	9	6
IPI00005578	Gene_Symbol=EHD4 EH domain-containing protein 4	3	3	2
IPI00005966	Gene_Symbol=NDUFA12 13kDa differentiation-associated protein variant (Fragment)	1	3	2
IPI00009342	Gene_Symbol=IQGAP1 Ras GTPase-activating-like protein IQGAP1	2	6	4
IPI00010845	Gene_Symbol=NDUFS8 NADH dehydrogenase [ubiquinone] iron-sulfur protein 8, mitochondrial,Gene_Symbol=NDUFS8 cDNA FLJ57061, highly similar to NADH-ubiquinone oxidoreductase 23 kDa subunit, mitochondrial	1	3	2
IPI00017341	Gene_Symbol=SF3A2 SF3A2 protein (Fragment)	1	3	2
IPI00221106	Gene_Symbol=SF3B2 Splicing factor 3B subunit 2,Gene_Symbol=SF3B2 Putative uncharacterized protein DKFZp781L0540 (Fragment)	1	6	4
IPI00302850	Gene_Symbol=SNRPD1 Small nuclear ribonucleoprotein Sm D1	8	9	6
IPI00333699	Gene_Symbol=SAP30BP Isoform 2 of SAP30-binding protein,Gene_Symbol=SAP30BP Isoform 1 of SAP30-binding protein,Gene_Symbol=SAP30BP 20 kDa protein,Gene_Symbol=SAP30BP cDNA FLJ53632, highly similar to SAP30-binding protein	2	9	6
IPI00000015	Gene_Symbol=SFRS4 Splicing factor, arginine/serine-rich 4,Gene_Symbol=SFRS5 Isoform SRP40-1 of Splicing factor, arginine/serine-rich 5,Gene_Symbol=SFRS6 Isoform SRP55-1 of Splicing factor, arginine/serine-rich 6,Gene_Symbol=SFRS6 Isoform SRP55-3 of Splicing factor, arginine/serine-rich 6,Gene_Symbol=SFRS5 Isoform SRP40-4 of Splicing factor, arginine/serine-rich 5,Gene_Symbol=SFRS6 Arginine/serine…		3	2
IPI00003881	Gene_Symbol=HNRNPF Heterogeneous nuclear ribonucleoprotein F		3	2
IPI00304187	Gene_Symbol=RBM28 RNA-binding protein 28		3	2
IPI00438229	Gene_Symbol=TRIM28 Isoform 1 of Transcription intermediary factor 1-beta,Gene_Symbol=TRIM28 Isoform 2 of Transcription intermediary factor 1-beta		3	2
IPI00220644	Gene_Symbol=PKM2 Isoform M1 of Pyruvate kinase isozymes M1/M2,Gene_Symbol=PKM2 Isoform M2 of Pyruvate kinase isozymes M1/M2,Gene_Symbol=PKM2 Pyruvate kinase,Gene_Symbol=PKM2 Pyruvate kinase,Gene_Symbol=PKM2 66 kDa protein	13	19	12
IPI00009960	Gene_Symbol=IMMT Isoform 1 of Mitochondrial inner membrane protein,Gene_Symbol=IMMT Isoform 3 of Mitochondrial inner membrane protein,Gene_Symbol=IMMT Isoform 2 of Mitochondrial inner membrane protein,Gene_Symbol=IMMT cDNA FLJ59418, highly similar to Mitochondrial inner membrane protein,Gene_Symbol=IMMT Protein,Gene_Symbol=IMMT cDNA FLJ59388, highly similar to Mitochondrial inner membrane protein…	2	8	5
IPI00023860	Gene_Symbol=NAP1L1 Nucleosome assembly protein 1-like 1,Gene_Symbol=NAP1L1 cDNA FLJ30458 fis, clone BRACE2009421, highly similar to NUCLEOSOME ASSEMBLY PROTEIN 1-LIKE 1,Gene_Symbol=NAP1L1 cDNA FLJ60539, highly similar to Nucleosome assembly protein 1-like 1,Gene_Symbol=NAP1L1 cDNA FLJ16112 fis, clone 3NB692001853, highly similar to NUCLEOSOME ASSEMBLY PROTEIN 1-LIKE 1	5	8	5
IPI00027009	Gene_Symbol=PACSIN2 Isoform 1 of Protein kinase C and casein kinase substrate in neurons protein 2,Gene_Symbol=PACSIN2 Isoform 2 of Protein kinase C and casein kinase substrate in neurons protein 2	11	8	5
IPI00027252	Gene_Symbol=PHB2 Prohibitin-2	2	21	13
IPI00604664	Gene_Symbol=NDUFS1 NADH-ubiquinone oxidoreductase 75 kDa subunit,Gene_Symbol=NDUFS1 cDNA FLJ54000, highly similar to NADH-ubiquinone oxidoreductase 75 kDa subunit, mitochondrial,Gene_Symbol=NDUFS1 cDNA FLJ60586, highly similar to NADH-ubiquinone oxidoreductase 75 kDa subunit, mitochondrial,Gene_Symbol=NDUFS1 cDNA FLJ55879, highly similar to NADH-ubiquinone oxidoreductase 75 kDa subunit, mitochond…	4	13	8
IPI00010865	Gene_Symbol=CSNK2B Casein kinase II subunit beta,Gene_Symbol=CSNK2B Casein kinase 2, beta polypeptide, isoform CRA_d	15	28	17
IPI00003348	Gene_Symbol=GNB2 Guanine nucleotide-binding protein G(I)/G(S)/G(T) subunit beta-2	15	10	6
IPI00024933	Gene_Symbol=RPL12 Isoform 1 of 60S ribosomal protein L12	6	5	3
IPI00025329	Gene_Symbol=RPL19 60S ribosomal protein L19	1	5	3
IPI00221222	Gene_Symbol=SUB1 Activated RNA polymerase II transcriptional coactivator p15	28	27	16
IPI00012011	Gene_Symbol=CFL1 Cofilin-1	10	7	4
IPI00217906	Gene_Symbol=GNAI2 Isoform 2 of Guanine nucleotide-binding protein G(i) subunit alpha-2,Gene_Symbol=GNAI2 Isoform 1 of Guanine nucleotide-binding protein G(i) subunit alpha-2,Gene_Symbol=GNAI2 cDNA FLJ61561, highly similar to Guanine nucleotide-binding protein G(i), alpha-2 subunit,Gene_Symbol=GNAI2 cDNA FLJ39276 fis, clone OCBBF2010843, highly similar to Guanine nucleotide-binding protein G(i), a…	4	16	9
IPI00470779	Gene_Symbol=TXLNA Alpha-taxilin	23	16	9
IPI00026268	Gene_Symbol=GNB1 Guanine nucleotide-binding protein G(I)/G(S)/G(T) subunit beta-1	12	9	5
IPI00005978	Gene_Symbol=SFRS2 Splicing factor, arginine/serine-rich 2,Gene_Symbol=SFRS2 cDNA FLJ52570, highly similar to Splicing factor, arginine/serine-rich 2		9	5
IPI00420014	Gene_Symbol=SNRNP200 Isoform 1 of U5 small nuclear ribonucleoprotein 200 kDa helicase	7	11	6
IPI00007927	Gene_Symbol=SMC2 Isoform 1 of Structural maintenance of chromosomes protein 2,Gene_Symbol=SMC2 Isoform 2 of Structural maintenance of chromosomes protein 2	2	15	8
IPI00000230	Gene_Symbol=TPM1 tropomyosin alpha-1 chain isoform 2,Gene_Symbol=TPM1 Isoform 1 of Tropomyosin alpha-1 chain,Gene_Symbol=TPM1 Tropomyosin isoform,Gene_Symbol=TPM1 tropomyosin alpha-1 chain isoform 7,Gene_Symbol=TPM1 Isoform 3 of Tropomyosin alpha-1 chain,Gene_Symbol=TPM1 Isoform 4 of Tropomyosin alpha-1 chain,Gene_Symbol=TPM1 Tropomyosin 1 alpha variant 6,Gene_Symbol=TPM1 tropomyosin alpha-1 chai…	13	14	7
IPI00002349	Gene_Symbol=NUFIP2 Nuclear fragile X mental retardation-interacting protein 2	3	4	2
IPI00010368	Gene_Symbol=KIF2A Isoform 1 of Kinesin-like protein KIF2A,Gene_Symbol=KIF2A Isoform 4 of Kinesin-like protein KIF2A,Gene_Symbol=KIF2A Isoform 2 of Kinesin-like protein KIF2A,Gene_Symbol=KIF2A Isoform 3 of Kinesin-like protein KIF2A	3	4	2
IPI00024414	Gene_Symbol=CDK11A Isoform SV7 of Cell division protein kinase 11A,Gene_Symbol=CDK11A Isoform SV1 of Cell division protein kinase 11A,Gene_Symbol=CDK11B Isoform SV1 of Cell division protein kinase 11B,Gene_Symbol=CDK11B Isoform SV10 of Cell division protein kinase 11B,Gene_Symbol=CDK11A 92 kDa protein,Gene_Symbol=CDK11A Isoform SV6 of Cell division protein kinase 11A,Gene_Symbol=CDK11B Isoform SV…	2	10	5
IPI00024920	Gene_Symbol=ATP5D ATP synthase subunit delta, mitochondrial	4	4	2
IPI00026970	Gene_Symbol=SUPT16H FACT complex subunit SPT16	20	64	32
IPI00063242	Gene_Symbol=PGAM5 Isoform 2 of Serine/threonine-protein phosphatase PGAM5, mitochondrial,Gene_Symbol=PGAM5;PXMP2 Isoform 1 of Serine/threonine-protein phosphatase PGAM5, mitochondrial,Gene_Symbol=PXMP2;PGAM5 serine/threonine-protein phosphatase PGAM5, mitochondrial isoform 3,Gene_Symbol=PGAM5 serine/threonine-protein phosphatase PGAM5, mitochondrial isoform 2	3	6	3
IPI00215884	Gene_Symbol=SFRS1 Isoform ASF-1 of Splicing factor, arginine/serine-rich 1,Gene_Symbol=SFRS1 Isoform ASF-2 of Splicing factor, arginine/serine-rich 1,Gene_Symbol=SFRS1 Isoform ASF-3 of Splicing factor, arginine/serine-rich 1,Gene_Symbol=- cDNA FLJ53078, highly similar to Splicing factor, arginine/serine-rich 1	2	14	7
IPI00221088	Gene_Symbol=RPS9 40S ribosomal protein S9,Gene_Symbol=RPS9 RPS9 protein (Fragment),Gene_Symbol=RPS9 Ribosomal protein S9, isoform CRA_c,Gene_Symbol=RPS9 Ribosomal protein S9, isoform CRA_e,Gene_Symbol=RPS9 cDNA FLJ61636, highly similar to 40S ribosomal protein S9	5	4	2
IPI00290928	Gene_Symbol=GNA13 Guanine nucleotide-binding protein subunit alpha-13,Gene_Symbol=GNA12 Guanine nucleotide-binding protein subunit alpha-12	4	4	2
IPI00292168	Gene_Symbol=ASF1A Histone chaperone ASF1A	3	6	3
IPI00299573	Gene_Symbol=SNORD24;SNORD36B;SNORD36C;RPL7A;SNORD36A 60S ribosomal protein L7a,Gene_Symbol=- 30 kDa protein,Gene_Symbol=SNORD24;SNORD36B;SNORD36C;RPL7A;SNORD36A Ribosomal protein L7a	5	2	1
IPI00470528	Gene_Symbol=RPL15 60S ribosomal protein L15,Gene_Symbol=RPL15 22 kDa protein,Gene_Symbol=RPL15 Ribosomal protein L15,Gene_Symbol=RPL15 Ribosomal protein L15,Gene_Symbol=RPL15 16 kDa protein,Gene_Symbol=RPL15 21 kDa protein	4	6	3
IPI00011416	Gene_Symbol=ECH1 Delta(3,5)-Delta(2,4)-dienoyl-CoA isomerase, mitochondrial		4	2
IPI00015614	Gene_Symbol=PRSS3 Isoform A of Trypsin-3,Gene_Symbol=PRSS3 Isoform B of Trypsin-3,Gene_Symbol=PRSS3 Protease serine 4 isoform B,Gene_Symbol=PRSS3 Isoform C of Trypsin-3,Gene_Symbol=PRSS3 27 kDa protein		10	5
IPI00016572	Gene_Symbol=SNRPG Small nuclear ribonucleoprotein G,Gene_Symbol=LOC100130932 Small nuclear ribonucleoprotein G-like protein,Gene_Symbol=SNRPG SNRPG protein,Gene_Symbol=SNRPG Putative uncharacterized protein SNRPG		4	2
IPI00017303	Gene_Symbol=MSH2 DNA mismatch repair protein Msh2,Gene_Symbol=MSH2 MSH2+ins9a isoform,Gene_Symbol=MSH2 MutS homolog 2 variant,Gene_Symbol=MSH2 55 kDa protein,Gene_Symbol=MSH2 Putative uncharacterized protein MSH2 (Fragment),Gene_Symbol=MSH2 cDNA FLJ51069, highly similar to DNA mismatch repair protein Msh2		2	1
IPI00419263	Gene_Symbol=PECI peroxisomal 3,2-trans-enoyl-CoA isomerase isoform 1,Gene_Symbol=PECI Peroxisomal D3,D2-enoyl-CoA isomerase,Gene_Symbol=PECI Isoform 1 of Peroxisomal 3,2-trans-enoyl-CoA isomerase		2	1
IPI00001883	Gene_Symbol=SNX9 Sorting nexin-9,Gene_Symbol=SNX9 cDNA FLJ45417 fis, clone BRHIP3033811, highly similar to Sorting nexin-9	21	35	16
IPI00005969	Gene_Symbol=CAPZA1 F-actin-capping protein subunit alpha-1,Gene_Symbol=CAPZA1 32 kDa protein	4	11	5
IPI00014898	Gene_Symbol=PLEC Isoform 1 of Plectin-1,Gene_Symbol=PLEC Isoform 2 of Plectin-1,Gene_Symbol=PLEC Isoform 3 of Plectin-1,Gene_Symbol=PLEC Isoform 9 of Plectin-1,Gene_Symbol=PLEC Isoform 7 of Plectin-1,Gene_Symbol=PLEC Isoform 5 of Plectin-1,Gene_Symbol=PLEC Isoform 6 of Plectin-1,Gene_Symbol=PLEC Isoform 4 of Plectin-1,Gene_Symbol=PLEC Isoform 8 of Plectin-1	55	105	47
IPI00028520	Gene_Symbol=NDUFV1 Isoform 1 of NADH dehydrogenase [ubiquinone] flavoprotein 1, mitochondrial,Gene_Symbol=NDUFV1 Isoform 2 of NADH dehydrogenase [ubiquinone] flavoprotein 1, mitochondrial	5	9	4
IPI00472164	Gene_Symbol=WASF2 Wiskott-Aldrich syndrome protein family member 2	2	9	4
IPI00010896	Gene_Symbol=CLIC1 Chloride intracellular channel protein 1	6	16	7
IPI00465361	Gene_Symbol=RPL13;SNORD68 60S ribosomal protein L13		7	3
IPI00010270	Gene_Symbol=RAC2 Ras-related C3 botulinum toxin substrate 2,Gene_Symbol=RAC2 Ras-related C3 botulinum toxin substrate 2 (Rho family, small GTP binding protein Rac2), isoform CRA_c,Gene_Symbol=RAC2 Ras-related C3 botulinum toxin substrate 2		5	2
IPI00008529	Gene_Symbol=RPLP2 60S acidic ribosomal protein P2	14	16	6
IPI00550021	Gene_Symbol=LOC653881;SNORD43;RPL3;SNORD83B 60S ribosomal protein L3,Gene_Symbol=LOC653881;SNORD43;RPL3;SNORD83B 60S ribosomal protein L3 isoform b	9	8	3
IPI00010779	Gene_Symbol=TPM4 Isoform 1 of Tropomyosin alpha-4 chain	23	37	13
IPI00017669	Gene_Symbol=SMARCE1 Isoform 1 of SWI/SNF-related matrix-associated actin-dependent regulator of chromatin subfamily E member 1,Gene_Symbol=SMARCE1 Isoform 2 of SWI/SNF-related matrix-associated actin-dependent regulator of chromatin subfamily E member 1,Gene_Symbol=SMARCE1 18 kDa protein,Gene_Symbol=SMARCE1 Protein,Gene_Symbol=SMARCE1 Protein	5	6	2
IPI00000690	Gene_Symbol=AIFM1 Isoform 1 of Apoptosis-inducing factor 1, mitochondrial,Gene_Symbol=AIFM1 Isoform 3 of Apoptosis-inducing factor 1, mitochondrial		9	3
IPI00003918	Gene_Symbol=RPL4 60S ribosomal protein L4,Gene_Symbol=RPL4 cDNA FLJ50996, highly similar to 60S ribosomal protein L4		6	2
IPI00005154	Gene_Symbol=SSRP1 FACT complex subunit SSRP1		3	1
IPI00006715	Gene_Symbol=RAD21 Double-strand-break repair protein rad21 homolog		6	2
IPI00154975	Gene_Symbol=DNAJC9 DnaJ homolog subfamily C member 9		9	3
IPI00844578	Gene_Symbol=DHX9 ATP-dependent RNA helicase A		9	3
IPI00219420	Gene_Symbol=SMC3 Structural maintenance of chromosomes protein 3	14	36	11
IPI00334410	Gene_Symbol=MYO18A Isoform 2 of Myosin-XVIIIa,Gene_Symbol=MYO18A Isoform 1 of Myosin-XVIIIa,Gene_Symbol=MYO18A Isoform 3 of Myosin-XVIIIa,Gene_Symbol=MYO18A cDNA FLJ60372, highly similar to Myosin-18A,Gene_Symbol=MYO18A Isoform 4 of Myosin-XVIIIa	2	23	7
IPI00012772	Gene_Symbol=RPL8 60S ribosomal protein L8,Gene_Symbol=RPL8 16 kDa protein,Gene_Symbol=RPL8 26 kDa protein,Gene_Symbol=RPL8 16 kDa protein	6	7	2
IPI00023748	Gene_Symbol=NACA Nascent polypeptide-associated complex subunit alpha,Gene_Symbol=NACA nascent polypeptide-associated complex subunit alpha isoform a,Gene_Symbol=NACA 24 kDa protein,Gene_Symbol=- cDNA FLJ53704, moderately similar to Nascent polypeptide-associated complex subunit alpha	5	8	2
IPI00026089	Gene_Symbol=SF3B1 Splicing factor 3B subunit 1		13	3
IPI00005198	Gene_Symbol=ILF2 Interleukin enhancer-binding factor 2		7	1
IPI00009070	Gene_Symbol=HBS1L Isoform 1 of HBS1-like protein,Gene_Symbol=HBS1L HBS1-like protein isoform 2		23	1
IPI00003309	Gene_Symbol=POLR2H DNA-directed RNA polymerases I, II, and III subunit RPABC3,Gene_Symbol=POLR2H 5 kDa protein,Gene_Symbol=POLR2H 9 kDa protein,Gene_Symbol=POLR2H Putative uncharacterized protein POLR2H,Gene_Symbol=POLR2H Putative uncharacterized protein POLR2H,Gene_Symbol=POLR2H Putative uncharacterized protein POLR2H	2	1
IPI00006932	Gene_Symbol=LUC7L2 cDNA FLJ55988, highly similar to RNA-binding protein Luc7-like 2,Gene_Symbol=LUC7L2 Isoform 2 of Putative RNA-binding protein Luc7-like 2	2	3
IPI00009755	Gene_Symbol=METTL3 Isoform 1 of N6-adenosine-methyltransferase 70 kDa subunit,Gene_Symbol=METTL3 Isoform 2 of N6-adenosine-methyltransferase 70 kDa subunit	3	3
IPI00010720	Gene_Symbol=CCT5 T-complex protein 1 subunit epsilon,Gene_Symbol=CCT5 cDNA FLJ52361, highly similar to T-complex protein 1 subunit epsilon,Gene_Symbol=CCT5 cDNA FLJ58784, highly similar to T-complex protein 1 subunit epsilon,Gene_Symbol=CCT5 57 kDa protein,Gene_Symbol=CCT5 cDNA, FLJ79275, highly similar to T-complex protein 1 subunit epsilon,Gene_Symbol=CCT5 cDNA FLJ54333, highly similar to T-com…	11	4
IPI00012074	Gene_Symbol=HNRNPR Isoform 1 of Heterogeneous nuclear ribonucleoprotein R,Gene_Symbol=HNRNPR Isoform 2 of Heterogeneous nuclear ribonucleoprotein R,Gene_Symbol=HNRNPR heterogeneous nuclear ribonucleoprotein R isoform 3,Gene_Symbol=HNRNPR heterogeneous nuclear ribonucleoprotein R isoform 4,Gene_Symbol=HNRNPR 71 kDa protein	3	7
IPI00027174	Gene_Symbol=FGFR3 Isoform 1 of Fibroblast growth factor receptor 3,Gene_Symbol=FGFR3 Isoform 2 of Fibroblast growth factor receptor 3,Gene_Symbol=FGFR3 Isoform 3 of Fibroblast growth factor receptor 3	60	1
IPI00028109	Gene_Symbol=DPY30 Protein dpy-30 homolog,Gene_Symbol=DPY30 9 kDa protein,Gene_Symbol=DPY30 cDNA FLJ58897, moderately similar to Dpy-30-like protein	1	1
IPI00029631	Gene_Symbol=ERH Enhancer of rudimentary homolog	2	3
IPI00030179	Gene_Symbol=RPL7;RPL7P32 60S ribosomal protein L7,Gene_Symbol=RPL7;RPL7P32 30 kDa protein,Gene_Symbol=RPL7;RPL7P32 Putative uncharacterized protein RPL7,Gene_Symbol=RPL7;RPL7P32 32 kDa protein	8	3
IPI00052885	Gene_Symbol=- 23 kDa protein,Gene_Symbol=- 17 kDa protein,Gene_Symbol=RPL29P4;RPL29 60S ribosomal protein L29,Gene_Symbol=- 26 kDa protein,Gene_Symbol=- 27 kDa protein,Gene_Symbol=RPL29P4;RPL29 cDNA FLJ78093, highly similar to Homo sapiens ribosomal protein L29 (RPL29), mRNA	3	4
IPI00064765	Gene_Symbol=RPL10L 60S ribosomal protein L10-like,Gene_Symbol=- 24 kDa protein,Gene_Symbol=RPL10;SNORA70 60S ribosomal protein L10,Gene_Symbol=RPL10;SNORA70 Putative uncharacterized protein RPL10,Gene_Symbol=RPL10;SNORA70 Ribosomal protein L10, isoform CRA_b,Gene_Symbol=RPL10;SNORA70 Ribosomal protein L10,Gene_Symbol=RPL10;SNORA70 15 kDa protein,Gene_Symbol=RPL10;SNORA70 10 kDa protein	3	2
IPI00179330	Gene_Symbol=UBB;RPS27A;UBC ubiquitin and ribosomal protein S27a precursor,Gene_Symbol=UBA52 ubiquitin and ribosomal protein L40 precursor,Gene_Symbol=UBB;RPS27A;UBC ubiquitin B precursor,Gene_Symbol=UBB;RPS27A;UBC Ubiquitin C splice variant,Gene_Symbol=UBB;RPS27A;UBC 30 kDa protein,Gene_Symbol=UBB;RPS27A;UBC 16 kDa protein,Gene_Symbol=UBB;RPS27A;UBC 25 kDa protein,Gene_Symbol=UBB;RPS27A;UBC 39 kD…	19	11
IPI00215719	Gene_Symbol=RPL18 60S ribosomal protein L18	2	7
IPI00218566	Gene_Symbol=MAP3K7 Isoform 1A of Mitogen-activated protein kinase kinase kinase 7,Gene_Symbol=MAP3K7 Isoform 1C of Mitogen-activated protein kinase kinase kinase 7,Gene_Symbol=MAP3K7 mitogen-activated protein kinase kinase kinase 7 isoform D,Gene_Symbol=MAP3K7 Isoform 1B of Mitogen-activated protein kinase kinase kinase 7,Gene_Symbol=MAP3K7 cDNA FLJ55358, highly similar to Mitogen-activated prote…	4	1
IPI00219365	Gene_Symbol=MSN Moesin,Gene_Symbol=MSN 68 kDa protein	12	12
IPI00219585	Gene_Symbol=PFKM Isoform 2 of 6-phosphofructokinase, muscle type,Gene_Symbol=PFKM 6-phosphofructokinase, muscle type isoform 1,Gene_Symbol=PFKM Isoform 1 of 6-phosphofructokinase, muscle type	8	12
IPI00220740	Gene_Symbol=NPM1 Isoform 2 of Nucleophosmin,Gene_Symbol=NPM1 Isoform 1 of Nucleophosmin	2	1
IPI00290770	Gene_Symbol=CCT3 T-complex protein 1 subunit gamma isoform b,Gene_Symbol=CCT3 T-complex protein 1 subunit gamma isoform c,Gene_Symbol=CCT3 T-complex protein 1 subunit gamma	7	1
IPI00294402	Gene_Symbol=ORC3L Isoform 1 of Origin recognition complex subunit 3,Gene_Symbol=ORC3L Isoform 2 of Origin recognition complex subunit 3,Gene_Symbol=ORC3L cDNA FLJ59790, highly similar to Origin recognition complex subunit 3,Gene_Symbol=ORC3L cDNA FLJ54334, highly similar to Origin recognition complex subunit 3	2	2
IPI00297779	Gene_Symbol=CCT2 T-complex protein 1 subunit beta	4	2
IPI00334627	Gene_Symbol=ANXA2P2 Putative annexin A2-like protein,Gene_Symbol=ANXA2 Isoform 2 of Annexin A2,Gene_Symbol=ANXA2 Isoform 1 of Annexin A2,Gene_Symbol=ANXA2 24 kDa protein,Gene_Symbol=- cDNA FLJ59138, highly similar to Annexin A2	1	5
IPI00396485	Gene_Symbol=EEF1A1 Elongation factor 1-alpha 1,Gene_Symbol=EEF1A1P5;EEF1A1 Putative elongation factor 1-alpha-like 3	45	77
IPI00399007	Gene_Symbol=IGHG2 Putative uncharacterized protein DKFZp686I04196 (Fragment),Gene_Symbol=IGHG2 Putative uncharacterized protein DKFZp686C15213,Gene_Symbol=LOC100294459;IGHV4-31;IGHG1;LOC100290146 44 kDa protein,Gene_Symbol=LOC100294459;IGHV4-31;IGHG1;LOC100290146 Putative uncharacterized protein DKFZp686P15220,Gene_Symbol=LOC100294459;IGHV4-31;IGHG1;LOC100290146 Anti-RhD monoclonal T125 gamma1 he…	19	6
IPI00414676	Gene_Symbol=HSP90AB1 Heat shock protein HSP 90-beta	7	17
IPI00550380	Gene_Symbol=TMEM160 Transmembrane protein 160	10	1
IPI00739464	Gene_Symbol=LOC646821 similar to actin, gamma 1	4	7
IPI00000494	Gene_Symbol=RPL5;SNORD21 60S ribosomal protein L5,Gene_Symbol=RPL5;SNORD21 Ribosomal protein L5		1
IPI00000634	Gene_Symbol=CCDC6 Coiled-coil domain-containing protein 6,Gene_Symbol=CCDC6 CCDC6 protein (Fragment),Gene_Symbol=CCDC6 Coiled-coil domain-containing protein 6		1
IPI00001192	Gene_Symbol=KIAA1370 cDNA FLJ59489,Gene_Symbol=KIAA1370 Isoform 2 of Uncharacterized protein KIAA1370		2
IPI00006014	Gene_Symbol=KIAA0562 Isoform 1 of Uncharacterized protein KIAA0562		1
IPI00006640	Gene_Symbol=SERPINI2 Serpin I2,Gene_Symbol=SERPINI2 cDNA FLJ56490, highly similar to Serpin I2		4
IPI00010133	Gene_Symbol=CORO1A Coronin-1A		8
IPI00010951	Gene_Symbol=EPPK1 epiplakin		3
IPI00011650	Gene_Symbol=TREH Isoform 1 of Trehalase,Gene_Symbol=TREH Isoform 2 of Trehalase,Gene_Symbol=TREH cDNA FLJ34662 fis, clone KIDNE2018996, highly similar to TREHALASE,Gene_Symbol=TREH Putative uncharacterized protein TREH		2
IPI00013831	Gene_Symbol=CD48 CD48 antigen		2
IPI00014149	Gene_Symbol=TTC35 Tetratricopeptide repeat protein 35		1
IPI00016077	Gene_Symbol=GBAS Protein NipSnap homolog 2,Gene_Symbol=GBAS Putative uncharacterized protein GBAS		3
IPI00019463	Gene_Symbol=EIF2AK2 Interferon-induced, double-stranded RNA-activated protein kinase,Gene_Symbol=EIF2AK2 interferon-induced, double-stranded RNA-activated protein kinase isoform b,Gene_Symbol=EIF2AK2 EIF2AK2 protein (Fragment)		11
IPI00021167	Gene_Symbol=PRKRA Isoform 1 of Interferon-inducible double stranded RNA-dependent protein kinase activator A,Gene_Symbol=PRKRA Isoform 2 of Interferon-inducible double stranded RNA-dependent protein kinase activator A,Gene_Symbol=PRKRA Isoform 3 of Interferon-inducible double stranded RNA-dependent protein kinase activator A		19
IPI00021263	Gene_Symbol=YWHAZ 14-3-3 protein zeta/delta,Gene_Symbol=YWHAZ 14-3-3 protein/cytosolic phospholipase A2 protein,Gene_Symbol=YWHAZ 11 kDa protein		1
IPI00022434	Gene_Symbol=ALB Putative uncharacterized protein ALB,Gene_Symbol=ALB Isoform 2 of Serum albumin,Gene_Symbol=ALB Isoform 1 of Serum albumin,Gene_Symbol=ALB Putative uncharacterized protein ALB,Gene_Symbol=ALB cDNA FLJ50830, highly similar to Serum albumin,Gene_Symbol=ALB Putative uncharacterized protein ALB,Gene_Symbol=ALB 52 kDa protein,Gene_Symbol=ALB Protein,Gene_Symbol=ALB 69 kDa protein		1
IPI00022449	Gene_Symbol=DOCK2 Isoform 1 of Dedicator of cytokinesis protein 2		2
IPI00023407	Gene_Symbol=NCKAP1L Nck-associated protein 1-like,Gene_Symbol=NCKAP1L cDNA, FLJ94667, highly similar to Homo sapiens hematopoietic protein 1 (HEM1), mRNA,Gene_Symbol=NCKAP1L 17 kDa protein		3
IPI00025363	Gene_Symbol=GFAP Isoform 1 of Glial fibrillary acidic protein,Gene_Symbol=GFAP Isoform 2 of Glial fibrillary acidic protein,Gene_Symbol=GFAP Isoform 3 of Glial fibrillary acidic protein		11
IPI00026202	Gene_Symbol=RPL18A 60S ribosomal protein L18a,Gene_Symbol=RPL18A cDNA FLJ51501, highly similar to 60S ribosomal protein L18a,Gene_Symbol=- 21 kDa protein		1
IPI00026241	Gene_Symbol=BST2 Bone marrow stromal antigen 2,Gene_Symbol=BST2 cDNA FLJ59809, highly similar to Bone marrow stromal antigen 2		2
IPI00031812	Gene_Symbol=YBX1 Nuclease-sensitive element-binding protein 1		15
IPI00032003	Gene_Symbol=EMD Emerin,Gene_Symbol=EMD Emerin (Emery-Dreifuss muscular dystrophy), isoform CRA_b		1
IPI00056494	Gene_Symbol=RPL36AL 60S ribosomal protein L36a-like,Gene_Symbol=- 12 kDa protein,Gene_Symbol=RPL36A 60S ribosomal protein L36a,Gene_Symbol=- Protein,Gene_Symbol=RPL36A Ribosomal protein L36a,Gene_Symbol=RPL36A 14 kDa protein		2
IPI00060627	Gene_Symbol=CCDC124 Coiled-coil domain-containing protein 124		1
IPI00063219	Gene_Symbol=NAF1 H/ACA ribonucleoprotein complex non-core subunit NAF1,Gene_Symbol=NAF1 h/ACA ribonucleoprotein complex non-core subunit NAF1 isoform b		1
IPI00103440	Gene_Symbol=CASZ1 Isoform 1 of Zinc finger protein castor homolog 1,Gene_Symbol=CASZ1 Isoform 2 of Zinc finger protein castor homolog 1,Gene_Symbol=- cDNA FLJ56058, highly similar to Castor homolog 1 zinc finger protein		2
IPI00104907	Gene_Symbol=C14orf106 Isoform 1 of Kinetochore-associated protein KNL-2 homolog		2
IPI00215928	Gene_Symbol=CETN2 Centrin-2		1
IPI00216592	Gene_Symbol=HNRNPC Isoform C1 of Heterogeneous nuclear ribonucleoproteins C1/C2,Gene_Symbol=HNRNPC Isoform C2 of Heterogeneous nuclear ribonucleoproteins C1/C2,Gene_Symbol=HNRNPC Isoform 4 of Heterogeneous nuclear ribonucleoproteins C1/C2,Gene_Symbol=HNRNPC cDNA FLJ53542, highly similar to Heterogeneous nuclear ribonucleoproteins C,Gene_Symbol=- cDNA FLJ52993, highly similar to Heterogeneous nucl…		2
IPI00217002	Gene_Symbol=KIAA2018 Basic helix-loop-helix domain-containing protein KIAA2018		2
IPI00219160	Gene_Symbol=RPL34 60S ribosomal protein L34,Gene_Symbol=- 7 kDa protein		2
IPI00219219	Gene_Symbol=LGALS1 Galectin-1		5
IPI00219330	Gene_Symbol=ILF3 Isoform 5 of Interleukin enhancer-binding factor 3,Gene_Symbol=ILF3 Isoform 1 of Interleukin enhancer-binding factor 3,Gene_Symbol=ILF3 Isoform 2 of Interleukin enhancer-binding factor 3,Gene_Symbol=ILF3 Isoform 3 of Interleukin enhancer-binding factor 3,Gene_Symbol=ILF3 interleukin enhancer-binding factor 3 isoform d,Gene_Symbol=ILF3 Isoform 6 of Interleukin enhancer-binding fac…		1
IPI00291093	Gene_Symbol=POLR2E DNA-directed RNA polymerases I, II, and III subunit RPABC1		1
IPI00300877	Gene_Symbol=OR51V1 Olfactory receptor 51V1		2
IPI00301844	Gene_Symbol=ZHX3 Zinc fingers and homeoboxes protein 3,Gene_Symbol=ZHX3 ZHX3 protein,Gene_Symbol=ZHX3 Zinc fingers and homeoboxes 3,Gene_Symbol=ZHX3 Zinc fingers and homeoboxes 3		1
IPI00329389	Gene_Symbol=RPL6 60S ribosomal protein L6,Gene_Symbol=RPL6 8 kDa protein,Gene_Symbol=RPL6 60S ribosomal protein L6,Gene_Symbol=RPL6 60S ribosomal protein L6		5
IPI00376798	Gene_Symbol=RPL11 Isoform 1 of 60S ribosomal protein L11,Gene_Symbol=RPL11 Ribosomal protein L11,Gene_Symbol=RPL11 Isoform 2 of 60S ribosomal protein L11		1
IPI00398998	Gene_Symbol=LIN52 Conserved hypothetical protein		1
IPI00411639	Gene_Symbol=SNORA62;RPSA;SNORA6;RPSAP15 Laminin receptor-like protein LAMRL5,Gene_Symbol=SNORA62;RPSA;SNORA6;RPSAP15 33 kDa protein,Gene_Symbol=SNORA62;RPSA;SNORA6;RPSAP15 40S ribosomal protein SA,Gene_Symbol=SNORA62;RPSA;SNORA6;RPSAP15 16 kDa protein,Gene_Symbol=- Putative uncharacterized protein ENSP00000346598,Gene_Symbol=SNORA62;RPSA;SNORA6;RPSAP15 17 kDa protein,Gene_Symbol=RPSAP58 Similar t…		2
IPI00419585	Gene_Symbol=PPIA Peptidyl-prolyl cis-trans isomerase A,Gene_Symbol=- Peptidyl-prolyl cis-trans isomerase		3
IPI00457284	Gene_Symbol=GPATCH8 Isoform 1 of G patch domain-containing protein 8,Gene_Symbol=GPATCH8 Isoform 2 of G patch domain-containing protein 8,Gene_Symbol=GPATCH8 Putative uncharacterized protein GPATCH8		2
IPI00464952	Gene_Symbol=SFRS11 Splicing factor, arginine/serine-rich 11,Gene_Symbol=SFRS11 Splicing factor, arginine/serine-rich 11, isoform CRA_b,Gene_Symbol=SFRS11 SFRS11 protein		3
IPI00513768	Gene_Symbol=ATAD3C ATPase family AAA domain-containing protein 3C		8
IPI00554701	Gene_Symbol=UQCR10 Cytochrome b-c1 complex subunit 9		3
IPI00642256	Gene_Symbol=CAPZB Isoform 2 of F-actin-capping protein subunit beta		12
IPI00643041	Gene_Symbol=RAN;RANP1 GTP-binding nuclear protein Ran,Gene_Symbol=RAN;RANP1 26 kDa protein,Gene_Symbol=RAN;RANP1 RAN, member RAS oncogene family, isoform CRA_c,Gene_Symbol=RAN;RANP1 27 kDa protein		12
IPI00719622	Gene_Symbol=RPS28 40S ribosomal protein S28		1
IPI00798401	Gene_Symbol=CORO1C cDNA FLJ50992, highly similar to Coronin-1C,Gene_Symbol=CORO1C Coronin-1C_i3 protein,Gene_Symbol=CORO1C Coronin-1C		39
IPI00880053	Gene_Symbol=- 49 kDa protein		2
