# Supplementary material for: The Long Noncoding RNA HEAL Regulates HIV-1 Replication through Epigenetic Regulation of the HIV-1 Promoter
Source: mBio. 2019 Sep 24;10(5):e02016-19. doi: 10.1128/mBio.02016-19 (PMC6759764; doi:10.1128/mBio.02016-19)
Supplement: TABLE S2 [file mBio.02016-19-st002.xlsx]

## Sheet: VirInfKD1 vs. VirInfCtrl
Column #	Column ID	p-value(Sample Group)	p-value(VirInfCtrl vs. Control)	Ratio(VirInfCtrl vs. Control)	Fold-Change(VirInfCtrl vs. Control)	Fold-Change(VirInfCtrl vs. Control) (Description)	p-value(KD1 vs. Control)	Ratio(KD1 vs. Control)	Fold-Change(KD1 vs. Control)	Fold-Change(KD1 vs. Control) (Description)	p-value(KD2 vs. Control)	Ratio(KD2 vs. Control)	Fold-Change(KD2 vs. Control)	Fold-Change(KD2 vs. Control) (Description)	p-value(VirInfKD1 vs. VirInfCtrl)	Ratio(VirInfKD1 vs. VirInfCtrl)	Fold-Change(VirInfKD1 vs. VirInfCtrl)	Fold-Change(VirInfKD1 vs. VirInfCtrl) (Description)	p-value(VirInfKD2 vs. VirInfCtrl)	Ratio(VirInfKD2 vs. VirInfCtrl)	Fold-Change(VirInfKD2 vs. VirInfCtrl)	Fold-Change(VirInfKD2 vs. VirInfCtrl) (Description)	F(Sample Group)	SS(Sample Group)	SS(Error)	F(Error)	SYMBOL	SEARCH_KEY	ILMN_GENE	CHROMOSOME	DEFINITION	SYNONYMS
44933	ILMN_1678841	0.00996101	0.809558	1.05836	1.05836	VirInfCtrl up vs Control	0.0112791	0.443882	-2.25285	KD1 down vs Control	0.0183059	0.485045	-2.06166	KD2 down vs Control	0.0046299	0.372274	-2.68619	VirInfKD1 down vs VirInfCtrl	0.00343943	0.349512	-2.86113	VirInfKD2 down vs VirInfCtrl	8.75953	4.62345	0.633383	1	UBD	NM_006398.2	UBD	6	Homo sapiens ubiquitin D (UBD), mRNA.	UBD-3; FAT10
38947	ILMN_1739423	0.132581	0.142725	1.81471	1.81471	VirInfCtrl up vs Control	0.165263	0.572201	-1.74764	KD1 down vs Control	0.300015	0.669782	-1.49302	KD2 down vs Control	0.0478273	0.41631	-2.40206	VirInfKD1 down vs VirInfCtrl	0.0591276	0.43986	-2.27345	VirInfKD2 down vs VirInfCtrl	2.66147	3.45928	1.55972	1	RN7SK	NR_001445.1	RN7SK	6	Homo sapiens RNA, 7SK small nuclear (RN7SK), non-coding RNA.	7SK
5555	ILMN_1665559	0.00643874	0.173869	1.19753	1.19753	VirInfCtrl up vs Control	0.276948	0.869606	-1.14995	KD1 down vs Control	0.0107281	0.652907	-1.53161	KD2 down vs Control	0.00131995	0.516782	-1.93505	VirInfKD1 down vs VirInfCtrl	0.0026612	0.562855	-1.77666	VirInfKD2 down vs VirInfCtrl	10.3991	1.47778	0.170527	1	CDK2	NM_001798.2	CDK2	12	Homo sapiens cyclin-dependent kinase 2 (CDK2), transcript variant 1, mRNA.	p33(CDK2)
37843	ILMN_2330966	0.00973699	0.120612	1.23366	1.23366	VirInfCtrl up vs Control	0.0103661	0.65242	-1.53276	KD1 down vs Control	0.154849	0.827812	-1.208	KD2 down vs Control	0.00221535	0.552863	-1.80877	VirInfKD1 down vs VirInfCtrl	0.00522136	0.608494	-1.6434	VirInfKD2 down vs VirInfCtrl	8.83928	1.24083	0.168453	1	PTK2B	NM_173176.1	PTK2B	8	Homo sapiens PTK2B protein tyrosine kinase 2 beta (PTK2B), transcript variant 3, mRNA.	PYK2; FAK2; FRNK; CAKB; RAFTK; FADK2; PTK; CADTK; PKB
5154	ILMN_2218856	0.00842926	0.336106	1.15952	1.15952	VirInfCtrl up vs Control	0.0116456	0.602409	-1.66	KD1 down vs Control	0.00400083	0.527038	-1.8974	KD2 down vs Control	0.00593076	0.554743	-1.80264	VirInfKD1 down vs VirInfCtrl	0.0181256	0.633847	-1.57767	VirInfKD2 down vs VirInfCtrl	9.35911	1.95225	0.250312	1	CCL3L1	NM_021006.4	CCL3L1	17	Homo sapiens chemokine (C-C motif) ligand 3-like 1 (CCL3L1), mRNA.	SCYA3L1; LD78BETA; 464.2; SCYA3L; D17S1718; LD78; G0S19-2; MGC104178; MGC12815
17044	ILMN_2158713	0.0188733	0.582973	1.06911	1.06911	VirInfCtrl up vs Control	0.0584036	0.764325	-1.30834	KD1 down vs Control	0.0828194	0.786993	-1.27066	KD2 down vs Control	0.00309363	0.577213	-1.73246	VirInfKD1 down vs VirInfCtrl	0.00935202	0.648141	-1.54287	VirInfKD2 down vs VirInfCtrl	6.74722	0.931893	0.165738	1	IL1F9	NM_019618.2	IL1F9	2	Homo sapiens interleukin 1 family, member 9 (IL1F9), mRNA.	IL-1H1; IL1H1; IL-1RP2; IL1E; IL-1F9; IL1RP2
36468	ILMN_1715804	0.000669398	0.0513148	1.17004	1.17004	VirInfCtrl up vs Control	0.0274405	0.829122	-1.2061	KD1 down vs Control	0.00284307	0.730589	-1.36876	KD2 down vs Control	0.000151187	0.579379	-1.72599	VirInfKD1 down vs VirInfCtrl	0.000149672	0.578809	-1.72769	VirInfKD2 down vs VirInfCtrl	24.0207	1.04588	0.0522491	1	PITPNA	NM_006224.2	PITPNA	17	Homo sapiens phosphatidylinositol transfer protein, alpha (PITPNA), mRNA.	PITPN; VIB1A; MGC99649
10136	ILMN_1738517	0.0118686	0.778939	0.960182	-1.04147	VirInfCtrl down vs Control	0.00702166	0.573952	-1.7423	KD1 down vs Control	0.0168613	0.635308	-1.57404	KD2 down vs Control	0.00810728	0.583996	-1.71234	VirInfKD1 down vs VirInfCtrl	0.00592704	0.56212	-1.77898	VirInfKD2 down vs VirInfCtrl	8.16492	1.6272	0.23915	1	FCRL4	NM_031282.1	FCRL4	1	Homo sapiens Fc receptor-like 4 (FCRL4), mRNA.	IGFP2; FCRH4; IRTA1; MGC150522; MGC150523; dJ801G22.1
42591	ILMN_2383455	0.107587	0.294876	1.19752	1.19752	VirInfCtrl up vs Control	0.863611	1.02857	1.02857	KD1 up vs Control	0.943805	1.01161	1.01161	KD2 up vs Control	0.0141001	0.584122	-1.71197	VirInfKD1 down vs VirInfCtrl	0.0486023	0.678637	-1.47354	VirInfKD2 down vs VirInfCtrl	2.9881	0.767391	0.308179	1	SUOX	NM_001032386.1	SUOX	12	Homo sapiens sulfite oxidase (SUOX), nuclear gene encoding mitochondrial protein, transcript variant 2, mRNA.
25908	ILMN_3213573	0.112837	0.596078	1.10036	1.10036	VirInfCtrl up vs Control	0.459585	1.14458	1.14458	KD1 up vs Control	0.447355	0.870282	-1.14905	KD2 down vs Control	0.0211679	0.588867	-1.69818	VirInfKD1 down vs VirInfCtrl	0.284562	0.818062	-1.2224	VirInfKD2 down vs VirInfCtrl	2.91175	0.88533	0.364866	1	LOC645715	XR_017484.1	LOC645715	3	PREDICTED: Homo sapiens misc_RNA (LOC645715), miscRNA.
44575	ILMN_1710899	0.0588332	0.447556	1.11185	1.11185	VirInfCtrl up vs Control	0.172259	0.816933	-1.22409	KD1 down vs Control	0.126252	0.793235	-1.26066	KD2 down vs Control	0.00749344	0.596815	-1.67556	VirInfKD1 down vs VirInfCtrl	0.0362301	0.704289	-1.41987	VirInfKD2 down vs VirInfCtrl	4.06109	0.719763	0.21268	1	TSPAN18	NM_130783.2	TSPAN18	11	Homo sapiens tetraspanin 18 (TSPAN18), transcript variant 2, mRNA.	TSPAN
6524	ILMN_1728535	0.0705082	0.639635	1.07043	1.07043	VirInfCtrl up vs Control	0.201187	0.820187	-1.21923	KD1 down vs Control	0.742054	0.953508	-1.04876	KD2 down vs Control	0.0101409	0.600282	-1.66588	VirInfKD1 down vs VirInfCtrl	0.628001	0.931942	-1.07303	VirInfKD2 down vs VirInfCtrl	3.71749	0.737804	0.238162	1	COPZ1	NM_016057.1	COPZ1	12	Homo sapiens coatomer protein complex, subunit zeta 1 (COPZ1), mRNA.	CGI-120; COPZ; zeta1-COP
44792	ILMN_1670385	0.0725236	0.527106	0.881202	-1.13481	VirInfCtrl down vs Control	0.070279	0.660858	-1.51318	KD1 down vs Control	0.431701	0.853171	-1.1721	KD2 down vs Control	0.0352026	0.600331	-1.66575	VirInfKD1 down vs VirInfCtrl	0.0681029	0.65802	-1.51971	VirInfKD2 down vs VirInfCtrl	3.66576	1.35461	0.443435	1	TUBAL3	NM_024803.1	TUBAL3	10	Homo sapiens tubulin, alpha-like 3 (TUBAL3), mRNA.	MGC119347; MGC119349; FLJ21665
8110	ILMN_1775304	0.155505	0.248888	1.21277	1.21277	VirInfCtrl up vs Control	0.728952	0.94661	-1.0564	KD1 down vs Control	0.397239	0.871358	-1.14763	KD2 down vs Control	0.0152467	0.601973	-1.6612	VirInfKD1 down vs VirInfCtrl	0.135377	0.770616	-1.29766	VirInfKD2 down vs VirInfCtrl	2.42567	0.576303	0.285102	1	DNAJB1	NM_006145.1	DNAJB1	19	Homo sapiens DnaJ (Hsp40) homolog, subfamily B, member 1 (DNAJB1), mRNA.	Sis1; Hsp40; HSPF1; Hdj1
5157	ILMN_2105573	0.00206043	0.435656	0.922238	-1.08432	VirInfCtrl down vs Control	0.000539719	0.522682	-1.91321	KD1 down vs Control	0.00156514	0.588735	-1.69856	KD2 down vs Control	0.0022031	0.609445	-1.64084	VirInfKD1 down vs VirInfCtrl	0.00672481	0.675285	-1.48086	VirInfKD2 down vs VirInfCtrl	15.9877	1.56352	0.117355	1	CCL3L3	NM_001001437.3	CCL3L3	17	Homo sapiens chemokine (C-C motif) ligand 3-like 3 (CCL3L3), mRNA.	SCYA3L1; LD78BETA; 464.2; SCYA3L; D17S1718; LD78; MGC12815
31325	ILMN_1741159	0.0504711	0.79664	0.95575	-1.0463	VirInfCtrl down vs Control	0.074817	0.696522	-1.43571	KD1 down vs Control	0.0762343	0.698114	-1.43243	KD2 down vs Control	0.027233	0.614061	-1.6285	VirInfKD1 down vs VirInfCtrl	0.0156676	0.570858	-1.75175	VirInfKD2 down vs VirInfCtrl	4.3681	1.28291	0.352441	1	MAP3K8	NM_005204.2	MAP3K8	10	Homo sapiens mitogen-activated protein kinase kinase kinase 8 (MAP3K8), mRNA.	TPL2; FLJ10486; EST; COT; c-COT; ESTF; Tpl-2
15268	ILMN_1880280	0.0278521	0.609015	0.942964	-1.06049	VirInfCtrl down vs Control	0.0887545	0.801776	-1.24723	KD1 down vs Control	0.0471643	0.762553	-1.31138	KD2 down vs Control	0.00532133	0.628899	-1.59008	VirInfKD1 down vs VirInfCtrl	0.133011	0.827673	-1.20821	VirInfKD2 down vs VirInfCtrl	5.71377	0.704787	0.148019	1		Hs.549989	HS.549989	3	Homo sapiens cDNA: FLJ22140 fis, clone HEP20977
22739	ILMN_3279017	0.179872	0.318742	1.19854	1.19854	VirInfCtrl up vs Control	0.339962	1.18847	1.18847	KD1 up vs Control	0.560815	0.902538	-1.10799	KD2 down vs Control	0.0327444	0.631138	-1.58444	VirInfKD1 down vs VirInfCtrl	0.186826	0.780189	-1.28174	VirInfKD2 down vs VirInfCtrl	2.22	0.641224	0.346607	1	LOC389223	XR_038221.1	LOC389223		PREDICTED: Homo sapiens misc_RNA (LOC389223), miscRNA.
14081	ILMN_1871373	0.0179553	0.883839	1.02242	1.02242	VirInfCtrl up vs Control	0.00882534	0.574251	-1.7414	KD1 down vs Control	0.0226716	0.642229	-1.55708	KD2 down vs Control	0.019814	0.632446	-1.58116	VirInfKD1 down vs VirInfCtrl	0.00663074	0.553831	-1.8056	VirInfKD2 down vs VirInfCtrl	6.88943	1.51673	0.264183	1		Hs.365134	HS.365134	6	RST27459 Athersys RAGE Library Homo sapiens cDNA, mRNA sequence
36549	ILMN_1792506	0.0533373	0.163908	1.21954	1.21954	VirInfCtrl up vs Control	0.260211	0.855908	-1.16835	KD1 down vs Control	0.397791	0.89232	-1.12067	KD2 down vs Control	0.0109507	0.634769	-1.57538	VirInfKD1 down vs VirInfCtrl	0.00724705	0.607313	-1.6466	VirInfKD2 down vs VirInfCtrl	4.25574	0.693862	0.19565	1	PLA1A	NM_015900.1	PLA1A	3	Homo sapiens phospholipase A1 member A (PLA1A), mRNA.	PSPLA1; PS-PLA1
10063	ILMN_1745962	0.0106301	0.0571163	1.19417	1.19417	VirInfCtrl up vs Control	0.734182	0.973485	-1.02724	KD1 down vs Control	0.236042	0.90534	-1.10456	KD2 down vs Control	0.00109574	0.642563	-1.55627	VirInfKD1 down vs VirInfCtrl	0.00272537	0.690928	-1.44733	VirInfKD2 down vs VirInfCtrl	8.53488	0.506764	0.0712507	1	FBXO7	NM_012179.3	FBXO7	22	Homo sapiens F-box protein 7 (FBXO7), transcript variant 2, mRNA.	FBX07; FBX; FBX7; DKFZp686B08113
31965	ILMN_1733412	0.0555563	0.654256	0.944152	-1.05915	VirInfCtrl down vs Control	0.251656	0.856633	-1.16736	KD1 down vs Control	0.298972	0.870493	-1.14877	KD2 down vs Control	0.0111276	0.643152	-1.55484	VirInfKD1 down vs VirInfCtrl	0.179694	0.830888	-1.20353	VirInfKD2 down vs VirInfCtrl	4.17409	0.646587	0.185886	1	MGC5457	XR_001379.1	MGC5457		PREDICTED: Homo sapiens hypothetical protein MGC5457 (MGC5457), misc RNA.
2000	ILMN_2367753	0.298037	0.554258	1.11002	1.11002	VirInfCtrl up vs Control	0.401844	0.860407	-1.16224	KD1 down vs Control	0.46909	0.879159	-1.13745	KD2 down vs Control	0.0408329	0.648632	-1.54171	VirInfKD1 down vs VirInfCtrl	0.186002	0.779653	-1.28262	VirInfKD2 down vs VirInfCtrl	1.56838	0.453546	0.347018	1	ATP2B4	NM_001684.3	ATP2B4	1	Homo sapiens ATPase, Ca++ transporting, plasma membrane 4 (ATP2B4), transcript variant 2, mRNA.	DKFZp686M088; PMCA4b; DKFZp686G08106; PMCA4x; PMCA4; ATP2B2; MXRA1
38930	ILMN_1751980	0.115932	0.897174	1.02291	1.02291	VirInfCtrl up vs Control	0.0938287	0.71585	-1.39694	KD1 down vs Control	0.224885	0.796652	-1.25525	KD2 down vs Control	0.0430531	0.650637	-1.53695	VirInfKD1 down vs VirInfCtrl	0.0334946	0.630412	-1.58626	VirInfKD2 down vs VirInfCtrl	2.86887	0.84321	0.3527	1	RLBP1	NM_000326.3	RLBP1	15	Homo sapiens retinaldehyde binding protein 1 (RLBP1), mRNA.	MGC3663; CRALBP
8435	ILMN_1781285	0.12103	0.947264	1.01207	1.01207	VirInfCtrl up vs Control	0.641761	0.918317	-1.08895	KD1 down vs Control	0.509505	0.885141	-1.12976	KD2 down vs Control	0.049432	0.652276	-1.53309	VirInfKD1 down vs VirInfCtrl	0.0365974	0.627402	-1.59387	VirInfKD2 down vs VirInfCtrl	2.80143	0.882919	0.378201	1	DUSP1	NM_004417.2	DUSP1	5	Homo sapiens dual specificity phosphatase 1 (DUSP1), mRNA.	HVH1; MKP1; MKP-1; PTPN10; CL100
5977	ILMN_1696590	0.0612109	0.486915	1.09944	1.09944	VirInfCtrl up vs Control	0.207378	0.834535	-1.19827	KD1 down vs Control	0.771176	0.961794	-1.03972	KD2 down vs Control	0.0161806	0.654503	-1.52788	VirInfKD1 down vs VirInfCtrl	0.0141568	0.645512	-1.54916	VirInfKD2 down vs VirInfCtrl	3.98418	0.679473	0.204651	1	CHST4	NM_005769.1	CHST4	16	Homo sapiens carbohydrate (N-acetylglucosamine 6-O) sulfotransferase 4 (CHST4), mRNA.	LSST
6989	ILMN_1692962	0.00425447	0.148049	1.09944	1.09944	VirInfCtrl up vs Control	0.145293	0.908848	-1.10029	KD1 down vs Control	0.102327	0.895795	-1.11633	KD2 down vs Control	0.000311713	0.655119	-1.52644	VirInfKD1 down vs VirInfCtrl	0.0228827	0.84073	-1.18944	VirInfKD2 down vs VirInfCtrl	12.1916	0.413938	0.0407431	1	CTDSP2	NM_005730.2	CTDSP2	12	Homo sapiens CTD (carboxy-terminal domain, RNA polymerase II, polypeptide A) small phosphatase 2 (CTDSP2), mRNA.	SCP2; OS4; PSR2
31391	ILMN_1774844	0.187126	0.636563	1.07654	1.07654	VirInfCtrl up vs Control	0.282118	0.839324	-1.19143	KD1 down vs Control	0.917921	0.984194	-1.01606	KD2 down vs Control	0.0303275	0.658246	-1.51919	VirInfKD1 down vs VirInfCtrl	0.135746	0.774626	-1.29095	VirInfKD2 down vs VirInfCtrl	2.16563	0.495357	0.274483	1	MAPKAPK2	NM_032960.2	MAPKAPK2	1	Homo sapiens mitogen-activated protein kinase-activated protein kinase 2 (MAPKAPK2), transcript variant 2, mRNA.
17110	ILMN_1659960	0.0125549	0.144554	1.16879	1.16879	VirInfCtrl up vs Control	0.0398862	0.784158	-1.27525	KD1 down vs Control	0.109826	0.839932	-1.19057	KD2 down vs Control	0.00418687	0.659173	-1.51705	VirInfKD1 down vs VirInfCtrl	0.00181785	0.610452	-1.63813	VirInfKD2 down vs VirInfCtrl	7.98135	0.71844	0.108018	1	IL4I1	NM_152899.1	IL4I1	19	Homo sapiens interleukin 4 induced 1 (IL4I1), transcript variant 2, mRNA.	FIG1
12991	ILMN_2186806	0.0489691	0.190511	1.18454	1.18454	VirInfCtrl up vs Control	0.875631	0.981431	-1.01892	KD1 down vs Control	0.0484537	0.753151	-1.32775	KD2 down vs Control	0.0110276	0.659634	-1.51599	VirInfKD1 down vs VirInfCtrl	0.0322703	0.727369	-1.37482	VirInfKD2 down vs VirInfCtrl	4.43041	0.607323	0.164497	1	HLA-F	NM_018950.1	HLA-F	6	Homo sapiens major histocompatibility complex, class I, F (HLA-F), mRNA.	HLA-5.4; HLAF; HLA-CDA12
39104	ILMN_2044927	0.00178518	0.0134839	1.20551	1.20551	VirInfCtrl up vs Control	0.0364941	0.865146	-1.15587	KD1 down vs Control	0.0350995	0.863779	-1.1577	KD2 down vs Control	0.000283837	0.665655	-1.50228	VirInfKD1 down vs VirInfCtrl	0.000312671	0.670405	-1.49163	VirInfKD2 down vs VirInfCtrl	16.853	0.512064	0.036461	1	RNF5	NM_006913.2	RNF5	6	Homo sapiens ring finger protein 5 (RNF5), mRNA.	RING5; RMA1
22359	ILMN_1788887	0.0462358	0.0424294	1.24938	1.24938	VirInfCtrl up vs Control	0.679365	0.963065	-1.03835	KD1 down vs Control	0.88606	0.987124	-1.01304	KD2 down vs Control	0.00336438	0.66599	-1.50152	VirInfKD1 down vs VirInfCtrl	0.0274418	0.777917	-1.28548	VirInfKD2 down vs VirInfCtrl	4.55055	0.35588	0.0938472	1	LOC338799	XR_000910.1	LOC338799	12	PREDICTED: Homo sapiens hypothetical locus LOC338799, transcript variant 3 (LOC338799), misc RNA.
33096	ILMN_1659895	0.0474911	0.129527	1.19899	1.19899	VirInfCtrl up vs Control	0.639723	0.950366	-1.05223	KD1 down vs Control	0.766432	0.968393	-1.03264	KD2 down vs Control	0.00769462	0.666135	-1.5012	VirInfKD1 down vs VirInfCtrl	0.0070063	0.660517	-1.51397	VirInfKD2 down vs VirInfCtrl	4.49424	0.499289	0.133314	1	MSN	NM_002444.2	MSN	X	Homo sapiens moesin (MSN), mRNA.
16971	ILMN_1741334	0.0646143	0.384949	0.86824	-1.15176	VirInfCtrl down vs Control	0.0561406	0.700362	-1.42783	KD1 down vs Control	0.110808	0.75438	-1.32559	KD2 down vs Control	0.0362797	0.667025	-1.49919	VirInfKD1 down vs VirInfCtrl	0.0530958	0.696058	-1.43666	VirInfKD2 down vs VirInfCtrl	3.88071	0.918339	0.283971	1	IKZF4	NM_022465.2	IKZF4	12	Homo sapiens IKAROS family zinc finger 4 (Eos) (IKZF4), mRNA.	KIAA1782; EOS; ZNFN1A4
32835	ILMN_1707649	0.00223266	0.100439	0.861337	-1.16099	VirInfCtrl down vs Control	0.0300122	0.804415	-1.24314	KD1 down vs Control	0.000563151	0.599961	-1.66678	KD2 down vs Control	0.001972	0.66911	-1.49452	VirInfKD1 down vs VirInfCtrl	0.0384841	0.816106	-1.22533	VirInfKD2 down vs VirInfCtrl	15.521	0.956235	0.0739311	1	MPDZ	NM_003829.1	MPDZ	9	Homo sapiens multiple PDZ domain protein (MPDZ), mRNA.	FLJ25909; DKFZp781P216; FLJ34626; MUPP1; FLJ90240
5184	ILMN_1667081	0.0393417	0.324586	1.11044	1.11044	VirInfCtrl up vs Control	0.36263	1.10096	1.10096	KD1 up vs Control	0.785469	0.972588	-1.02818	KD2 down vs Control	0.0063208	0.669765	-1.49306	VirInfKD1 down vs VirInfCtrl	0.0458941	0.782632	-1.27774	VirInfKD2 down vs VirInfCtrl	4.90053	0.486212	0.119059	1	CCND2	NM_001759.2	CCND2	12	Homo sapiens cyclin D2 (CCND2), mRNA.	KIAK0002; MGC102758
12197	ILMN_1662799	5.57176e-05	0.0463095	1.08989	1.08989	VirInfCtrl up vs Control	0.000120229	0.739173	-1.35286	KD1 down vs Control	0.00015049	0.747994	-1.33691	KD2 down vs Control	2.45607e-05	0.670829	-1.49069	VirInfKD1 down vs VirInfCtrl	2.01343e-05	0.661531	-1.51164	VirInfKD2 down vs VirInfCtrl	57.1669	0.703289	0.0147629	1	GPSM3	NM_022107.1	GPSM3	6	Homo sapiens G-protein signaling modulator 3 (AGS3-like, C. elegans) (GPSM3), mRNA.	C6orf9; G18; G18.1a; G18.2; G18.1b; NG1
30799	ILMN_1669772	0.0182347	0.603742	1.05269	1.05269	VirInfCtrl up vs Control	0.0104592	0.708866	-1.4107	KD1 down vs Control	0.0303253	0.767596	-1.30277	KD2 down vs Control	0.00539371	0.671463	-1.48929	VirInfKD1 down vs VirInfCtrl	0.109222	0.838416	-1.19273	VirInfKD2 down vs VirInfCtrl	6.84514	0.626333	0.1098	1	LRP1	NM_002332.1	LRP1	12	Homo sapiens low density lipoprotein-related protein 1 (alpha-2-macroglobulin receptor) (LRP1), mRNA.	A2MR; FLJ16451; LRP; TGFBR5; CD91; APR; MGC88725; APOER
47146	ILMN_1745148	0.0405136	0.696477	1.04741	1.04741	VirInfCtrl up vs Control	0.307713	0.881536	-1.13438	KD1 down vs Control	0.0205504	0.702481	-1.42353	KD2 down vs Control	0.0130892	0.67429	-1.48304	VirInfKD1 down vs VirInfCtrl	0.0276724	0.72106	-1.38685	VirInfKD2 down vs VirInfCtrl	4.83554	0.644134	0.15985	1	ZNFX1	NM_021035.1	ZNFX1	20	Homo sapiens zinc finger, NFX1-type containing 1 (ZNFX1), mRNA.	MGC131926; FLJ39275
8129	ILMN_1794056	0.00040244	0.160103	1.10297	1.10297	VirInfCtrl up vs Control	0.0140436	0.811012	-1.23303	KD1 down vs Control	0.00050617	0.660912	-1.51306	KD2 down vs Control	0.000689925	0.676463	-1.47828	VirInfKD1 down vs VirInfCtrl	6.81784e-05	0.552007	-1.81157	VirInfKD2 down vs VirInfCtrl	28.77	1.11941	0.0466908	1	DNAJB5	XM_945237.1	DNAJB5	9	Homo sapiens DnaJ (Hsp40) homolog, subfamily B, member 5 (DNAJB5), mRNA.	KIAA1045; Hsc40
40581	ILMN_1663772	0.0375336	0.164424	1.22221	1.22221	VirInfCtrl up vs Control	0.603216	0.932864	-1.07197	KD1 down vs Control	0.852249	1.02495	1.02495	KD2 up vs Control	0.0215474	0.67648	-1.47824	VirInfKD1 down vs VirInfCtrl	0.00360038	0.556557	-1.79676	VirInfKD2 down vs VirInfCtrl	5.006	0.836674	0.200561	1	SIX2	NM_016932.3	SIX2	2	Homo sapiens SIX homeobox 2 (SIX2), mRNA.
12965	ILMN_1778401	0.0403262	0.220862	1.17417	1.17417	VirInfCtrl up vs Control	0.532011	1.08102	1.08102	KD1 up vs Control	0.0394497	0.734756	-1.361	KD2 down vs Control	0.0160732	0.677209	-1.47665	VirInfKD1 down vs VirInfCtrl	0.0414548	0.737954	-1.3551	VirInfKD2 down vs VirInfCtrl	4.84577	0.696528	0.172487	1	HLA-B	NM_005514.5	HLA-B	6	Homo sapiens major histocompatibility complex, class I, B (HLA-B), mRNA.	AS; HLA-B-5501; SPDA1; HLA B
39723	ILMN_1697554	0.00755996	0.218754	1.10235	1.10235	VirInfCtrl up vs Control	0.00712556	0.752943	-1.32812	KD1 down vs Control	0.22249	0.907963	-1.10137	KD2 down vs Control	0.00154801	0.677997	-1.47493	VirInfKD1 down vs VirInfCtrl	0.00669758	0.750033	-1.33327	VirInfKD2 down vs VirInfCtrl	9.76819	0.51181	0.0628748	1	SASH3	NM_018990.2	SASH3	X	Homo sapiens SAM and SH3 domain containing 3 (SASH3), mRNA.	753P9; CXorf9; SH3D6C; SLY
37481	ILMN_1675038	0.0910286	0.114919	1.22459	1.22459	VirInfCtrl up vs Control	0.191671	0.850667	-1.17555	KD1 down vs Control	0.662383	0.950788	-1.05176	KD2 down vs Control	0.0122966	0.677996	-1.47493	VirInfKD1 down vs VirInfCtrl	0.0385488	0.748095	-1.33673	VirInfKD2 down vs VirInfCtrl	3.26505	0.4107	0.150944	1	PRMT2	NM_206962.1	PRMT2	21	Homo sapiens protein arginine methyltransferase 2 (PRMT2), transcript variant 2, mRNA.	HRMT1L1; MGC111373
41538	ILMN_3236049	0.169994	0.106595	1.2476	1.2476	VirInfCtrl up vs Control	0.873204	1.01961	1.01961	KD1 up vs Control	0.942469	0.991265	-1.00881	KD2 down vs Control	0.0159573	0.678808	-1.47317	VirInfKD1 down vs VirInfCtrl	0.0697328	0.773378	-1.29303	VirInfKD2 down vs VirInfCtrl	2.29876	0.325294	0.16981	1	SNORD12	NR_003030.1	SNORD12	20	Homo sapiens small nucleolar RNA, C/D box 12 (SNORD12), small nucleolar RNA.	HBII-99
5741	ILMN_1742400	0.0471317	0.896919	0.986741	-1.01344	VirInfCtrl down vs Control	0.448144	0.922993	-1.08343	KD1 down vs Control	0.163817	0.855004	-1.16958	KD2 down vs Control	0.00786213	0.679431	-1.47182	VirInfKD1 down vs VirInfCtrl	0.616248	0.94916	-1.05356	VirInfKD2 down vs VirInfCtrl	4.51016	0.457842	0.121816	1	CEP350	NM_014810.2	CEP350	1	Homo sapiens centrosomal protein 350kDa (CEP350), mRNA.	KIAA0480; CAP350; gm133; FLJ44058; FLJ38282; RP11-502H18.1
23731	ILMN_1703337	0.130415	0.106908	1.31939	1.31939	VirInfCtrl up vs Control	0.235442	1.21269	1.21269	KD1 up vs Control	0.539408	0.90923	-1.09983	KD2 down vs Control	0.0387825	0.680146	-1.47027	VirInfKD1 down vs VirInfCtrl	0.0370855	0.676823	-1.47749	VirInfKD2 down vs VirInfCtrl	2.68647	0.598087	0.267155	1	LOC441763	XM_930284.1	LOC441763	16	PREDICTED: Homo sapiens hypothetical LOC441763 (LOC441763), mRNA.
36877	ILMN_2101930	0.358982	0.396599	1.1505	1.1505	VirInfCtrl up vs Control	0.816196	1.03801	1.03801	KD1 up vs Control	0.839016	0.967938	-1.03312	KD2 down vs Control	0.0466258	0.681281	-1.46782	VirInfKD1 down vs VirInfCtrl	0.314918	0.844993	-1.18344	VirInfKD2 down vs VirInfCtrl	1.34867	0.331168	0.294663	1	POLG	NM_002693.1	POLG	15	Homo sapiens polymerase (DNA directed), gamma (POLG), mRNA.	POLG1; SCAE; SANDO; FLJ27114; POLGA; PEO
5153	ILMN_1671509	0.018133	0.240377	1.17514	1.17514	VirInfCtrl up vs Control	0.0126491	0.647298	-1.54488	KD1 down vs Control	0.0645761	0.755861	-1.32299	KD2 down vs Control	0.0216112	0.682673	-1.46483	VirInfKD1 down vs VirInfCtrl	0.00488137	0.584244	-1.71161	VirInfKD2 down vs VirInfCtrl	6.86117	1.09552	0.191604	1	CCL3	NM_002983.1	CCL3	17	Homo sapiens chemokine (C-C motif) ligand 3 (CCL3), mRNA.	SCYA3; MIP-1-alpha; G0S19-1; LD78ALPHA; MIP1A
19058	ILMN_1733559	0.253113	0.431383	1.11872	1.11872	VirInfCtrl up vs Control	0.720022	0.951242	-1.05126	KD1 down vs Control	0.663411	0.940955	-1.06275	KD2 down vs Control	0.0288861	0.683752	-1.46252	VirInfKD1 down vs VirInfCtrl	0.410525	0.88901	-1.12485	VirInfKD2 down vs VirInfCtrl	1.76962	0.325897	0.220994	1	LOC100008589	NM_003671.2	LOC100008589		Homo sapiens 28S ribosomal RNA (LOC100008589), non-coding RNA.
34245	ILMN_2199313	0.0108997	0.0550411	1.1708	1.1708	VirInfCtrl up vs Control	0.228064	1.09315	1.09315	KD1 up vs Control	0.970968	1.00252	1.00252	KD2 up vs Control	0.00122835	0.683793	-1.46243	VirInfKD1 down vs VirInfCtrl	0.587288	0.962675	-1.03877	VirInfKD2 down vs VirInfCtrl	8.44963	0.387179	0.0549864	1	NPDC1	NM_015392.2	NPDC1	9	Homo sapiens neural proliferation, differentiation and control, 1 (NPDC1), mRNA.	CAB-; CAB; DKFZP586J0523; CAB1; CAB-1
44574	ILMN_1699980	0.10768	0.814418	0.968647	-1.03237	VirInfCtrl down vs Control	0.0506625	0.728667	-1.37237	KD1 down vs Control	0.184234	0.822967	-1.21512	KD2 down vs Control	0.026777	0.684753	-1.46038	VirInfKD1 down vs VirInfCtrl	0.231427	0.841214	-1.18876	VirInfKD2 down vs VirInfCtrl	2.9867	0.524293	0.210651	1	TSPAN18	NM_130783.2	TSPAN18	11	Homo sapiens tetraspanin 18 (TSPAN18), transcript variant 2, mRNA.	TSPAN
41313	ILMN_2225318	0.0707115	0.339238	1.11777	1.11777	VirInfCtrl up vs Control	0.306653	1.12729	1.12729	KD1 up vs Control	0.630118	1.0559	1.0559	KD2 up vs Control	0.0134543	0.689924	-1.44944	VirInfKD1 down vs VirInfCtrl	0.0932119	0.807471	-1.23843	VirInfKD2 down vs VirInfCtrl	3.71219	0.44438	0.14365	1	SMS	NM_004595.2	SMS	X	Homo sapiens spermine synthase (SMS), mRNA.	SpS; SPMSY; MRSR; SRS
40556	ILMN_2372974	0.0841057	0.231436	1.16065	1.16065	VirInfCtrl up vs Control	0.849813	0.97812	-1.02237	KD1 down vs Control	0.615645	0.942496	-1.06101	KD2 down vs Control	0.0160926	0.690022	-1.44923	VirInfKD1 down vs VirInfCtrl	0.0134959	0.679092	-1.47255	VirInfKD2 down vs VirInfCtrl	3.40127	0.443264	0.156388	1	SIRPA	NM_080792.2	SIRPA	20	Homo sapiens signal-regulatory protein alpha (SIRPA), transcript variant 3, mRNA.	SIRPalpha2; BIT; SHPS1; MFR; SIRP; SHPS-1; CD172A; SIRP-ALPHA-1; SIRPalpha; PTPNS1; P84; MYD-1
17452	ILMN_1751708	0.150249	0.461746	1.10244	1.10244	VirInfCtrl up vs Control	0.222833	0.84478	-1.18374	KD1 down vs Control	0.209879	0.840128	-1.19029	KD2 down vs Control	0.0244214	0.690349	-1.44854	VirInfKD1 down vs VirInfCtrl	0.0599247	0.750429	-1.33257	VirInfKD2 down vs VirInfCtrl	2.47556	0.39655	0.192223	1	ITM2B	NM_021999.2	ITM2B	13	Homo sapiens integral membrane protein 2B (ITM2B), mRNA.	E3-16; BRICD2B; FBD; E25B; BRI; BRI2; ABRI
44579	ILMN_1790549	0.250548	0.876615	1.02404	1.02404	VirInfCtrl up vs Control	0.418369	0.880375	-1.13588	KD1 down vs Control	0.80132	0.962159	-1.03933	KD2 down vs Control	0.0449659	0.690498	-1.44823	VirInfKD1 down vs VirInfCtrl	0.220215	0.818174	-1.22223	VirInfKD2 down vs VirInfCtrl	1.78245	0.398958	0.268591	1	TSPAN3	NM_198902.1	TSPAN3	15	Homo sapiens tetraspanin 3 (TSPAN3), transcript variant 1, mRNA.	TM4-A; TSPAN-3; TM4SF8
21971	ILMN_1666384	0.0908549	0.344171	1.12183	1.12183	VirInfCtrl up vs Control	0.459712	1.09247	1.09247	KD1 up vs Control	0.468576	0.917028	-1.09048	KD2 down vs Control	0.0163662	0.690908	-1.44737	VirInfKD1 down vs VirInfCtrl	0.0547623	0.766047	-1.3054	VirInfKD2 down vs VirInfCtrl	3.2683	0.426472	0.156585	1	LOC151579	XM_045290.5	LOC151579	3	PREDICTED: Homo sapiens similar to basic leucine zipper and W2 domains 1 (LOC151579), mRNA.
36461	ILMN_1739050	0.0303985	0.525428	0.927431	-1.07825	VirInfCtrl down vs Control	0.0974156	0.803065	-1.24523	KD1 down vs Control	0.0265568	0.721345	-1.3863	KD2 down vs Control	0.0165555	0.692068	-1.44494	VirInfKD1 down vs VirInfCtrl	0.0180166	0.697311	-1.43408	VirInfKD2 down vs VirInfCtrl	5.49903	0.715043	0.156037	1	PIPOX	NM_016518.2	PIPOX	17	Homo sapiens pipecolic acid oxidase (PIPOX), mRNA.	LPIPOX
18631	ILMN_1696434	0.0272016	0.323397	1.08661	1.08661	VirInfCtrl up vs Control	0.811933	0.980983	-1.01939	KD1 down vs Control	0.0806941	0.85043	-1.17588	KD2 down vs Control	0.00311998	0.692308	-1.44444	VirInfKD1 down vs VirInfCtrl	0.0482374	0.826137	-1.21045	VirInfKD2 down vs VirInfCtrl	5.77284	0.358241	0.0744674	1	LAMA1	NM_005559.2	LAMA1	18	Homo sapiens laminin, alpha 1 (LAMA1), mRNA.	LAMA
46019	ILMN_1755235	0.00115674	0.596957	1.02957	1.02957	VirInfCtrl up vs Control	0.000970447	0.731275	-1.36748	KD1 down vs Control	0.00115956	0.738985	-1.35321	KD2 down vs Control	0.000421507	0.693594	-1.44176	VirInfKD1 down vs VirInfCtrl	0.0028634	0.776418	-1.28797	VirInfKD2 down vs VirInfCtrl	19.7376	0.560166	0.0340568	1	XPO6	NM_015171.1	XPO6	16	Homo sapiens exportin 6 (XPO6), mRNA.	EXP6; KIAA0370; RANBP20; FLJ22519
17113	ILMN_1652185	0.173156	0.203245	1.22902	1.22902	VirInfCtrl up vs Control	0.200766	0.812591	-1.23063	KD1 down vs Control	0.733245	0.949734	-1.05293	KD2 down vs Control	0.0447128	0.69398	-1.44096	VirInfKD1 down vs VirInfCtrl	0.0397393	0.685248	-1.45933	VirInfKD2 down vs VirInfCtrl	2.27292	0.493378	0.260482	1	IL4R	NM_000418.2	IL4R	16	Homo sapiens interleukin 4 receptor (IL4R), transcript variant 1, mRNA.	IL4RA; CD124
44344	ILMN_1697971	0.0352396	0.618109	0.947519	-1.05539	VirInfCtrl down vs Control	0.124225	0.832518	-1.20117	KD1 down vs Control	0.0624542	0.791105	-1.26406	KD2 down vs Control	0.0119364	0.694081	-1.44075	VirInfKD1 down vs VirInfCtrl	0.0249934	0.737427	-1.35607	VirInfKD2 down vs VirInfCtrl	5.14995	0.564104	0.131443	1	TRIM38	NM_006355.2	TRIM38	6	Homo sapiens tripartite motif-containing 38 (TRIM38), mRNA.	RNF15; RORET; MGC8946
43654	ILMN_1809947	0.106864	0.550376	1.08077	1.08077	VirInfCtrl up vs Control	0.289442	1.15334	1.15334	KD1 up vs Control	0.846612	1.02511	1.02511	KD2 up vs Control	0.0248835	0.694206	-1.4405	VirInfKD1 down vs VirInfCtrl	0.256019	0.857139	-1.16667	VirInfKD2 down vs VirInfCtrl	2.999	0.470615	0.188309	1	TMEM155	NM_152399.1	TMEM155	4	Homo sapiens transmembrane protein 155 (TMEM155), mRNA.	FLJ30834
3630	ILMN_1793543	0.00293839	0.00204952	1.31616	1.31616	VirInfCtrl up vs Control	0.216906	1.07588	1.07588	KD1 up vs Control	0.75095	0.982538	-1.01777	KD2 down vs Control	0.000469573	0.694854	-1.43915	VirInfKD1 down vs VirInfCtrl	0.000345967	0.68038	-1.46977	VirInfKD2 down vs VirInfCtrl	14.0151	0.409846	0.0350918	1	C1orf51	NM_144697.2	C1ORF51	1	Homo sapiens chromosome 1 open reading frame 51 (C1orf51), mRNA.	FLJ25889
42446	ILMN_1791328	0.0190889	0.440052	1.07701	1.07701	VirInfCtrl up vs Control	0.0119178	0.726465	-1.37653	KD1 down vs Control	0.449029	0.929908	-1.07537	KD2 down vs Control	0.0067713	0.695619	-1.43757	VirInfKD1 down vs VirInfCtrl	0.0121058	0.72731	-1.37493	VirInfKD2 down vs VirInfCtrl	6.71515	0.562906	0.100592	1	STK39	NM_013233.1	STK39	2	Homo sapiens serine threonine kinase 39 (STE20/SPS1 homolog, yeast) (STK39), mRNA.	DCHT; PASK; SPAK; DKFZp686K05124
45099	ILMN_1685625	0.217299	0.101991	1.27068	1.27068	VirInfCtrl up vs Control	0.449373	1.10569	1.10569	KD1 up vs Control	0.809786	0.969244	-1.03173	KD2 down vs Control	0.0278305	0.69877	-1.43109	VirInfKD1 down vs VirInfCtrl	0.121781	0.799583	-1.25065	VirInfKD2 down vs VirInfCtrl	1.9655	0.315465	0.192601	1	UCP2	NM_003355.2	UCP2	11	Homo sapiens uncoupling protein 2 (mitochondrial, proton carrier) (UCP2), nuclear gene encoding mitochondrial protein, mRNA.	SLC25A8; UCPH
18698	ILMN_2208495	0.0616784	0.172769	1.14595	1.14595	VirInfCtrl up vs Control	0.863999	1.01587	1.01587	KD1 up vs Control	0.237964	0.89102	-1.12231	KD2 down vs Control	0.00665003	0.699427	-1.42974	VirInfKD1 down vs VirInfCtrl	0.23423	0.89009	-1.12348	VirInfKD2 down vs VirInfCtrl	3.96953	0.320279	0.0968214	1	LASS5	NM_147190.1	LASS5	12	Homo sapiens LAG1 homolog, ceramide synthase 5 (S. cerevisiae) (LASS5), mRNA.	Trh4; MGC45411; FLJ25304
45877	ILMN_1781386	0.0414966	0.469012	1.06766	1.06766	VirInfCtrl up vs Control	0.913181	1.00968	1.00968	KD1 up vs Control	0.553729	1.05456	1.05456	KD2 up vs Control	0.00577017	0.701368	-1.42578	VirInfKD1 down vs VirInfCtrl	0.358754	0.919258	-1.08783	VirInfKD2 down vs VirInfCtrl	4.78291	0.357304	0.0896452	1	WIPI1	NM_017983.3	WIPI1		Homo sapiens WD repeat domain, phosphoinositide interacting 1 (WIPI1), mRNA.	WIPI49; FLJ10055; Atg18
7222	ILMN_2129505	0.146696	0.111457	1.25091	1.25091	VirInfCtrl up vs Control	0.304211	0.873848	-1.14436	KD1 down vs Control	0.507935	0.918986	-1.08816	KD2 down vs Control	0.0258675	0.702435	-1.42362	VirInfKD1 down vs VirInfCtrl	0.0523519	0.748511	-1.33599	VirInfKD2 down vs VirInfCtrl	2.51058	0.376482	0.17995	1	CYBASC3	NM_153611.3	CYBASC3	11	Homo sapiens cytochrome b, ascorbate dependent 3 (CYBASC3), mRNA.	MGC20446
8224	ILMN_1691393	0.0272213	0.35268	1.09639	1.09639	VirInfCtrl up vs Control	0.0477798	0.797235	-1.25433	KD1 down vs Control	0.0502274	0.799922	-1.25012	KD2 down vs Control	0.00836232	0.702828	-1.42282	VirInfKD1 down vs VirInfCtrl	0.00689249	0.692095	-1.44489	VirInfKD2 down vs VirInfCtrl	5.77102	0.501268	0.104231	1	DNPEP	NM_012100.1	DNPEP	2	Homo sapiens aspartyl aminopeptidase (DNPEP), mRNA.	ASPEP; DAP
18001	ILMN_2095273	0.023591	0.0235805	1.22615	1.22615	VirInfCtrl up vs Control	0.346712	1.0715	1.0715	KD1 up vs Control	0.795261	0.981816	-1.01852	KD2 down vs Control	0.00203885	0.70403	-1.42039	VirInfKD1 down vs VirInfCtrl	0.00950315	0.775914	-1.2888	VirInfKD2 down vs VirInfCtrl	6.13863	0.292332	0.0571461	1	KIAA1407	NM_020817.1	KIAA1407	3	Homo sapiens KIAA1407 (KIAA1407), mRNA.	FLJ43314
32542	ILMN_3308445	0.335494	0.421102	1.12776	1.12776	VirInfCtrl up vs Control	0.791145	1.03931	1.03931	KD1 up vs Control	0.84398	0.971789	-1.02903	KD2 down vs Control	0.0466073	0.706119	-1.41619	VirInfKD1 down vs VirInfCtrl	0.563424	0.918393	-1.08886	VirInfKD2 down vs VirInfCtrl	1.42751	0.2881	0.242184	1	MIR642	NR_030372.1	MIR642		Homo sapiens microRNA 642 (MIR642), microRNA.
44232	ILMN_2289924	0.109242	0.954856	1.0068	1.0068	VirInfCtrl up vs Control	0.940015	1.00905	1.00905	KD1 up vs Control	0.28523	0.873971	-1.1442	KD2 down vs Control	0.0232794	0.706628	-1.41517	VirInfKD1 down vs VirInfCtrl	0.165162	0.834058	-1.19896	VirInfKD2 down vs VirInfCtrl	2.96351	0.406698	0.164682	1	TRAK1	NM_001042646.1	TRAK1	3	Homo sapiens trafficking protein, kinesin binding 1 (TRAK1), transcript variant 1, mRNA.	OIP106
8131	ILMN_1663722	0.0153785	0.217539	1.14235	1.14235	VirInfCtrl up vs Control	0.0577862	0.797591	-1.25378	KD1 down vs Control	0.0438113	0.782038	-1.27871	KD2 down vs Control	0.0115558	0.707158	-1.41411	VirInfKD1 down vs VirInfCtrl	0.00193411	0.602598	-1.65948	VirInfKD2 down vs VirInfCtrl	7.34646	0.713713	0.116581	1	DNAJB5	NM_012266.3	DNAJB5	9	Homo sapiens DnaJ (Hsp40) homolog, subfamily B, member 5 (DNAJB5), mRNA.	KIAA1045; Hsc40
36923	ILMN_2197247	0.0223878	0.132877	1.1288	1.1288	VirInfCtrl up vs Control	0.371478	1.06964	1.06964	KD1 up vs Control	0.955684	0.99597	-1.00405	KD2 down vs Control	0.00258005	0.708218	-1.412	VirInfKD1 down vs VirInfCtrl	0.625445	0.964785	-1.0365	VirInfKD2 down vs VirInfCtrl	6.27744	0.317455	0.0606849	1	POLR3A	NM_007055.2	POLR3A	10	Homo sapiens polymerase (RNA) III (DNA directed) polypeptide A, 155kDa (POLR3A), mRNA.	RPC155; hRPC155; RPC1
7718	ILMN_3245413	0.00137297	0.999146	1.00006	1.00006	VirInfCtrl up vs Control	0.0029928	0.770995	-1.29703	KD1 down vs Control	0.001079	0.727583	-1.37441	KD2 down vs Control	0.000714586	0.709002	-1.41043	VirInfKD1 down vs VirInfCtrl	0.000818053	0.715168	-1.39827	VirInfKD2 down vs VirInfCtrl	18.5483	0.566061	0.0366219	1	DENND5A	NM_015213.2	DENND5A	11	Homo sapiens DENN/MADD domain containing 5A (DENND5A), mRNA.	FLJ33829; FLJ22354; FLJ43455; KIAA1091
45300	ILMN_1721116	0.0565161	0.55736	0.926886	-1.07888	VirInfCtrl down vs Control	0.533978	1.08397	1.08397	KD1 up vs Control	0.23902	0.85233	-1.17325	KD2 down vs Control	0.0307669	0.709316	-1.40981	VirInfKD1 down vs VirInfCtrl	0.326866	0.877683	-1.13936	VirInfKD2 down vs VirInfCtrl	4.1401	0.643776	0.186597	1	USP10	NM_005153.1	USP10	16	Homo sapiens ubiquitin specific peptidase 10 (USP10), mRNA.	MGC2621; UBPO; KIAA0190
40068	ILMN_1672589	0.191206	0.873665	1.02034	1.02034	VirInfCtrl up vs Control	0.625479	0.939495	-1.0644	KD1 down vs Control	0.770969	0.963706	-1.03766	KD2 down vs Control	0.0301349	0.70968	-1.40909	VirInfKD1 down vs VirInfCtrl	0.300738	0.8716	-1.14732	VirInfKD2 down vs VirInfCtrl	2.13623	0.327499	0.183968	1	SEMA4B	NM_020210.2	SEMA4B	15	Homo sapiens sema domain, immunoglobulin domain (Ig), transmembrane domain (TM) and short cytoplasmic domain, (semaphorin) 4B (SEMA4B), transcript variant 2, mRNA.	KIAA1745; SemC; SEMAC; MGC131831
11307	ILMN_1660973	0.137948	0.15174	1.2307	1.2307	VirInfCtrl up vs Control	0.274115	0.858846	-1.16435	KD1 down vs Control	0.677653	0.946289	-1.05676	KD2 down vs Control	0.0351131	0.709902	-1.40865	VirInfKD1 down vs VirInfCtrl	0.0215801	0.677186	-1.4767	VirInfKD2 down vs VirInfCtrl	2.60173	0.432851	0.199644	1	GAD1	NM_013445.3	GAD1	2	Homo sapiens glutamate decarboxylase 1 (brain, 67kDa) (GAD1), transcript variant GAD25, mRNA.	SCP; FLJ45882; GAD
18147	ILMN_2081398	0.0924455	0.231782	1.14859	1.14859	VirInfCtrl up vs Control	0.292471	1.12768	1.12768	KD1 up vs Control	0.315079	0.892119	-1.12093	KD2 down vs Control	0.0168416	0.710693	-1.40708	VirInfKD1 down vs VirInfCtrl	0.138049	0.836831	-1.19498	VirInfKD2 down vs VirInfCtrl	3.23885	0.365612	0.13546	1	KIF3B	NM_004798.2	KIF3B	20	Homo sapiens kinesin family member 3B (KIF3B), mRNA.	HH0048; KIAA0359
3633	ILMN_1702231	0.0196276	0.400565	1.09419	1.09419	VirInfCtrl up vs Control	0.0202761	0.732226	-1.3657	KD1 down vs Control	0.554711	0.939657	-1.06422	KD2 down vs Control	0.0143146	0.712222	-1.40406	VirInfKD1 down vs VirInfCtrl	0.00439839	0.643157	-1.55483	VirInfKD2 down vs VirInfCtrl	6.63708	0.684013	0.123671	1	C1orf54	NM_024579.1	C1ORF54	1	Homo sapiens chromosome 1 open reading frame 54 (C1orf54), mRNA.	FLJ23221
25361	ILMN_3201843	0.0536483	0.211562	1.13418	1.13418	VirInfCtrl up vs Control	0.144122	1.16324	1.16324	KD1 up vs Control	0.641715	0.956858	-1.04509	KD2 down vs Control	0.00933825	0.712424	-1.40366	VirInfKD1 down vs VirInfCtrl	0.236661	0.888359	-1.12567	VirInfKD2 down vs VirInfCtrl	4.24403	0.358152	0.101268	1	LOC644604	XR_038543.1	LOC644604		PREDICTED: Homo sapiens misc_RNA (LOC644604), miscRNA.
41339	ILMN_1740555	0.0216308	0.136523	1.20195	1.20195	VirInfCtrl up vs Control	0.0162066	0.701666	-1.42518	KD1 down vs Control	0.107762	0.816907	-1.22413	KD2 down vs Control	0.0195669	0.713022	-1.40248	VirInfKD1 down vs VirInfCtrl	0.00788958	0.65799	-1.51978	VirInfKD2 down vs VirInfCtrl	6.36996	0.759558	0.143089	1	SNAP25	NM_003081.2	SNAP25	20	Homo sapiens synaptosomal-associated protein, 25kDa (SNAP25), transcript variant 2, mRNA.	SNAP; dJ1068F16.2; SNAP-25; FLJ23079; RIC-4; SEC9; RIC4; bA416N4.2
10436	ILMN_1778144	0.0613704	0.0302614	1.27205	1.27205	VirInfCtrl up vs Control	0.683053	0.964103	-1.03723	KD1 down vs Control	0.49992	0.940645	-1.0631	KD2 down vs Control	0.00739681	0.71307	-1.40239	VirInfKD1 down vs VirInfCtrl	0.0450846	0.806433	-1.24003	VirInfKD2 down vs VirInfCtrl	3.97917	0.301016	0.0907775	1	FLJ20489	NM_017842.1	FLJ20489	12	Homo sapiens hypothetical protein FLJ20489 (FLJ20489), mRNA.
39334	ILMN_1660533	0.0331114	0.215575	1.10867	1.10867	VirInfCtrl up vs Control	0.903131	1.00951	1.00951	KD1 up vs Control	0.112518	0.870684	-1.14852	KD2 down vs Control	0.00396902	0.713404	-1.40173	VirInfKD1 down vs VirInfCtrl	0.032558	0.813671	-1.229	VirInfKD2 down vs VirInfCtrl	5.29505	0.306052	0.0693596	1	RPN1	NM_002950.3	RPN1	3	Homo sapiens ribophorin I (RPN1), mRNA.	DKFZp686B16177; OST1; RBPH1
45282	ILMN_1777982	0.00397798	0.00754838	1.19949	1.19949	VirInfCtrl up vs Control	0.908211	0.994476	-1.00555	KD1 down vs Control	0.460776	0.96436	-1.03696	KD2 down vs Control	0.000332544	0.713851	-1.40085	VirInfKD1 down vs VirInfCtrl	0.00086581	0.754185	-1.32593	VirInfKD2 down vs VirInfCtrl	12.5063	0.27617	0.026499	1	USF1	NM_007122.3	USF1	1	Homo sapiens upstream transcription factor 1 (USF1), transcript variant 2, mRNA.	HYPLIP1; FCHL1; MLTF; FCHL; UEF; MLTFI
35446	ILMN_1757343	0.147623	0.620441	1.07317	1.07317	VirInfCtrl up vs Control	0.802076	1.03609	1.03609	KD1 up vs Control	0.142118	0.79567	-1.2568	KD2 down vs Control	0.0475185	0.714514	-1.39955	VirInfKD1 down vs VirInfCtrl	0.0797462	0.751992	-1.3298	VirInfKD2 down vs VirInfCtrl	2.50134	0.476548	0.22862	1	PABPC4	NM_003819.2	PABPC4	1	Homo sapiens poly(A) binding protein, cytoplasmic 4 (inducible form) (PABPC4), mRNA.	APP-1; APP1; PABP4; iPABP
6877	ILMN_1720708	0.00620766	0.00633352	1.27225	1.27225	VirInfCtrl up vs Control	0.0670013	0.877194	-1.14	KD1 down vs Control	0.596588	0.967747	-1.03333	KD2 down vs Control	0.00123725	0.714858	-1.39888	VirInfKD1 down vs VirInfCtrl	0.00142456	0.72135	-1.38629	VirInfKD2 down vs VirInfCtrl	10.5475	0.377975	0.0430027	1	CSNK1D	NM_139062.1	CSNK1D	17	Homo sapiens casein kinase 1, delta (CSNK1D), transcript variant 1, mRNA.	HCKID
3381	ILMN_2390310	0.108317	0.388823	1.09361	1.09361	VirInfCtrl up vs Control	0.462934	0.927263	-1.07844	KD1 down vs Control	0.87476	1.01597	1.01597	KD2 up vs Control	0.0131003	0.714965	-1.39867	VirInfKD1 down vs VirInfCtrl	0.081464	0.81753	-1.2232	VirInfKD2 down vs VirInfCtrl	2.97718	0.287574	0.115911	1	C17orf91	NM_001001870.1	C17ORF91	17	Homo sapiens chromosome 17 open reading frame 91 (C17orf91), transcript variant 2, mRNA.	DKFZp686O06159; MGC14376; MGC149751
1476	ILMN_1699703	0.0383333	0.525597	1.05296	1.05296	VirInfCtrl up vs Control	0.979037	1.0021	1.0021	KD1 up vs Control	0.180376	0.89038	-1.12312	KD2 down vs Control	0.00470873	0.715404	-1.39781	VirInfKD1 down vs VirInfCtrl	0.223636	0.901277	-1.10954	VirInfKD2 down vs VirInfCtrl	4.95854	0.302802	0.0732801	1	ARCN1	NM_001655.3	ARCN1	11	Homo sapiens archain 1 (ARCN1), mRNA.	COPD
25064	ILMN_1763769	0.00256146	0.464398	0.959525	-1.04218	VirInfCtrl down vs Control	0.00845848	0.815757	-1.22586	KD1 down vs Control	0.313347	0.943461	-1.05993	KD2 down vs Control	0.000725979	0.715418	-1.39778	VirInfKD1 down vs VirInfCtrl	0.992924	0.999511	-1.00049	VirInfKD2 down vs VirInfCtrl	14.7506	0.429433	0.0349355	1	LOC644065	XM_931993.1	LOC644065	5	PREDICTED: Homo sapiens hypothetical LOC644065 (LOC644065), mRNA.
43137	ILMN_3244526	0.0447129	0.449778	1.06808	1.06808	VirInfCtrl up vs Control	0.178574	0.883285	-1.13214	KD1 down vs Control	0.412893	0.93083	-1.07431	KD2 down vs Control	0.00629573	0.715483	-1.39766	VirInfKD1 down vs VirInfCtrl	0.0181763	0.769323	-1.29984	VirInfKD2 down vs VirInfCtrl	4.62165	0.319357	0.0829204	1	TCTN3	NM_015631.4	TCTN3		Homo sapiens tectonic family member 3 (TCTN3), mRNA.
9701	ILMN_1713266	0.0486058	0.432831	1.08678	1.08678	VirInfCtrl up vs Control	0.0397159	0.771692	-1.29585	KD1 down vs Control	0.0486767	0.783307	-1.27664	KD2 down vs Control	0.0150235	0.716217	-1.39622	VirInfKD1 down vs VirInfCtrl	0.149763	0.849165	-1.17763	VirInfKD2 down vs VirInfCtrl	4.44586	0.453578	0.122427	1	FAM46C	NM_017709.2	FAM46C	1	Homo sapiens family with sequence similarity 46, member C (FAM46C), mRNA.	FLJ20202
5359	ILMN_1727284	0.139511	0.228694	1.13594	1.13594	VirInfCtrl up vs Control	0.659115	0.956845	-1.0451	KD1 down vs Control	0.939056	0.992447	-1.00761	KD2 down vs Control	0.0128656	0.717034	-1.39463	VirInfKD1 down vs VirInfCtrl	0.285321	0.894455	-1.118	VirInfKD2 down vs VirInfCtrl	2.5849	0.243319	0.112957	1	CD4	NM_000616.2	CD4	12	Homo sapiens CD4 molecule (CD4), mRNA.	CD4mut
11059	ILMN_2330787	0.0849022	0.821305	0.973578	-1.02714	VirInfCtrl down vs Control	0.278453	0.873536	-1.14477	KD1 down vs Control	0.0370486	0.738648	-1.35382	KD2 down vs Control	0.026658	0.718014	-1.39273	VirInfKD1 down vs VirInfCtrl	0.102168	0.803522	-1.24452	VirInfKD2 down vs VirInfCtrl	3.38486	0.453604	0.160812	1	FRMD6	NM_152330.3	FRMD6	14	Homo sapiens FERM domain containing 6 (FRMD6), transcript variant 2, mRNA.	EX1; c14_5320; MGC17921; C14orf31; Willin
26347	ILMN_1720353	0.20188	0.303007	1.13434	1.13434	VirInfCtrl up vs Control	0.66265	0.949974	-1.05266	KD1 down vs Control	0.621646	1.05992	1.05992	KD2 up vs Control	0.0254323	0.718404	-1.39197	VirInfKD1 down vs VirInfCtrl	0.434139	0.910489	-1.09831	VirInfKD2 down vs VirInfCtrl	2.06297	0.268838	0.156379	1	LOC646719	XM_943323.1	LOC646719		PREDICTED: Homo sapiens hypothetical LOC646719 (LOC646719), mRNA.
36411	ILMN_1719986	0.0896305	0.880281	1.01758	1.01758	VirInfCtrl up vs Control	0.109744	0.81221	-1.23121	KD1 down vs Control	0.693109	0.955115	-1.04699	KD2 down vs Control	0.0246258	0.718625	-1.39155	VirInfKD1 down vs VirInfCtrl	0.0484638	0.760464	-1.31499	VirInfKD2 down vs VirInfCtrl	3.29144	0.421013	0.153494	1	PIK3IP1	NM_052880.3	PIK3IP1	22	Homo sapiens phosphoinositide-3-kinase interacting protein 1 (PIK3IP1), mRNA.	HGFL; hHGFL(S); MGC17330
3204	ILMN_1686373	0.0831036	0.0332857	1.28055	1.28055	VirInfCtrl up vs Control	0.478982	1.07022	1.07022	KD1 up vs Control	0.31028	1.10476	1.10476	KD2 up vs Control	0.0104171	0.718729	-1.39135	VirInfKD1 down vs VirInfCtrl	0.412305	0.923853	-1.08242	VirInfKD2 down vs VirInfCtrl	3.42221	0.287957	0.100972	1	C15orf26	NM_173528.1	C15ORF26	15	Homo sapiens chromosome 15 open reading frame 26 (C15orf26), mRNA.	FLJ38615
34839	ILMN_1665806	0.102094	0.36734	1.13078	1.13078	VirInfCtrl up vs Control	0.39273	1.1231	1.1231	KD1 up vs Control	0.169567	1.21753	1.21753	KD2 up vs Control	0.0400072	0.719371	-1.3901	VirInfKD1 down vs VirInfCtrl	0.510719	1.09214	1.09214	VirInfKD2 up vs VirInfCtrl	3.07339	0.508562	0.198567	1	OR13C2	NM_001004481.1	OR13C2	9	Homo sapiens olfactory receptor, family 13, subfamily C, member 2 (OR13C2), mRNA.	OR37K
39684	ILMN_1753467	0.0232831	0.919226	1.01133	1.01133	VirInfCtrl up vs Control	0.0800571	0.799201	-1.25125	KD1 down vs Control	0.009467	0.67036	-1.49174	KD2 down vs Control	0.0218242	0.7207	-1.38754	VirInfKD1 down vs VirInfCtrl	0.00855549	0.664209	-1.50555	VirInfKD2 down vs VirInfCtrl	6.17324	0.729248	0.141757	1	SAMD4B	NM_018028.2	SAMD4B	19	Homo sapiens sterile alpha motif domain containing 4B (SAMD4B), mRNA.	FLJ10211; SMGB; MGC99832
18984	ILMN_1718063	0.224096	0.986224	1.00232	1.00232	VirInfCtrl up vs Control	0.501321	0.911921	-1.09659	KD1 down vs Control	0.572925	0.926043	-1.07986	KD2 down vs Control	0.0443851	0.721252	-1.38648	VirInfKD1 down vs VirInfCtrl	0.168387	0.817202	-1.22369	VirInfKD2 down vs VirInfCtrl	1.9253	0.332942	0.207516	1	LIPA	NM_000235.2	LIPA	10	Homo sapiens lipase A, lysosomal acid, cholesterol esterase (LIPA), transcript variant 2, mRNA.	CESD; LAL
11137	ILMN_2234016	0.0774798	0.0329105	1.26426	1.26426	VirInfCtrl up vs Control	0.285753	1.10472	1.10472	KD1 up vs Control	0.505853	1.06197	1.06197	KD2 up vs Control	0.00862954	0.721955	-1.38513	VirInfKD1 down vs VirInfCtrl	0.0238295	0.77454	-1.29109	VirInfKD2 down vs VirInfCtrl	3.54622	0.266625	0.0902229	1	FTHL7	NR_002202.2	FTHL7	13	Homo sapiens ferritin, heavy polypeptide-like 7 (FTHL7) on chromosome 13.
11260	ILMN_1796458	0.0779608	0.832052	0.977966	-1.02253	VirInfCtrl down vs Control	0.0484326	0.779973	-1.2821	KD1 down vs Control	0.287011	0.889126	-1.1247	KD2 down vs Control	0.0179701	0.722788	-1.38353	VirInfKD1 down vs VirInfCtrl	0.159593	0.850903	-1.17522	VirInfKD2 down vs VirInfCtrl	3.53515	0.372251	0.12636	1	GABARAPL2	NM_007285.6	GABARAPL2	16	Homo sapiens GABA(A) receptor-associated protein-like 2 (GABARAPL2), mRNA.	GEF2; GATE16; GATE-16; GEF-2; ATG8
43425	ILMN_1750678	0.0212026	0.357102	1.11297	1.11297	VirInfCtrl up vs Control	0.0146325	0.694845	-1.43917	KD1 down vs Control	0.230787	0.866668	-1.15384	KD2 down vs Control	0.0233652	0.723094	-1.38295	VirInfKD1 down vs VirInfCtrl	0.00447201	0.622305	-1.60693	VirInfKD2 down vs VirInfCtrl	6.42422	0.769998	0.14383	1	TIMD4	NM_138379.1	TIMD4	5	Homo sapiens T-cell immunoglobulin and mucin domain containing 4 (TIMD4), mRNA.	FLJ27515
46195	ILMN_1693227	0.0460586	0.542536	0.92821	-1.07734	VirInfCtrl down vs Control	0.343282	1.12608	1.12608	KD1 up vs Control	0.285987	0.873571	-1.14473	KD2 down vs Control	0.0317791	0.725075	-1.37917	VirInfKD1 down vs VirInfCtrl	0.67475	1.0522	1.0522	VirInfKD2 up vs VirInfCtrl	4.55866	0.632062	0.166381	1	ZC3H7A	NM_014153.2	ZC3H7A	16	Homo sapiens zinc finger CCCH-type containing 7A (ZC3H7A), mRNA.	HSPC055; ZC3HDC7; ZC3H7; FLJ20318; FLJ10027
2553	ILMN_1800412	0.058718	0.134605	1.19076	1.19076	VirInfCtrl up vs Control	0.0860887	0.812876	-1.2302	KD1 down vs Control	0.312727	0.894678	-1.11772	KD2 down vs Control	0.019043	0.725196	-1.37894	VirInfKD1 down vs VirInfCtrl	0.0120447	0.69856	-1.43152	VirInfKD2 down vs VirInfCtrl	4.06493	0.431522	0.127389	1	BMP1	NM_006129.2	BMP1	8	Homo sapiens bone morphogenetic protein 1 (BMP1), transcript variant BMP1-3, mRNA.	PCOLC; FLJ44432; TLD; PCP
4353	ILMN_1655961	0.0545381	0.413383	0.912096	-1.09638	VirInfCtrl down vs Control	0.0690646	0.793337	-1.2605	KD1 down vs Control	0.124968	0.829742	-1.20519	KD2 down vs Control	0.0221088	0.725527	-1.37831	VirInfKD1 down vs VirInfCtrl	0.0605795	0.785449	-1.27316	VirInfKD2 down vs VirInfCtrl	4.21101	0.480535	0.136937	1	C7orf54	NM_014411.2	C7ORF54	7	Homo sapiens chromosome 7 open reading frame 54 (C7orf54), mRNA.	NSG-X; NAG8; MGC138346
16783	ILMN_1732296	0.0687299	0.206631	1.13998	1.13998	VirInfCtrl up vs Control	0.158741	0.861648	-1.16057	KD1 down vs Control	0.0970344	0.83373	-1.19943	KD2 down vs Control	0.0133979	0.725709	-1.37796	VirInfKD1 down vs VirInfCtrl	0.148799	0.857907	-1.16563	VirInfKD2 down vs VirInfCtrl	3.76478	0.335573	0.106962	1	ID3	NM_002167.2	ID3	1	Homo sapiens inhibitor of DNA binding 3, dominant negative helix-loop-helix protein (ID3), mRNA.	HEIR-1
17858	ILMN_2226917	0.207841	0.813055	0.969547	-1.03141	VirInfCtrl down vs Control	0.547346	0.92332	-1.08305	KD1 down vs Control	0.341839	0.878834	-1.13787	KD2 down vs Control	0.0430952	0.726169	-1.37709	VirInfKD1 down vs VirInfCtrl	0.321287	0.873486	-1.14484	VirInfKD2 down vs VirInfCtrl	2.02419	0.32992	0.195586	1	KIAA0247	NM_014734.2	KIAA0247	14	Homo sapiens KIAA0247 (KIAA0247), mRNA.
17403	ILMN_2169439	0.168808	0.611277	1.05681	1.05681	VirInfCtrl up vs Control	0.704992	0.959879	-1.0418	KD1 down vs Control	0.917642	0.988944	-1.01118	KD2 down vs Control	0.0210334	0.726199	-1.37703	VirInfKD1 down vs VirInfCtrl	0.290548	0.887382	-1.12691	VirInfKD2 down vs VirInfCtrl	2.30862	0.255385	0.132747	1	ITGAV	NM_002210.2	ITGAV	2	Homo sapiens integrin, alpha V (vitronectin receptor, alpha polypeptide, antigen CD51) (ITGAV), mRNA.	CD51; DKFZp686A08142; VNRA; MSK8
9393	ILMN_1758672	0.166135	0.716871	1.0502	1.0502	VirInfCtrl up vs Control	0.698595	1.05374	1.05374	KD1 up vs Control	0.140558	0.803611	-1.24438	KD2 down vs Control	0.0478194	0.726562	-1.37635	VirInfKD1 down vs VirInfCtrl	0.273324	0.85615	-1.16802	VirInfKD2 down vs VirInfCtrl	2.33116	0.40255	0.207219	1	FAM107B	NM_031453.2	FAM107B	10	Homo sapiens family with sequence similarity 107, member B (FAM107B), mRNA.	FLJ45505; C10orf45; MGC11034; MGC90261
12534	ILMN_1746171	0.0635701	0.0630892	1.26131	1.26131	VirInfCtrl up vs Control	0.0480869	1.28717	1.28717	KD1 up vs Control	0.608096	1.0567	1.0567	KD2 up vs Control	0.0202861	0.726641	-1.37619	VirInfKD1 down vs VirInfCtrl	0.923256	0.989809	-1.0103	VirInfKD2 down vs VirInfCtrl	3.91167	0.42329	0.129854	1	H2AFY	NM_004893.2	H2AFY	5	Homo sapiens H2A histone family, member Y (H2AFY), transcript variant 1, mRNA.	H2A.y; H2A/y; H2AF12M; MACROH2A1.1; mH2A1; macroH2A1.2; H2AFJ
42211	ILMN_1741782	0.194347	0.100593	1.26691	1.26691	VirInfCtrl up vs Control	0.138735	1.23153	1.23153	KD1 up vs Control	0.363026	1.1276	1.1276	KD2 up vs Control	0.0397926	0.72672	-1.37605	VirInfKD1 down vs VirInfCtrl	0.12914	0.806877	-1.23935	VirInfKD2 down vs VirInfCtrl	2.11413	0.327566	0.18593	1	SS18	NM_005637.2	SS18	18	Homo sapiens synovial sarcoma translocation, chromosome 18 (SS18), transcript variant 2, mRNA.	SYT-SSX2; SYT; SYT-SSX1; MGC116875; SSXT
5884	ILMN_1679428	0.0108413	0.890833	1.01023	1.01023	VirInfCtrl up vs Control	0.035436	0.825254	-1.21175	KD1 down vs Control	0.00994729	0.768162	-1.30181	KD2 down vs Control	0.00416393	0.72703	-1.37546	VirInfKD1 down vs VirInfCtrl	0.00464946	0.732353	-1.36546	VirInfKD2 down vs VirInfCtrl	8.46787	0.444942	0.0630537	1	CHIC2	NM_012110.2	CHIC2	4	Homo sapiens cysteine-rich hydrophobic domain 2 (CHIC2), mRNA.	BTL; MGC21173
7719	ILMN_1785356	0.00117869	0.357532	0.953869	-1.04836	VirInfCtrl down vs Control	0.000950189	0.751854	-1.33005	KD1 down vs Control	0.00124203	0.762663	-1.3112	KD2 down vs Control	0.000534186	0.727718	-1.37416	VirInfKD1 down vs VirInfCtrl	0.00226085	0.785926	-1.27238	VirInfKD2 down vs VirInfCtrl	19.6038	0.458371	0.0280581	1	DENND5A	NM_015213.2	DENND5A	11	Homo sapiens DENN/MADD domain containing 5A (DENND5A), mRNA.	FLJ33829; FLJ22354; FLJ43455; KIAA1091
31010	ILMN_1714159	0.146966	0.589128	1.05865	1.05865	VirInfCtrl up vs Control	0.340039	0.901641	-1.10909	KD1 down vs Control	0.418271	0.916838	-1.0907	KD2 down vs Control	0.0190576	0.727737	-1.37412	VirInfKD1 down vs VirInfCtrl	0.0845233	0.813601	-1.2291	VirInfKD2 down vs VirInfCtrl	2.50788	0.260564	0.124678	1	LUZP1	NM_033631.2	LUZP1	1	Homo sapiens leucine zipper protein 1 (LUZP1), mRNA.	KIAA0601; LUZP; FLJ35697
37223	ILMN_1780940	0.144997	0.17282	1.17359	1.17359	VirInfCtrl up vs Control	0.231207	0.871254	-1.14777	KD1 down vs Control	0.487433	0.926327	-1.07953	KD2 down vs Control	0.0219292	0.72783	-1.37395	VirInfKD1 down vs VirInfCtrl	0.0578157	0.784941	-1.27398	VirInfKD2 down vs VirInfCtrl	2.52773	0.281607	0.133689	1	PPP2R5D	NM_180976.1	PPP2R5D	6	Homo sapiens protein phosphatase 2, regulatory subunit B', delta isoform (PPP2R5D), transcript variant 2, mRNA.	MGC8949; MGC2134; B56D
38920	ILMN_1763763	0.00162979	0.0627506	1.11284	1.11284	VirInfCtrl up vs Control	0.0279566	0.873587	-1.14471	KD1 down vs Control	0.663677	0.978798	-1.02166	KD2 down vs Control	0.000507199	0.728037	-1.37356	VirInfKD1 down vs VirInfCtrl	0.000242503	0.695347	-1.43813	VirInfKD2 down vs VirInfCtrl	17.4243	0.398542	0.0274472	1	RIPK3	NM_006871.2	RIPK3	14	Homo sapiens receptor-interacting serine-threonine kinase 3 (RIPK3), mRNA.	RIP3
34430	ILMN_2408400	0.0520677	0.648602	1.04329	1.04329	VirInfCtrl up vs Control	0.40491	0.923876	-1.0824	KD1 down vs Control	0.0544387	0.809955	-1.23464	KD2 down vs Control	0.011539	0.728242	-1.37317	VirInfKD1 down vs VirInfCtrl	0.716543	0.966908	-1.03423	VirInfKD2 down vs VirInfCtrl	4.3045	0.35004	0.0975835	1	NSUN5	NM_018044.2	NSUN5	7	Homo sapiens NOL1/NOP2/Sun domain family, member 5 (NSUN5), transcript variant 2, mRNA.	p120; FLJ10267; WBSCR20; p120 (NOL1); MGC986; WBSCR20A; (NOL1); NOL1R; NSUN5A
406	ILMN_1670193	0.102091	0.0233542	1.30623	1.30623	VirInfCtrl up vs Control	0.409226	1.08158	1.08158	KD1 up vs Control	0.724537	1.0332	1.0332	KD2 up vs Control	0.0115756	0.72836	-1.37295	VirInfKD1 down vs VirInfCtrl	0.042043	0.796374	-1.25569	VirInfKD2 down vs VirInfCtrl	3.07345	0.250042	0.0976268	1	ACY3	NM_080658.1	ACY3	11	Homo sapiens aspartoacylase (aminocyclase) 3 (ACY3), mRNA.	HCBP1; ACY-3; MGC9740
31974	ILMN_1658847	0.0809194	0.296763	1.10779	1.10779	VirInfCtrl up vs Control	0.855106	0.983065	-1.01723	KD1 down vs Control	0.104422	0.842561	-1.18686	KD2 down vs Control	0.0122879	0.728506	-1.37267	VirInfKD1 down vs VirInfCtrl	0.0610542	0.813731	-1.22891	VirInfKD2 down vs VirInfCtrl	3.46902	0.289817	0.100253	1	MGC61598	XM_939432.1	MGC61598		PREDICTED: Homo sapiens similar to ankyrin-repeat protein Nrarp (MGC61598), mRNA.
45015	ILMN_1692168	0.107333	0.641033	1.05025	1.05025	VirInfCtrl up vs Control	0.535592	1.06783	1.06783	KD1 up vs Control	0.393428	0.912255	-1.09619	KD2 down vs Control	0.0194998	0.729086	-1.37158	VirInfKD1 down vs VirInfCtrl	0.303789	0.893743	-1.11889	VirInfKD2 down vs VirInfCtrl	2.99192	0.310774	0.124645	1	UBE2Z	NM_023079.2	UBE2Z	17	Homo sapiens ubiquitin-conjugating enzyme E2Z (UBE2Z), mRNA.	HOYS7; FLJ13855; USE1
36040	ILMN_1667034	0.0447645	0.730113	1.02833	1.02833	VirInfCtrl up vs Control	0.562323	0.953725	-1.04852	KD1 down vs Control	0.966197	1.00342	1.00342	KD2 up vs Control	0.00646681	0.729293	-1.37119	VirInfKD1 down vs VirInfCtrl	0.581628	0.956004	-1.04602	VirInfKD2 down vs VirInfCtrl	4.61919	0.287097	0.0745838	1	PDPR	NM_017990.3	PDPR		PREDICTED: Homo sapiens pyruvate dehydrogenase phosphatase regulatory subunit (PDPR), mRNA.
42659	ILMN_1781060	0.180758	0.650076	1.05142	1.05142	VirInfCtrl up vs Control	0.236549	0.870964	-1.14815	KD1 down vs Control	0.398464	0.908928	-1.1002	KD2 down vs Control	0.0240157	0.729664	-1.37049	VirInfKD1 down vs VirInfCtrl	0.177555	0.85175	-1.17405	VirInfKD2 down vs VirInfCtrl	2.21321	0.254251	0.137855	1	SYN2	NM_133625.2	SYN2	3	Homo sapiens synapsin II (SYN2), transcript variant IIa, mRNA.	SYNIIa; SYNII; SYNIIb
40019	ILMN_1724959	0.103452	0.159653	1.14473	1.14473	VirInfCtrl up vs Control	0.790688	1.02365	1.02365	KD1 up vs Control	0.759511	0.973372	-1.02736	KD2 down vs Control	0.00964374	0.729895	-1.37006	VirInfKD1 down vs VirInfCtrl	0.0531555	0.816843	-1.22423	VirInfKD2 down vs VirInfCtrl	3.05175	0.22531	0.0885955	1	SEC31A	NM_014933.2	SEC31A	4	Homo sapiens SEC31 homolog A (S. cerevisiae) (SEC31A), transcript variant 1, mRNA.	KIAA0905; HSPC334; MGC90305; ABP125; SEC31L1; HSPC275; DKFZp686N07171; ABP130
20840	ILMN_3249578	0.249535	0.408127	1.10978	1.10978	VirInfCtrl up vs Control	0.259348	0.864231	-1.1571	KD1 down vs Control	0.544538	0.927539	-1.07812	KD2 down vs Control	0.0365425	0.730568	-1.3688	VirInfKD1 down vs VirInfCtrl	0.286256	0.871888	-1.14694	VirInfKD2 down vs VirInfCtrl	1.78756	0.255286	0.171375	1	LOC100132394	XM_001713809.1	LOC100132394	X	PREDICTED: Homo sapiens hypothetical protein LOC100132394 (LOC100132394), mRNA.
1496	ILMN_1789990	0.0144587	0.0262389	1.2392	1.2392	VirInfCtrl up vs Control	0.112868	0.873036	-1.14543	KD1 down vs Control	0.310206	0.922121	-1.08446	KD2 down vs Control	0.00516496	0.730772	-1.36842	VirInfKD1 down vs VirInfCtrl	0.00161374	0.672034	-1.48802	VirInfKD2 down vs VirInfCtrl	7.53502	0.419727	0.0668442	1	ARFGEF2	NM_006420.1	ARFGEF2	20	Homo sapiens ADP-ribosylation factor guanine nucleotide-exchange factor 2 (brefeldin A-inhibited) (ARFGEF2), mRNA.	FLJ23723; dJ1164I10.1; BIG2
21823	ILMN_1753139	0.13431	0.173664	1.19573	1.19573	VirInfCtrl up vs Control	0.278541	0.871131	-1.14793	KD1 down vs Control	0.347193	0.888606	-1.12536	KD2 down vs Control	0.0353187	0.731008	-1.36797	VirInfKD1 down vs VirInfCtrl	0.0225351	0.702478	-1.42353	VirInfKD2 down vs VirInfCtrl	2.64188	0.36877	0.167503	1	LOC124220	NM_145252.1	LOC124220	16	Homo sapiens similar to common salivary protein 1 (LOC124220), mRNA.	HRPE773; PRO1567
26846	ILMN_1777446	0.265052	0.123582	1.24337	1.24337	VirInfCtrl up vs Control	0.821	0.971651	-1.02918	KD1 down vs Control	0.933511	0.989473	-1.01064	KD2 down vs Control	0.0422699	0.73139	-1.36726	VirInfKD1 down vs VirInfCtrl	0.0515568	0.744569	-1.34306	VirInfKD2 down vs VirInfCtrl	1.712	0.263709	0.184843	1	LOC647987	XM_937044.1	LOC647987		PREDICTED: Homo sapiens similar to Ribosome biogenesis protein BMS1 homolog (LOC647987), mRNA.
4274	ILMN_3248941	0.200545	0.876031	0.980484	-1.0199	VirInfCtrl down vs Control	0.817655	0.971256	-1.02959	KD1 down vs Control	0.377837	0.891131	-1.12217	KD2 down vs Control	0.0415645	0.731394	-1.36725	VirInfKD1 down vs VirInfCtrl	0.60795	0.936593	-1.0677	VirInfKD2 down vs VirInfCtrl	2.07186	0.316046	0.183051	1	C6orf225	NM_001033564.1	C6ORF225	6	Homo sapiens chromosome 6 open reading frame 225 (C6orf225), mRNA.	DKFZp586F0922
45659	ILMN_1684051	0.193319	0.108285	1.23782	1.23782	VirInfCtrl up vs Control	0.701268	0.955483	-1.04659	KD1 down vs Control	0.417773	0.906264	-1.10343	KD2 down vs Control	0.0327026	0.731499	-1.36706	VirInfKD1 down vs VirInfCtrl	0.151108	0.830195	-1.20454	VirInfKD2 down vs VirInfCtrl	2.12131	0.282587	0.159856	1	WASF2	NM_006990.2	WASF2	1	Homo sapiens WAS protein family, member 2 (WASF2), mRNA.	SCAR2; WAVE2; dJ393P12.2
42929	ILMN_1780197	0.227951	0.612214	1.06085	1.06085	VirInfCtrl up vs Control	0.51115	0.925735	-1.08022	KD1 down vs Control	0.295545	0.881072	-1.13498	KD2 down vs Control	0.0300544	0.731631	-1.36681	VirInfKD1 down vs VirInfCtrl	0.222049	0.860242	-1.16246	VirInfKD2 down vs VirInfCtrl	1.90318	0.241892	0.152519	1	TBC1D24	XM_945420.1	TBC1D24	16	Homo sapiens TBC1 domain family, member 24 (TBC1D24), mRNA. XM_945422	KIAA1171; MGC102885
44585	ILMN_1749403	0.0114373	0.725563	1.03419	1.03419	VirInfCtrl up vs Control	0.00451628	0.668276	-1.49639	KD1 down vs Control	0.186155	0.872498	-1.14613	KD2 down vs Control	0.0142184	0.731882	-1.36634	VirInfKD1 down vs VirInfCtrl	0.00472648	0.670852	-1.49064	VirInfKD2 down vs VirInfCtrl	8.28771	0.72024	0.104286	1	TSPAN33	NM_178562.2	TSPAN33	7	Homo sapiens tetraspanin 33 (TSPAN33), mRNA.	MGC50844; PEN
10278	ILMN_1651776	0.227948	0.427301	1.09978	1.09978	VirInfCtrl up vs Control	0.424086	0.908637	-1.10055	KD1 down vs Control	0.262583	0.870995	-1.14811	KD2 down vs Control	0.0316118	0.73225	-1.36565	VirInfKD1 down vs VirInfCtrl	0.140271	0.827119	-1.20902	VirInfKD2 down vs VirInfCtrl	1.90319	0.247252	0.155897	1	FHOD1	NM_013241.1	FHOD1	16	Homo sapiens formin homology 2 domain containing 1 (FHOD1), mRNA.	FHOS
43727	ILMN_2131336	0.0866743	0.895853	1.01481	1.01481	VirInfCtrl up vs Control	0.822923	0.975136	-1.0255	KD1 down vs Control	0.0419355	0.757647	-1.31988	KD2 down vs Control	0.0280354	0.733279	-1.36374	VirInfKD1 down vs VirInfCtrl	0.268918	0.877059	-1.14017	VirInfKD2 down vs VirInfCtrl	3.34906	0.404241	0.144843	1	TMEM194	NM_015257.1	TMEM194	12	Homo sapiens transmembrane protein 194 (TMEM194), mRNA.	KIAA0286; DKFZp686N1768
18503	ILMN_2173797	0.0204783	0.0194224	1.21655	1.21655	VirInfCtrl up vs Control	0.182538	0.910912	-1.0978	KD1 down vs Control	0.658123	0.9716	-1.02923	KD2 down vs Control	0.00243374	0.733399	-1.36351	VirInfKD1 down vs VirInfCtrl	0.0443131	0.854677	-1.17003	VirInfKD2 down vs VirInfCtrl	6.51941	0.260116	0.0478785	1	KRTAP12-1	NM_181686.1	KRTAP12-1	21	Homo sapiens keratin associated protein 12-1 (KRTAP12-1), mRNA.	KAP12.1; KRTAP12.1
38914	ILMN_1655329	0.219095	0.946049	0.99171	-1.00836	VirInfCtrl down vs Control	0.607733	0.938114	-1.06597	KD1 down vs Control	0.309634	0.877274	-1.13989	KD2 down vs Control	0.0394222	0.733799	-1.36277	VirInfKD1 down vs VirInfCtrl	0.434315	0.905886	-1.10389	VirInfKD2 down vs VirInfCtrl	1.95472	0.283239	0.17388	1	RIOK2	NM_018343.1	RIOK2	5	Homo sapiens RIO kinase 2 (yeast) (RIOK2), mRNA.	FLJ11159
6894	ILMN_1723843	0.0243707	0.379646	1.07561	1.07561	VirInfCtrl up vs Control	0.0722125	0.845799	-1.18231	KD1 down vs Control	0.109767	0.8657	-1.15513	KD2 down vs Control	0.00695963	0.734156	-1.36211	VirInfKD1 down vs VirInfCtrl	0.00447	0.711908	-1.40468	VirInfKD2 down vs VirInfCtrl	6.0536	0.372319	0.0738045	1	CSNK2A2	NM_001896.2	CSNK2A2	16	Homo sapiens casein kinase 2, alpha prime polypeptide (CSNK2A2), mRNA.	CK2A2; CSNK2A1; FLJ43934
34602	ILMN_2358652	0.000983858	0.00425813	1.15486	1.15486	VirInfCtrl up vs Control	0.202414	0.954911	-1.04722	KD1 down vs Control	0.0240065	0.907798	-1.10157	KD2 down vs Control	7.37874e-05	0.734177	-1.36207	VirInfKD1 down vs VirInfCtrl	0.00275805	0.854325	-1.17052	VirInfKD2 down vs VirInfCtrl	20.9249	0.226399	0.0129835	1	NXF1	NM_006362.4	NXF1	11	Homo sapiens nuclear RNA export factor 1 (NXF1), transcript variant 1, mRNA.	MEX67; TAP; DKFZp667O0311
33047	ILMN_1751625	0.0377419	0.0424776	1.18203	1.18203	VirInfCtrl up vs Control	0.222291	1.09273	1.09273	KD1 up vs Control	0.90842	1.00785	1.00785	KD2 up vs Control	0.00319131	0.734366	-1.36172	VirInfKD1 down vs VirInfCtrl	0.0618504	0.861368	-1.16094	VirInfKD2 down vs VirInfCtrl	4.99352	0.22048	0.052984	1	MS4A3	NM_006138.4	MS4A3	11	Homo sapiens membrane-spanning 4-domains, subfamily A, member 3 (hematopoietic cell-specific) (MS4A3), transcript variant 1, mRNA.	CD20L; HTM4
10952	ILMN_1781867	0.186496	0.289877	1.13034	1.13034	VirInfCtrl up vs Control	0.782644	0.97	-1.03093	KD1 down vs Control	0.676367	0.954765	-1.04738	KD2 down vs Control	0.0264764	0.734389	-1.36168	VirInfKD1 down vs VirInfCtrl	0.0436725	0.764252	-1.30847	VirInfKD2 down vs VirInfCtrl	2.17024	0.25168	0.139163	1	FOXD4L1	NM_012184.3	FOXD4L1	2	Homo sapiens forkhead box D4-like 1 (FOXD4L1), mRNA.	bA395L14.1; FOXD5
34603	ILMN_1705783	0.162428	0.0706271	1.25411	1.25411	VirInfCtrl up vs Control	0.776322	0.9698	-1.03114	KD1 down vs Control	0.546958	0.936281	-1.06805	KD2 down vs Control	0.0244369	0.734833	-1.36085	VirInfKD1 down vs VirInfCtrl	0.0675597	0.794729	-1.25829	VirInfKD2 down vs VirInfCtrl	2.36321	0.261803	0.132939	1	NXF1	NM_006362.3	NXF1	11	Homo sapiens nuclear RNA export factor 1 (NXF1), transcript variant 2, mRNA.	MEX67; TAP; DKFZp667O0311
6634	ILMN_1678547	0.0185116	0.00298261	1.37126	1.37126	VirInfCtrl up vs Control	0.220563	1.09398	1.09398	KD1 up vs Control	0.0347208	1.19552	1.19552	KD2 up vs Control	0.00336156	0.734844	-1.36083	VirInfKD1 down vs VirInfCtrl	0.00693913	0.767775	-1.30247	VirInfKD2 down vs VirInfCtrl	6.80213	0.305514	0.0538974	1	CPNE9	NM_001033755.1	CPNE9	3	Homo sapiens copine family member IX (CPNE9), mRNA.	KIAA4217
5046	ILMN_1720233	0.125546	0.705933	1.04489	1.04489	VirInfCtrl up vs Control	0.904781	1.01394	1.01394	KD1 up vs Control	0.857044	0.979356	-1.02108	KD2 down vs Control	0.0321284	0.734876	-1.36077	VirInfKD1 down vs VirInfCtrl	0.0623745	0.776095	-1.2885	VirInfKD2 down vs VirInfCtrl	2.74471	0.351519	0.153686	1	CCDC49	NM_017748.3	CCDC49	17	Homo sapiens coiled-coil domain containing 49 (CCDC49), mRNA.	DKFZp779M0968; FLJ20291
33558	ILMN_2354140	0.212702	0.838741	1.02598	1.02598	VirInfCtrl up vs Control	0.963555	1.00576	1.00576	KD1 up vs Control	0.75863	1.03958	1.03958	KD2 up vs Control	0.0437011	0.735451	-1.35971	VirInfKD1 down vs VirInfCtrl	0.593387	0.934242	-1.07039	VirInfKD2 down vs VirInfCtrl	1.99361	0.302094	0.181838	1	NAT5	NM_181528.2	NAT5	20	Homo sapiens N-acetyltransferase 5 (GCN5-related, putative) (NAT5), transcript variant 3, mRNA.	dJ1002M8.1; NAT3
15748	ILMN_1838372	0.0221646	0.0119575	1.22474	1.22474	VirInfCtrl up vs Control	0.962047	1.00283	1.00283	KD1 up vs Control	0.896981	0.992334	-1.00773	KD2 down vs Control	0.00168436	0.735681	-1.35929	VirInfKD1 down vs VirInfCtrl	0.00892255	0.805112	-1.24206	VirInfKD2 down vs VirInfCtrl	6.30428	0.213016	0.0405469	1		Hs.565633	HS.565633		UI-H-FH1-bfe-o-03-0-UI.s1 NCI_CGAP_FH1 Homo sapiens cDNA clone UI-H-FH1-bfe-o-03-0-UI 3, mRNA sequence
30950	ILMN_1702698	0.00659741	0.00785957	1.23057	1.23057	VirInfCtrl up vs Control	0.166311	1.08709	1.08709	KD1 up vs Control	0.100059	0.902133	-1.10848	KD2 down vs Control	0.0011636	0.735752	-1.35915	VirInfKD1 down vs VirInfCtrl	0.00302476	0.775649	-1.28924	VirInfKD2 down vs VirInfCtrl	10.3013	0.301297	0.0350983	1	LSM11	NM_173491.1	LSM11	5	Homo sapiens LSM11, U7 small nuclear RNA associated (LSM11), mRNA.	FLJ38273
42444	ILMN_2152581	0.0767377	0.967071	0.996122	-1.00389	VirInfCtrl down vs Control	0.945029	1.00651	1.00651	KD1 up vs Control	0.394328	0.92051	-1.08635	KD2 down vs Control	0.0146427	0.736208	-1.35831	VirInfKD1 down vs VirInfCtrl	0.450105	0.929672	-1.07565	VirInfKD2 down vs VirInfCtrl	3.56347	0.302312	0.101804	1	STK38	NM_007271.2	STK38	6	Homo sapiens serine/threonine kinase 38 (STK38), mRNA.	NDR1; NDR
36308	ILMN_1669607	0.0778889	0.0382885	1.29934	1.29934	VirInfCtrl up vs Control	0.604466	1.05559	1.05559	KD1 up vs Control	0.897184	1.01343	1.01343	KD2 up vs Control	0.021446	0.736597	-1.35759	VirInfKD1 down vs VirInfCtrl	0.00741448	0.675372	-1.48067	VirInfKD2 down vs VirInfCtrl	3.5368	0.360779	0.122409	1	PHKG2	NM_000294.1	PHKG2	16	Homo sapiens phosphorylase kinase, gamma 2 (testis) (PHKG2), mRNA.
36966	ILMN_1660282	0.181326	0.527858	1.07261	1.07261	VirInfCtrl up vs Control	0.822334	0.975752	-1.02485	KD1 down vs Control	0.214357	0.864773	-1.15637	KD2 down vs Control	0.0265809	0.736603	-1.35758	VirInfKD1 down vs VirInfCtrl	0.158295	0.844861	-1.18363	VirInfKD2 down vs VirInfCtrl	2.20888	0.251709	0.136744	1	POPDC2	NM_022135.2	POPDC2	3	Homo sapiens popeye domain containing 2 (POPDC2), mRNA.	POP2
25357	ILMN_1661066	0.161676	0.409457	1.09038	1.09038	VirInfCtrl up vs Control	0.558333	0.941325	-1.06233	KD1 down vs Control	0.453692	0.924805	-1.08131	KD2 down vs Control	0.0202809	0.736647	-1.3575	VirInfKD1 down vs VirInfCtrl	0.581919	0.944805	-1.05842	VirInfKD2 down vs VirInfCtrl	2.36982	0.234918	0.118954	1	LOC644596	XM_927710.1	LOC644596	X	PREDICTED: Homo sapiens hypothetical protein LOC644596 (LOC644596), mRNA.
14060	ILMN_1907705	0.0868596	0.821493	0.976325	-1.02425	VirInfCtrl down vs Control	0.0480348	0.777455	-1.28625	KD1 down vs Control	0.0749765	0.803585	-1.24442	KD2 down vs Control	0.0241333	0.737465	-1.356	VirInfKD1 down vs VirInfCtrl	0.108446	0.825656	-1.21116	VirInfKD2 down vs VirInfCtrl	3.34538	0.359722	0.129034	1		Hs.352818	HS.352818	7	UI-E-EJ0-ahk-m-09-0-UI.r2 UI-E-EJ0 Homo sapiens cDNA clone UI-E-EJ0-ahk-m-09-0-UI 5, mRNA sequence
44839	ILMN_1703305	0.18788	0.189577	1.16732	1.16732	VirInfCtrl up vs Control	0.401476	0.909906	-1.09902	KD1 down vs Control	0.376288	0.904907	-1.10509	KD2 down vs Control	0.0269754	0.737582	-1.35578	VirInfKD1 down vs VirInfCtrl	0.182169	0.854044	-1.1709	VirInfKD2 down vs VirInfCtrl	2.16013	0.245923	0.136616	1	TWF2	NM_007284.3	TWF2	3	Homo sapiens twinfilin, actin-binding protein, homolog 2 (Drosophila) (TWF2), mRNA.	MSTP011; A6RP; PTK9L; A6r
45352	ILMN_1778487	0.0708496	0.0283338	1.23104	1.23104	VirInfCtrl up vs Control	0.750901	1.02434	1.02434	KD1 up vs Control	0.630044	1.03739	1.03739	KD2 up vs Control	0.0056557	0.737666	-1.35563	VirInfKD1 down vs VirInfCtrl	0.0460934	0.834097	-1.1989	VirInfKD2 down vs VirInfCtrl	3.70859	0.202089	0.0653904	1	USP41	XM_937988.1	USP41		PREDICTED: Homo sapiens ubiquitin specific peptidase 41 (USP41), mRNA.
34495	ILMN_1665291	0.0148813	0.0216446	1.18417	1.18417	VirInfCtrl up vs Control	0.552411	0.966065	-1.03513	KD1 down vs Control	0.28591	0.937755	-1.06638	KD2 down vs Control	0.0014598	0.737878	-1.35524	VirInfKD1 down vs VirInfCtrl	0.00333614	0.772799	-1.294	VirInfKD2 down vs VirInfCtrl	7.44647	0.233324	0.0376002	1	NUB1	NM_016118.3	NUB1	7	Homo sapiens negative regulator of ubiquitin-like proteins 1 (NUB1), mRNA.	NUB1L; NYREN18; BS4
8750	ILMN_1803846	0.0163023	0.209175	1.13607	1.13607	VirInfCtrl up vs Control	0.533028	1.0618	1.0618	KD1 up vs Control	0.0311826	0.775764	-1.28905	KD2 down vs Control	0.0154562	0.738115	-1.3548	VirInfKD1 down vs VirInfCtrl	0.00423004	0.666605	-1.50014	VirInfKD2 down vs VirInfCtrl	7.17162	0.613917	0.102724	1	EIF1	NM_005801.3	EIF1	17	Homo sapiens eukaryotic translation initiation factor 1 (EIF1), mRNA.	EIF1A; A121; SUI1; EIF-1; ISO1
11402	ILMN_1733847	0.0117001	0.0223535	1.1648	1.1648	VirInfCtrl up vs Control	0.574423	0.970796	-1.03008	KD1 down vs Control	0.3147	0.946704	-1.0563	KD2 down vs Control	0.000906501	0.738518	-1.35406	VirInfKD1 down vs VirInfCtrl	0.00398069	0.797642	-1.2537	VirInfKD2 down vs VirInfCtrl	8.21217	0.213019	0.0311272	1	GALR2	NM_003857.2	GALR2	17	Homo sapiens galanin receptor 2 (GALR2), mRNA.	MGC125983; MGC125984; GALNR2
2875	ILMN_1768077	0.0289011	0.552065	1.04279	1.04279	VirInfCtrl up vs Control	0.0941039	0.87616	-1.14134	KD1 down vs Control	0.0877789	0.873237	-1.14516	KD2 down vs Control	0.00397676	0.739797	-1.35172	VirInfKD1 down vs VirInfCtrl	0.0190689	0.809287	-1.23566	VirInfKD2 down vs VirInfCtrl	5.62227	0.25902	0.0552845	1	C10orf61	NM_001013840.1	C10ORF61	10	Homo sapiens chromosome 10 open reading frame 61 (C10orf61), transcript variant 1, mRNA.	DKFZp564D116; TECT3
33524	ILMN_1713285	0.0212199	0.142914	1.10063	1.10063	VirInfCtrl up vs Control	0.128862	0.904704	-1.10533	KD1 down vs Control	0.316889	0.939781	-1.06408	KD2 down vs Control	0.00184017	0.73992	-1.3515	VirInfKD1 down vs VirInfCtrl	0.106809	0.897757	-1.11389	VirInfKD2 down vs VirInfCtrl	6.422	0.216348	0.0404263	1	NAPA	NM_003827.2	NAPA	19	Homo sapiens N-ethylmaleimide-sensitive factor attachment protein, alpha (NAPA), mRNA.	SNAPA
34817	ILMN_1728121	0.210009	0.11552	1.22241	1.22241	VirInfCtrl up vs Control	0.378977	1.10926	1.10926	KD1 up vs Control	0.678495	0.953569	-1.04869	KD2 down vs Control	0.0329178	0.739917	-1.3515	VirInfKD1 down vs VirInfCtrl	0.284307	0.879534	-1.13697	VirInfKD2 down vs VirInfCtrl	2.01044	0.249467	0.148903	1	OR10R2	NM_001004472.1	OR10R2	1	Homo sapiens olfactory receptor, family 10, subfamily R, member 2 (OR10R2), mRNA.	OR1-8; OR10R2Q
34691	ILMN_1747159	0.128134	0.597823	1.05283	1.05283	VirInfCtrl up vs Control	0.920059	0.990369	-1.00972	KD1 down vs Control	0.252521	0.889542	-1.12417	KD2 down vs Control	0.017348	0.740051	-1.35126	VirInfKD1 down vs VirInfCtrl	0.343967	0.909389	-1.09964	VirInfKD2 down vs VirInfCtrl	2.71339	0.241464	0.106788	1	OGDH	NM_001003941.1	OGDH	7	Homo sapiens oxoglutarate (alpha-ketoglutarate) dehydrogenase (lipoamide) (OGDH), nuclear gene encoding mitochondrial protein, transcript variant 2, mRNA.	AKGDH; OGDC; E1k
38321	ILMN_2135258	0.0904054	0.733561	1.03983	1.03983	VirInfCtrl up vs Control	0.106018	0.812072	-1.23142	KD1 down vs Control	0.744524	1.03808	1.03808	KD2 up vs Control	0.0333622	0.74011	-1.35115	VirInfKD1 down vs VirInfCtrl	0.0632484	0.779504	-1.28287	VirInfKD2 down vs VirInfCtrl	3.27675	0.408891	0.149743	1	RAPGEF3	NM_006105.3	RAPGEF3	12	Homo sapiens Rap guanine nucleotide exchange factor (GEF) 3 (RAPGEF3), mRNA.	MGC21410; EPAC; EPAC1; bcm910; CAMP-GEFI
7842	ILMN_1795218	0.275593	0.207107	1.18829	1.18829	VirInfCtrl up vs Control	0.428993	1.109	1.109	KD1 up vs Control	0.556793	0.926912	-1.07885	KD2 down vs Control	0.0489258	0.740445	-1.35054	VirInfKD1 down vs VirInfCtrl	0.193396	0.836368	-1.19565	VirInfKD2 down vs VirInfCtrl	1.66377	0.257759	0.185909	1	DHX30	NM_014966.2	DHX30	3	Homo sapiens DEAH (Asp-Glu-Ala-His) box polypeptide 30 (DHX30), transcript variant 1, mRNA.	KIAA0890; FLJ11214; Ret-CoR; DDX30
17382	ILMN_1810055	0.0575019	0.06053	1.19648	1.19648	VirInfCtrl up vs Control	0.956338	1.00445	1.00445	KD1 up vs Control	0.155693	0.881427	-1.13452	KD2 down vs Control	0.00833772	0.740557	-1.35033	VirInfKD1 down vs VirInfCtrl	0.0396915	0.815806	-1.22578	VirInfKD2 down vs VirInfCtrl	4.10597	0.258376	0.0755122	1	ITFG3	NM_032039.1	ITFG3	16	Homo sapiens integrin alpha FG-GAP repeat containing 3 (ITFG3), mRNA.	FLJ32603; DKFZP761D0211; gene +108; C16orf9; gs19
38948	ILMN_2074860	0.0485958	0.0214627	1.36415	1.36415	VirInfCtrl up vs Control	0.244077	0.878185	-1.13871	KD1 down vs Control	0.549259	1.06589	1.06589	KD2 up vs Control	0.0245301	0.740757	-1.34997	VirInfKD1 down vs VirInfCtrl	0.0120312	0.69952	-1.42955	VirInfKD2 down vs VirInfCtrl	4.44629	0.468155	0.126349	1	RN7SK	NR_001445.1	RN7SK	6	Homo sapiens RNA, 7SK small nuclear (RN7SK), non-coding RNA.	7SK
34326	ILMN_1667906	0.115478	0.318734	0.879999	-1.13636	VirInfCtrl down vs Control	0.175704	0.834853	-1.19782	KD1 down vs Control	0.102509	0.797394	-1.25409	KD2 down vs Control	0.0437006	0.741228	-1.34911	VirInfKD1 down vs VirInfCtrl	0.384525	0.895578	-1.1166	VirInfKD2 down vs VirInfCtrl	2.87507	0.413757	0.172694	1	NR2E3	NM_014249.2	NR2E3	15	Homo sapiens nuclear receptor subfamily 2, group E, member 3 (NR2E3), transcript variant 2, mRNA.	rd7; ESCS; PNR; RNR; MGC49976
31193	ILMN_1789567	0.232737	0.776266	1.03571	1.03571	VirInfCtrl up vs Control	0.556851	0.92922	-1.07617	KD1 down vs Control	0.192078	0.840757	-1.1894	KD2 down vs Control	0.0443049	0.741295	-1.34899	VirInfKD1 down vs VirInfCtrl	0.139951	0.818152	-1.22227	VirInfKD2 down vs VirInfCtrl	1.87638	0.272041	0.173978	1	MAGED2	NM_014599.4	MAGED2	X	Homo sapiens melanoma antigen family D, 2 (MAGED2), transcript variant 1, mRNA.	MAGE-D2; MGC8386; MAGED; JCL-1; BCG1; 11B6; HCA10
42281	ILMN_1683313	0.0359508	0.836639	0.980896	-1.01948	VirInfCtrl down vs Control	0.530972	1.06134	1.06134	KD1 up vs Control	0.139125	0.858387	-1.16498	KD2 down vs Control	0.0156184	0.741451	-1.34871	VirInfKD1 down vs VirInfCtrl	0.0896164	0.834315	-1.19859	VirInfKD2 down vs VirInfCtrl	5.10402	0.426183	0.100199	1	ST3GAL1	NM_173344.1	ST3GAL1	8	Homo sapiens ST3 beta-galactoside alpha-2,3-sialyltransferase 1 (ST3GAL1), transcript variant 1, mRNA.	Gal-NAc6S; ST3O; ST3GalA; SIATFL; ST3GalA.1; 1; ST3GalIA; SIAT4A; MGC9183
40846	ILMN_2292686	0.17316	0.23449	1.14836	1.14836	VirInfCtrl up vs Control	0.527343	1.07274	1.07274	KD1 up vs Control	0.566801	1.06548	1.06548	KD2 up vs Control	0.0289482	0.741577	-1.34848	VirInfKD1 down vs VirInfCtrl	0.0702224	0.794404	-1.25881	VirInfKD2 down vs VirInfCtrl	2.27289	0.259189	0.136842	1	SLC26A6	NM_001040454.1	SLC26A6	3	Homo sapiens solute carrier family 26, member 6 (SLC26A6), transcript variant 4, mRNA.	DKFZp586E1422
8986	ILMN_1760509	0.0732254	0.770594	0.970269	-1.03064	VirInfCtrl down vs Control	0.400251	0.914348	-1.09368	KD1 down vs Control	0.747019	0.967136	-1.03398	KD2 down vs Control	0.0235185	0.742041	-1.34763	VirInfKD1 down vs VirInfCtrl	0.0760556	0.809139	-1.23588	VirInfKD2 down vs VirInfCtrl	3.64819	0.37153	0.122208	1	EOMES	NM_005442.2	EOMES	3	Homo sapiens eomesodermin homolog (Xenopus laevis) (EOMES), mRNA.	TBR2
12167	ILMN_1804539	0.147295	0.821287	1.0282	1.0282	VirInfCtrl up vs Control	0.692842	1.05007	1.05007	KD1 up vs Control	0.378002	0.893924	-1.11866	KD2 down vs Control	0.0445886	0.742092	-1.34754	VirInfKD1 down vs VirInfCtrl	0.0978386	0.793884	-1.25963	VirInfKD2 down vs VirInfCtrl	2.5046	0.36187	0.173378	1	GPR89B	NM_016334.2	GPR89B	1	Homo sapiens G protein-coupled receptor 89B (GPR89B), mRNA.	SH120; GPR89
22092	ILMN_1656868	0.257211	0.974924	0.996097	-1.00392	VirInfCtrl down vs Control	0.657459	0.945866	-1.05723	KD1 down vs Control	0.602757	0.936563	-1.06773	KD2 down vs Control	0.0469221	0.742563	-1.34669	VirInfKD1 down vs VirInfCtrl	0.423529	0.902597	-1.10791	VirInfKD2 down vs VirInfCtrl	1.74946	0.259368	0.177907	1	LOC23117	XM_933731.1	LOC23117	16	PREDICTED: Homo sapiens KIAA0220-like protein, transcript variant 16 (LOC23117), mRNA.
35412	ILMN_2342835	0.30481	0.279795	1.1382	1.1382	VirInfCtrl up vs Control	0.972908	0.996149	-1.00387	KD1 down vs Control	0.734915	0.962076	-1.03942	KD2 down vs Control	0.0345772	0.743347	-1.34527	VirInfKD1 down vs VirInfCtrl	0.337699	0.89268	-1.12022	VirInfKD2 down vs VirInfCtrl	1.54134	0.19052	0.148329	1	P2RY14	NM_014879.3	P2RY14	3	Homo sapiens purinergic receptor P2Y, G-protein coupled, 14 (P2RY14), transcript variant 2, mRNA.	P2Y14; GPR105; KIAA0001
16632	ILMN_3235964	0.0332042	0.88803	0.987975	-1.01217	VirInfCtrl down vs Control	0.0452887	0.812578	-1.23065	KD1 down vs Control	0.121029	0.861828	-1.16032	KD2 down vs Control	0.011431	0.743708	-1.34461	VirInfKD1 down vs VirInfCtrl	0.0141624	0.75459	-1.32522	VirInfKD2 down vs VirInfCtrl	5.28846	0.373316	0.0847087	1	HSPA7	NR_024151.1	HSPA7	1	Homo sapiens heat shock 70kDa protein 7 (HSP70B) (HSPA7), non-coding RNA.
44355	ILMN_1796063	0.178478	0.0643379	1.24179	1.24179	VirInfCtrl up vs Control	0.811509	0.976428	-1.02414	KD1 down vs Control	0.608383	1.05309	1.05309	KD2 up vs Control	0.0214059	0.744005	-1.34408	VirInfKD1 down vs VirInfCtrl	0.126242	0.843746	-1.18519	VirInfKD2 down vs VirInfCtrl	2.23077	0.2127	0.114418	1	TRIM44	NM_017583.3	TRIM44	11	Homo sapiens tripartite motif-containing 44 (TRIM44), mRNA.	MGC3490; MC7; HSA249128; DIPB
3941	ILMN_2386016	0.0604278	0.153385	1.1997	1.1997	VirInfCtrl up vs Control	0.106866	1.23515	1.23515	KD1 up vs Control	0.967236	1.00478	1.00478	KD2 up vs Control	0.0379546	0.744196	-1.34373	VirInfKD1 down vs VirInfCtrl	0.0159685	0.690633	-1.44795	VirInfKD2 down vs VirInfCtrl	4.00907	0.518039	0.15506	1	C2orf28	NM_080592.2	C2ORF28	2	Homo sapiens chromosome 2 open reading frame 28 (C2orf28), transcript variant 2, mRNA.	HSPC013; APR--3; APR3; APR-3; PRO240; p18
44828	ILMN_1720965	0.0623248	0.752309	1.02643	1.02643	VirInfCtrl up vs Control	0.958618	1.00428	1.00428	KD1 up vs Control	0.467596	0.940629	-1.06312	KD2 down vs Control	0.00977782	0.745145	-1.34202	VirInfKD1 down vs VirInfCtrl	0.112377	0.863504	-1.15807	VirInfKD2 down vs VirInfCtrl	3.9495	0.256147	0.0778268	1	TULP4	NM_020245.3	TULP4	6	Homo sapiens tubby like protein 4 (TULP4), transcript variant 2, mRNA.	RP3-442A17.1; KIAA1397; TUSP
36957	ILMN_1662944	0.109553	0.164296	1.17384	1.17384	VirInfCtrl up vs Control	0.681583	0.957332	-1.04457	KD1 down vs Control	0.9543	1.00606	1.00606	KD2 up vs Control	0.0271858	0.745364	-1.34163	VirInfKD1 down vs VirInfCtrl	0.789788	1.02861	1.02861	VirInfKD2 up vs VirInfCtrl	2.95894	0.315324	0.12788	1	PON1	NM_000446.3	PON1	7	Homo sapiens paraoxonase 1 (PON1), mRNA.	ESA; PON
19057	ILMN_3243593	0.241378	0.0667209	1.29241	1.29241	VirInfCtrl up vs Control	0.284259	1.1444	1.1444	KD1 up vs Control	0.968893	1.00467	1.00467	KD2 up vs Control	0.0430322	0.74569	-1.34104	VirInfKD1 down vs VirInfCtrl	0.114135	0.808976	-1.23613	VirInfKD2 down vs VirInfCtrl	1.82971	0.25061	0.164361	1	LOC100008588	NR_003286.1	LOC100008588		Homo sapiens 18S ribosomal RNA (LOC100008588), non-coding RNA.
7269	ILMN_1744123	0.0605345	0.211121	1.10371	1.10371	VirInfCtrl up vs Control	0.551661	0.95653	-1.04545	KD1 down vs Control	0.173642	0.896894	-1.11496	KD2 down vs Control	0.0059384	0.745773	-1.34089	VirInfKD1 down vs VirInfCtrl	0.0445596	0.836524	-1.19542	VirInfKD2 down vs VirInfCtrl	4.00566	0.207178	0.0620656	1	CYP26A1	NM_057157.1	CYP26A1	10	Homo sapiens cytochrome P450, family 26, subfamily A, polypeptide 1 (CYP26A1), transcript variant 2, mRNA.	CP26; P450RAI1; CYP26; P450RAI
34230	ILMN_1684210	0.0331752	0.944564	0.993736	-1.0063	VirInfCtrl down vs Control	0.0115633	0.732868	-1.3645	KD1 down vs Control	0.464408	0.934535	-1.07005	KD2 down vs Control	0.0149187	0.746267	-1.34	VirInfKD1 down vs VirInfCtrl	0.079628	0.833033	-1.20043	VirInfKD2 down vs VirInfCtrl	5.29052	0.413617	0.0938169	1	NPAL3	NM_020448.2	NPAL3	1	Homo sapiens NIPA-like domain containing 3 (NPAL3), mRNA.	RP3-462O23.3; DKFZp686E22155; DJ462O23.2
8638	ILMN_1343291	0.0605662	0.194369	1.11268	1.11268	VirInfCtrl up vs Control	0.536174	0.953188	-1.04911	KD1 down vs Control	0.13989	0.88311	-1.13236	KD2 down vs Control	0.00710354	0.746404	-1.33976	VirInfKD1 down vs VirInfCtrl	0.0276455	0.809515	-1.23531	VirInfKD2 down vs VirInfCtrl	4.00464	0.222622	0.0667091	1	EEF1A1	NM_001402.4	EEF1A1	6	Homo sapiens eukaryotic translation elongation factor 1 alpha 1 (EEF1A1), mRNA.	EEF1A; FLJ25721; CCS-3; PTI1; CCS3; MGC102687; MGC16224; EF-Tu; eEF1A-1; EEF-1; MGC131894; HNGC:16303; GRAF-1EF; LENG7; EF1A
14151	ILMN_1848843	0.0759301	0.579607	0.943185	-1.06024	VirInfCtrl down vs Control	0.913322	0.988722	-1.01141	KD1 down vs Control	0.757725	0.968251	-1.03279	KD2 down vs Control	0.0265922	0.746865	-1.33893	VirInfKD1 down vs VirInfCtrl	0.787773	1.02853	1.02853	VirInfKD2 up vs VirInfCtrl	3.58249	0.372206	0.124675	1		Hs.386275	HS.386275	18	cl02h05.z1 Hembase; Erythroid Precursor Cells (LCB:cl library) Homo sapiens cDNA clone cl02h05 5, mRNA sequence
42589	ILMN_1803745	0.0571666	0.518218	1.07547	1.07547	VirInfCtrl up vs Control	0.235453	0.869529	-1.15005	KD1 down vs Control	0.498623	0.926498	-1.07933	KD2 down vs Control	0.0333197	0.747114	-1.33848	VirInfKD1 down vs VirInfCtrl	0.00735527	0.656312	-1.52367	VirInfKD2 down vs VirInfCtrl	4.1175	0.481812	0.140419	1	SUOX	NM_001032386.1	SUOX	12	Homo sapiens sulfite oxidase (SUOX), nuclear gene encoding mitochondrial protein, transcript variant 1, mRNA.
36655	ILMN_1702899	0.00896794	0.7521	1.01805	1.01805	VirInfCtrl up vs Control	0.0445174	0.871998	-1.14679	KD1 down vs Control	0.0268148	0.854167	-1.17073	KD2 down vs Control	0.00171136	0.747946	-1.337	VirInfKD1 down vs VirInfCtrl	0.00524233	0.793647	-1.26001	VirInfKD2 down vs VirInfCtrl	9.13279	0.27797	0.0365237	1	PLEKHA7	NM_175058.3	PLEKHA7	11	Homo sapiens pleckstrin homology domain containing, family A member 7 (PLEKHA7), mRNA.	DKFZp686M22243
30566	ILMN_1882519	0.0696251	0.080423	1.23885	1.23885	VirInfCtrl up vs Control	0.190806	0.860411	-1.16224	KD1 down vs Control	0.280527	0.88611	-1.12853	KD2 down vs Control	0.0293257	0.748094	-1.33673	VirInfKD1 down vs VirInfCtrl	0.0123151	0.697462	-1.43377	VirInfKD2 down vs VirInfCtrl	3.74078	0.404772	0.129846	1	LOC731658	Hs.576925	LOC731658		PREDICTED: Homo sapiens hypothetical protein LOC731658 (LOC731658), mRNA.
42658	ILMN_1757081	0.239653	0.591244	1.06309	1.06309	VirInfCtrl up vs Control	0.785124	0.969704	-1.03124	KD1 down vs Control	0.457741	0.917955	-1.08938	KD2 down vs Control	0.0360598	0.748102	-1.33672	VirInfKD1 down vs VirInfCtrl	0.117669	0.821197	-1.21773	VirInfKD2 down vs VirInfCtrl	1.83885	0.222767	0.145373	1	SYN2	NM_003178.3	SYN2	3	Homo sapiens synapsin II (SYN2), transcript variant IIb, mRNA.	SYNIIa; SYNII; SYNIIb
31159	ILMN_2372681	0.271683	0.122817	1.21489	1.21489	VirInfCtrl up vs Control	0.980932	0.997302	-1.00271	KD1 down vs Control	0.940634	1.00846	1.00846	KD2 up vs Control	0.0370799	0.748688	-1.33567	VirInfKD1 down vs VirInfCtrl	0.0616301	0.779781	-1.28241	VirInfKD2 down vs VirInfCtrl	1.68138	0.205784	0.146868	1	MAGEA6	NM_175868.1	MAGEA6	X	Homo sapiens melanoma antigen family A, 6 (MAGEA6), transcript variant 2, mRNA.	MAGE3B; MAGE-3b; MGC52297; MAGE6
30205	ILMN_3229594	0.128227	0.068695	1.21371	1.21371	VirInfCtrl up vs Control	0.550758	0.946239	-1.05682	KD1 down vs Control	0.673859	0.96207	-1.03943	KD2 down vs Control	0.0162298	0.748747	-1.33557	VirInfKD1 down vs VirInfCtrl	0.0450623	0.801958	-1.24695	VirInfKD2 down vs VirInfCtrl	2.71228	0.215866	0.0955062	1	LOC729926	XR_038426.1	LOC729926		PREDICTED: Homo sapiens misc_RNA (LOC729926), miscRNA.
11069	ILMN_2356273	0.0555124	0.102145	1.16663	1.16663	VirInfCtrl up vs Control	0.866784	1.01409	1.01409	KD1 up vs Control	0.182484	1.12805	1.12805	KD2 up vs Control	0.0111412	0.748917	-1.33526	VirInfKD1 down vs VirInfCtrl	0.0184312	0.773838	-1.29226	VirInfKD2 down vs VirInfCtrl	4.17567	0.277713	0.079809	1	FRMPD2	NM_001018071.2	FRMPD2	10	Homo sapiens FERM and PDZ domain containing 2 (FRMPD2), transcript variant 3, mRNA.	PDZD5C; MGC90186; MGC35285; MGC87776; PDZK5C; MGC87777
6881	ILMN_1708858	0.0223334	0.544649	1.06202	1.06202	VirInfCtrl up vs Control	0.0299337	1.30386	1.30386	KD1 up vs Control	0.772537	1.02875	1.02875	KD2 up vs Control	0.021623	0.749129	-1.33488	VirInfKD1 down vs VirInfCtrl	0.351235	1.09936	1.09936	VirInfKD2 up vs VirInfCtrl	6.28395	0.574606	0.109728	1	CSNK1E	NM_152221.2	CSNK1E	22	Homo sapiens casein kinase 1, epsilon (CSNK1E), transcript variant 1, mRNA.	HCKIE; MGC10398
9560	ILMN_1677122	0.0728375	0.039869	1.27413	1.27413	VirInfCtrl up vs Control	0.141185	1.16996	1.16996	KD1 up vs Control	0.63514	0.954764	-1.04738	KD2 down vs Control	0.0209534	0.749917	-1.33348	VirInfKD1 down vs VirInfCtrl	0.0204507	0.748594	-1.33584	VirInfKD2 down vs VirInfCtrl	3.65787	0.326801	0.10721	1	FAM168B	NM_001009993.1	FAM168B	2	Homo sapiens family with sequence similarity 168, member B (FAM168B), mRNA.	MGC87527
46246	ILMN_1668270	0.00756005	0.351779	1.05474	1.05474	VirInfCtrl up vs Control	0.0117868	0.828206	-1.20743	KD1 down vs Control	0.0198369	0.846809	-1.1809	KD2 down vs Control	0.00159635	0.750171	-1.33303	VirInfKD1 down vs VirInfCtrl	0.004339	0.790684	-1.26473	VirInfKD2 down vs VirInfCtrl	9.76814	0.283421	0.0348178	1	ZDHHC18	NM_032283.1	ZDHHC18	1	Homo sapiens zinc finger, DHHC-type containing 18 (ZDHHC18), mRNA.	DKFZp667O2416
22034	ILMN_2177090	0.109942	0.701092	1.04389	1.04389	VirInfCtrl up vs Control	0.309485	1.12569	1.12569	KD1 up vs Control	0.262616	0.876479	-1.14093	KD2 down vs Control	0.0360286	0.750534	-1.33238	VirInfKD1 down vs VirInfCtrl	0.350326	0.897623	-1.11405	VirInfKD2 down vs VirInfCtrl	2.95326	0.349644	0.142071	1	LOC200030	NM_183372.3	LOC200030	1	Homo sapiens neuroblastoma breakpoint family, member 11-like (LOC200030), mRNA.	NBG
37554	ILMN_1795944	0.102729	0.31259	1.11177	1.11177	VirInfCtrl up vs Control	0.901284	1.01251	1.01251	KD1 up vs Control	0.660335	0.95656	-1.04541	KD2 down vs Control	0.0245438	0.75072	-1.33206	VirInfKD1 down vs VirInfCtrl	0.603241	1.05412	1.05412	VirInfKD2 up vs VirInfCtrl	3.06322	0.294537	0.115383	1	PRR13	NM_001005354.1	PRR13	12	Homo sapiens proline rich 13 (PRR13), transcript variant 3, mRNA.	FLJ23818; DKFZp564J157; TXR1
45442	ILMN_1692698	0.0519647	0.37269	0.905452	-1.10442	VirInfCtrl down vs Control	0.233652	0.872357	-1.14632	KD1 down vs Control	0.0316784	0.750158	-1.33305	KD2 down vs Control	0.0322441	0.751196	-1.33121	VirInfKD1 down vs VirInfCtrl	0.0608829	0.78863	-1.26802	VirInfKD2 down vs VirInfCtrl	4.30852	0.47685	0.132811	1	VASH2	NM_024749.2	VASH2	1	Homo sapiens vasohibin 2 (VASH2), mRNA.	RP11-275G3.1; FLJ12505
9933	ILMN_1750160	0.0505008	0.0305395	1.22303	1.22303	VirInfCtrl up vs Control	0.0655183	1.1745	1.1745	KD1 up vs Control	0.243278	1.09694	1.09694	KD2 up vs Control	0.00715231	0.751446	-1.33077	VirInfKD1 down vs VirInfCtrl	0.0610001	0.848263	-1.17888	VirInfKD2 down vs VirInfCtrl	4.36689	0.232409	0.0638648	1	FASTKD3	NM_024091.2	FASTKD3	5	Homo sapiens FAST kinase domains 3 (FASTKD3), mRNA.	FLJ23274; MGC5297; MGC142123
40629	ILMN_2063532	0.0780468	0.900288	1.01032	1.01032	VirInfCtrl up vs Control	0.146676	0.877267	-1.1399	KD1 down vs Control	0.207816	0.895024	-1.11729	KD2 down vs Control	0.0109238	0.751651	-1.3304	VirInfKD1 down vs VirInfCtrl	0.127937	0.870472	-1.1488	VirInfKD2 down vs VirInfCtrl	3.53319	0.227027	0.0771066	1	SLC10A4	NM_152679.2	SLC10A4	4	Homo sapiens solute carrier family 10 (sodium/bile acid cotransporter family), member 4 (SLC10A4), mRNA.	MGC29802; P4
10845	ILMN_1773553	0.0158933	0.199876	1.13606	1.13606	VirInfCtrl up vs Control	0.00555859	0.688095	-1.45329	KD1 down vs Control	0.575327	0.948896	-1.05386	KD2 down vs Control	0.0182276	0.752116	-1.32958	VirInfKD1 down vs VirInfCtrl	0.0377404	0.790388	-1.2652	VirInfKD2 down vs VirInfCtrl	7.24737	0.59174	0.0979788	1	FLJ46906	XM_928441.1	FLJ46906	6	PREDICTED: Homo sapiens hypothetical gene supported by AK128874; BC071813 (FLJ46906), mRNA.
45387	ILMN_1688725	0.132934	0.225944	1.13541	1.13541	VirInfCtrl up vs Control	0.225715	1.13549	1.13549	KD1 up vs Control	0.742538	0.968136	-1.03291	KD2 down vs Control	0.023285	0.75232	-1.32922	VirInfKD1 down vs VirInfCtrl	0.146745	0.854864	-1.16978	VirInfKD2 down vs VirInfCtrl	2.65743	0.244989	0.110628	1	UTP14A	NM_006649.2	UTP14A	X	Homo sapiens UTP14, U3 small nucleolar ribonucleoprotein, homolog A (yeast) (UTP14A), mRNA.	NY-CO-16; KIAA0266; dJ537K23.3; SDCCAG16
504	ILMN_1763000	0.00118853	0.852351	1.0081	1.0081	VirInfCtrl up vs Control	0.00181148	0.80222	-1.24654	KD1 down vs Control	0.231076	0.946207	-1.05685	KD2 down vs Control	0.000473752	0.752372	-1.32913	VirInfKD1 down vs VirInfCtrl	0.000904555	0.777211	-1.28665	VirInfKD2 down vs VirInfCtrl	19.5449	0.350258	0.0215049	1	ADAP2	NM_018404.1	ADAP2	17	Homo sapiens ArfGAP with dual PH domains 2 (ADAP2), mRNA.	cent-b; HSA272195
3023	ILMN_1772527	0.0612758	0.034696	1.21441	1.21441	VirInfCtrl up vs Control	0.737776	0.975252	-1.02538	KD1 down vs Control	0.543154	0.955003	-1.04712	KD2 down vs Control	0.00731283	0.752684	-1.32858	VirInfKD1 down vs VirInfCtrl	0.112026	0.875479	-1.14223	VirInfKD2 down vs VirInfCtrl	3.98214	0.211552	0.0637503	1	C12orf44	NM_021934.3	C12ORF44	12	Homo sapiens chromosome 12 open reading frame 44 (C12orf44), transcript variant 2, mRNA.	FLJ11773
4657	ILMN_2109371	0.0305755	0.0871639	1.14028	1.14028	VirInfCtrl up vs Control	0.0670261	0.866321	-1.15431	KD1 down vs Control	0.853598	1.01246	1.01246	KD2 up vs Control	0.00449606	0.752947	-1.32812	VirInfKD1 down vs VirInfCtrl	0.0544917	0.857947	-1.16557	VirInfKD2 down vs VirInfCtrl	5.48499	0.235819	0.0515922	1	CALCB	NM_000728.3	CALCB	11	Homo sapiens calcitonin-related polypeptide beta (CALCB), mRNA.	CGRP-II; FLJ30166; CGRP2; CALC2
324	ILMN_1654414	0.0131376	0.301291	1.05755	1.05755	VirInfCtrl up vs Control	0.0620172	0.892909	-1.11993	KD1 down vs Control	0.365397	0.952713	-1.04963	KD2 down vs Control	0.00123706	0.753477	-1.32718	VirInfKD1 down vs VirInfCtrl	0.0767757	0.899786	-1.11137	VirInfKD2 down vs VirInfCtrl	7.83565	0.199657	0.0305767	1	ACSL3	NM_004457.3	ACSL3	2	Homo sapiens acyl-CoA synthetase long-chain family member 3 (ACSL3), transcript variant 1, mRNA.	PRO2194; FACL3; ACS3
17252	ILMN_1756086	0.0114767	0.206593	1.09546	1.09546	VirInfCtrl up vs Control	0.0539364	0.857284	-1.16648	KD1 down vs Control	0.0330558	0.837414	-1.19415	KD2 down vs Control	0.00459297	0.753501	-1.32714	VirInfKD1 down vs VirInfCtrl	0.00178146	0.709562	-1.40932	VirInfKD2 down vs VirInfCtrl	8.27622	0.357171	0.0517876	1	INTS3	NM_023015.3	INTS3	1	Homo sapiens integrator complex subunit 3 (INTS3), mRNA.	FLJ44849; C1orf193; INT3; FLJ21919; C1orf60; DKFZp781I1253; DKFZp686O20115; RP11-216N14.2; DKFZp686E1950
7633	ILMN_1710710	0.0372848	0.031946	1.17822	1.17822	VirInfCtrl up vs Control	0.443129	1.04959	1.04959	KD1 up vs Control	0.279315	1.07264	1.07264	KD2 up vs Control	0.00302918	0.753894	-1.32645	VirInfKD1 down vs VirInfCtrl	0.142064	0.90517	-1.10476	VirInfKD2 down vs VirInfCtrl	5.02104	0.181697	0.0434244	1	DEDD	NM_032998.1	DEDD	1	Homo sapiens death effector domain containing (DEDD), transcript variant 4, mRNA.	KE05; CASP8IP1; FLDED1; DEDD1; DEFT
30341	ILMN_1869390	0.108417	0.310263	1.09548	1.09548	VirInfCtrl up vs Control	0.711641	1.03242	1.03242	KD1 up vs Control	0.305223	0.911886	-1.09663	KD2 down vs Control	0.014032	0.754278	-1.32577	VirInfKD1 down vs VirInfCtrl	0.0965525	0.850437	-1.17587	VirInfKD2 down vs VirInfCtrl	2.9757	0.209748	0.0845843	1	LOC730240	Hs.516108	LOC730240	2	PREDICTED: Homo sapiens hypothetical protein LOC730240 (LOC730240), mRNA.
31939	ILMN_1732841	0.158664	0.117492	1.16304	1.16304	VirInfCtrl up vs Control	0.592767	1.04779	1.04779	KD1 up vs Control	0.900821	1.01081	1.01081	KD2 up vs Control	0.0143769	0.754538	-1.32531	VirInfKD1 down vs VirInfCtrl	0.15496	0.874175	-1.14394	VirInfKD2 down vs VirInfCtrl	2.39673	0.170486	0.0853596	1	MGC40574	XR_001436.1	MGC40574	2	PREDICTED: Homo sapiens hypothetical protein MGC40574 (MGC40574), misc RNA.
37403	ILMN_1793522	0.00764437	0.0347228	1.1638	1.1638	VirInfCtrl up vs Control	0.725703	0.979689	-1.02073	KD1 down vs Control	0.628562	0.971966	-1.02884	KD2 down vs Control	0.00238691	0.755378	-1.32384	VirInfKD1 down vs VirInfCtrl	0.000639079	0.696362	-1.43603	VirInfKD2 down vs VirInfCtrl	9.72578	0.315188	0.038889	1	PRKAB1	NM_006253.4	PRKAB1	12	Homo sapiens protein kinase, AMP-activated, beta 1 non-catalytic subunit (PRKAB1), mRNA.	AMPK; HAMPKb; MGC17785
39496	ILMN_1788223	0.203657	0.625446	1.05494	1.05494	VirInfCtrl up vs Control	0.390036	0.908161	-1.10113	KD1 down vs Control	0.521051	0.93159	-1.07343	KD2 down vs Control	0.0359271	0.75576	-1.32317	VirInfKD1 down vs VirInfCtrl	0.0673559	0.79309	-1.26089	VirInfKD2 down vs VirInfCtrl	2.05126	0.23089	0.135072	1	RSPH3	NM_031924.3	RSPH3	6	Homo sapiens radial spoke 3 homolog (Chlamydomonas) (RSPH3), mRNA.	dJ111C20.1; RSHL2; RSP3
36046	ILMN_1703324	0.17843	0.422869	1.10052	1.10052	VirInfCtrl up vs Control	0.343627	1.12132	1.12132	KD1 up vs Control	0.67155	0.951581	-1.05088	KD2 down vs Control	0.0456802	0.755789	-1.32312	VirInfKD1 down vs VirInfCtrl	0.914326	1.01258	1.01258	VirInfKD2 up vs VirInfCtrl	2.23114	0.288103	0.154954	1	PDSS1	NM_014317.3	PDSS1	10	Homo sapiens prenyl (decaprenyl) diphosphate synthase, subunit 1 (PDSS1), mRNA.	TPT; hDPS1; RP13-16H11.3; COQ1; TPRT; MGC70953
44934	ILMN_1683609	0.0150925	0.0123888	1.22728	1.22728	VirInfCtrl up vs Control	0.172579	1.09401	1.09401	KD1 up vs Control	0.543902	0.963358	-1.03804	KD2 down vs Control	0.0029353	0.755897	-1.32293	VirInfKD1 down vs VirInfCtrl	0.43464	0.952579	-1.04978	VirInfKD2 down vs VirInfCtrl	7.40345	0.259552	0.0420699	1	UBE1	NM_153280.1	UBE1	X	Homo sapiens ubiquitin-activating enzyme E1 (UBE1), transcript variant 1, mRNA.	UBA1A; A1S9; A1ST; UBE1X; MGC4781; A1S9T; UBA1; GXP1
35530	ILMN_1740292	0.127285	0.254258	1.1063	1.1063	VirInfCtrl up vs Control	0.435817	0.935289	-1.06919	KD1 down vs Control	0.869344	0.986337	-1.01385	KD2 down vs Control	0.0129882	0.756035	-1.32269	VirInfKD1 down vs VirInfCtrl	0.333787	0.919231	-1.08787	VirInfKD2 down vs VirInfCtrl	2.72357	0.18204	0.0802066	1	PANK1	NM_148977.1	PANK1	10	Homo sapiens pantothenate kinase 1 (PANK1), transcript variant alpha, mRNA.	PANK; PANK1b; PANK1a; MGC24596
39763	ILMN_1658502	0.072751	0.313252	1.08778	1.08778	VirInfCtrl up vs Control	0.0795895	0.851163	-1.17486	KD1 down vs Control	0.257554	0.908806	-1.10034	KD2 down vs Control	0.010616	0.756107	-1.32256	VirInfKD1 down vs VirInfCtrl	0.110613	0.866765	-1.15372	VirInfKD2 down vs VirInfCtrl	3.66004	0.222597	0.0729818	1	SCAND2	NM_033633.1	SCAND2	15	Homo sapiens SCAN domain containing 2 (SCAND2), transcript variant 2, mRNA.
23761	ILMN_3199529	0.14111	0.0796202	1.26838	1.26838	VirInfCtrl up vs Control	0.845463	1.02322	1.02322	KD1 up vs Control	0.089805	1.256	1.256	KD2 up vs Control	0.0482596	0.756584	-1.32173	VirInfKD1 down vs VirInfCtrl	0.777918	0.967271	-1.03384	VirInfKD2 down vs VirInfCtrl	2.56794	0.339998	0.158881	1	LOC441957	XR_016199.1	LOC441957	21	PREDICTED: Homo sapiens misc_RNA (LOC441957), miscRNA.
23745	ILMN_1682454	0.092438	0.0193592	1.31355	1.31355	VirInfCtrl up vs Control	0.0831673	1.19569	1.19569	KD1 up vs Control	0.199689	1.13206	1.13206	KD2 up vs Control	0.0177404	0.75677	-1.32141	VirInfKD1 down vs VirInfCtrl	0.300332	0.907052	-1.10247	VirInfKD2 down vs VirInfCtrl	3.23898	0.249772	0.0925374	1	LOC441847	XM_497623.1	LOC441847	19	PREDICTED: Homo sapiens similar to zinc finger protein 239 (predicted) (LOC441847), mRNA.
42595	ILMN_1766245	0.0675185	0.119839	1.13256	1.13256	VirInfCtrl up vs Control	0.478111	0.949387	-1.05331	KD1 down vs Control	0.237379	0.913817	-1.09431	KD2 down vs Control	0.00668004	0.756876	-1.32122	VirInfKD1 down vs VirInfCtrl	0.0351228	0.830201	-1.20453	VirInfKD2 down vs VirInfCtrl	3.79793	0.186414	0.0588996	1	SUPT4H1	NM_003168.1	SUPT4H1	17	Homo sapiens suppressor of Ty 4 homolog 1 (S. cerevisiae) (SUPT4H1), mRNA.	SPT4H; SUPT4H
40169	ILMN_1815656	0.130923	0.803308	0.973714	-1.027	VirInfCtrl down vs Control	0.797262	0.972895	-1.02786	KD1 down vs Control	0.418135	0.914902	-1.09301	KD2 down vs Control	0.0346804	0.757127	-1.32078	VirInfKD1 down vs VirInfCtrl	0.167263	0.85152	-1.17437	VirInfKD2 down vs VirInfCtrl	2.68055	0.29205	0.130742	1	SERINC3	NM_198941.1	SERINC3	20	Homo sapiens serine incorporator 3 (SERINC3), transcript variant 1, mRNA.	TMS-1; TDE; SBBI99; DIFF33; TDE1; AIGP1
11975	ILMN_1769702	0.0557398	0.270607	1.09008	1.09008	VirInfCtrl up vs Control	0.961197	0.996401	-1.00361	KD1 down vs Control	0.0860745	0.864302	-1.157	KD2 down vs Control	0.00805125	0.758258	-1.31881	VirInfKD1 down vs VirInfCtrl	0.0629229	0.850457	-1.17584	VirInfKD2 down vs VirInfCtrl	4.16753	0.219182	0.0631113	1	GPAA1	NM_003801.2	GPAA1	8	Homo sapiens glycosylphosphatidylinositol anchor attachment protein 1 homolog (yeast) (GPAA1), mRNA.	hGAA1; GAA1
2306	ILMN_2152402	0.10046	0.993649	0.999285	-1.00072	VirInfCtrl down vs Control	0.266382	0.899774	-1.11139	KD1 down vs Control	0.0762285	0.831611	-1.20248	KD2 down vs Control	0.0184246	0.758459	-1.31846	VirInfKD1 down vs VirInfCtrl	0.20196	0.883842	-1.13142	VirInfKD2 down vs VirInfCtrl	3.09993	0.239673	0.0927788	1	BAT5	NM_021160.1	BAT5	6	Homo sapiens HLA-B associated transcript 5 (BAT5), mRNA.	D6S82E; NG26
27616	ILMN_1725170	0.0943382	0.119134	1.18022	1.18022	VirInfCtrl up vs Control	0.188978	1.14467	1.14467	KD1 up vs Control	0.1062	1.18918	1.18918	KD2 up vs Control	0.023131	0.758633	-1.31816	VirInfKD1 down vs VirInfCtrl	0.877928	0.985489	-1.01472	VirInfKD2 down vs VirInfCtrl	3.20465	0.277395	0.103872	1	LOC650557	XM_942240.1	LOC650557		PREDICTED: Homo sapiens similar to HLA class II histocompatibility antigen, DQ(W1.1) beta chain precursor (DQB1*0501), transcript variant 1 (LOC650557), mRNA.
45818	ILMN_1652223	0.0154841	0.640858	1.03164	1.03164	VirInfCtrl up vs Control	0.239044	1.08646	1.08646	KD1 up vs Control	0.838856	0.986617	-1.01356	KD2 down vs Control	0.00481674	0.758766	-1.31793	VirInfKD1 down vs VirInfCtrl	0.470437	1.05008	1.05008	VirInfKD2 up vs VirInfCtrl	7.32578	0.306892	0.0502705	1	WDR91	NM_014149.2	WDR91	7	Homo sapiens WD repeat domain 91 (WDR91), mRNA.	HSPC049
40914	ILMN_1804562	0.0468826	0.906753	1.00939	1.00939	VirInfCtrl up vs Control	0.868894	1.01327	1.01327	KD1 up vs Control	0.0960542	0.859952	-1.16286	KD2 down vs Control	0.0114029	0.759418	-1.3168	VirInfKD1 down vs VirInfCtrl	0.77263	0.977139	-1.0234	VirInfKD2 down vs VirInfCtrl	4.52128	0.275374	0.0730875	1	SLC31A1	NM_001859.2	SLC31A1	9	Homo sapiens solute carrier family 31 (copper transporters), member 1 (SLC31A1), mRNA.	hCTR1; COPT1; MGC75487; CTR1
19305	ILMN_3268195	0.117181	0.115657	1.14491	1.14491	VirInfCtrl up vs Control	0.962517	1.00361	1.00361	KD1 up vs Control	0.953244	0.99551	-1.00451	KD2 down vs Control	0.0096784	0.759593	-1.31649	VirInfKD1 down vs VirInfCtrl	0.0633694	0.84589	-1.18219	VirInfKD2 down vs VirInfCtrl	2.852	0.160859	0.0676826	1	LOC100128440	XM_001723969.1	LOC100128440		PREDICTED: Homo sapiens hypothetical protein LOC100128440 (LOC100128440), mRNA.
37021	ILMN_1739161	0.26452	0.785944	1.03205	1.03205	VirInfCtrl up vs Control	0.719858	0.959097	-1.04265	KD1 down vs Control	0.211656	0.856189	-1.16797	KD2 down vs Control	0.0481456	0.759661	-1.31638	VirInfKD1 down vs VirInfCtrl	0.284244	0.877576	-1.1395	VirInfKD2 down vs VirInfCtrl	1.7145	0.220132	0.154074	1	PPAP2A	NM_003711.2	PPAP2A	5	Homo sapiens phosphatidic acid phosphatase type 2A (PPAP2A), transcript variant 1, mRNA.	PAP2a2; LLP1a; PAP-2a; LPP1; PAP2alpha2; PAP2; PAPalpha1
23583	ILMN_1662569	0.115999	0.357192	1.1087	1.1087	VirInfCtrl up vs Control	0.296858	0.88851	-1.12548	KD1 down vs Control	0.0558216	0.782823	-1.27743	KD2 down vs Control	0.0378438	0.759868	-1.31602	VirInfKD1 down vs VirInfCtrl	0.126162	0.832156	-1.2017	VirInfKD2 down vs VirInfCtrl	2.86796	0.319626	0.133737	1	LOC441056	XM_496731.2	LOC441056	4	PREDICTED: Homo sapiens similar to double homeobox, 4 (LOC441056), mRNA.
15019	ILMN_1842191	0.0573557	0.11216	1.19774	1.19774	VirInfCtrl up vs Control	0.233338	1.13715	1.13715	KD1 up vs Control	0.0531416	1.26235	1.26235	KD2 up vs Control	0.0299316	0.75992	-1.31593	VirInfKD1 down vs VirInfCtrl	0.436326	1.08423	1.08423	VirInfKD2 up vs VirInfCtrl	4.11099	0.402445	0.117474	1		Hs.543842	HS.543842	5	wf10a02.x1 Soares_NFL_T_GBC_S1 Homo sapiens cDNA clone IMAGE:2350154 3, mRNA sequence
2133	ILMN_2271627	0.137206	0.0597629	1.22037	1.22037	VirInfCtrl up vs Control	0.654777	1.04126	1.04126	KD1 up vs Control	0.98544	1.00164	1.00164	KD2 up vs Control	0.0187883	0.759975	-1.31583	VirInfKD1 down vs VirInfCtrl	0.411791	0.926977	-1.07878	VirInfKD2 down vs VirInfCtrl	2.6098	0.20081	0.0923335	1	ATXN2L	NM_007245.2	ATXN2L	16	Homo sapiens ataxin 2-like (ATXN2L), transcript variant A, mRNA.	A2LP; A2LG; A2RP; A2D
28050	ILMN_1696415	0.0219168	0.77186	1.01781	1.01781	VirInfCtrl up vs Control	0.834082	1.01281	1.01281	KD1 up vs Control	0.313199	0.937962	-1.06614	KD2 down vs Control	0.00332306	0.760698	-1.31458	VirInfKD1 down vs VirInfCtrl	0.376799	0.94599	-1.05709	VirInfKD2 down vs VirInfCtrl	6.33451	0.223175	0.042278	1	LOC652076	XM_941401.1	LOC652076		PREDICTED: Homo sapiens similar to radical S-adenosyl methionine and flavodoxin domains 1 (LOC652076), mRNA.
31913	ILMN_1791461	0.055106	0.0702103	1.16809	1.16809	VirInfCtrl up vs Control	0.403201	1.0656	1.0656	KD1 up vs Control	0.31691	1.08018	1.08018	KD2 up vs Control	0.00826758	0.760758	-1.31448	VirInfKD1 down vs VirInfCtrl	0.922734	0.992879	-1.00717	VirInfKD2 down vs VirInfCtrl	4.19031	0.217724	0.0623507	1	MGC34829	XM_208993.6	MGC34829	17	PREDICTED: Homo sapiens Similar to hypothetical gene supported by AL050367; AK022946 (MGC34829), mRNA.
42189	ILMN_1703524	0.115669	0.900699	1.01074	1.01074	VirInfCtrl up vs Control	0.507307	0.943767	-1.05958	KD1 down vs Control	0.4246	0.932091	-1.07286	KD2 down vs Control	0.0159282	0.761162	-1.31378	VirInfKD1 down vs VirInfCtrl	0.284268	0.907984	-1.10134	VirInfKD2 down vs VirInfCtrl	2.87246	0.201524	0.084189	1	SRP68	NM_014230.2	SRP68	17	Homo sapiens signal recognition particle 68kDa (SRP68), mRNA.
33401	ILMN_1812616	0.171285	0.749228	1.03533	1.03533	VirInfCtrl up vs Control	0.352992	0.900856	-1.11006	KD1 down vs Control	0.0793248	0.803393	-1.24472	KD2 down vs Control	0.0392909	0.76159	-1.31304	VirInfKD1 down vs VirInfCtrl	0.302017	0.889491	-1.12424	VirInfKD2 down vs VirInfCtrl	2.28814	0.256207	0.134366	1	MYO1C	NM_033375.3	MYO1C	17	Homo sapiens myosin IC (MYO1C), transcript variant 3, mRNA.	NMI; MMI-beta; myr2; FLJ23903; MMIb
43287	ILMN_2384241	0.150858	0.629292	0.9455	-1.05764	VirInfCtrl down vs Control	0.899373	0.985567	-1.01464	KD1 down vs Control	0.47249	0.918993	-1.08815	KD2 down vs Control	0.04842	0.761617	-1.313	VirInfKD1 down vs VirInfCtrl	0.377954	0.900407	-1.11061	VirInfKD2 down vs VirInfCtrl	2.46966	0.312242	0.151717	1	TGFBR2	NM_001024847.1	TGFBR2	3	Homo sapiens transforming growth factor, beta receptor II (70/80kDa) (TGFBR2), transcript variant 1, mRNA.	RIIC; MFS2; HNPCC6; TAAD2; AAT3; TGFR-2; FAA3; TGFbeta-RII
23803	ILMN_1724119	0.0254081	0.212531	1.08279	1.08279	VirInfCtrl up vs Control	0.614471	0.970169	-1.03075	KD1 down vs Control	0.0633592	0.878395	-1.13844	KD2 down vs Control	0.00308291	0.761672	-1.3129	VirInfKD1 down vs VirInfCtrl	0.190002	0.919189	-1.08792	VirInfKD2 down vs VirInfCtrl	5.94591	0.201252	0.0406165	1	LOC442261	XM_498146.2	LOC442261		PREDICTED: Homo sapiens similar to Coiled-coil-helix-coiled-coil-helix domain-containing protein 2 (HCV NS2 trans-regulated protein) (NS2TP) (LOC442261), mRNA.
2445	ILMN_1684086	0.15409	0.292947	1.10443	1.10443	VirInfCtrl up vs Control	0.546133	0.946378	-1.05666	KD1 down vs Control	0.208165	0.885561	-1.12923	KD2 down vs Control	0.0196325	0.761772	-1.31273	VirInfKD1 down vs VirInfCtrl	0.178441	0.876945	-1.14032	VirInfKD2 down vs VirInfCtrl	2.43888	0.188524	0.0927592	1	BDKRB2	NM_000623.2	BDKRB2	14	Homo sapiens bradykinin receptor B2 (BDKRB2), mRNA.	DKFZp686O088; BRB2; BK-2; BK2; B2R; BKR2
19172	ILMN_3269191	0.16429	0.341008	1.09361	1.09361	VirInfCtrl up vs Control	0.3369	0.913642	-1.09452	KD1 down vs Control	0.285362	0.903487	-1.10682	KD2 down vs Control	0.0200421	0.761973	-1.31238	VirInfKD1 down vs VirInfCtrl	0.203484	0.88382	-1.13145	VirInfKD2 down vs VirInfCtrl	2.34699	0.18295	0.0935411	1	LOC100128090	XM_001718872.1	LOC100128090		PREDICTED: Homo sapiens hypothetical protein LOC100128090 (LOC100128090), mRNA.
35120	ILMN_1714449	0.0858155	0.0847551	1.16075	1.16075	VirInfCtrl up vs Control	0.445272	1.06081	1.06081	KD1 up vs Control	0.683	0.969481	-1.03148	KD2 down vs Control	0.00938837	0.762	-1.31234	VirInfKD1 down vs VirInfCtrl	0.310407	0.923064	-1.08335	VirInfKD2 down vs VirInfCtrl	3.36629	0.182983	0.065229	1	OR5D18	NM_001001952.1	OR5D18	11	Homo sapiens olfactory receptor, family 5, subfamily D, member 18 (OR5D18), mRNA.	OR11-143
30896	ILMN_1669722	0.0228919	0.126612	1.1058	1.1058	VirInfCtrl up vs Control	0.0440911	0.865829	-1.15496	KD1 down vs Control	0.265323	0.932698	-1.07216	KD2 down vs Control	0.00303326	0.762102	-1.31216	VirInfKD1 down vs VirInfCtrl	0.0138263	0.822799	-1.21536	VirInfKD2 down vs VirInfCtrl	6.21811	0.20821	0.0401814	1	LRRC61	NM_023942.1	LRRC61	7	Homo sapiens leucine rich repeat containing 61 (LRRC61), mRNA.	HSPC295; FLJ22216; MGC3036; FLJ31392
43288	ILMN_1726245	0.114024	0.836213	0.97787	-1.02263	VirInfCtrl down vs Control	0.687458	1.04475	1.04475	KD1 up vs Control	0.798637	1.02803	1.02803	KD2 up vs Control	0.0395325	0.762109	-1.31215	VirInfKD1 down vs VirInfCtrl	0.722909	0.962209	-1.03928	VirInfKD2 down vs VirInfCtrl	2.89512	0.32368	0.134162	1	TGFBR2	NM_001024847.1	TGFBR2	3	Homo sapiens transforming growth factor, beta receptor II (70/80kDa) (TGFBR2), transcript variant 1, mRNA.	RIIC; MFS2; TAAD2; AAT3; TGFR-2; FAA3; TGFbeta-RII
7874	ILMN_2321416	0.0963359	0.0973215	1.18026	1.18026	VirInfCtrl up vs Control	0.406876	1.0782	1.0782	KD1 up vs Control	0.98571	1.00158	1.00158	KD2 up vs Control	0.0182014	0.762118	-1.31213	VirInfKD1 down vs VirInfCtrl	0.996535	0.999618	-1.00038	VirInfKD2 down vs VirInfCtrl	3.16952	0.235174	0.0890383	1	DIAPH1	NM_005219.3	DIAPH1	5	Homo sapiens diaphanous homolog 1 (Drosophila) (DIAPH1), transcript variant 1, mRNA.	LFHL1; hDIA1; DFNA1; FLJ25265; DRF1
41867	ILMN_1778599	0.0484214	0.50874	0.948217	-1.05461	VirInfCtrl down vs Control	0.405361	0.934509	-1.07008	KD1 down vs Control	0.121505	0.872444	-1.14621	KD2 down vs Control	0.0116194	0.76252	-1.31144	VirInfKD1 down vs VirInfCtrl	0.570656	0.95562	-1.04644	VirInfKD2 down vs VirInfCtrl	4.45376	0.265592	0.0715598	1	SP140	NM_007237.3	SP140	2	Homo sapiens SP140 nuclear body protein (SP140), transcript variant 1, mRNA.	MGC126440; LYSP100-B; LYSP100-A
41926	ILMN_1732781	0.226956	0.796297	0.970932	-1.02994	VirInfCtrl down vs Control	0.328571	0.890279	-1.12324	KD1 down vs Control	0.35548	0.896361	-1.11562	KD2 down vs Control	0.0480043	0.762814	-1.31094	VirInfKD1 down vs VirInfCtrl	0.269138	0.875401	-1.14233	VirInfKD2 down vs VirInfCtrl	1.90884	0.237338	0.149204	1	SPANXE	NM_145665.1	SPANXE	X	Homo sapiens SPANX family, member E (SPANXE), mRNA.	SPANX-C; SPANXD; SPANXA2; MGC71908; SPANX-D; SPANX-A2
4886	ILMN_2053829	0.0282753	0.928739	0.992647	-1.00741	VirInfCtrl down vs Control	0.0946326	0.854757	-1.16992	KD1 down vs Control	0.787644	0.977953	-1.02254	KD2 down vs Control	0.0143217	0.763484	-1.30979	VirInfKD1 down vs VirInfCtrl	0.0132836	0.759782	-1.31617	VirInfKD2 down vs VirInfCtrl	5.67631	0.370006	0.078221	1	CBLN3	NM_001039771.2	CBLN3	14	Homo sapiens cerebellin 3 precursor (CBLN3), mRNA.	PRO1486
38687	ILMN_1711381	0.14853	0.826697	0.977293	-1.02323	VirInfCtrl down vs Control	0.193074	0.863118	-1.15859	KD1 down vs Control	0.0876503	0.814887	-1.22716	KD2 down vs Control	0.0366836	0.764259	-1.30846	VirInfKD1 down vs VirInfCtrl	0.151565	0.847919	-1.17936	VirInfKD2 down vs VirInfCtrl	2.49236	0.261611	0.125958	1	RFC3	NM_181558.1	RFC3	13	Homo sapiens replication factor C (activator 1) 3, 38kDa (RFC3), transcript variant 2, mRNA.	RFC38; MGC5276
374	ILMN_1704078	0.0162228	0.891293	0.989981	-1.01012	VirInfCtrl down vs Control	0.0688153	0.855285	-1.1692	KD1 down vs Control	0.160211	0.893009	-1.11981	KD2 down vs Control	0.00893509	0.764458	-1.30812	VirInfKD1 down vs VirInfCtrl	0.173868	1.1151	1.1151	VirInfKD2 up vs VirInfCtrl	7.18615	0.372999	0.0622864	1	ACTL8	NM_030812.1	ACTL8	1	Homo sapiens actin-like 8 (ACTL8), mRNA.
36248	ILMN_1812552	0.284255	0.499192	1.07826	1.07826	VirInfCtrl up vs Control	0.351475	0.899558	-1.11166	KD1 down vs Control	0.314528	0.891353	-1.12189	KD2 down vs Control	0.0429238	0.764703	-1.3077	VirInfKD1 down vs VirInfCtrl	0.179024	0.852631	-1.17284	VirInfKD2 down vs VirInfCtrl	1.62584	0.185842	0.137166	1	PHCA	NM_018367.3	PHCA	11	Homo sapiens phytoceramidase, alkaline (PHCA), mRNA.	FLJ11238; APHC
33852	ILMN_1758311	0.036454	0.870369	1.01422	1.01422	VirInfCtrl up vs Control	0.590815	0.95403	-1.04818	KD1 down vs Control	0.165013	1.14001	1.14001	KD2 up vs Control	0.0178055	0.76481	-1.30751	VirInfKD1 down vs VirInfCtrl	0.553719	1.05335	1.05335	VirInfKD2 up vs VirInfCtrl	5.07225	0.362694	0.0858066	1	NET1	NM_005863.2	NET1	10	Homo sapiens neuroepithelial cell transforming 1 (NET1), transcript variant 1, mRNA.	ARHGEF8; NET1A
14645	ILMN_1859259	0.304194	0.251821	1.14616	1.14616	VirInfCtrl up vs Control	0.504536	1.07935	1.07935	KD1 up vs Control	0.7259	0.961237	-1.04033	KD2 down vs Control	0.0470467	0.764831	-1.30748	VirInfKD1 down vs VirInfCtrl	0.468631	0.920152	-1.08678	VirInfKD2 down vs VirInfCtrl	1.54376	0.18598	0.144566	1		Hs.537451	HS.537451	2	AGENCOURT_7971794 NIH_MGC_67 Homo sapiens cDNA clone IMAGE:6169756 5, mRNA sequence
11981	ILMN_1786036	0.151471	0.450168	1.07717	1.07717	VirInfCtrl up vs Control	0.511873	0.937853	-1.06627	KD1 down vs Control	0.774031	0.972729	-1.02804	KD2 down vs Control	0.0269271	0.764901	-1.30736	VirInfKD1 down vs VirInfCtrl	0.038896	0.784755	-1.27428	VirInfKD2 down vs VirInfCtrl	2.46376	0.217258	0.105818	1	GPATCH2	NM_018040.1	GPATCH2	1	Homo sapiens G patch domain containing 2 (GPATCH2), mRNA.	FLJ10252; FLJ21048; GPATC2; RP11-361K17.1; MGC74998
36050	ILMN_3243705	0.301548	0.116278	1.2101	1.2101	VirInfCtrl up vs Control	0.373502	1.10511	1.10511	KD1 up vs Control	0.761904	1.03352	1.03352	KD2 up vs Control	0.0419067	0.764939	-1.30729	VirInfKD1 down vs VirInfCtrl	0.322645	0.894027	-1.11853	VirInfKD2 down vs VirInfCtrl	1.55427	0.174809	0.134965	1	PDXDC1	NM_015027.2	PDXDC1	16	Homo sapiens pyridoxal-dependent decarboxylase domain containing 1 (PDXDC1), mRNA.
9290	ILMN_2324734	0.0306653	0.0415188	1.15501	1.15501	VirInfCtrl up vs Control	0.398253	1.05201	1.05201	KD1 up vs Control	0.47959	1.04292	1.04292	KD2 up vs Control	0.00298711	0.764991	-1.3072	VirInfKD1 down vs VirInfCtrl	0.437799	0.954723	-1.04742	VirInfKD2 down vs VirInfCtrl	5.47792	0.17724	0.0388265	1	EYA4	NM_004100.3	EYA4	6	Homo sapiens eyes absent homolog 4 (Drosophila) (EYA4), transcript variant 1, mRNA.	DFNA10; CMD1J
40411	ILMN_1737163	0.0114072	0.566304	1.04129	1.04129	VirInfCtrl up vs Control	0.00625367	0.760021	-1.31575	KD1 down vs Control	0.685538	1.02876	1.02876	KD2 up vs Control	0.00702063	0.76523	-1.3068	VirInfKD1 down vs VirInfCtrl	0.0680169	0.862274	-1.15972	VirInfKD2 down vs VirInfCtrl	8.29649	0.384013	0.0555435	1	SH3BGRL3	NM_031286.2	SH3BGRL3	1	Homo sapiens SH3 domain binding glutamic acid-rich protein like 3 (SH3BGRL3), mRNA.	TIP-B1; SH3BP-1
33709	ILMN_3230508	0.0476526	0.0409984	1.18497	1.18497	VirInfCtrl up vs Control	0.539339	1.04349	1.04349	KD1 up vs Control	0.143109	1.1165	1.1165	KD2 up vs Control	0.0065425	0.765987	-1.3055	VirInfKD1 down vs VirInfCtrl	0.5698	0.961437	-1.04011	VirInfKD2 down vs VirInfCtrl	4.48714	0.199906	0.053461	1	NCRNA00152	NR_024204.1	NCRNA00152	2	Homo sapiens non-protein coding RNA 152 (NCRNA00152), transcript variant 1, non-coding RNA.
36215	ILMN_1781388	0.164324	0.683507	0.956231	-1.04577	VirInfCtrl down vs Control	0.305331	0.889462	-1.12428	KD1 down vs Control	0.358347	0.90125	-1.10957	KD2 down vs Control	0.0434946	0.766002	-1.30548	VirInfKD1 down vs VirInfCtrl	0.16732	0.848576	-1.17844	VirInfKD2 down vs VirInfCtrl	2.3467	0.266895	0.136479	1	PGM5	NM_021965.3	PGM5	9	Homo sapiens phosphoglucomutase 5 (PGM5), mRNA.	PGMRP
35360	ILMN_1681194	0.293061	0.206778	1.14758	1.14758	VirInfCtrl up vs Control	0.65522	1.04674	1.04674	KD1 up vs Control	0.974157	1.00329	1.00329	KD2 up vs Control	0.0338274	0.766189	-1.30516	VirInfKD1 down vs VirInfCtrl	0.351969	0.906525	-1.10311	VirInfKD2 down vs VirInfCtrl	1.58874	0.156441	0.118162	1	OVCH1	NM_183378.1	OVCH1	12	Homo sapiens ovochymase 1 (OVCH1), mRNA.	OVCH
11252	ILMN_1665964	0.256299	0.397655	1.0921	1.0921	VirInfCtrl up vs Control	0.788202	0.973182	-1.02756	KD1 down vs Control	0.356225	0.907831	-1.10153	KD2 down vs Control	0.0332604	0.766309	-1.30496	VirInfKD1 down vs VirInfCtrl	0.152229	0.853303	-1.17192	VirInfKD2 down vs VirInfCtrl	1.75391	0.170905	0.116931	1	GAB2	NM_080491.1	GAB2	11	Homo sapiens GRB2-associated binding protein 2 (GAB2), transcript variant 1, mRNA.	KIAA0571
6416	ILMN_1684554	0.0401055	0.762962	1.03096	1.03096	VirInfCtrl up vs Control	0.0455464	0.784233	-1.27513	KD1 down vs Control	0.339208	0.904568	-1.1055	KD2 down vs Control	0.0330887	0.766344	-1.3049	VirInfKD1 down vs VirInfCtrl	0.0076805	0.683841	-1.46233	VirInfKD2 down vs VirInfCtrl	4.85789	0.47186	0.116559	1	COL16A1	NM_001856.2	COL16A1	1	Homo sapiens collagen, type XVI, alpha 1 (COL16A1), mRNA.	FP1572; 447AA
6165	ILMN_1778964	0.0384665	0.363679	1.08298	1.08298	VirInfCtrl up vs Control	0.924863	0.992054	-1.00801	KD1 down vs Control	0.145956	0.873309	-1.14507	KD2 down vs Control	0.0168776	0.766553	-1.30454	VirInfKD1 down vs VirInfCtrl	0.00630385	0.716634	-1.39541	VirInfKD2 down vs VirInfCtrl	4.95076	0.339012	0.0821721	1	CLIC5	NM_016929.1	CLIC5	6	Homo sapiens chloride intracellular channel 5 (CLIC5), mRNA.	MST130; MSTP130; FLJ90663; dJ447E21.4; CLIC5B
28373	ILMN_1744711	0.0589872	0.184996	1.12153	1.12153	VirInfCtrl up vs Control	0.925711	0.992579	-1.00748	KD1 down vs Control	0.424502	0.936478	-1.06783	KD2 down vs Control	0.0133453	0.766722	-1.30425	VirInfKD1 down vs VirInfCtrl	0.760568	1.02474	1.02474	VirInfKD2 up vs VirInfCtrl	4.05599	0.247715	0.0732887	1	LOC652762	XM_945940.1	LOC652762		PREDICTED: Homo sapiens hypothetical protein LOC652762 (LOC652762), mRNA.
32583	ILMN_3310431	0.0275667	0.0706722	1.12547	1.12547	VirInfCtrl up vs Control	0.839867	1.01143	1.01143	KD1 up vs Control	0.455403	1.04391	1.04391	KD2 up vs Control	0.002631	0.766767	-1.30418	VirInfKD1 down vs VirInfCtrl	0.455206	0.957914	-1.04394	VirInfKD2 down vs VirInfCtrl	5.73946	0.173346	0.0362431	1	MIR874	NR_030588.1	MIR874		Homo sapiens microRNA 874 (MIR874), microRNA.
17238	ILMN_2226271	0.0191925	0.43373	1.04891	1.04891	VirInfCtrl up vs Control	0.0395398	0.861403	-1.1609	KD1 down vs Control	0.0208539	0.837759	-1.19366	KD2 down vs Control	0.00345597	0.766862	-1.30402	VirInfKD1 down vs VirInfCtrl	0.06265	0.878195	-1.1387	VirInfKD2 down vs VirInfCtrl	6.6999	0.225937	0.040467	1	INSL3	NM_005543.2	INSL3	19	Homo sapiens insulin-like 3 (Leydig cell) (INSL3), mRNA.	MGC119819; MGC119818; RLNL; RLF
43683	ILMN_2145116	0.0850745	0.274133	1.10413	1.10413	VirInfCtrl up vs Control	0.204635	0.889485	-1.12425	KD1 down vs Control	0.208764	0.890568	-1.12288	KD2 down vs Control	0.0182905	0.767599	-1.30276	VirInfKD1 down vs VirInfCtrl	0.0160349	0.760984	-1.31409	VirInfKD2 down vs VirInfCtrl	3.38134	0.238403	0.0846065	1	TMEM173	NM_198282.1	TMEM173	5	Homo sapiens transmembrane protein 173 (TMEM173), nuclear gene encoding mitochondrial protein, mRNA.	FLJ38577
38753	ILMN_1654398	0.174857	0.0805358	1.22006	1.22006	VirInfCtrl up vs Control	0.571331	0.944867	-1.05835	KD1 down vs Control	0.361463	1.09809	1.09809	KD2 up vs Control	0.0315608	0.767697	-1.3026	VirInfKD1 down vs VirInfCtrl	0.087333	0.824189	-1.21331	VirInfKD2 down vs VirInfCtrl	2.25926	0.211031	0.112088	1	RGL1	NM_015149.2	RGL1	1	Homo sapiens ral guanine nucleotide dissociation stimulator-like 1 (RGL1), mRNA.	RGL; KIAA0959
7776	ILMN_2319913	0.00235261	0.359865	1.04422	1.04422	VirInfCtrl up vs Control	0.0876938	0.914885	-1.09303	KD1 down vs Control	0.00113502	0.775792	-1.28901	KD2 down vs Control	0.000919411	0.767742	-1.30252	VirInfKD1 down vs VirInfCtrl	0.00274473	0.807873	-1.23782	VirInfKD2 down vs VirInfCtrl	15.2233	0.301858	0.0237944	1	DGKA	NM_201554.1	DGKA	12	Homo sapiens diacylglycerol kinase, alpha 80kDa (DGKA), transcript variant 4, mRNA.	MGC42356; DGK-alpha; DAGK1; MGC12821; DAGK
3645	ILMN_1706413	0.0130243	0.354618	1.06815	1.06815	VirInfCtrl up vs Control	0.217593	0.91344	-1.09476	KD1 down vs Control	0.00443218	0.747453	-1.33788	KD2 down vs Control	0.00704465	0.76832	-1.30154	VirInfKD1 down vs VirInfCtrl	0.0977344	0.879129	-1.13749	VirInfKD2 down vs VirInfCtrl	7.8633	0.353613	0.053964	1	C1orf66	NM_015997.2	C1ORF66	1	Homo sapiens chromosome 1 open reading frame 66 (C1orf66), mRNA.	CGI-41
45790	ILMN_2383516	0.0210637	0.134984	1.1046	1.1046	VirInfCtrl up vs Control	0.337924	1.06182	1.06182	KD1 up vs Control	0.125437	0.902543	-1.10798	KD2 down vs Control	0.00380848	0.76848	-1.30127	VirInfKD1 down vs VirInfCtrl	0.471741	0.956727	-1.04523	VirInfKD2 down vs VirInfCtrl	6.44214	0.222565	0.0414579	1	WDR7	NM_015285.2	WDR7	18	Homo sapiens WD repeat domain 7 (WDR7), transcript variant 1, mRNA.	TRAG; KIAA0541
27626	ILMN_1808695	0.147955	0.118227	1.15138	1.15138	VirInfCtrl up vs Control	0.877832	0.98767	-1.01248	KD1 down vs Control	0.686893	1.03328	1.03328	KD2 up vs Control	0.0144291	0.768527	-1.30119	VirInfKD1 down vs VirInfCtrl	0.292681	0.914661	-1.0933	VirInfKD2 down vs VirInfCtrl	2.49804	0.155538	0.0747166	1	LOC650599	XM_939690.1	LOC650599		PREDICTED: Homo sapiens similar to 40S ribosomal protein S15 (RIG protein) (LOC650599), mRNA.
3768	ILMN_2283388	0.104254	0.359123	1.10525	1.10525	VirInfCtrl up vs Control	0.249095	1.13726	1.13726	KD1 up vs Control	0.163052	0.851963	-1.17376	KD2 down vs Control	0.0400493	0.768582	-1.3011	VirInfKD1 down vs VirInfCtrl	0.237771	0.87621	-1.14128	VirInfKD2 down vs VirInfCtrl	3.03916	0.321329	0.126876	1	C20orf24	NM_018840.2	C20ORF24	20	Homo sapiens chromosome 20 open reading frame 24 (C20orf24), transcript variant 1, mRNA.	PNAS-11; RIP5
45884	ILMN_1712360	0.262854	0.0670926	1.27097	1.27097	VirInfCtrl up vs Control	0.915629	0.988201	-1.01194	KD1 down vs Control	0.416263	1.09832	1.09832	KD2 up vs Control	0.0498013	0.768593	-1.30108	VirInfKD1 down vs VirInfCtrl	0.198462	0.856167	-1.168	VirInfKD2 down vs VirInfCtrl	1.72236	0.20688	0.144137	1	WISP3	NM_003880.2	WISP3	6	Homo sapiens WNT1 inducible signaling pathway protein 3 (WISP3), transcript variant 1, mRNA.	PPD; CCN6; MGC125987; LIBC; PPAC; MGC125989; MGC125988
17099	ILMN_1766320	0.106997	0.0932468	1.15074	1.15074	VirInfCtrl up vs Control	0.884236	1.01076	1.01076	KD1 up vs Control	0.458596	1.05735	1.05735	KD2 up vs Control	0.00967799	0.768703	-1.30089	VirInfKD1 down vs VirInfCtrl	0.0766255	0.860368	-1.16229	VirInfKD2 down vs VirInfCtrl	2.99698	0.154694	0.0619399	1	IL3	NM_000588.3	IL3	5	Homo sapiens interleukin 3 (colony-stimulating factor, multiple) (IL3), mRNA.	MGC79399; MCGF; MULTI-CSF; IL-3; MGC79398
42507	ILMN_1777444	0.00163979	0.00792924	1.15715	1.15715	VirInfCtrl up vs Control	0.0325711	0.901782	-1.10892	KD1 down vs Control	0.417845	1.03304	1.03304	KD2 up vs Control	0.000411945	0.768806	-1.30072	VirInfKD1 down vs VirInfCtrl	0.000262907	0.751707	-1.33031	VirInfKD2 down vs VirInfCtrl	17.3854	0.252652	0.0174389	1	STX5	XM_938340.1	STX5	11	Homo sapiens syntaxin 5 (STX5), mRNA.	STX5A; SED5
45945	ILMN_1687592	0.079746	0.303052	1.08601	1.08601	VirInfCtrl up vs Control	0.416948	1.06593	1.06593	KD1 up vs Control	0.901001	0.99054	-1.00955	KD2 down vs Control	0.0115309	0.768868	-1.30061	VirInfKD1 down vs VirInfCtrl	0.0737539	0.853458	-1.1717	VirInfKD2 down vs VirInfCtrl	3.49486	0.195166	0.0670124	1	WWC3	NM_015691.2	WWC3	X	Homo sapiens WWC family member 3 (WWC3), mRNA.	BM042; KIAA1280
36643	ILMN_1795762	0.0050697	0.320828	0.90186	-1.10882	VirInfCtrl down vs Control	0.000746787	0.548108	-1.82446	KD1 down vs Control	0.0381487	0.776643	-1.28759	KD2 down vs Control	0.0333893	0.769253	-1.29996	VirInfKD1 down vs VirInfCtrl	0.00722207	0.683395	-1.46328	VirInfKD2 down vs VirInfCtrl	11.4031	1.08165	0.113827	1	PLEK	NM_002664.1	PLEK	2	Homo sapiens pleckstrin (PLEK), mRNA.	P47; FLJ27168
45653	ILMN_1727271	0.0094293	0.0426541	1.12721	1.12721	VirInfCtrl up vs Control	0.160873	0.92804	-1.07754	KD1 down vs Control	0.541279	1.0307	1.0307	KD2 up vs Control	0.00136016	0.769305	-1.29987	VirInfKD1 down vs VirInfCtrl	0.521234	0.968697	-1.03231	VirInfKD2 down vs VirInfCtrl	8.95288	0.203165	0.0272312	1	WARS	NM_213646.1	WARS	14	Homo sapiens tryptophanyl-tRNA synthetase (WARS), transcript variant 2, mRNA.	IFI53; IFP53; GAMMA-2
42370	ILMN_1784364	0.125281	0.318393	1.11353	1.11353	VirInfCtrl up vs Control	0.0848543	0.815628	-1.22605	KD1 down vs Control	0.888648	1.01454	1.01454	KD2 up vs Control	0.0378729	0.769318	-1.29985	VirInfKD1 down vs VirInfCtrl	0.101922	0.826362	-1.21012	VirInfKD2 down vs VirInfCtrl	2.74796	0.279425	0.122021	1	STARD5	NM_181900.2	STARD5	15	Homo sapiens StAR-related lipid transfer (START) domain containing 5 (STARD5), mRNA.	MGC10327
16813	ILMN_2058782	0.00741867	0.473849	1.05326	1.05326	VirInfCtrl up vs Control	0.00198718	0.701766	-1.42498	KD1 down vs Control	0.0526381	0.849058	-1.17778	KD2 down vs Control	0.00838393	0.769494	-1.29955	VirInfKD1 down vs VirInfCtrl	0.00721935	0.762733	-1.31108	VirInfKD2 down vs VirInfCtrl	9.8406	0.472434	0.0576104	1	IFI27	NM_005532.3	IFI27	14	Homo sapiens interferon, alpha-inducible protein 27 (IFI27), transcript variant 2, mRNA.	FAM14D; P27; ISG12
13084	ILMN_2174574	0.080987	0.781733	1.02381	1.02381	VirInfCtrl up vs Control	0.586701	0.954441	-1.04773	KD1 down vs Control	0.113779	0.8605	-1.16212	KD2 down vs Control	0.0179996	0.769523	-1.29951	VirInfKD1 down vs VirInfCtrl	0.977343	0.997599	-1.00241	VirInfKD2 down vs VirInfCtrl	3.46755	0.237984	0.0823581	1	HNRNPA3P1	NR_002726.1	HNRNPA3P1	10	Homo sapiens heterogeneous nuclear ribonucleoprotein A3 pseudogene 1 (HNRNPA3P1) on chromosome 10. XR_000879 XR_001292 XR_001293 XR_001294 XR_001295 XR_001296 XR_001297	HNRPA3; D10S102; FBRNP
44688	ILMN_2183389	0.11959	0.0971225	1.19779	1.19779	VirInfCtrl up vs Control	0.318099	1.1052	1.1052	KD1 up vs Control	0.892225	0.987097	-1.01307	KD2 down vs Control	0.0291809	0.769613	-1.29935	VirInfKD1 down vs VirInfCtrl	0.0206589	0.750951	-1.33165	VirInfKD2 down vs VirInfCtrl	2.8201	0.247771	0.105431	1	TTC9C	NM_173810.3	TTC9C	11	Homo sapiens tetratricopeptide repeat domain 9C (TTC9C), mRNA.	MGC29649
5860	ILMN_1781816	0.249342	0.247641	1.14359	1.14359	VirInfCtrl up vs Control	0.349923	0.899245	-1.11204	KD1 down vs Control	0.613878	1.05732	1.05732	KD2 up vs Control	0.0467655	0.769847	-1.29896	VirInfKD1 down vs VirInfCtrl	0.145916	0.83945	-1.19126	VirInfKD2 down vs VirInfCtrl	1.78854	0.204361	0.137114	1	CHD6	NM_032221.3	CHD6	20	Homo sapiens chromodomain helicase DNA binding protein 6 (CHD6), mRNA.	KIAA1335; CHD5; RIGB
1125	ILMN_1690465	0.0487465	0.00867481	1.29466	1.29466	VirInfCtrl up vs Control	0.265729	1.0863	1.0863	KD1 up vs Control	0.06553	1.16382	1.16382	KD2 up vs Control	0.00823039	0.770049	-1.29862	VirInfKD1 down vs VirInfCtrl	0.0215712	0.812219	-1.23119	VirInfKD2 down vs VirInfCtrl	4.43986	0.21024	0.0568235	1	ANKRD11	NM_013275.4	ANKRD11	16	Homo sapiens ankyrin repeat domain 11 (ANKRD11), mRNA.	LZ16; T13; ANCO-1
31814	ILMN_1702065	0.104392	0.654585	1.04238	1.04238	VirInfCtrl up vs Control	0.178602	0.874281	-1.1438	KD1 down vs Control	0.963086	0.995753	-1.00427	KD2 down vs Control	0.0253801	0.770383	-1.29806	VirInfKD1 down vs VirInfCtrl	0.0463643	0.801895	-1.24705	VirInfKD2 down vs VirInfCtrl	3.03699	0.245973	0.0971909	1	MFSD5	NM_032889.2	MFSD5	12	Homo sapiens major facilitator superfamily domain containing 5 (MFSD5), mRNA.	MGC11308
41074	ILMN_1741054	0.227478	0.420019	1.08822	1.08822	VirInfCtrl up vs Control	0.753236	0.968359	-1.03267	KD1 down vs Control	0.367786	0.909263	-1.09979	KD2 down vs Control	0.0370091	0.770394	-1.29804	VirInfKD1 down vs VirInfCtrl	0.0667965	0.803856	-1.244	VirInfKD2 down vs VirInfCtrl	1.90587	0.189264	0.119167	1	SLC5A6	NM_021095.1	SLC5A6	2	Homo sapiens solute carrier family 5 (sodium-dependent vitamin transporter), member 6 (SLC5A6), mRNA.	SMVT
44351	ILMN_1729495	0.0113715	0.109403	1.09054	1.09054	VirInfCtrl up vs Control	0.0513029	0.894013	-1.11855	KD1 down vs Control	0.721861	0.982929	-1.01737	KD2 down vs Control	0.00131664	0.770437	-1.29796	VirInfKD1 down vs VirInfCtrl	0.00633828	0.82753	-1.20842	VirInfKD2 down vs VirInfCtrl	8.30696	0.184067	0.0265897	1	TRIM41	NM_201627.1	TRIM41	5	Homo sapiens tripartite motif-containing 41 (TRIM41), transcript variant 2, mRNA.	RINCK; MGC31991; MGC1127
31132	ILMN_1692260	0.0729791	0.548833	0.950862	-1.05168	VirInfCtrl down vs Control	0.137078	0.872746	-1.14581	KD1 down vs Control	0.203506	0.892958	-1.11987	KD2 down vs Control	0.0166944	0.770489	-1.29788	VirInfKD1 down vs VirInfCtrl	0.718891	0.970503	-1.03039	VirInfKD2 down vs VirInfCtrl	3.65433	0.239408	0.0786163	1	MAFG	NM_002359.2	MAFG	17	Homo sapiens v-maf musculoaponeurotic fibrosarcoma oncogene homolog G (avian) (MAFG), transcript variant 2, mRNA.	MGC20149; MGC13090
10230	ILMN_1764605	0.0944722	0.123357	1.15408	1.15408	VirInfCtrl up vs Control	0.487172	0.942525	-1.06098	KD1 down vs Control	0.224117	1.11449	1.11449	KD2 up vs Control	0.0173154	0.770679	-1.29756	VirInfKD1 down vs VirInfCtrl	0.414897	0.932363	-1.07254	VirInfKD2 down vs VirInfCtrl	3.20226	0.213168	0.0798814	1	FGF6	NM_020996.1	FGF6	12	Homo sapiens fibroblast growth factor 6 (FGF6), mRNA.	HST2; HBGF-6
36149	ILMN_2186061	0.143057	0.0309153	1.27816	1.27816	VirInfCtrl up vs Control	0.142256	1.15915	1.15915	KD1 up vs Control	0.278164	1.10991	1.10991	KD2 up vs Control	0.0247962	0.770901	-1.29718	VirInfKD1 down vs VirInfCtrl	0.0623324	0.818824	-1.22126	VirInfKD2 down vs VirInfCtrl	2.54761	0.202804	0.0955264	1	PFKFB3	NM_004566.2	PFKFB3	10	Homo sapiens 6-phosphofructo-2-kinase/fructose-2,6-biphosphatase 3 (PFKFB3), mRNA.	PFK2; IPFK2
3277	ILMN_3237636	0.185313	0.103722	1.20978	1.20978	VirInfCtrl up vs Control	0.823268	0.977086	-1.02345	KD1 down vs Control	0.218404	1.14633	1.14633	KD2 up vs Control	0.0396616	0.770926	-1.29714	VirInfKD1 down vs VirInfCtrl	0.50269	0.931624	-1.07339	VirInfKD2 down vs VirInfCtrl	2.17896	0.223835	0.123271	1	C16orf67	NR_024034.1	C16ORF67	16	Homo sapiens chromosome 16 open reading frame 67 (C16orf67), non-coding RNA.
4291	ILMN_1655572	0.0951194	0.655742	0.959554	-1.04215	VirInfCtrl down vs Control	0.41298	0.925473	-1.08053	KD1 down vs Control	0.31745	0.908455	-1.10077	KD2 down vs Control	0.0256859	0.771362	-1.29641	VirInfKD1 down vs VirInfCtrl	0.124391	0.854485	-1.1703	VirInfKD2 down vs VirInfCtrl	3.1908	0.257525	0.0968504	1	C6orf59	NM_024929.1	C6ORF59		PREDICTED: Homo sapiens chromosome 6 open reading frame 59 (C6orf59), misc RNA.
47047	ILMN_1804263	0.00955492	0.358421	1.05198	1.05198	VirInfCtrl up vs Control	0.079398	0.898059	-1.11351	KD1 down vs Control	0.0295473	0.86523	-1.15576	KD2 down vs Control	0.00223655	0.771393	-1.29636	VirInfKD1 down vs VirInfCtrl	0.00236112	0.773555	-1.29273	VirInfKD2 down vs VirInfCtrl	8.90591	0.240714	0.0324343	1	ZNF76	NM_003427.3	ZNF76	6	Homo sapiens zinc finger protein 76 (expressed in testis) (ZNF76), mRNA.	D6S229E; Zfp523; ZNF523
16895	ILMN_1717165	0.12943	0.842354	0.979904	-1.02051	VirInfCtrl down vs Control	0.865613	1.01742	1.01742	KD1 up vs Control	0.190867	0.865793	-1.15501	KD2 down vs Control	0.0379604	0.771684	-1.29587	VirInfKD1 down vs VirInfCtrl	0.328089	0.901179	-1.10966	VirInfKD2 down vs VirInfCtrl	2.69801	0.268308	0.119336	1	IGBP1	NM_001551.2	IGBP1	X	Homo sapiens immunoglobulin (CD79A) binding protein 1 (IGBP1), mRNA.	IBP1
8794	ILMN_1762725	0.0159027	0.0358064	1.2144	1.2144	VirInfCtrl up vs Control	0.00495902	1.36571	1.36571	KD1 up vs Control	0.532492	1.04888	1.04888	KD2 up vs Control	0.0114304	0.771724	-1.2958	VirInfKD1 down vs VirInfCtrl	0.143302	0.885748	-1.12899	VirInfKD2 down vs VirInfCtrl	7.2456	0.391693	0.0648712	1	EIF3L	NM_016091.2	EIF3L	22	Homo sapiens eukaryotic translation initiation factor 3, subunit L (EIF3L), mRNA.	HSPC021; EIF3S6IP; EIF3S11; MSTP005; HSPC025
18615	ILMN_1703335	0.0355504	0.586233	0.960569	-1.04105	VirInfCtrl down vs Control	0.378144	0.935596	-1.06884	KD1 down vs Control	0.0673624	0.855587	-1.16879	KD2 down vs Control	0.0100493	0.771723	-1.2958	VirInfKD1 down vs VirInfCtrl	0.0659785	0.854684	-1.17002	VirInfKD2 down vs VirInfCtrl	5.12973	0.261382	0.0611453	1	LACTB	NM_032857.2	LACTB	15	Homo sapiens lactamase, beta (LACTB), nuclear gene encoding mitochondrial protein, transcript variant 1, mRNA.	FLJ14902; G24; MRPL56
43025	ILMN_1671107	0.0362689	0.0277328	1.21305	1.21305	VirInfCtrl up vs Control	0.40845	0.942326	-1.0612	KD1 down vs Control	0.841508	0.986137	-1.01406	KD2 down vs Control	0.00821512	0.771758	-1.29574	VirInfKD1 down vs VirInfCtrl	0.00400193	0.73902	-1.35314	VirInfKD2 down vs VirInfCtrl	5.08387	0.236472	0.0558171	1	TCBA1	NM_153355.2	TCBA1	6	Homo sapiens T-cell lymphoma breakpoint associated target 1 (TCBA1), mRNA.	FAM77B; MGC41924
40780	ILMN_1741392	0.0778673	0.131753	1.14012	1.14012	VirInfCtrl up vs Control	0.453984	1.06203	1.06203	KD1 up vs Control	0.596517	0.958855	-1.04291	KD2 down vs Control	0.0137076	0.771776	-1.29571	VirInfKD1 down vs VirInfCtrl	0.0180308	0.784699	-1.27437	VirInfKD2 down vs VirInfCtrl	3.5373	0.208104	0.0705975	1	SLC25A20	XM_941287.1	SLC25A20	3	Homo sapiens solute carrier family 25 (carnitine/acylcarnitine translocase), member 20 (SLC25A20), nuclear gene encoding mitochondrial protein, mRNA.	CAC; CACT
13956	ILMN_1826572	0.0639466	0.018895	1.34794	1.34794	VirInfCtrl up vs Control	0.666196	1.04339	1.04339	KD1 up vs Control	0.655593	1.04492	1.04492	KD2 up vs Control	0.0326482	0.77184	-1.2956	VirInfKD1 down vs VirInfCtrl	0.00563354	0.67422	-1.4832	VirInfKD2 down vs VirInfCtrl	3.90043	0.356159	0.109575	1		Hs.301755	HS.301755	14	Homo sapiens cDNA FLJ37243 fis, clone BRAMY2004387
4842	ILMN_1678061	0.312584	0.224171	1.14147	1.14147	VirInfCtrl up vs Control	0.73548	1.03516	1.03516	KD1 up vs Control	0.781882	0.972121	-1.02868	KD2 down vs Control	0.03791	0.771841	-1.2956	VirInfKD1 down vs VirInfCtrl	0.164693	0.856855	-1.16706	VirInfKD2 down vs VirInfCtrl	1.5112	0.149936	0.11906	1	CASS4	NM_020356.2	CASS4	20	Homo sapiens Cas scaffolding protein family member 4 (CASS4), mRNA.	HEFL
1528	ILMN_1673224	0.163438	0.279973	1.12214	1.12214	VirInfCtrl up vs Control	0.455044	1.08057	1.08057	KD1 up vs Control	0.466412	1.07838	1.07838	KD2 up vs Control	0.0373446	0.772198	-1.295	VirInfKD1 down vs VirInfCtrl	0.731334	1.03554	1.03554	VirInfKD2 up vs VirInfCtrl	2.35438	0.230797	0.117634	1	ARHGAP23	XM_936596.1	ARHGAP23		PREDICTED: Homo sapiens Rho GTPase activating protein 23, transcript variant 3 (ARHGAP23), mRNA.
24581	ILMN_1802459	0.0604872	0.388563	1.08832	1.08832	VirInfCtrl up vs Control	0.238229	1.12666	1.12666	KD1 up vs Control	0.167327	0.866732	-1.15376	KD2 down vs Control	0.0299199	0.772752	-1.29408	VirInfKD1 down vs VirInfCtrl	0.041349	0.790074	-1.2657	VirInfKD2 down vs VirInfCtrl	4.00717	0.345815	0.103559	1	LOC643138	XM_926511.1	LOC643138	11	PREDICTED: Homo sapiens similar to Guanine nucleotide-binding protein G(s), alpha subunit (Adenylate cyclase-stimulating G alpha protein) (G-alpha-8) (LOC643138), mRNA.
18588	ILMN_1811104	0.128182	0.516636	1.06876	1.06876	VirInfCtrl up vs Control	0.915994	0.989437	-1.01068	KD1 down vs Control	0.696651	1.04028	1.04028	KD2 up vs Control	0.0370472	0.772822	-1.29396	VirInfKD1 down vs VirInfCtrl	0.0414811	0.779146	-1.28346	VirInfKD2 down vs VirInfCtrl	2.71282	0.26309	0.116376	1	KTELC1	NM_020231.3	KTELC1	3	Homo sapiens KTEL (Lys-Tyr-Glu-Leu) containing 1 (KTELC1), mRNA.	MDSRP; MDS010; C3orf9; MGC32995; hCLP46; CLP46; KDELCL1
17791	ILMN_1652331	0.1764	0.0535809	1.26145	1.26145	VirInfCtrl up vs Control	0.881419	1.0152	1.0152	KD1 up vs Control	0.131122	1.1846	1.1846	KD2 up vs Control	0.0378994	0.773276	-1.2932	VirInfKD1 down vs VirInfCtrl	0.155213	0.854234	-1.17064	VirInfKD2 down vs VirInfCtrl	2.24704	0.219722	0.11734	1	KCTD5	XR_001518.1	KCTD5	16	Homo sapiens potassium channel tetramerisation domain containing 5 (KCTD5), mRNA.	FLJ20040
38462	ILMN_2363106	0.0248123	0.185852	1.08691	1.08691	VirInfCtrl up vs Control	0.18997	0.92087	-1.08593	KD1 down vs Control	0.0432617	0.867205	-1.15313	KD2 down vs Control	0.00368084	0.773531	-1.29277	VirInfKD1 down vs VirInfCtrl	0.0114	0.818156	-1.22226	VirInfKD2 down vs VirInfCtrl	6.00703	0.194568	0.0388681	1	RBM23	NM_001077352.1	RBM23	14	Homo sapiens RNA binding motif protein 23 (RBM23), transcript variant 3, mRNA.	MGC4458; PP239; RNPC4; CAPERbeta; FLJ10482
28598	ILMN_1670201	0.311681	0.183373	1.16026	1.16026	VirInfCtrl up vs Control	0.627256	1.05187	1.05187	KD1 up vs Control	0.738581	0.966031	-1.03516	KD2 down vs Control	0.0408832	0.77366	-1.29256	VirInfKD1 down vs VirInfCtrl	0.255249	0.883093	-1.13238	VirInfKD2 down vs VirInfCtrl	1.51465	0.154037	0.122038	1	LOC653210	XM_931904.1	LOC653210	X	PREDICTED: Homo sapiens similar to melanoma antigen family D, 4 isoform 1, transcript variant 6 (LOC653210), mRNA.
37469	ILMN_2175236	0.187089	0.381175	1.0978	1.0978	VirInfCtrl up vs Control	0.363492	0.90748	-1.10195	KD1 down vs Control	0.432134	1.08668	1.08668	KD2 up vs Control	0.0409466	0.773966	-1.29205	VirInfKD1 down vs VirInfCtrl	0.143784	0.847063	-1.18055	VirInfKD2 down vs VirInfCtrl	2.1659	0.219783	0.121769	1	PRLR	NM_000949.2	PRLR	5	Homo sapiens prolactin receptor (PRLR), mRNA.	hPRLrI
16266	ILMN_1858820	0.0689632	0.0212801	1.23901	1.23901	VirInfCtrl up vs Control	0.110344	1.13846	1.13846	KD1 up vs Control	0.12217	1.13269	1.13269	KD2 up vs Control	0.0101464	0.774178	-1.29169	VirInfKD1 down vs VirInfCtrl	0.0477552	0.842117	-1.18748	VirInfKD2 down vs VirInfCtrl	3.75849	0.187666	0.0599175	1		Hs.579513	HS.579513	18	K-EST0130175 S13KMS5s1 Homo sapiens cDNA clone S13KMS5s1-28-F07 5, mRNA sequence
227	ILMN_1806408	0.00683432	0.171674	1.11409	1.11409	VirInfCtrl up vs Control	0.412523	0.940551	-1.06321	KD1 down vs Control	0.110288	1.13924	1.13924	KD2 up vs Control	0.01039	0.774255	-1.29156	VirInfKD1 down vs VirInfCtrl	0.0013791	0.677091	-1.47691	VirInfKD2 down vs VirInfCtrl	10.1608	0.512476	0.0605236	1	ACADVL	NM_000018.2	ACADVL	17	Homo sapiens acyl-Coenzyme A dehydrogenase, very long chain (ACADVL), nuclear gene encoding mitochondrial protein, transcript variant 2, mRNA.	ACAD6; VLCAD; LCACD
4743	ILMN_1737089	0.110571	0.0639849	1.21317	1.21317	VirInfCtrl up vs Control	0.277799	0.903261	-1.1071	KD1 down vs Control	0.851613	0.983487	-1.01679	KD2 down vs Control	0.0240077	0.774302	-1.29149	VirInfKD1 down vs VirInfCtrl	0.0328434	0.790295	-1.26535	VirInfKD2 down vs VirInfCtrl	2.94411	0.222742	0.0907883	1	CAPN5	NM_004055.3	CAPN5	11	Homo sapiens calpain 5 (CAPN5), mRNA.	HTRA3; FLJ46245; nCL-3
15929	ILMN_1859573	0.206362	0.284674	1.10263	1.10263	VirInfCtrl up vs Control	0.923544	1.00836	1.00836	KD1 up vs Control	0.96647	1.00365	1.00365	KD2 up vs Control	0.0218836	0.774509	-1.29114	VirInfKD1 down vs VirInfCtrl	0.4262	0.931479	-1.07356	VirInfKD2 down vs VirInfCtrl	2.03368	0.146422	0.086398	1		Hs.570467	HS.570467	22	wf24a04.x1 Soares_NFL_T_GBC_S1 Homo sapiens cDNA clone IMAGE:2356494 3, mRNA sequence
26281	ILMN_1805585	0.0787014	0.0279746	1.21615	1.21615	VirInfCtrl up vs Control	0.546934	1.04428	1.04428	KD1 up vs Control	0.157057	1.11602	1.11602	KD2 up vs Control	0.00938537	0.774638	-1.29093	VirInfKD1 down vs VirInfCtrl	0.208265	0.908721	-1.10045	VirInfKD2 down vs VirInfCtrl	3.51829	0.168773	0.0575642	1	LOC646569	XM_929505.1	LOC646569	X	PREDICTED: Homo sapiens similar to melanoma antigen family B, 18 (LOC646569), mRNA.
45423	ILMN_1714527	0.0630976	0.696063	1.03315	1.03315	VirInfCtrl up vs Control	0.0955312	0.854521	-1.17025	KD1 down vs Control	0.522399	1.05551	1.05551	KD2 up vs Control	0.0184107	0.774744	-1.29075	VirInfKD1 down vs VirInfCtrl	0.510452	0.945873	-1.05722	VirInfKD2 down vs VirInfCtrl	3.92591	0.258582	0.0790385	1	VAMP3	NM_004781.3	VAMP3	1	Homo sapiens vesicle-associated membrane protein 3 (cellubrevin) (VAMP3), mRNA.	CEB
8038	ILMN_1750941	0.132492	0.507941	1.07161	1.07161	VirInfCtrl up vs Control	0.787948	1.02803	1.02803	KD1 up vs Control	0.163155	0.855433	-1.169	KD2 down vs Control	0.0411931	0.775272	-1.28987	VirInfKD1 down vs VirInfCtrl	0.986947	1.00168	1.00168	VirInfKD2 up vs VirInfCtrl	2.66247	0.267553	0.120588	1	DLX4	NM_001934.2	DLX4	17	Homo sapiens distal-less homeobox 4 (DLX4), transcript variant 1, mRNA.	BP1; DLX9; DLX7; DLX8
44420	ILMN_2161746	0.0189404	0.803689	0.981875	-1.01846	VirInfCtrl down vs Control	0.00782553	0.758972	-1.31757	KD1 down vs Control	0.032264	0.82261	-1.21564	KD2 down vs Control	0.01118	0.775369	-1.28971	VirInfKD1 down vs VirInfCtrl	0.0125639	0.780669	-1.28095	VirInfKD2 down vs VirInfCtrl	6.73718	0.347505	0.0618962	1	TRIP10	NM_004240.2	TRIP10	19	Homo sapiens thyroid hormone receptor interactor 10 (TRIP10), mRNA.	CIP4; STOT; HSTP; STP
1361	ILMN_1718023	0.171531	0.161467	1.13532	1.13532	VirInfCtrl up vs Control	0.849963	1.01582	1.01582	KD1 up vs Control	0.451889	1.06602	1.06602	KD2 up vs Control	0.0186367	0.775505	-1.28948	VirInfKD1 down vs VirInfCtrl	0.12792	0.869065	-1.15066	VirInfKD2 down vs VirInfCtrl	2.28613	0.150326	0.0789071	1	APEH	NM_001640.3	APEH	3	Homo sapiens N-acylaminoacyl-peptide hydrolase (APEH), mRNA.	D3S48E; APH; ACPH; OPH; MGC2178; DNF15S2; D3F15S2
27860	ILMN_1799640	0.177348	0.0442904	1.23008	1.23008	VirInfCtrl up vs Control	0.646163	1.04023	1.04023	KD1 up vs Control	0.744674	1.02824	1.02824	KD2 up vs Control	0.0207557	0.775545	-1.28942	VirInfKD1 down vs VirInfCtrl	0.0724118	0.837202	-1.19445	VirInfKD2 down vs VirInfCtrl	2.23959	0.155346	0.0832365	1	LOC651403	XM_944649.1	LOC651403		PREDICTED: Homo sapiens hypothetical protein LOC651403 (LOC651403), mRNA.
4837	ILMN_1813949	0.245795	0.146258	1.17817	1.17817	VirInfCtrl up vs Control	0.251166	1.13291	1.13291	KD1 up vs Control	0.344048	1.10619	1.10619	KD2 up vs Control	0.0414076	0.77556	-1.28939	VirInfKD1 down vs VirInfCtrl	0.482288	0.929058	-1.07636	VirInfKD2 down vs VirInfCtrl	1.80667	0.181563	0.120595	1	CASQ1	NM_001231.2	CASQ1	1	Homo sapiens calsequestrin 1 (fast-twitch, skeletal muscle) (CASQ1), nuclear gene encoding mitochondrial protein, mRNA.	PDIB1; CASQ
15867	ILMN_1902027	0.0281592	0.178904	1.08897	1.08897	VirInfCtrl up vs Control	0.86434	0.990062	-1.01004	KD1 down vs Control	0.773674	1.01699	1.01699	KD2 up vs Control	0.00394422	0.775584	-1.28935	VirInfKD1 down vs VirInfCtrl	0.00994202	0.812265	-1.23113	VirInfKD2 down vs VirInfCtrl	5.68652	0.185652	0.0391773	1		Hs.568837	HS.568837	10	ou17h02.s1 Soares_NFL_T_GBC_S1 Homo sapiens cDNA clone IMAGE:1626579 3, mRNA sequence
45603	ILMN_1678268	0.145813	0.115775	1.14874	1.14874	VirInfCtrl up vs Control	0.749088	1.0256	1.0256	KD1 up vs Control	0.518509	0.949571	-1.05311	KD2 down vs Control	0.0150929	0.775607	-1.28931	VirInfKD1 down vs VirInfCtrl	0.114841	0.870134	-1.14925	VirInfKD2 down vs VirInfCtrl	2.51946	0.149316	0.0711179	1	VPS8	NM_015303.2	VPS8	3	Homo sapiens vacuolar protein sorting 8 homolog (S. cerevisiae) (VPS8), transcript variant 2, mRNA.	KIAA0804; FLJ32099
2274	ILMN_1703593	0.0495634	0.850614	1.01521	1.01521	VirInfCtrl up vs Control	0.0938065	0.858324	-1.16506	KD1 down vs Control	0.311794	0.918693	-1.0885	KD2 down vs Control	0.0162857	0.775775	-1.28903	VirInfKD1 down vs VirInfCtrl	0.0144703	0.77011	-1.29852	VirInfKD2 down vs VirInfCtrl	4.40546	0.270397	0.0736535	1	BAIAP2L1	NM_018842.3	BAIAP2L1	7	Homo sapiens BAI1-associated protein 2-like 1 (BAIAP2L1), mRNA.	IRTKS
22284	ILMN_1699076	0.0203974	0.594384	1.0332	1.0332	VirInfCtrl up vs Control	0.441659	1.04901	1.04901	KD1 up vs Control	0.217524	0.923092	-1.08332	KD2 down vs Control	0.00473489	0.775933	-1.28877	VirInfKD1 down vs VirInfCtrl	0.874653	1.00961	1.00961	VirInfKD2 up vs VirInfCtrl	6.53031	0.229355	0.042146	1	LOC285442	XM_208320.6	LOC285442	4	PREDICTED: Homo sapiens similar to mitochondrial translational release factor 1-like (LOC285442), mRNA.
418	ILMN_1711374	0.253249	0.123762	1.19841	1.19841	VirInfCtrl up vs Control	0.233573	1.14336	1.14336	KD1 up vs Control	0.325102	1.11449	1.11449	KD2 up vs Control	0.0463051	0.77628	-1.28819	VirInfKD1 down vs VirInfCtrl	0.159294	0.850017	-1.17645	VirInfKD2 down vs VirInfCtrl	1.76895	0.188361	0.127778	1	ADAM11	NM_002390.3	ADAM11	17	Homo sapiens ADAM metallopeptidase domain 11 (ADAM11), mRNA.	MDC
26153	ILMN_1694517	0.0407329	0.271377	1.0841	1.0841	VirInfCtrl up vs Control	0.489544	0.95212	-1.05029	KD1 down vs Control	0.129727	1.12415	1.12415	KD2 up vs Control	0.00900824	0.776396	-1.288	VirInfKD1 down vs VirInfCtrl	0.10703	0.881362	-1.13461	VirInfKD2 down vs VirInfCtrl	4.82366	0.223135	0.0555102	1	LOC646296	XM_933521.1	LOC646296	5	PREDICTED: Homo sapiens hypothetical protein LOC646296 (LOC646296), mRNA.
11000	ILMN_3311135	0.220075	0.277441	1.12337	1.12337	VirInfCtrl up vs Control	0.687979	1.04193	1.04193	KD1 up vs Control	0.800564	1.02606	1.02606	KD2 up vs Control	0.0408785	0.776562	-1.28773	VirInfKD1 down vs VirInfCtrl	0.892998	1.01376	1.01376	VirInfKD2 up vs VirInfCtrl	1.94888	0.192443	0.118494	1	FOXO6	XM_002342102.1	FOXO6		PREDICTED: Homo sapiens forkhead box protein O6 (FOXO6), mRNA.
43746	ILMN_2073012	0.135018	0.201424	1.13455	1.13455	VirInfCtrl up vs Control	0.322152	1.09958	1.09958	KD1 up vs Control	0.72885	0.968538	-1.03248	KD2 down vs Control	0.0283395	0.776653	-1.28758	VirInfKD1 down vs VirInfCtrl	0.0450197	0.800803	-1.24875	VirInfKD2 down vs VirInfCtrl	2.63396	0.212262	0.0967039	1	TMEM203	NM_053045.1	TMEM203	9	Homo sapiens transmembrane protein 203 (TMEM203), mRNA.	MGC14327; HBEBP1; MGC15961
21679	ILMN_3240485	0.0964335	0.147471	1.14685	1.14685	VirInfCtrl up vs Control	0.689699	0.966045	-1.03515	KD1 down vs Control	0.295043	0.909797	-1.09915	KD2 down vs Control	0.0220709	0.776745	-1.28742	VirInfKD1 down vs VirInfCtrl	0.0130231	0.750191	-1.33299	VirInfKD2 down vs VirInfCtrl	3.16783	0.22393	0.0848264	1	LOC100134498	XM_001716631.1	LOC100134498	7	PREDICTED: Homo sapiens hypothetical protein LOC100134498 (LOC100134498), mRNA.
44692	ILMN_1810228	0.017598	0.17745	1.09079	1.09079	VirInfCtrl up vs Control	0.0514702	0.871117	-1.14795	KD1 down vs Control	0.0170847	0.830375	-1.20428	KD2 down vs Control	0.00438641	0.776903	-1.28716	VirInfKD1 down vs VirInfCtrl	0.0313614	0.852993	-1.17234	VirInfKD2 down vs VirInfCtrl	6.94742	0.233955	0.0404101	1	TTF2	NM_003594.3	TTF2	1	Homo sapiens transcription termination factor, RNA polymerase II (TTF2), mRNA.	HuF2
6019	ILMN_1674661	0.00864891	0.0432954	1.12064	1.12064	VirInfCtrl up vs Control	0.135891	0.926069	-1.07983	KD1 down vs Control	0.0231632	0.873658	-1.14461	KD2 down vs Control	0.00131602	0.77713	-1.28679	VirInfKD1 down vs VirInfCtrl	0.00458146	0.821881	-1.21672	VirInfKD2 down vs VirInfCtrl	9.26457	0.191859	0.0248507	1	CIRBP	NM_001280.1	CIRBP	19	Homo sapiens cold inducible RNA binding protein (CIRBP), mRNA.	CIRP
36132	ILMN_1683279	0.0230683	0.102785	1.11874	1.11874	VirInfCtrl up vs Control	0.326266	0.939556	-1.06433	KD1 down vs Control	0.445423	1.04878	1.04878	KD2 up vs Control	0.00498089	0.777223	-1.28663	VirInfKD1 down vs VirInfCtrl	0.00481087	0.775778	-1.28903	VirInfKD2 down vs VirInfCtrl	6.19776	0.219491	0.0424976	1	PEX6	NM_000287.2	PEX6	6	Homo sapiens peroxisomal biogenesis factor 6 (PEX6), mRNA.	PAF-2; PAF2; PXAAA1
18817	ILMN_1660317	0.0126816	0.0445882	1.12233	1.12233	VirInfCtrl up vs Control	0.329268	0.952757	-1.04959	KD1 down vs Control	0.114199	1.08787	1.08787	KD2 up vs Control	0.00148498	0.777472	-1.28622	VirInfKD1 down vs VirInfCtrl	0.043516	0.890272	-1.12325	VirInfKD2 down vs VirInfCtrl	7.94892	0.171918	0.0259533	1	LEFTY1	NM_020997.2	LEFTY1	1	Homo sapiens left-right determination factor 1 (LEFTY1), mRNA.	LEFTYB; LEFTB
27059	ILMN_3236904	0.140779	0.284674	1.11719	1.11719	VirInfCtrl up vs Control	0.128561	1.18084	1.18084	KD1 up vs Control	0.71569	1.03669	1.03669	KD2 up vs Control	0.0373581	0.777809	-1.28566	VirInfKD1 down vs VirInfCtrl	0.223146	0.879701	-1.13675	VirInfKD2 down vs VirInfCtrl	2.57143	0.238202	0.111161	1	LOC648740	NR_024438.2	LOC648740	1	Homo sapiens ACTB pseudogene (LOC648740), non-coding RNA.
43709	ILMN_3242211	0.197227	0.448266	1.07157	1.07157	VirInfCtrl up vs Control	0.45908	0.934814	-1.06973	KD1 down vs Control	0.334433	0.914454	-1.09355	KD2 down vs Control	0.025733	0.777946	-1.28544	VirInfKD1 down vs VirInfCtrl	0.0876405	0.840536	-1.18972	VirInfKD2 down vs VirInfCtrl	2.09428	0.158292	0.0906993	1	TMEM187	NM_003492.2	TMEM187	X	Homo sapiens transmembrane protein 187 (TMEM187), mRNA.	CXorf12; ITBA1; DXS9878E
40155	ILMN_3251501	0.146184	0.343949	1.10084	1.10084	VirInfCtrl up vs Control	0.360483	0.911578	-1.097	KD1 down vs Control	0.598414	0.94934	-1.05336	KD2 down vs Control	0.0369159	0.778851	-1.28394	VirInfKD1 down vs VirInfCtrl	0.0217852	0.750015	-1.33331	VirInfKD2 down vs VirInfCtrl	2.51572	0.229026	0.109246	1	SERF2	NM_001018108.2	SERF2	15	Homo sapiens small EDRK-rich factor 2 (SERF2), mRNA.	4F5REL; H4F5rel; FLJ37527; FLJ38557; FAM2C; MGC48826; HsT17089; FLJ20431
16437	ILMN_1829846	0.213029	0.198549	1.13961	1.13961	VirInfCtrl up vs Control	0.341036	0.910738	-1.09801	KD1 down vs Control	0.632252	0.955448	-1.04663	KD2 down vs Control	0.0327379	0.778929	-1.28381	VirInfKD1 down vs VirInfCtrl	0.0652693	0.815751	-1.22586	VirInfKD2 down vs VirInfCtrl	1.99158	0.169499	0.102129	1		Hs.583705	HS.583705		Homo sapiens ovarian cancer-related protein 3 (OCR3) mRNA, partial cds
37555	ILMN_1745329	0.0135107	0.632124	1.03995	1.03995	VirInfCtrl up vs Control	0.0464392	0.823365	-1.21453	KD1 down vs Control	0.180284	0.888877	-1.12502	KD2 down vs Control	0.0182577	0.778973	-1.28374	VirInfKD1 down vs VirInfCtrl	0.00170356	0.658603	-1.51837	VirInfKD2 down vs VirInfCtrl	7.74681	0.486702	0.0753915	1	PRR14	NM_024031.2	PRR14	16	Homo sapiens proline rich 14 (PRR14), mRNA.	DKFZp781A13198; MGC3121
41300	ILMN_1757370	0.140676	0.196229	1.1231	1.1231	VirInfCtrl up vs Control	0.374425	1.07962	1.07962	KD1 up vs Control	0.308101	1.09299	1.09299	KD2 up vs Control	0.0204217	0.779083	-1.28356	VirInfKD1 down vs VirInfCtrl	0.234023	0.899746	-1.11143	VirInfKD2 down vs VirInfCtrl	2.57252	0.170707	0.0796294	1	SMPD1	NM_001007593.1	SMPD1	11	Homo sapiens sphingomyelin phosphodiesterase 1, acid lysosomal (SMPD1), transcript variant ASM-2, mRNA.	ASM; NPD
32710	ILMN_1733937	0.206823	0.240218	1.12664	1.12664	VirInfCtrl up vs Control	0.532611	0.941242	-1.06243	KD1 down vs Control	0.53514	1.06202	1.06202	KD2 up vs Control	0.034348	0.779247	-1.28329	VirInfKD1 down vs VirInfCtrl	0.592516	0.949619	-1.05305	VirInfKD2 down vs VirInfCtrl	2.03071	0.176873	0.104519	1	MMD	NM_012329.2	MMD	17	Homo sapiens monocyte to macrophage differentiation-associated (MMD), mRNA.	PAQR11; MMA
13602	ILMN_1861749	0.0115703	0.104556	1.0841	1.0841	VirInfCtrl up vs Control	0.855648	0.992008	-1.00806	KD1 down vs Control	0.51733	1.02949	1.02949	KD2 up vs Control	0.00105227	0.7793	-1.2832	VirInfKD1 down vs VirInfCtrl	0.309788	0.954208	-1.04799	VirInfKD2 down vs VirInfCtrl	8.2492	0.153293	0.0222993	1		Hs.153034	HS.153034	12	hj05d02.x1 Soares_NFL_T_GBC_S1 Homo sapiens cDNA clone IMAGE:2980899 3, mRNA sequence
11730	ILMN_1736972	0.217884	0.281718	1.11664	1.11664	VirInfCtrl up vs Control	0.989772	1.00125	1.00125	KD1 up vs Control	0.355485	1.09788	1.09788	KD2 up vs Control	0.0369237	0.779355	-1.28311	VirInfKD1 down vs VirInfCtrl	0.13595	0.851631	-1.17422	VirInfKD2 down vs VirInfCtrl	1.96198	0.177713	0.108694	1	GKAP1	NM_025211.2	GKAP1	9	Homo sapiens G kinase anchoring protein 1 (GKAP1), mRNA.	FKSG21; FLJ25469; RP11-162J2.1; GKAP42
1482	ILMN_1802203	0.0732264	0.127819	1.13843	1.13843	VirInfCtrl up vs Control	0.107722	1.14879	1.14879	KD1 up vs Control	0.446987	1.06154	1.06154	KD2 up vs Control	0.0145748	0.779369	-1.28309	VirInfKD1 down vs VirInfCtrl	0.0770099	0.855131	-1.16941	VirInfKD2 down vs VirInfCtrl	3.64816	0.204599	0.0672994	1	ARF1	NM_001658.3	ARF1	1	Homo sapiens ADP-ribosylation factor 1 (ARF1), transcript variant 1, mRNA.
31477	ILMN_1663171	0.228631	0.350183	1.10646	1.10646	VirInfCtrl up vs Control	0.821552	0.976741	-1.02381	KD1 down vs Control	0.93195	1.00893	1.00893	KD2 up vs Control	0.0468039	0.77939	-1.28306	VirInfKD1 down vs VirInfCtrl	0.0469054	0.779514	-1.28285	VirInfKD2 down vs VirInfCtrl	1.89933	0.197154	0.124563	1	MATN3	NM_002381.3	MATN3	2	Homo sapiens matrilin 3 (MATN3), mRNA.	HOA; EDM5
36996	ILMN_1773613	0.120071	0.390017	1.07825	1.07825	VirInfCtrl up vs Control	0.104269	0.855912	-1.16834	KD1 down vs Control	0.491927	0.942226	-1.06132	KD2 down vs Control	0.0221339	0.779476	-1.28291	VirInfKD1 down vs VirInfCtrl	0.0547995	0.824042	-1.21353	VirInfKD2 down vs VirInfCtrl	2.81383	0.1937	0.082606	1	POU2F3	NM_014352.1	POU2F3	11	Homo sapiens POU class 2 homeobox 3 (POU2F3), mRNA.	MGC126698; Skn-1a; FLJ40063; PLA-1; OCT11; Epoc-1
19720	ILMN_3270993	0.123243	0.0719386	1.1706	1.1706	VirInfCtrl up vs Control	0.61306	0.962227	-1.03926	KD1 down vs Control	0.684293	1.03131	1.03131	KD2 up vs Control	0.0136766	0.779617	-1.28268	VirInfKD1 down vs VirInfCtrl	0.0433592	0.831679	-1.20239	VirInfKD2 down vs VirInfCtrl	2.7733	0.15051	0.0651253	1	LOC100129513	XM_001722247.1	LOC100129513	X	PREDICTED: Homo sapiens similar to PRO0756 (LOC100129513), mRNA.
39916	ILMN_1663042	0.0257643	0.341483	1.06645	1.06645	VirInfCtrl up vs Control	0.0188348	0.81979	-1.21982	KD1 down vs Control	0.598678	0.965994	-1.0352	KD2 down vs Control	0.00714794	0.779631	-1.28266	VirInfKD1 down vs VirInfCtrl	0.298658	0.931591	-1.07343	VirInfKD2 down vs VirInfCtrl	5.91027	0.238645	0.0484536	1	SDC4	NM_002999.2	SDC4	20	Homo sapiens syndecan 4 (SDC4), mRNA.	MGC22217; SYND4
5138	ILMN_1769129	0.00072388	0.770332	1.01311	1.01311	VirInfCtrl up vs Control	0.000181712	0.70609	-1.41625	KD1 down vs Control	0.140258	0.930145	-1.0751	KD2 down vs Control	0.00111121	0.779641	-1.28264	VirInfKD1 down vs VirInfCtrl	0.00162177	0.793472	-1.26028	VirInfKD2 down vs VirInfCtrl	23.3592	0.441686	0.0226902	1	CCL19	NM_006274.2	CCL19	9	Homo sapiens chemokine (C-C motif) ligand 19 (CCL19), mRNA.	MIP3B; CKb11; MIP-3b; ELC; MGC34433; SCYA19
40536	ILMN_1732343	0.0193403	0.855848	1.01363	1.01363	VirInfCtrl up vs Control	0.00420365	0.726378	-1.37669	KD1 down vs Control	0.0644243	0.850901	-1.17522	KD2 down vs Control	0.0130617	0.779715	-1.28252	VirInfKD1 down vs VirInfCtrl	0.0594292	0.847334	-1.18017	VirInfKD2 down vs VirInfCtrl	6.67835	0.354292	0.063661	1	SIK3	NM_025164.3	SIK3	11	Homo sapiens SIK family kinase 3 (SIK3), mRNA.	L19; FLJ12240
44672	ILMN_1795911	0.12741	0.703211	1.035	1.035	VirInfCtrl up vs Control	0.461576	1.07002	1.07002	KD1 up vs Control	0.474893	0.936517	-1.06779	KD2 down vs Control	0.0278218	0.780032	-1.282	VirInfKD1 down vs VirInfCtrl	0.282279	0.903351	-1.10699	VirInfKD2 down vs VirInfCtrl	2.72207	0.209826	0.0924999	1	TTC37	NM_014639.2	TTC37	5	Homo sapiens tetratricopeptide repeat domain 37 (TTC37), mRNA.	MGC32587; TTC37
42838	ILMN_3244286	0.0996859	0.799034	1.02159	1.02159	VirInfCtrl up vs Control	0.578104	1.0483	1.0483	KD1 up vs Control	0.355683	0.922841	-1.08361	KD2 down vs Control	0.0212483	0.780047	-1.28197	VirInfKD1 down vs VirInfCtrl	0.254674	0.903869	-1.10635	VirInfKD2 down vs VirInfCtrl	3.11271	0.208646	0.0804363	1	TANC2	NM_025185.3	TANC2	17	Homo sapiens tetratricopeptide repeat, ankyrin repeat and coiled-coil containing 2 (TANC2), mRNA.	FLJ11824; KIAA1636; DKFZP564D166; rols; KIAA1148; ROLSA; FLJ10215
38161	ILMN_1752582	0.126913	0.415407	1.08271	1.08271	VirInfCtrl up vs Control	0.103564	0.840075	-1.19037	KD1 down vs Control	0.721291	0.966592	-1.03456	KD2 down vs Control	0.034103	0.780191	-1.28174	VirInfKD1 down vs VirInfCtrl	0.041371	0.790516	-1.265	VirInfKD2 down vs VirInfCtrl	2.72806	0.234383	0.103099	1	RAB5B	NM_002868.2	RAB5B	12	Homo sapiens RAB5B, member RAS oncogene family (RAB5B), mRNA.
40918	ILMN_1659991	0.0309651	0.0420655	1.1709	1.1709	VirInfCtrl up vs Control	0.139119	1.11011	1.11011	KD1 up vs Control	0.0279384	1.19324	1.19324	KD2 up vs Control	0.00675308	0.7804	-1.28139	VirInfKD1 down vs VirInfCtrl	0.125136	0.896591	-1.11534	VirInfKD2 down vs VirInfCtrl	5.45448	0.21313	0.0468892	1	SLC34A1	NM_003052.2	SLC34A1	5	Homo sapiens solute carrier family 34 (sodium phosphate), member 1 (SLC34A1), mRNA.	NPT2; SLC11; NPTIIa; SLC17A2; NAPI-3
20003	ILMN_3244833	0.138233	0.0604375	1.20068	1.20068	VirInfCtrl up vs Control	0.240648	1.10869	1.10869	KD1 up vs Control	0.808769	0.980157	-1.02024	KD2 down vs Control	0.020359	0.78042	-1.28136	VirInfKD1 down vs VirInfCtrl	0.0964427	0.855514	-1.16889	VirInfKD2 down vs VirInfCtrl	2.59864	0.169816	0.0784175	1	LOC100130227	XM_001713694.1	LOC100130227		PREDICTED: Homo sapiens hypothetical protein LOC100130227 (LOC100130227), mRNA.
23990	ILMN_1787547	0.0634607	0.0507097	1.23597	1.23597	VirInfCtrl up vs Control	0.315765	1.09983	1.09983	KD1 up vs Control	0.0174918	1.32642	1.32642	KD2 up vs Control	0.0291327	0.780425	-1.28135	VirInfKD1 down vs VirInfCtrl	0.365897	0.918488	-1.08875	VirInfKD2 down vs VirInfCtrl	3.91496	0.308019	0.0944129	1	LOC641947	XM_935709.1	LOC641947		PREDICTED: Homo sapiens similar to Rap guanine nucleotide exchange factor 5 (Guanine nucleotide exchange factor for Rap1) (M-Ras-regulated Rap GEF) (MR-GEF) (LOC641947), mRNA.
46912	ILMN_2101410	0.171104	0.771276	1.02909	1.02909	VirInfCtrl up vs Control	0.449463	0.926586	-1.07923	KD1 down vs Control	0.0974331	0.831154	-1.20315	KD2 down vs Control	0.0390618	0.78043	-1.28135	VirInfKD1 down vs VirInfCtrl	0.539447	0.940521	-1.06324	VirInfKD2 down vs VirInfCtrl	2.28962	0.211727	0.110967	1	ZNF625	NM_145233.2	ZNF625	19	Homo sapiens zinc finger protein 625 (ZNF625), mRNA.
14847	ILMN_1891880	0.171545	0.515226	1.05876	1.05876	VirInfCtrl up vs Control	0.445716	0.934824	-1.06972	KD1 down vs Control	0.297097	0.910007	-1.09889	KD2 down vs Control	0.0239765	0.780448	-1.28132	VirInfKD1 down vs VirInfCtrl	0.0726715	0.835634	-1.1967	VirInfKD2 down vs VirInfCtrl	2.28601	0.162318	0.085206	1		Hs.541057	HS.541057	18	7h76a03.x1 NCI_CGAP_Co16 Homo sapiens cDNA clone IMAGE:3321868 3, mRNA sequence
44755	ILMN_2066116	0.0884913	0.790928	0.977328	-1.0232	VirInfCtrl down vs Control	0.951882	0.994809	-1.00522	KD1 down vs Control	0.985286	1.00159	1.00159	KD2 up vs Control	0.0241476	0.780502	-1.28123	VirInfKD1 down vs VirInfCtrl	0.891068	0.98825	-1.01189	VirInfKD2 down vs VirInfCtrl	3.31335	0.235998	0.0854719	1	TTTY4	NR_001525.1	TTTY4	Y	Homo sapiens testis-specific transcript, Y-linked 4 (non-protein coding) (TTTY4), non-coding RNA.	TTY4; TTTY4A
44974	ILMN_1674633	0.10391	0.671751	1.03465	1.03465	VirInfCtrl up vs Control	0.07612	0.848984	-1.17788	KD1 down vs Control	0.379569	0.930028	-1.07524	KD2 down vs Control	0.017702	0.780529	-1.28118	VirInfKD1 down vs VirInfCtrl	0.130729	0.874725	-1.14322	VirInfKD2 down vs VirInfCtrl	3.04454	0.185385	0.0730693	1	UBE2H	NM_003344.2	UBE2H	7	Homo sapiens ubiquitin-conjugating enzyme E2H (UBC8 homolog, yeast) (UBE2H), transcript variant 1, mRNA.	E2-20K; UBCH; UBC8; UBCH2
12386	ILMN_1716979	0.0725759	0.0345163	1.1971	1.1971	VirInfCtrl up vs Control	0.128623	1.12343	1.12343	KD1 up vs Control	0.398248	1.06192	1.06192	KD2 up vs Control	0.00957115	0.780817	-1.28071	VirInfKD1 down vs VirInfCtrl	0.0358435	0.83692	-1.19486	VirInfKD2 down vs VirInfCtrl	3.66444	0.166488	0.0545201	1	GSTM4	NM_000850.3	GSTM4	1	Homo sapiens glutathione S-transferase M4 (GSTM4), transcript variant 1, mRNA.	GSTM4-4; MGC131945; MGC9247; GTM4
17731	ILMN_1747629	0.26783	0.201912	1.12947	1.12947	VirInfCtrl up vs Control	0.996351	1.00041	1.00041	KD1 up vs Control	0.938154	1.0069	1.0069	KD2 up vs Control	0.0269248	0.780819	-1.28071	VirInfKD1 down vs VirInfCtrl	0.192075	0.882607	-1.13301	VirInfKD2 down vs VirInfCtrl	1.69906	0.127676	0.0901745	1	KCNMB3	NM_171830.1	KCNMB3	3	Homo sapiens potassium large conductance calcium-activated channel, subfamily M beta member 3 (KCNMB3), transcript variant 3, mRNA.	KCNMB2; KCNMBL
28707	ILMN_1689510	0.0489721	0.331024	1.06573	1.06573	VirInfCtrl up vs Control	0.132586	0.900566	-1.11041	KD1 down vs Control	0.193407	0.915607	-1.09217	KD2 down vs Control	0.00629413	0.780846	-1.28066	VirInfKD1 down vs VirInfCtrl	0.325829	0.937621	-1.06653	VirInfKD2 down vs VirInfCtrl	4.43028	0.167116	0.0452655	1	LOC653418	XM_929497.1	LOC653418	1	PREDICTED: Homo sapiens similar to disrupted in schizophrenia 1 (LOC653418), mRNA.
46031	ILMN_1743097	0.0738123	0.181626	1.15834	1.15834	VirInfCtrl up vs Control	0.0774218	1.23006	1.23006	KD1 up vs Control	0.436712	0.922141	-1.08443	KD2 down vs Control	0.0442245	0.78121	-1.28007	VirInfKD1 down vs VirInfCtrl	0.981783	1.00232	1.00232	VirInfKD2 up vs VirInfCtrl	3.63366	0.358017	0.118234	1	XRCC6	NM_001469.3	XRCC6	22	Homo sapiens X-ray repair complementing defective repair in Chinese hamster cells 6 (XRCC6), mRNA.	TLAA; G22P1; CTCBF; ML8; CTC75; KU70
25073	ILMN_1677002	0.133781	0.0349397	1.29159	1.29159	VirInfCtrl up vs Control	0.231277	1.13381	1.13381	KD1 up vs Control	0.116061	1.18898	1.18898	KD2 up vs Control	0.0396726	0.781223	-1.28004	VirInfKD1 down vs VirInfCtrl	0.777791	0.972549	-1.02823	VirInfKD2 down vs VirInfCtrl	2.64783	0.245001	0.111035	1	LOC644083	XM_930110.1	LOC644083	1	PREDICTED: Homo sapiens hypothetical protein LOC644083 (LOC644083), mRNA.
31565	ILMN_1761808	0.0397159	0.635931	1.0393	1.0393	VirInfCtrl up vs Control	0.16562	1.12982	1.12982	KD1 up vs Control	0.115395	0.867353	-1.15293	KD2 down vs Control	0.0189051	0.781522	-1.27955	VirInfKD1 down vs VirInfCtrl	0.264971	0.909297	-1.09975	VirInfKD2 down vs VirInfCtrl	4.8795	0.303792	0.0747105	1	MCFD2	NM_139279.3	MCFD2	2	Homo sapiens multiple coagulation factor deficiency 2 (MCFD2), mRNA.	DKFZp686G21263; LMAN1IP; F5F8D; SDNSF
9186	ILMN_1758034	0.155304	0.87434	0.984506	-1.01574	VirInfCtrl down vs Control	0.862299	1.01728	1.01728	KD1 up vs Control	0.81022	0.976533	-1.02403	KD2 down vs Control	0.0404253	0.781583	-1.27945	VirInfKD1 down vs VirInfCtrl	0.482345	0.931606	-1.07341	VirInfKD2 down vs VirInfCtrl	2.42754	0.226197	0.111815	1	ETFDH	NM_004453.1	ETFDH	4	Homo sapiens electron-transferring-flavoprotein dehydrogenase (ETFDH), nuclear gene encoding mitochondrial protein, mRNA.	MADD; ETFQO
37890	ILMN_2346316	0.115496	0.191376	1.11165	1.11165	VirInfCtrl up vs Control	0.971461	1.00268	1.00268	KD1 up vs Control	0.223366	0.906991	-1.10255	KD2 down vs Control	0.0140377	0.781665	-1.27932	VirInfKD1 down vs VirInfCtrl	0.131598	0.882091	-1.13367	VirInfKD2 down vs VirInfCtrl	2.87482	0.154651	0.0645541	1	PTPN20A	NM_001042389.1	PTPN20A	10	Homo sapiens protein tyrosine phosphatase, non-receptor type 20A (PTPN20A), transcript variant 1, mRNA. XM_931667 XM_931672 XM_931677 XM_931680 XM_931691 XM_931700	MGC142033; bA142I17.1
3578	ILMN_1777437	0.186902	0.598946	1.05467	1.05467	VirInfCtrl up vs Control	0.468336	0.928461	-1.07705	KD1 down vs Control	0.220873	0.8772	-1.13999	KD2 down vs Control	0.0424515	0.781707	-1.27925	VirInfKD1 down vs VirInfCtrl	0.0487494	0.78942	-1.26675	VirInfKD2 down vs VirInfCtrl	2.16727	0.207443	0.11486	1	C1orf177	NM_152607.1	C1ORF177	1	Homo sapiens chromosome 1 open reading frame 177 (C1orf177), mRNA.	FLJ40201
16321	ILMN_1914874	0.00857788	0.0237612	1.14589	1.14589	VirInfCtrl up vs Control	0.0204621	0.868087	-1.15196	KD1 down vs Control	0.756599	0.985418	-1.0148	KD2 down vs Control	0.00160862	0.781848	-1.27902	VirInfKD1 down vs VirInfCtrl	0.00821854	0.839097	-1.19176	VirInfKD2 down vs VirInfCtrl	9.29479	0.198256	0.0255958	1		Hs.580882	HS.580882	21	Homo sapiens KRTAP25-1 mRNA for keratin associated protein, complete cds
605	ILMN_1778796	0.12914	0.594961	1.04619	1.04619	VirInfCtrl up vs Control	0.501534	1.0592	1.0592	KD1 up vs Control	0.967883	0.996629	-1.00338	KD2 down vs Control	0.0222906	0.78193	-1.27889	VirInfKD1 down vs VirInfCtrl	0.514172	0.945767	-1.05734	VirInfKD2 down vs VirInfCtrl	2.70144	0.181952	0.0808246	1	ADSS	NM_001126.2	ADSS	1	Homo sapiens adenylosuccinate synthase (ADSS), mRNA.	ADEH; MGC20404
46420	ILMN_1689528	0.0911624	0.591386	0.951285	-1.05121	VirInfCtrl down vs Control	0.078121	0.82951	-1.20553	KD1 down vs Control	0.368344	0.917881	-1.08947	KD2 down vs Control	0.0315024	0.781939	-1.27887	VirInfKD1 down vs VirInfCtrl	0.81997	1.02117	1.02117	VirInfKD2 up vs VirInfCtrl	3.26256	0.263573	0.0969448	1	ZNF136	NM_003437.2	ZNF136		PREDICTED: Homo sapiens zinc finger protein 136 (ZNF136), mRNA.
29618	ILMN_3229203	0.172959	0.243381	1.10665	1.10665	VirInfCtrl up vs Control	0.555604	0.952291	-1.0501	KD1 down vs Control	0.495054	0.944695	-1.05854	KD2 down vs Control	0.0202029	0.782248	-1.27837	VirInfKD1 down vs VirInfCtrl	0.0541239	0.829331	-1.20579	VirInfKD2 down vs VirInfCtrl	2.27451	0.14528	0.0766479	1	LOC728711	XM_001716724.1	LOC728711		PREDICTED: Homo sapiens similar to hCG2041004 (LOC728711), mRNA.
18048	ILMN_1732988	0.0630364	0.0405016	1.26892	1.26892	VirInfCtrl up vs Control	0.273554	0.8956	-1.11657	KD1 down vs Control	0.808885	0.977137	-1.0234	KD2 down vs Control	0.0365422	0.782542	-1.27789	VirInfKD1 down vs VirInfCtrl	0.00857304	0.703823	-1.42081	VirInfKD2 down vs VirInfCtrl	3.92776	0.342217	0.104553	1	KIAA1666	XM_942124.1	KIAA1666		PREDICTED: Homo sapiens KIAA1666 protein (KIAA1666), mRNA.
32639	ILMN_2274180	0.300489	0.425762	1.08748	1.08748	VirInfCtrl up vs Control	0.841733	0.979739	-1.02068	KD1 down vs Control	0.877364	0.984317	-1.01593	KD2 down vs Control	0.0467209	0.782609	-1.27778	VirInfKD1 down vs VirInfCtrl	0.0949755	0.82332	-1.21459	VirInfKD2 down vs VirInfCtrl	1.5585	0.156306	0.120351	1	MKKS	NM_170784.1	MKKS	20	Homo sapiens McKusick-Kaufman syndrome (MKKS), transcript variant 2, mRNA.	HMCS; KMS; BBS6; MKS
14400	ILMN_1854765	0.191985	0.986558	1.00159	1.00159	VirInfCtrl up vs Control	0.811893	0.977706	-1.0228	KD1 down vs Control	0.544024	0.943376	-1.06002	KD2 down vs Control	0.0355603	0.782851	-1.27738	VirInfKD1 down vs VirInfCtrl	0.804442	0.976811	-1.02374	VirInfKD2 down vs VirInfCtrl	2.1307	0.182253	0.102644	1		Hs.481659	HS.481659	5	Homo sapiens cDNA FLJ27196 fis, clone SYN02831
12980	ILMN_1689655	0.109627	0.1118	1.14961	1.14961	VirInfCtrl up vs Control	0.206044	1.11195	1.11195	KD1 up vs Control	0.699557	0.970144	-1.03077	KD2 down vs Control	0.0170219	0.78286	-1.27737	VirInfKD1 down vs VirInfCtrl	0.321749	0.922363	-1.08417	VirInfKD2 down vs VirInfCtrl	2.95786	0.172455	0.0699649	1	HLA-DRA	NM_019111.3	HLA-DRA	6	Homo sapiens major histocompatibility complex, class II, DR alpha (HLA-DRA), mRNA.	HLA-DRA1
15969	ILMN_1841246	0.0240433	0.00841487	1.24854	1.24854	VirInfCtrl up vs Control	0.0698673	1.13522	1.13522	KD1 up vs Control	0.018463	1.20275	1.20275	KD2 up vs Control	0.00538006	0.782906	-1.27729	VirInfKD1 down vs VirInfCtrl	0.022095	0.838218	-1.19301	VirInfKD2 down vs VirInfCtrl	6.08886	0.210132	0.0414131	1		Hs.571297	HS.571297	7	BX116657 Soares_testis_NHT Homo sapiens cDNA clone IMAGp998O114104, mRNA sequence
4658	ILMN_1774427	0.162044	0.324541	1.09106	1.09106	VirInfCtrl up vs Control	0.969222	1.00327	1.00327	KD1 up vs Control	0.770398	1.02511	1.02511	KD2 up vs Control	0.0237509	0.783205	-1.2768	VirInfKD1 down vs VirInfCtrl	0.928935	0.992475	-1.00758	VirInfKD2 down vs VirInfCtrl	2.36658	0.162497	0.0823957	1	CALCOCO1	NM_020898.1	CALCOCO1	12	Homo sapiens calcium binding and coiled-coil domain 1 (CALCOCO1), mRNA.	KIAA1536; Cocoa; calphoglin; PP13275
46199	ILMN_1724837	0.0260081	0.889235	1.00855	1.00855	VirInfCtrl up vs Control	0.872813	0.990259	-1.00984	KD1 down vs Control	0.0323433	0.850093	-1.17634	KD2 down vs Control	0.0058951	0.783344	-1.27658	VirInfKD1 down vs VirInfCtrl	0.287083	0.933849	-1.07084	VirInfKD2 down vs VirInfCtrl	5.88625	0.210301	0.0428731	1	ZC3HAV1	NM_024625.3	ZC3HAV1	7	Homo sapiens zinc finger CCCH-type, antiviral 1 (ZC3HAV1), transcript variant 1, mRNA.	FLJ13288; ZC3HDC2; FLB6421; ZAP; DKFZp686H1869; DKFZp686O19171; MGC48898; DKFZp686F2052; ZC3H2
32883	ILMN_2203926	0.0247199	0.151813	1.11778	1.11778	VirInfCtrl up vs Control	0.194606	1.1041	1.1041	KD1 up vs Control	0.168507	1.11204	1.11204	KD2 up vs Control	0.0114221	0.783542	-1.27626	VirInfKD1 down vs VirInfCtrl	0.197104	1.1034	1.1034	VirInfKD2 up vs VirInfCtrl	6.01668	0.288126	0.0574655	1	MRC1	NM_002438.1	MRC1	10	Homo sapiens mannose receptor, C type 1 (MRC1), mRNA.	CD206; CLEC13D
44912	ILMN_3297945	0.0873938	0.164772	1.13694	1.13694	VirInfCtrl up vs Control	0.41887	1.07294	1.07294	KD1 up vs Control	0.202641	0.890454	-1.12302	KD2 down vs Control	0.0239875	0.783919	-1.27564	VirInfKD1 down vs VirInfCtrl	0.611059	0.957424	-1.04447	VirInfKD2 down vs VirInfCtrl	3.33481	0.228439	0.0822019	1	UBA1	NM_003334.3	UBA1	X	Homo sapiens ubiquitin-like modifier activating enzyme 1 (UBA1), transcript variant 1, mRNA.	UBA1A; A1S9; A1ST; UBE1X; MGC4781; A1S9T; UBE1; GXP1
36349	ILMN_1780598	0.0508408	0.747103	1.02921	1.02921	VirInfCtrl up vs Control	0.302138	0.908251	-1.10102	KD1 down vs Control	0.10319	0.848952	-1.17792	KD2 down vs Control	0.0290247	0.783994	-1.27552	VirInfKD1 down vs VirInfCtrl	0.0087801	0.722131	-1.38479	VirInfKD2 down vs VirInfCtrl	4.35314	0.329349	0.0907895	1	PIAS1	NM_016166.1	PIAS1	15	Homo sapiens protein inhibitor of activated STAT, 1 (PIAS1), mRNA.	MGC141879; MGC141878; GU/RH-II; GBP; ZMIZ3; DDXBP1
27965	ILMN_1767537	0.0420611	0.10728	1.12935	1.12935	VirInfCtrl up vs Control	0.294405	1.07663	1.07663	KD1 up vs Control	0.0978557	1.13417	1.13417	KD2 up vs Control	0.00912799	0.78406	-1.27541	VirInfKD1 down vs VirInfCtrl	0.947343	1.00444	1.00444	VirInfKD2 up vs VirInfCtrl	4.75344	0.204363	0.0515911	1	LOC651774	XM_940996.1	LOC651774		PREDICTED: Homo sapiens similar to T-box 20 isoform a (LOC651774), mRNA.
9136	ILMN_1698404	0.00111226	0.0081457	1.17505	1.17505	VirInfCtrl up vs Control	0.0137465	0.866705	-1.1538	KD1 down vs Control	0.864034	0.992602	-1.00745	KD2 down vs Control	0.00109679	0.784088	-1.27537	VirInfKD1 down vs VirInfCtrl	9.90796e-05	0.685254	-1.45931	VirInfKD2 down vs VirInfCtrl	20.0194	0.359628	0.0215568	1	ERN1	NM_152461.2	ERN1	17	Homo sapiens endoplasmic reticulum to nucleus signalling 1 (ERN1), transcript variant 2, mRNA.	MGC163279; IRE1; IRE1P; FLJ30999; MGC163277
43966	ILMN_1704154	0.0385519	0.696209	0.971661	-1.02917	VirInfCtrl down vs Control	0.651958	1.03385	1.03385	KD1 up vs Control	0.118265	0.879995	-1.13637	KD2 down vs Control	0.0134577	0.784439	-1.2748	VirInfKD1 down vs VirInfCtrl	0.453408	0.945321	-1.05784	VirInfKD2 down vs VirInfCtrl	4.9458	0.25334	0.0614679	1	TNFRSF19	NM_148957.2	TNFRSF19	13	Homo sapiens tumor necrosis factor receptor superfamily, member 19 (TNFRSF19), transcript variant 2, mRNA.	TAJ-alpha; TAJ; TRADE; TROY
28851	ILMN_1711352	0.136899	0.0665305	1.16925	1.16925	VirInfCtrl up vs Control	0.427843	1.0612	1.0612	KD1 up vs Control	0.479929	1.05402	1.05402	KD2 up vs Control	0.0132394	0.784497	-1.2747	VirInfKD1 down vs VirInfCtrl	0.0931308	0.869924	-1.14953	VirInfKD2 down vs VirInfCtrl	2.61316	0.132745	0.0609583	1	LOC653645	XM_928611.1	LOC653645	17	PREDICTED: Homo sapiens similar to DEAH (Asp-Glu-Ala-His) box polypeptide 40 (LOC653645), mRNA.
16807	ILMN_1721833	0.0384917	0.652353	1.04441	1.04441	VirInfCtrl up vs Control	0.621451	1.04887	1.04887	KD1 up vs Control	0.0209662	0.75217	-1.32949	KD2 down vs Control	0.0381995	0.784503	-1.27469	VirInfKD1 down vs VirInfCtrl	0.0451548	0.793509	-1.26022	VirInfKD2 down vs VirInfCtrl	4.9493	0.433141	0.105019	1	IER5	NM_016545.3	IER5	1	Homo sapiens immediate early response 5 (IER5), mRNA.	SBBI48; MGC102760
26596	ILMN_3283573	0.139596	0.337504	1.08967	1.08967	VirInfCtrl up vs Control	0.443583	1.0699	1.0699	KD1 up vs Control	0.297178	0.910231	-1.09862	KD2 down vs Control	0.0258139	0.784598	-1.27454	VirInfKD1 down vs VirInfCtrl	0.352152	0.920261	-1.08665	VirInfKD2 down vs VirInfCtrl	2.58399	0.182585	0.0847921	1	LOC647276	XR_017675.2	LOC647276	3	PREDICTED: Homo sapiens misc_RNA (LOC647276), miscRNA.
34639	ILMN_1681721	0.321541	0.193466	1.14373	1.14373	VirInfCtrl up vs Control	0.861056	0.983384	-1.0169	KD1 down vs Control	0.828265	1.021	1.021	KD2 up vs Control	0.0383503	0.784692	-1.27439	VirInfKD1 down vs VirInfCtrl	0.132962	0.852692	-1.17276	VirInfKD2 down vs VirInfCtrl	1.47761	0.129345	0.105044	1	OASL	NM_003733.2	OASL	12	Homo sapiens 2'-5'-oligoadenylate synthetase-like (OASL), transcript variant 1, mRNA.	p59OASL; TRIP14
138	ILMN_2392635	0.0129152	0.00315539	1.22593	1.22593	VirInfCtrl up vs Control	0.106456	1.08478	1.08478	KD1 up vs Control	0.0545741	1.10756	1.10756	KD2 up vs Control	0.00131678	0.784802	-1.27421	VirInfKD1 down vs VirInfCtrl	0.0440645	0.896806	-1.11507	VirInfKD2 down vs VirInfCtrl	7.89022	0.150948	0.0229572	1	ABCF1	NM_001025091.1	ABCF1	6	Homo sapiens ATP-binding cassette, sub-family F (GCN20), member 1 (ABCF1), transcript variant 1, mRNA.	ABC27; ABC50
30332	ILMN_3303072	0.0452075	0.242576	1.09971	1.09971	VirInfCtrl up vs Control	0.0909707	1.15895	1.15895	KD1 up vs Control	0.256632	0.912167	-1.09629	KD2 down vs Control	0.0164065	0.785045	-1.27381	VirInfKD1 down vs VirInfCtrl	0.444777	0.941795	-1.0618	VirInfKD2 down vs VirInfCtrl	4.59821	0.257362	0.0671641	1	LOC730200	XM_001719237.1	LOC730200		PREDICTED: Homo sapiens hypothetical LOC730200 (LOC730200), mRNA.
4328	ILMN_1784166	0.0281224	0.191514	1.11694	1.11694	VirInfCtrl up vs Control	0.403285	0.934675	-1.06989	KD1 down vs Control	0.936083	0.993736	-1.0063	KD2 down vs Control	0.0181258	0.78505	-1.2738	VirInfKD1 down vs VirInfCtrl	0.191819	1.11684	1.11684	VirInfKD2 up vs VirInfCtrl	5.68976	0.334368	0.07052	1	C7orf28A	XM_942308.1	C7ORF28A		PREDICTED: Homo sapiens chromosome 7 open reading frame 28A (C7orf28A), mRNA.
1481	ILMN_2330948	0.133522	0.0859492	1.1941	1.1941	VirInfCtrl up vs Control	0.11747	1.17106	1.17106	KD1 up vs Control	0.78223	1.0253	1.0253	KD2 up vs Control	0.0313041	0.785283	-1.27343	VirInfKD1 down vs VirInfCtrl	0.704817	0.966235	-1.03495	VirInfKD2 down vs VirInfCtrl	2.65076	0.206073	0.0932893	1	ARF1	NM_001024228.1	ARF1	1	Homo sapiens ADP-ribosylation factor 1 (ARF1), transcript variant 2, mRNA.
44680	ILMN_1706455	0.0709675	0.124842	1.13416	1.13416	VirInfCtrl up vs Control	0.755185	0.977216	-1.02331	KD1 down vs Control	0.209108	0.905447	-1.10443	KD2 down vs Control	0.0140854	0.78529	-1.27342	VirInfKD1 down vs VirInfCtrl	0.0116906	0.776838	-1.28727	VirInfKD2 down vs VirInfCtrl	3.70553	0.192232	0.0622525	1	TTC5	NM_138376.1	TTC5	14	Homo sapiens tetratricopeptide repeat domain 5 (TTC5), mRNA.	Strap
39233	ILMN_1737709	0.119369	0.0658825	1.21267	1.21267	VirInfCtrl up vs Control	0.402777	0.925612	-1.08037	KD1 down vs Control	0.430365	0.929975	-1.0753	KD2 down vs Control	0.0307058	0.785491	-1.27309	VirInfKD1 down vs VirInfCtrl	0.0349343	0.7921	-1.26247	VirInfKD2 down vs VirInfCtrl	2.82299	0.216707	0.0921178	1	RPL10L	NM_080746.2	RPL10L	14	Homo sapiens ribosomal protein L10-like (RPL10L), mRNA.	FLJ27353
35395	ILMN_1813846	0.00662343	0.00406673	1.17415	1.17415	VirInfCtrl up vs Control	0.489014	0.974103	-1.02658	KD1 down vs Control	0.875053	0.994174	-1.00586	KD2 down vs Control	0.000503819	0.785544	-1.273	VirInfKD1 down vs VirInfCtrl	0.00647659	0.864672	-1.15651	VirInfKD2 down vs VirInfCtrl	10.2855	0.13572	0.0158343	1	P2RX4	NM_175568.1	P2RX4	12	Homo sapiens purinergic receptor P2X, ligand-gated ion channel, 4 (P2RX4), mRNA.	P2X4R; P2X4
11820	ILMN_2383419	0.157604	0.412298	1.07356	1.07356	VirInfCtrl up vs Control	0.546458	1.05284	1.05284	KD1 up vs Control	0.579383	0.953892	-1.04834	KD2 down vs Control	0.0241773	0.785588	-1.27293	VirInfKD1 down vs VirInfCtrl	0.136996	0.870854	-1.1483	VirInfKD2 down vs VirInfCtrl	2.40636	0.162634	0.0811019	1	GMEB1	NM_024482.1	GMEB1	1	Homo sapiens glucocorticoid modulatory element binding protein 1 (GMEB1), transcript variant 2, mRNA.	P96PIF; PIF96
23895	ILMN_3239783	0.249267	0.549615	1.05831	1.05831	VirInfCtrl up vs Control	0.599512	0.951658	-1.0508	KD1 down vs Control	0.337115	0.91095	-1.09775	KD2 down vs Control	0.0356649	0.785638	-1.27285	VirInfKD1 down vs VirInfCtrl	0.124627	0.852527	-1.17298	VirInfKD2 down vs VirInfCtrl	1.78892	0.148851	0.0998485	1	LOC613038	NR_002557.1	LOC613038	16	Homo sapiens coiled-coil domain containing 101 pseudogene (LOC613038), non-coding RNA.
32303	ILMN_3308370	0.0795247	0.30574	1.09784	1.09784	VirInfCtrl up vs Control	0.640215	1.04188	1.04188	KD1 up vs Control	0.217674	1.12167	1.12167	KD2 up vs Control	0.0275887	0.785669	-1.2728	VirInfKD1 down vs VirInfCtrl	0.0400467	0.804331	-1.24327	VirInfKD2 down vs VirInfCtrl	3.4998	0.253231	0.0868273	1	MIR30B	NR_029666.1	MIR30B		Homo sapiens microRNA 30b (MIR30B), microRNA.
4889	ILMN_1652237	0.0268821	0.0246338	1.20572	1.20572	VirInfCtrl up vs Control	0.0725912	0.872389	-1.14628	KD1 down vs Control	0.965759	1.00281	1.00281	KD2 up vs Control	0.00856549	0.785825	-1.27255	VirInfKD1 down vs VirInfCtrl	0.0142418	0.807071	-1.23905	VirInfKD2 down vs VirInfCtrl	5.80254	0.237977	0.0492151	1	CBR3	NM_001236.3	CBR3	21	Homo sapiens carbonyl reductase 3 (CBR3), mRNA.	hCBR3
16472	ILMN_1916822	0.042581	0.503085	1.05926	1.05926	VirInfCtrl up vs Control	0.207164	0.892013	-1.12106	KD1 down vs Control	0.085317	0.846763	-1.18097	KD2 down vs Control	0.0247984	0.786258	-1.27185	VirInfKD1 down vs VirInfCtrl	0.00590297	0.714075	-1.40041	VirInfKD2 down vs VirInfCtrl	4.72674	0.3214	0.0815953	1		Hs.61151	HS.61151	10	BX111977 Soares_fetal_heart_NbHH19W Homo sapiens cDNA clone IMAGp998E15839, mRNA sequence
34507	ILMN_1796900	0.109433	0.495335	1.05402	1.05402	VirInfCtrl up vs Control	0.296082	0.920395	-1.08649	KD1 down vs Control	0.216263	0.904682	-1.10536	KD2 down vs Control	0.0161136	0.786413	-1.2716	VirInfKD1 down vs VirInfCtrl	0.558465	0.956097	-1.04592	VirInfKD2 down vs VirInfCtrl	2.9607	0.161912	0.0656245	1	NUDCD3	NM_015332.2	NUDCD3	7	Homo sapiens NudC domain containing 3 (NUDCD3), mRNA.	KIAA1068; NudCL
36390	ILMN_1738759	0.0587077	0.272072	1.0901	1.0901	VirInfCtrl up vs Control	0.373447	1.071	1.071	KD1 up vs Control	0.445166	0.943379	-1.06002	KD2 down vs Control	0.015107	0.78648	-1.27149	VirInfKD1 down vs VirInfCtrl	0.0203014	0.799814	-1.25029	VirInfKD2 down vs VirInfCtrl	4.06527	0.21535	0.0635676	1	PIGT	NM_015937.2	PIGT	20	Homo sapiens phosphatidylinositol glycan anchor biosynthesis, class T (PIGT), mRNA.	MGC8909; NDAP; FLJ41596; CGI-06
38497	ILMN_1786893	0.0538169	0.491993	1.05521	1.05521	VirInfCtrl up vs Control	0.175414	1.11944	1.11944	KD1 up vs Control	0.556483	0.955303	-1.04679	KD2 down vs Control	0.0170979	0.786655	-1.2712	VirInfKD1 down vs VirInfCtrl	0.841719	1.01543	1.01543	VirInfKD2 up vs VirInfCtrl	4.23772	0.237927	0.067374	1	RBM5	NM_005778.1	RBM5	3	Homo sapiens RNA binding motif protein 5 (RBM5), mRNA.	LUCA15; RMB5; FLJ39876; G15; H37
40712	ILMN_1675597	0.0343243	0.423043	1.04574	1.04574	VirInfCtrl up vs Control	0.195653	0.927044	-1.0787	KD1 down vs Control	0.15027	0.917786	-1.08958	KD2 down vs Control	0.00366966	0.786911	-1.27079	VirInfKD1 down vs VirInfCtrl	0.270806	0.93885	-1.06513	VirInfKD2 down vs VirInfCtrl	5.21089	0.146805	0.0338073	1	SLC22A1	NM_003057.2	SLC22A1	6	Homo sapiens solute carrier family 22 (organic cation transporter), member 1 (SLC22A1), transcript variant 1, mRNA.	OCT1; HOCT1; oct1_cds
35440	ILMN_1761155	0.050051	0.761624	1.02193	1.02193	VirInfCtrl up vs Control	0.401232	0.940164	-1.06364	KD1 down vs Control	0.229237	0.91262	-1.09575	KD2 down vs Control	0.012735	0.787019	-1.27062	VirInfKD1 down vs VirInfCtrl	0.015707	0.796255	-1.25588	VirInfKD2 down vs VirInfCtrl	4.38528	0.212983	0.0582812	1	PABPC1	NM_002568.3	PABPC1	8	Homo sapiens poly(A) binding protein, cytoplasmic 1 (PABPC1), mRNA.	PABPL1; PABPC2; PABP1; PAB1; PABP
47206	ILMN_1777061	0.0151725	0.368369	1.0753	1.0753	VirInfCtrl up vs Control	0.153254	0.885121	-1.12979	KD1 down vs Control	0.0922343	0.861205	-1.16116	KD2 down vs Control	0.0184136	0.787026	-1.27061	VirInfKD1 down vs VirInfCtrl	0.00147754	0.661923	-1.51075	VirInfKD2 down vs VirInfCtrl	7.38737	0.428481	0.0696022	1	ZSWIM6	XM_035299.7	ZSWIM6	5	PREDICTED: Homo sapiens zinc finger, SWIM-type containing 6 (ZSWIM6), mRNA.
31837	ILMN_1796106	0.114588	0.490786	1.05294	1.05294	VirInfCtrl up vs Control	0.275195	0.919061	-1.08807	KD1 down vs Control	0.316702	0.926093	-1.07981	KD2 down vs Control	0.0146059	0.787719	-1.26949	VirInfKD1 down vs VirInfCtrl	0.0551577	0.846228	-1.18172	VirInfKD2 down vs VirInfCtrl	2.88731	0.148531	0.0617311	1	MGAT4B	NM_054013.1	MGAT4B	5	Homo sapiens mannosyl (alpha-1,3-)-glycoprotein beta-1,4-N-acetylglucosaminyltransferase, isozyme B (MGAT4B), transcript variant 2, mRNA.	GNT-IVB; GNT-IV
16590	ILMN_2288142	0.0283744	0.0592004	1.12233	1.12233	VirInfCtrl up vs Control	0.131557	1.09057	1.09057	KD1 up vs Control	0.452933	1.04067	1.04067	KD2 up vs Control	0.0029964	0.787779	-1.26939	VirInfKD1 down vs VirInfCtrl	0.178174	0.92705	-1.07869	VirInfKD2 down vs VirInfCtrl	5.66765	0.145578	0.0308229	1	HSFY1	NM_152584.1	HSFY1	Y	Homo sapiens heat shock transcription factor, Y-linked 1 (HSFY1), transcript variant 2, mRNA.	HSF2L; HSFY
43714	ILMN_1677446	0.193583	0.0515993	1.21406	1.21406	VirInfCtrl up vs Control	0.513609	1.05712	1.05712	KD1 up vs Control	0.283456	1.09885	1.09885	KD2 up vs Control	0.0246951	0.787932	-1.26914	VirInfKD1 down vs VirInfCtrl	0.200515	0.891302	-1.12195	VirInfKD2 down vs VirInfCtrl	2.11947	0.141271	0.0799848	1	TMEM189-UBE2V1	NM_199203.1	TMEM189-UBE2V1	20	Homo sapiens TMEM189-UBE2V1 readthrough transcript (TMEM189-UBE2V1), transcript variant 1, mRNA.	UBE2V1; CROC-1B
2970	ILMN_1757847	0.0392873	0.0422828	1.17958	1.17958	VirInfCtrl up vs Control	0.483879	0.953208	-1.04909	KD1 down vs Control	0.88031	1.01014	1.01014	KD2 up vs Control	0.0100039	0.788085	-1.2689	VirInfKD1 down vs VirInfCtrl	0.00380752	0.745552	-1.34129	VirInfKD2 down vs VirInfCtrl	4.90361	0.210604	0.0515384	1	C11orf68	NM_031450.2	C11ORF68	11	Homo sapiens chromosome 11 open reading frame 68 (C11orf68), mRNA.	P5326; Bles03
18066	ILMN_1689651	0.184798	0.135782	1.15205	1.15205	VirInfCtrl up vs Control	0.481347	1.06362	1.06362	KD1 up vs Control	0.669227	0.963778	-1.03758	KD2 down vs Control	0.0275045	0.788259	-1.26862	VirInfKD1 down vs VirInfCtrl	0.0592272	0.826232	-1.21031	VirInfKD2 down vs VirInfCtrl	2.18278	0.153409	0.084338	1	KIAA1755	NM_001029864.1	KIAA1755	20	Homo sapiens KIAA1755 (KIAA1755), mRNA.	RP5-1054A22.3
28063	ILMN_1779915	0.0484329	0.0511064	1.14737	1.14737	VirInfCtrl up vs Control	0.399303	0.949991	-1.05264	KD1 down vs Control	0.714356	1.02194	1.02194	KD2 up vs Control	0.00566872	0.788453	-1.26831	VirInfKD1 down vs VirInfCtrl	0.0118976	0.817544	-1.22318	VirInfKD2 down vs VirInfCtrl	4.45327	0.148229	0.0399425	1	LOC652115	XM_941449.1	LOC652115		PREDICTED: Homo sapiens similar to F59A6.3 (LOC652115), mRNA.
37129	ILMN_1657810	0.173699	0.243786	1.11258	1.11258	VirInfCtrl up vs Control	0.321212	0.914625	-1.09334	KD1 down vs Control	0.245116	0.899114	-1.11221	KD2 down vs Control	0.0280981	0.788471	-1.26828	VirInfKD1 down vs VirInfCtrl	0.177991	0.881677	-1.1342	VirInfKD2 down vs VirInfCtrl	2.26854	0.160888	0.0851057	1	PPM1M	NM_144641.1	PPM1M	3	Homo sapiens protein phosphatase 1M (PP2C domain containing) (PPM1M), mRNA.	PP2C-eta; FLJ32332; PP2CE; PP2Ceta
18672	ILMN_1772359	0.040885	0.0366652	1.18468	1.18468	VirInfCtrl up vs Control	0.682278	0.973155	-1.02759	KD1 down vs Control	0.812433	1.01582	1.01582	KD2 up vs Control	0.00950782	0.78869	-1.26793	VirInfKD1 down vs VirInfCtrl	0.821554	0.985195	-1.01503	VirInfKD2 down vs VirInfCtrl	4.81546	0.200793	0.0500371	1	LAPTM5	NM_006762.1	LAPTM5	1	Homo sapiens lysosomal multispanning membrane protein 5 (LAPTM5), mRNA.	MGC125860; MGC125861
7333	ILMN_1797170	0.0104936	0.0127174	1.18327	1.18327	VirInfCtrl up vs Control	0.0567792	1.11956	1.11956	KD1 up vs Control	0.144524	0.922676	-1.0838	KD2 down vs Control	0.00259231	0.788789	-1.26777	VirInfKD1 down vs VirInfCtrl	0.0129415	0.845699	-1.18245	VirInfKD2 down vs VirInfCtrl	8.57916	0.205571	0.0287539	1	CYP4Z2P	XR_000161.4	CYP4Z2P	1	PREDICTED: Homo sapiens cytochrome P450 4Z2 pseudogene, transcript variant 3 (CYP4Z2P), misc RNA.
1246	ILMN_1769259	0.108022	0.0806283	1.204	1.204	VirInfCtrl up vs Control	0.300244	0.904589	-1.10547	KD1 down vs Control	0.939682	0.993045	-1.007	KD2 down vs Control	0.0364351	0.788784	-1.26777	VirInfKD1 down vs VirInfCtrl	0.0153999	0.743461	-1.34506	VirInfKD2 down vs VirInfCtrl	2.98159	0.24282	0.0977277	1	ANO9	XM_938582.1	ANO9	11	Homo sapiens anoctamin 9 (ANO9), mRNA.	TP53I5; PIG5
22372	ILMN_3289508	0.0328244	0.728888	1.03425	1.03425	VirInfCtrl up vs Control	0.364132	0.912994	-1.0953	KD1 down vs Control	0.510141	1.06706	1.06706	KD2 up vs Control	0.0432143	0.789095	-1.26727	VirInfKD1 down vs VirInfCtrl	0.00853054	0.700263	-1.42804	VirInfKD2 down vs VirInfCtrl	5.31556	0.475544	0.107355	1	LOC339192	XM_001726300.1	LOC339192	17	PREDICTED: Homo sapiens hypothetical protein LOC339192 (LOC339192), mRNA.
3960	ILMN_2195099	0.0417153	0.324215	1.05997	1.05997	VirInfCtrl up vs Control	0.272106	0.936522	-1.06778	KD1 down vs Control	0.404954	0.952582	-1.04978	KD2 down vs Control	0.00474351	0.789171	-1.26715	VirInfKD1 down vs VirInfCtrl	0.548618	0.966123	-1.03507	VirInfKD2 down vs VirInfCtrl	4.77143	0.146089	0.0367408	1	C2orf52	NM_173513.2	C2ORF52	2	Homo sapiens chromosome 2 open reading frame 52 (C2orf52), mRNA.	MGC43122
12828	ILMN_1681812	0.0939078	0.121625	1.14913	1.14913	VirInfCtrl up vs Control	0.438288	0.937977	-1.06612	KD1 down vs Control	0.373555	1.07697	1.07697	KD2 up vs Control	0.0219697	0.789191	-1.26712	VirInfKD1 down vs VirInfCtrl	0.0217285	0.788666	-1.26796	VirInfKD2 down vs VirInfCtrl	3.21235	0.198936	0.0743143	1	HIF1AN	NM_017902.1	HIF1AN	10	Homo sapiens hypoxia inducible factor 1, alpha subunit inhibitor (HIF1AN), mRNA.	DKFZp762F1811; FIH1; FLJ22027; FLJ20615
30724	ILMN_1733515	0.104816	0.0221126	1.31232	1.31232	VirInfCtrl up vs Control	0.0387065	1.26352	1.26352	KD1 up vs Control	0.43146	1.07766	1.07766	KD2 up vs Control	0.0371256	0.789252	-1.26702	VirInfKD1 down vs VirInfCtrl	0.147677	0.86296	-1.1588	VirInfKD2 down vs VirInfCtrl	3.0304	0.248162	0.0982688	1	LOXL3	NM_032603.2	LOXL3	2	Homo sapiens lysyl oxidase-like 3 (LOXL3), mRNA.	LOXL
15332	ILMN_1868851	0.0696315	0.0556988	1.16496	1.16496	VirInfCtrl up vs Control	0.674477	1.02886	1.02886	KD1 up vs Control	0.394569	0.942588	-1.06091	KD2 down vs Control	0.0104819	0.789367	-1.26684	VirInfKD1 down vs VirInfCtrl	0.0146214	0.803479	-1.24459	VirInfKD2 down vs VirInfCtrl	3.74061	0.161884	0.051933	1		Hs.552025	HS.552025	20	UI-E-EJ0-ahk-f-18-0-UI.r2 UI-E-EJ0 Homo sapiens cDNA clone UI-E-EJ0-ahk-f-18-0-UI 5, mRNA sequence
36419	ILMN_1715832	0.211896	0.148079	1.14903	1.14903	VirInfCtrl up vs Control	0.806029	0.978746	-1.02172	KD1 down vs Control	0.97484	1.00276	1.00276	KD2 up vs Control	0.0301504	0.789397	-1.26679	VirInfKD1 down vs VirInfCtrl	0.0404216	0.804116	-1.2436	VirInfKD2 down vs VirInfCtrl	1.99862	0.145742	0.0875058	1	PIK3R4	NM_014602.1	PIK3R4	3	Homo sapiens phosphoinositide-3-kinase, regulatory subunit 4, p150 (PIK3R4), mRNA.	MGC102700; p150; VPS15
47027	ILMN_1748254	0.170165	0.323727	1.1056	1.1056	VirInfCtrl up vs Control	0.177254	1.15345	1.15345	KD1 up vs Control	0.360222	1.09691	1.09691	KD2 up vs Control	0.0445753	0.789422	-1.26675	VirInfKD1 down vs VirInfCtrl	0.72037	0.965559	-1.03567	VirInfKD2 down vs VirInfCtrl	2.29735	0.208546	0.108932	1	ZNF714	NM_182515.1	ZNF714	19	Homo sapiens zinc finger protein 714 (ZNF714), mRNA.	FLJ43674; FLJ33668; DKFZp547O168
9307	ILMN_3249291	0.0513397	0.0257567	1.20378	1.20378	VirInfCtrl up vs Control	0.0385066	1.18088	1.18088	KD1 up vs Control	0.183416	1.09928	1.09928	KD2 up vs Control	0.00950299	0.789668	-1.26635	VirInfKD1 down vs VirInfCtrl	0.0754946	0.873601	-1.14469	VirInfKD2 down vs VirInfCtrl	4.33317	0.17876	0.0495046	1	F2	NM_000506.3	F2	11	Homo sapiens coagulation factor II (thrombin) (F2), mRNA.
7892	ILMN_1737650	0.00066922	0.00115093	1.27209	1.27209	VirInfCtrl up vs Control	0.000100668	1.45701	1.45701	KD1 up vs Control	0.0122592	1.15808	1.15808	KD2 up vs Control	0.0012761	0.789842	-1.26608	VirInfKD1 down vs VirInfCtrl	0.0403245	0.897509	-1.11419	VirInfKD2 down vs VirInfCtrl	24.023	0.430363	0.0214976	1	DIO2	NM_001007023.1	DIO2	14	Homo sapiens deiodinase, iodothyronine, type II (DIO2), transcript variant 3, mRNA.	D2; 5DII; SelY; TXDI2
40823	ILMN_1810514	0.0805165	0.737505	0.975229	-1.0254	VirInfCtrl down vs Control	0.20776	0.904076	-1.1061	KD1 down vs Control	0.351272	0.930359	-1.07485	KD2 down vs Control	0.0163621	0.789857	-1.26605	VirInfKD1 down vs VirInfCtrl	0.142814	0.886541	-1.12798	VirInfKD2 down vs VirInfCtrl	3.47784	0.184706	0.0637312	1	SLC25A44	NM_014655.1	SLC25A44	1	Homo sapiens solute carrier family 25, member 44 (SLC25A44), mRNA.	FLJ90431; KIAA0446; RP11-54H19.3
40432	ILMN_1661137	0.112381	0.0900824	1.13998	1.13998	VirInfCtrl up vs Control	0.505063	0.955041	-1.04708	KD1 down vs Control	0.863875	1.01168	1.01168	KD2 up vs Control	0.01092	0.789921	-1.26595	VirInfKD1 down vs VirInfCtrl	0.056503	0.858141	-1.16531	VirInfKD2 down vs VirInfCtrl	2.91819	0.127927	0.0526053	1	SH3RF2	NM_152550.2	SH3RF2	5	Homo sapiens SH3 domain containing ring finger 2 (SH3RF2), mRNA.	FLJ23654; MGC149789; MGC149788; RNF158; MGC90410
19668	ILMN_3267568	0.0368945	0.513352	1.03861	1.03861	VirInfCtrl up vs Control	0.659823	0.975071	-1.02557	KD1 down vs Control	0.782875	0.984401	-1.01585	KD2 down vs Control	0.00502625	0.7904	-1.26518	VirInfKD1 down vs VirInfCtrl	0.914404	0.993904	-1.00613	VirInfKD2 down vs VirInfCtrl	5.04491	0.156223	0.0371596	1	LOC100129391	XR_039731.1	LOC100129391		PREDICTED: Homo sapiens misc_RNA (LOC100129391), miscRNA.
2482	ILMN_2181892	0.21513	0.083548	1.20775	1.20775	VirInfCtrl up vs Control	0.48844	0.935017	-1.0695	KD1 down vs Control	0.93409	1.00788	1.00788	KD2 up vs Control	0.0416513	0.79047	-1.26507	VirInfKD1 down vs VirInfCtrl	0.096748	0.836007	-1.19616	VirInfKD2 down vs VirInfCtrl	1.97867	0.170747	0.103553	1	BEX2	NM_032621.2	BEX2	X	Homo sapiens brain expressed X-linked 2 (BEX2), mRNA.	BEX1; DJ79P11.1
40532	ILMN_1717639	0.270968	0.498772	1.06347	1.06347	VirInfCtrl up vs Control	0.495514	0.939862	-1.06399	KD1 down vs Control	0.838577	0.981975	-1.01836	KD2 down vs Control	0.0335084	0.790801	-1.26454	VirInfKD1 down vs VirInfCtrl	0.226302	0.891134	-1.12217	VirInfKD2 down vs VirInfCtrl	1.68464	0.128164	0.0912938	1	SIK1	NM_173354.2	SIK1	21	Homo sapiens salt-inducible kinase 1 (SIK1), mRNA.	SIK; MSK; SIK1
40980	ILMN_2116714	0.124038	0.0855555	1.18027	1.18027	VirInfCtrl up vs Control	0.904139	0.989924	-1.01018	KD1 down vs Control	0.236115	0.899312	-1.11196	KD2 down vs Control	0.0270421	0.790989	-1.26424	VirInfKD1 down vs VirInfCtrl	0.162582	0.879573	-1.13692	VirInfKD2 down vs VirInfCtrl	2.76335	0.186927	0.0811739	1	SLC39A1	NM_014437.3	SLC39A1	1	Homo sapiens solute carrier family 39 (zinc transporter), member 1 (SLC39A1), mRNA.	ZIP1; ZIRTL
23158	ILMN_1686847	0.282561	0.204217	1.1286	1.1286	VirInfCtrl up vs Control	0.864591	1.01523	1.01523	KD1 up vs Control	0.550664	1.05515	1.05515	KD2 up vs Control	0.0328916	0.791081	-1.26409	VirInfKD1 down vs VirInfCtrl	0.281492	0.904389	-1.10572	VirInfKD2 down vs VirInfCtrl	1.63315	0.122616	0.0900954	1	LOC400807	XM_375845.3	LOC400807	5	PREDICTED: Homo sapiens hypothetical LOC400807, transcript variant 1 (LOC400807), mRNA.
41212	ILMN_1670540	0.0183345	0.0203739	1.17601	1.17601	VirInfCtrl up vs Control	0.118269	1.09904	1.09904	KD1 up vs Control	0.201261	0.928319	-1.07722	KD2 down vs Control	0.00402241	0.791199	-1.2639	VirInfKD1 down vs VirInfCtrl	0.00974406	0.824245	-1.21323	VirInfKD2 down vs VirInfCtrl	6.82954	0.190919	0.0335458	1	SMAD1	NM_005900.2	SMAD1	4	Homo sapiens SMAD family member 1 (SMAD1), transcript variant 1, mRNA.	MADR1; JV41; JV4-1; MADH1; BSP1
2242	ILMN_2058468	0.123726	0.58156	0.952685	-1.04967	VirInfCtrl down vs Control	0.143351	0.869275	-1.15038	KD1 down vs Control	0.123306	0.861426	-1.16087	KD2 down vs Control	0.030626	0.791228	-1.26386	VirInfKD1 down vs VirInfCtrl	0.248131	0.899008	-1.11234	VirInfKD2 down vs VirInfCtrl	2.76724	0.199533	0.0865267	1	BACH2	NM_021813.1	BACH2	6	Homo sapiens BTB and CNC homology 1, basic leucine zipper transcription factor 2 (BACH2), mRNA.
23310	ILMN_3234371	0.110716	0.0599675	1.18464	1.18464	VirInfCtrl up vs Control	0.874387	0.987991	-1.01215	KD1 down vs Control	0.866679	0.98725	-1.01291	KD2 down vs Control	0.0186642	0.791239	-1.26384	VirInfKD1 down vs VirInfCtrl	0.014635	0.780021	-1.28202	VirInfKD2 down vs VirInfCtrl	2.94202	0.164215	0.0669806	1	LOC402116	XR_037692.1	LOC402116		PREDICTED: Homo sapiens misc_RNA (LOC402116), miscRNA.
39988	ILMN_2285802	0.0509361	0.0487993	1.15376	1.15376	VirInfCtrl up vs Control	0.499076	0.959127	-1.04262	KD1 down vs Control	0.262691	0.930795	-1.07435	KD2 down vs Control	0.00685369	0.791321	-1.26371	VirInfKD1 down vs VirInfCtrl	0.0133971	0.817891	-1.22266	VirInfKD2 down vs VirInfCtrl	4.3493	0.152411	0.0420512	1	SEC14L1	NM_003003.2	SEC14L1	17	Homo sapiens SEC14-like 1 (S. cerevisiae) (SEC14L1), transcript variant 1, mRNA.	SEC14L; DKFZp686C06176; PRELID4A
3757	ILMN_1780172	0.1877	0.312258	1.09453	1.09453	VirInfCtrl up vs Control	0.189356	0.885861	-1.12885	KD1 down vs Control	0.495868	0.942377	-1.06115	KD2 down vs Control	0.0289543	0.791469	-1.26347	VirInfKD1 down vs VirInfCtrl	0.112563	0.858876	-1.16431	VirInfKD2 down vs VirInfCtrl	2.16144	0.150829	0.0837382	1	C20orf195	NM_024059.2	C20ORF195	20	Homo sapiens chromosome 20 open reading frame 195 (C20orf195), mRNA.	MGC5356
46254	ILMN_2201347	0.0109876	0.110359	1.0997	1.0997	VirInfCtrl up vs Control	0.696944	1.02096	1.02096	KD1 up vs Control	0.0139985	0.840263	-1.1901	KD2 down vs Control	0.00367003	0.791516	-1.2634	VirInfKD1 down vs VirInfCtrl	0.00862358	0.823158	-1.21483	VirInfKD2 down vs VirInfCtrl	8.42245	0.225878	0.0321823	1	ZDHHC3	NM_016598.1	ZDHHC3	3	Homo sapiens zinc finger, DHHC-type containing 3 (ZDHHC3), mRNA.	GODZ; ZNF373
45427	ILMN_1809467	0.0550011	0.138543	1.17455	1.17455	VirInfCtrl up vs Control	0.036295	0.776512	-1.28781	KD1 down vs Control	0.519299	0.937564	-1.06659	KD2 down vs Control	0.0478794	0.791737	-1.26305	VirInfKD1 down vs VirInfCtrl	0.0254965	0.757113	-1.32081	VirInfKD2 down vs VirInfCtrl	4.19411	0.387372	0.110833	1	VAMP5	NM_006634.2	VAMP5	2	Homo sapiens vesicle-associated membrane protein 5 (myobrevin) (VAMP5), mRNA.	MYOBREVIN
13980	ILMN_1872400	0.0930291	0.0964349	1.12885	1.12885	VirInfCtrl up vs Control	0.511018	0.957922	-1.04393	KD1 down vs Control	0.599898	1.03465	1.03465	KD2 up vs Control	0.00902557	0.791733	-1.26305	VirInfKD1 down vs VirInfCtrl	0.0652336	0.870561	-1.14868	VirInfKD2 down vs VirInfCtrl	3.2282	0.12725	0.0473019	1		Hs.310085	HS.310085	2	AGENCOURT_14063731 NIH_MGC_181 Homo sapiens cDNA clone IMAGE:30375776 5, mRNA sequence
33678	ILMN_1770035	0.0607275	0.851389	1.01452	1.01452	VirInfCtrl up vs Control	0.733629	0.974065	-1.02663	KD1 down vs Control	0.177416	0.893511	-1.11918	KD2 down vs Control	0.0193688	0.791781	-1.26298	VirInfKD1 down vs VirInfCtrl	0.469133	1.05858	1.05858	VirInfKD2 up vs VirInfCtrl	3.9995	0.226063	0.0678275	1	NCOA5	NM_020967.2	NCOA5	20	Homo sapiens nuclear receptor coactivator 5 (NCOA5), mRNA.	CIA; bA465L10.6
19983	ILMN_3253527	0.00672308	0.0157787	1.13563	1.13563	VirInfCtrl up vs Control	0.0782224	0.922234	-1.08432	KD1 down vs Control	0.233021	1.05193	1.05193	KD2 up vs Control	0.000877303	0.791973	-1.26267	VirInfKD1 down vs VirInfCtrl	0.0406772	0.905517	-1.10434	VirInfKD2 down vs VirInfCtrl	10.226	0.155105	0.0182014	1	LOC100130187	XM_001723171.1	LOC100130187		PREDICTED: Homo sapiens hypothetical protein LOC100130187 (LOC100130187), mRNA.
7264	ILMN_1718177	0.135751	0.130879	1.15244	1.15244	VirInfCtrl up vs Control	0.181093	1.13057	1.13057	KD1 up vs Control	0.848807	0.983983	-1.01628	KD2 down vs Control	0.0283964	0.79224	-1.26224	VirInfKD1 down vs VirInfCtrl	0.0646391	0.832556	-1.20112	VirInfKD2 down vs VirInfCtrl	2.62581	0.179834	0.0821846	1	CYP20A1	NM_177538.1	CYP20A1	2	Homo sapiens cytochrome P450, family 20, subfamily A, polypeptide 1 (CYP20A1), mRNA.	MGC22229; CYP-M
26776	ILMN_1674710	0.217473	0.115073	1.17977	1.17977	VirInfCtrl up vs Control	0.366086	1.0917	1.0917	KD1 up vs Control	0.172104	1.14927	1.14927	KD2 up vs Control	0.0413272	0.792727	-1.26147	VirInfKD1 down vs VirInfCtrl	0.57531	0.948232	-1.05459	VirInfKD2 down vs VirInfCtrl	1.96445	0.164691	0.100603	1	LOC647784	XM_943393.1	LOC647784		PREDICTED: Homo sapiens hypothetical protein LOC647784, transcript variant 1 (LOC647784), mRNA.
44424	ILMN_1661173	0.0423612	0.482581	1.05299	1.05299	VirInfCtrl up vs Control	0.483525	0.94979	-1.05286	KD1 down vs Control	0.208799	0.907425	-1.10202	KD2 down vs Control	0.0151714	0.792907	-1.26118	VirInfKD1 down vs VirInfCtrl	0.0068298	0.756908	-1.32116	VirInfKD2 down vs VirInfCtrl	4.73798	0.234744	0.0594543	1	TRIP4	NM_016213.3	TRIP4	15	Homo sapiens thyroid hormone receptor interactor 4 (TRIP4), mRNA.	HsT17391
42869	ILMN_2108135	0.030373	0.217035	1.0801	1.0801	VirInfCtrl up vs Control	0.623294	1.02934	1.02934	KD1 up vs Control	0.0599932	0.878763	-1.13796	KD2 down vs Control	0.00599448	0.792957	-1.2611	VirInfKD1 down vs VirInfCtrl	0.0292632	0.852909	-1.17246	VirInfKD2 down vs VirInfCtrl	5.50107	0.17868	0.0389772	1	TAS1R3	NM_152228.1	TAS1R3	1	Homo sapiens taste receptor, type 1, member 3 (TAS1R3), mRNA.	T1R3
12804	ILMN_1675453	0.19512	0.0768772	1.17983	1.17983	VirInfCtrl up vs Control	0.81176	0.980892	-1.01948	KD1 down vs Control	0.510145	1.05577	1.05577	KD2 up vs Control	0.0242702	0.793011	-1.26102	VirInfKD1 down vs VirInfCtrl	0.160018	0.88313	-1.13234	VirInfKD2 down vs VirInfCtrl	2.10877	0.13189	0.0750525	1	HHIP	NM_022475.1	HHIP	4	Homo sapiens hedgehog interacting protein (HHIP), mRNA.	HIP; FLJ20992; FLJ90230
41971	ILMN_2203463	0.164043	0.538669	1.05199	1.05199	VirInfCtrl up vs Control	0.577739	0.955281	-1.04681	KD1 down vs Control	0.171388	0.886244	-1.12836	KD2 down vs Control	0.0246441	0.793189	-1.26073	VirInfKD1 down vs VirInfCtrl	0.108152	0.863554	-1.15801	VirInfKD2 down vs VirInfCtrl	2.34912	0.147806	0.0755035	1	SPATS2	NM_023071.1	SPATS2	12	Homo sapiens spermatogenesis associated, serine-rich 2 (SPATS2), mRNA.	SCR59; FLJ13117; Nbla00526; SPATA10
38830	ILMN_1809437	0.0886376	0.884031	1.01006	1.01006	VirInfCtrl up vs Control	0.276216	0.924258	-1.08195	KD1 down vs Control	0.129649	0.890947	-1.1224	KD2 down vs Control	0.0124999	0.793282	-1.26059	VirInfKD1 down vs VirInfCtrl	0.216201	0.913115	-1.09515	VirInfKD2 down vs VirInfCtrl	3.31051	0.14901	0.0540133	1	RHBDD2	NM_020684.2	RHBDD2	7	Homo sapiens rhomboid domain containing 2 (RHBDD2), transcript variant 1, mRNA.	NPD007; RHBDL7
23337	ILMN_1769288	0.0156985	0.271834	1.06178	1.06178	VirInfCtrl up vs Control	0.4652	0.962103	-1.03939	KD1 down vs Control	0.0131478	0.841631	-1.18817	KD2 down vs Control	0.00343007	0.793412	-1.26038	VirInfKD1 down vs VirInfCtrl	0.0161873	0.8487	-1.17827	VirInfKD2 down vs VirInfCtrl	7.28436	0.186115	0.0306599	1	LOC402560	XM_944321.1	LOC402560		PREDICTED: Homo sapiens hypothetical LOC402560 (LOC402560), mRNA.
3264	ILMN_1717324	0.125962	0.43008	1.05872	1.05872	VirInfCtrl up vs Control	0.523953	0.955391	-1.04669	KD1 down vs Control	0.954664	1.00401	1.00401	KD2 up vs Control	0.0139743	0.793439	-1.26034	VirInfKD1 down vs VirInfCtrl	0.145562	0.893336	-1.1194	VirInfKD2 down vs VirInfCtrl	2.73962	0.129752	0.0568334	1	C16orf52	NM_173501.1	C16ORF52	16	Homo sapiens chromosome 16 open reading frame 52 (C16orf52), mRNA.
19354	ILMN_3175415	0.250979	0.561679	1.05357	1.05357	VirInfCtrl up vs Control	0.409868	0.927504	-1.07816	KD1 down vs Control	0.786364	0.976204	-1.02438	KD2 down vs Control	0.0346844	0.793707	-1.25991	VirInfKD1 down vs VirInfCtrl	0.154793	0.870861	-1.14829	VirInfKD2 down vs VirInfCtrl	1.78028	0.133763	0.090163	1	LOC100128585	XR_039418.1	LOC100128585	1	PREDICTED: Homo sapiens misc_RNA (LOC100128585), miscRNA.
2048	ILMN_1700380	0.0177219	0.913894	1.00812	1.00812	VirInfCtrl up vs Control	0.130033	0.881823	-1.13401	KD1 down vs Control	0.290097	0.920172	-1.08675	KD2 down vs Control	0.0181637	0.793865	-1.25966	VirInfKD1 down vs VirInfCtrl	0.00301518	0.709	-1.41044	VirInfKD2 down vs VirInfCtrl	6.92714	0.370768	0.0642288	1	ATP6V0A2	NM_012463.2	ATP6V0A2	12	Homo sapiens ATPase, H+ transporting, lysosomal V0 subunit a2 (ATP6V0A2), mRNA.	TJ6M; ATP6a2; TJ6; a2; Stv1; ATP6N1D; Vph1; TJ6s; J6B7
37039	ILMN_1674282	0.0122943	0.00291112	1.2863	1.2863	VirInfCtrl up vs Control	0.0821374	1.11483	1.11483	KD1 up vs Control	0.410078	1.04723	1.04723	KD2 up vs Control	0.00443409	0.793889	-1.25962	VirInfKD1 down vs VirInfCtrl	0.00134486	0.745707	-1.34101	VirInfKD2 down vs VirInfCtrl	8.04944	0.227638	0.033936	1	PPARD	NM_006238.2	PPARD	6	Homo sapiens peroxisome proliferative activated receptor, delta (PPARD), transcript variant 1, mRNA.	PPARB; NUCI; FAAR; PPAR-beta; NUC1; NUCII; MGC3931; NR1C2
11827	ILMN_1804476	0.109644	0.0347804	1.20024	1.20024	VirInfCtrl up vs Control	0.862265	1.01224	1.01224	KD1 up vs Control	0.210009	1.09888	1.09888	KD2 up vs Control	0.0139148	0.794024	-1.25941	VirInfKD1 down vs VirInfCtrl	0.0625187	0.857799	-1.16577	VirInfKD2 down vs VirInfCtrl	2.95761	0.138904	0.0563579	1	GMPPA	NM_013335.2	GMPPA	2	Homo sapiens GDP-mannose pyrophosphorylase A (GMPPA), transcript variant 2, mRNA.
9047	ILMN_2336037	0.116436	0.532273	1.04951	1.04951	VirInfCtrl up vs Control	0.772018	1.02236	1.02236	KD1 up vs Control	0.575514	1.04412	1.04412	KD2 up vs Control	0.0195315	0.794052	-1.25936	VirInfKD1 down vs VirInfCtrl	0.736432	0.974606	-1.02606	VirInfKD2 down vs VirInfCtrl	2.86203	0.158486	0.0664504	1	EPN2	NM_148921.2	EPN2	17	Homo sapiens epsin 2 (EPN2), transcript variant 1, mRNA.	EHB21; KIAA1065
15060	ILMN_1884969	0.0921632	0.0685174	1.14375	1.14375	VirInfCtrl up vs Control	0.319911	1.0679	1.0679	KD1 up vs Control	0.629412	1.03128	1.03128	KD2 up vs Control	0.00893765	0.794194	-1.25914	VirInfKD1 down vs VirInfCtrl	0.0608608	0.869761	-1.14974	VirInfKD2 down vs VirInfCtrl	3.24403	0.12395	0.0458504	1		Hs.544242	HS.544242	5	Homo sapiens clone TEE11 Cri-du-chat region mRNA
17814	ILMN_2410771	0.0262708	0.770654	1.01854	1.01854	VirInfCtrl up vs Control	0.962636	1.00295	1.00295	KD1 up vs Control	0.0183617	0.824211	-1.21328	KD2 down vs Control	0.00873095	0.794354	-1.25889	VirInfKD1 down vs VirInfCtrl	0.15607	0.906974	-1.10257	VirInfKD2 down vs VirInfCtrl	5.8607	0.221203	0.045292	1	KEAP1	NM_012289.3	KEAP1	19	Homo sapiens kelch-like ECH-associated protein 1 (KEAP1), transcript variant 2, mRNA.	MGC9454; MGC10630; KLHL19; MGC20887; MGC4407; KIAA0132; INrf2; MGC1114
41095	ILMN_2324109	0.166319	0.479872	1.06049	1.06049	VirInfCtrl up vs Control	0.314497	0.917969	-1.08936	KD1 down vs Control	0.85127	0.98485	-1.01538	KD2 down vs Control	0.0255897	0.794443	-1.25874	VirInfKD1 down vs VirInfCtrl	0.706528	0.969668	-1.03128	VirInfKD2 down vs VirInfCtrl	2.32959	0.147447	0.0759516	1	SLC6A20	NM_022405.2	SLC6A20	3	Homo sapiens solute carrier family 6 (proline IMINO transporter), member 20 (SLC6A20), transcript variant 2, mRNA.	MGC161475; XT3; Xtrp3; SIT1
24036	ILMN_3243714	0.0144612	0.667837	1.03956	1.03956	VirInfCtrl up vs Control	0.791247	0.97647	-1.0241	KD1 down vs Control	0.00315318	0.664437	-1.50503	KD2 down vs Control	0.0369436	0.794646	-1.25842	VirInfKD1 down vs VirInfCtrl	0.267645	0.900227	-1.11083	VirInfKD2 down vs VirInfCtrl	7.53447	0.580398	0.0924388	1	LOC642073	XR_018080.2	LOC642073	6	PREDICTED: Homo sapiens similar to MHC class II antigen (LOC642073), mRNA.
12845	ILMN_2353697	0.0892555	0.0116828	1.28383	1.28383	VirInfCtrl up vs Control	0.234931	1.09659	1.09659	KD1 up vs Control	0.263891	1.08989	1.08989	KD2 up vs Control	0.0166006	0.794664	-1.25839	VirInfKD1 down vs VirInfCtrl	0.0261851	0.814764	-1.22735	VirInfKD2 down vs VirInfCtrl	3.29861	0.167466	0.0609225	1	HINFP	NM_198971.1	HINFP	11	Homo sapiens histone H4 transcription factor (HINFP), transcript variant 2, mRNA.	ZNF743; HiNF-P; DKFZP434F162
8474	ILMN_1743204	0.190859	0.690767	1.03861	1.03861	VirInfCtrl up vs Control	0.946846	1.00632	1.00632	KD1 up vs Control	0.476233	0.933413	-1.07134	KD2 down vs Control	0.0445449	0.794775	-1.25822	VirInfKD1 down vs VirInfCtrl	0.0778591	0.824763	-1.21247	VirInfKD2 down vs VirInfCtrl	2.13869	0.183132	0.102754	1	DUSP8	NM_004420.1	DUSP8	11	Homo sapiens dual specificity phosphatase 8 (DUSP8), mRNA.	HVH-5; FLJ42958; HVH8; FLJ42476; HB5; C11orf81
12967	ILMN_1721113	0.0452775	0.0617061	1.15907	1.15907	VirInfCtrl up vs Control	0.258106	1.08375	1.08375	KD1 up vs Control	0.889608	1.00937	1.00937	KD2 up vs Control	0.0118705	0.794963	-1.25792	VirInfKD1 down vs VirInfCtrl	0.00669054	0.770238	-1.2983	VirInfKD2 down vs VirInfCtrl	4.59492	0.19822	0.0517667	1	HLA-C	NM_002117.4	HLA-C	6	Homo sapiens major histocompatibility complex, class I, C (HLA-C), mRNA.	FLJ27082; PSORS1; Cw*1701; D6S204; HLC-C; HLA-Cw; HLA-JY3
2005	ILMN_2209417	0.0730663	0.21112	1.10032	1.10032	VirInfCtrl up vs Control	0.709584	1.02704	1.02704	KD1 up vs Control	0.382484	0.937677	-1.06647	KD2 down vs Control	0.0152512	0.795	-1.25786	VirInfKD1 down vs VirInfCtrl	0.0150867	0.794524	-1.25862	VirInfKD2 down vs VirInfCtrl	3.65215	0.177306	0.0582579	1	ATP4A	NM_000704.2	ATP4A	19	Homo sapiens ATPase, H+/K+ exchanging, alpha polypeptide (ATP4A), mRNA.	ATP6A
28508	ILMN_1705810	0.0945012	0.248185	1.09873	1.09873	VirInfCtrl up vs Control	0.863164	0.986843	-1.01333	KD1 down vs Control	0.934191	0.993681	-1.00636	KD2 down vs Control	0.0207012	0.795026	-1.25782	VirInfKD1 down vs VirInfCtrl	0.646607	1.03616	1.03616	VirInfKD2 up vs VirInfCtrl	3.20175	0.18061	0.0676919	1	LOC653094	XM_930886.1	LOC653094	X	PREDICTED: Homo sapiens similar to transmembrane protein 29, transcript variant 3 (LOC653094), mRNA.
16114	ILMN_1818192	0.0371899	0.16911	1.08717	1.08717	VirInfCtrl up vs Control	0.247839	0.933844	-1.07084	KD1 down vs Control	0.0621109	0.88483	-1.13016	KD2 down vs Control	0.00515721	0.795058	-1.25777	VirInfKD1 down vs VirInfCtrl	0.104556	0.90285	-1.1076	VirInfKD2 down vs VirInfCtrl	5.02682	0.14961	0.0357148	1		Hs.575253	HS.575253	5	DB344577 THYMU3 Homo sapiens cDNA clone THYMU3000338 3, mRNA sequence
32492	ILMN_3310113	0.251206	0.397766	1.08236	1.08236	VirInfCtrl up vs Control	0.243869	0.893738	-1.1189	KD1 down vs Control	0.799074	0.977129	-1.02341	KD2 down vs Control	0.038752	0.795178	-1.25758	VirInfKD1 down vs VirInfCtrl	0.274688	0.900772	-1.11016	VirInfKD2 down vs VirInfCtrl	1.77914	0.139978	0.0944126	1	MIR586	NR_030313.1	MIR586		Homo sapiens microRNA 586 (MIR586), microRNA.
34515	ILMN_1680420	0.106695	0.171777	1.11492	1.11492	VirInfCtrl up vs Control	0.289762	0.921822	-1.08481	KD1 down vs Control	0.189943	0.90157	-1.10918	KD2 down vs Control	0.0171646	0.795442	-1.25716	VirInfKD1 down vs VirInfCtrl	0.156166	0.892567	-1.12036	VirInfKD2 down vs VirInfCtrl	3.00156	0.153575	0.0613982	1	NUDT13	NM_015901.4	NUDT13	10	Homo sapiens nudix (nucleoside diphosphate linked moiety X)-type motif 13 (NUDT13), mRNA.
9088	ILMN_2342068	0.0870791	0.715275	1.02582	1.02582	VirInfCtrl up vs Control	0.874281	1.01107	1.01107	KD1 up vs Control	0.961683	0.996667	-1.00334	KD2 down vs Control	0.0139262	0.795482	-1.2571	VirInfKD1 down vs VirInfCtrl	0.224807	0.91376	-1.09438	VirInfKD2 down vs VirInfCtrl	3.34102	0.154483	0.055486	1	ERC1	NM_178037.1	ERC1	12	Homo sapiens ELKS/RAB6-interacting/CAST family member 1 (ERC1), transcript variant beta, mRNA.	RAB6IP2; KIAA1081; Cast2; MGC12974; ELKS
21244	ILMN_3241818	0.315791	0.117499	1.17118	1.17118	VirInfCtrl up vs Control	0.9297	1.00799	1.00799	KD1 up vs Control	0.70426	1.03504	1.03504	KD2 up vs Control	0.0383252	0.795559	-1.25698	VirInfKD1 down vs VirInfCtrl	0.140042	0.863258	-1.1584	VirInfKD2 down vs VirInfCtrl	1.49904	0.116713	0.0934301	1	LOC100133398	XR_038246.1	LOC100133398		PREDICTED: Homo sapiens misc_RNA (LOC100133398), partial miscRNA.
36051	ILMN_1780777	0.106186	0.138992	1.14244	1.14244	VirInfCtrl up vs Control	0.71743	0.970807	-1.03007	KD1 down vs Control	0.108878	0.863345	-1.15829	KD2 down vs Control	0.0264522	0.795798	-1.2566	VirInfKD1 down vs VirInfCtrl	0.0566722	0.832031	-1.20188	VirInfKD2 down vs VirInfCtrl	3.00931	0.190945	0.0761418	1	PDXDC2	XM_934212.1	PDXDC2	16	Homo sapiens pyridoxal-dependent decarboxylase domain containing 2 (PDXDC2), non-coding RNA.	FLJ23482
30300	ILMN_1688611	0.15919	0.0451416	1.22363	1.22363	VirInfCtrl up vs Control	0.148763	1.14169	1.14169	KD1 up vs Control	0.754584	1.02653	1.02653	KD2 up vs Control	0.0290632	0.795901	-1.25644	VirInfKD1 down vs VirInfCtrl	0.0800704	0.845086	-1.18331	VirInfKD2 down vs VirInfCtrl	2.39198	0.15936	0.079947	1	LOC730109	XM_945143.1	LOC730109		PREDICTED: Homo sapiens similar to hCG1811563 (LOC730109), mRNA.
41001	ILMN_1754247	0.139941	0.13316	1.13434	1.13434	VirInfCtrl up vs Control	0.230642	1.10167	1.10167	KD1 up vs Control	0.421385	1.06463	1.06463	KD2 up vs Control	0.0200001	0.796027	-1.25624	VirInfKD1 down vs VirInfCtrl	0.49444	0.948577	-1.05421	VirInfKD2 down vs VirInfCtrl	2.58031	0.141492	0.0658022	1	SLC3A1	NM_000341.2	SLC3A1	2	Homo sapiens solute carrier family 3 (cystine, dibasic and neutral amino acid transporters, activator of cystine, dibasic and neutral amino acid transport), member 1 (SLC3A1), mRNA.	NBAT; CSNU1; ATR1; D2H; RBAT; FLJ34681
22365	ILMN_1685136	0.152348	0.071299	1.21256	1.21256	VirInfCtrl up vs Control	0.0645958	1.22024	1.22024	KD1 up vs Control	0.215455	1.12973	1.12973	KD2 up vs Control	0.0413809	0.796202	-1.25596	VirInfKD1 down vs VirInfCtrl	0.451528	0.931538	-1.07349	VirInfKD2 down vs VirInfCtrl	2.45537	0.198314	0.0969212	1	LOC339047	XM_932412.1	LOC339047	16	PREDICTED: Homo sapiens hypothetical protein LOC339047, transcript variant 27 (LOC339047), mRNA.
28660	ILMN_1733983	0.162114	0.244145	1.11436	1.11436	VirInfCtrl up vs Control	0.360599	0.920362	-1.08653	KD1 down vs Control	0.501303	1.06182	1.06182	KD2 up vs Control	0.0347648	0.796216	-1.25594	VirInfKD1 down vs VirInfCtrl	0.68889	0.965365	-1.03588	VirInfKD2 down vs VirInfCtrl	2.36596	0.173167	0.0878294	1	LOC653316	XM_933119.1	LOC653316	5	PREDICTED: Homo sapiens similar to NY-REN-7 antigen, transcript variant 4 (LOC653316), mRNA.
5263	ILMN_1679382	0.152484	0.496576	1.06374	1.06374	VirInfCtrl up vs Control	0.353993	1.08956	1.08956	KD1 up vs Control	0.507813	0.941647	-1.06197	KD2 down vs Control	0.0372194	0.796368	-1.2557	VirInfKD1 down vs VirInfCtrl	0.143185	0.866052	-1.15467	VirInfKD2 down vs VirInfCtrl	2.45408	0.186275	0.0910851	1	CCT2	NM_006431.2	CCT2	12	Homo sapiens chaperonin containing TCP1, subunit 2 (beta) (CCT2), mRNA.	PRO1633; CCT-beta; CCTB; MGC142076; TCP-1-beta; MGC142074; 99D8.1
46663	ILMN_1770400	0.00489518	0.0389241	1.11033	1.11033	VirInfCtrl up vs Control	0.127087	1.07291	1.07291	KD1 up vs Control	0.021719	1.13016	1.13016	KD2 up vs Control	0.00123052	0.796409	-1.25564	VirInfKD1 down vs VirInfCtrl	0.750674	1.01331	1.01331	VirInfKD2 up vs VirInfCtrl	11.557	0.190074	0.019736	1	ZNF385C	NM_001013624.1	ZNF385C	17	Homo sapiens zinc finger protein 385C (ZNF385C), mRNA.
38610	ILMN_1733746	0.151576	0.0301485	1.28886	1.28886	VirInfCtrl up vs Control	0.46284	1.07296	1.07296	KD1 up vs Control	0.117612	1.17825	1.17825	KD2 up vs Control	0.0444173	0.79641	-1.25563	VirInfKD1 down vs VirInfCtrl	0.473772	0.933669	-1.07104	VirInfKD2 down vs VirInfCtrl	2.46275	0.206777	0.100754	1	REEP1	NM_022912.1	REEP1	2	Homo sapiens receptor accessory protein 1 (REEP1), mRNA.	SPG31; C2orf23; FLJ13110
10613	ILMN_3241684	0.0377856	0.032689	1.19505	1.19505	VirInfCtrl up vs Control	0.476236	0.952203	-1.0502	KD1 down vs Control	0.947227	0.995561	-1.00446	KD2 down vs Control	0.0123576	0.796418	-1.25562	VirInfKD1 down vs VirInfCtrl	0.00330893	0.738345	-1.35438	VirInfKD2 down vs VirInfCtrl	4.99091	0.215898	0.0519099	1	FLJ36777	XM_001722608.1	FLJ36777		PREDICTED: Homo sapiens hypothetical protein LOC730971 (FLJ36777), mRNA.
9576	ILMN_3271098	0.0639836	0.0347461	1.22556	1.22556	VirInfCtrl up vs Control	0.0329736	1.22919	1.22919	KD1 up vs Control	0.0431555	1.21079	1.21079	KD2 up vs Control	0.0227985	0.796499	-1.2555	VirInfKD1 down vs VirInfCtrl	0.32161	0.922348	-1.08419	VirInfKD2 down vs VirInfCtrl	3.89933	0.227299	0.0699501	1	FAM176A	NM_001135032.1	FAM176A	2	Homo sapiens family with sequence similarity 176, member A (FAM176A), transcript variant 1, mRNA.
30732	ILMN_1676947	0.0308154	0.00318876	1.32189	1.32189	VirInfCtrl up vs Control	0.0857168	1.12855	1.12855	KD1 up vs Control	0.195856	1.08943	1.08943	KD2 up vs Control	0.00833946	0.79664	-1.25527	VirInfKD1 down vs VirInfCtrl	0.0966227	0.890617	-1.12282	VirInfKD2 down vs VirInfCtrl	5.46615	0.197103	0.0432706	1	LPAL2	XM_935128.1	LPAL2	6	Homo sapiens lipoprotein, Lp(a)-like 2 (LPAL2), transcript variant 1, mRNA.	APOA2; RP11-72O9.2; MGC129532; APOAL; APOARGC
7516	ILMN_1726839	0.00686167	0.113905	1.11523	1.11523	VirInfCtrl up vs Control	0.0114745	1.23595	1.23595	KD1 up vs Control	0.1711	0.912412	-1.096	KD2 down vs Control	0.00842689	0.796726	-1.25514	VirInfKD1 down vs VirInfCtrl	0.013344	0.815063	-1.2269	VirInfKD2 down vs VirInfCtrl	10.1451	0.367179	0.0434315	1	DCUN1D5	NM_032299.2	DCUN1D5	11	Homo sapiens DCN1, defective in cullin neddylation 1, domain containing 5 (S. cerevisiae) (DCUN1D5), mRNA.	MGC2714; FLJ32431
11595	ILMN_2378696	0.0906339	0.110586	1.11701	1.11701	VirInfCtrl up vs Control	0.584398	0.966396	-1.03477	KD1 down vs Control	0.86479	1.01057	1.01057	KD2 up vs Control	0.00863762	0.797164	-1.25445	VirInfKD1 down vs VirInfCtrl	0.282261	0.932517	-1.07237	VirInfKD2 down vs VirInfCtrl	3.27245	0.119177	0.0437019	1	GFM2	NM_170681.1	GFM2	5	Homo sapiens G elongation factor, mitochondrial 2 (GFM2), nuclear gene encoding mitochondrial protein, transcript variant 3, mRNA.	hEFG2; EFG2; MST027
9891	ILMN_2098705	0.087781	0.445865	1.0538	1.0538	VirInfCtrl up vs Control	0.087236	0.877056	-1.14018	KD1 down vs Control	0.375246	0.940327	-1.06346	KD2 down vs Control	0.0124072	0.797207	-1.25438	VirInfKD1 down vs VirInfCtrl	0.108574	0.885998	-1.12867	VirInfKD2 down vs VirInfCtrl	3.32719	0.142946	0.0515554	1	FAM9C	NM_174901.4	FAM9C	X	Homo sapiens family with sequence similarity 9, member C (FAM9C), mRNA.
22911	ILMN_1788170	0.00104585	0.00310708	1.11522	1.11522	VirInfCtrl up vs Control	0.683378	0.990248	-1.00985	KD1 down vs Control	0.579952	0.986707	-1.01347	KD2 down vs Control	6.11991e-05	0.797238	-1.25433	VirInfKD1 down vs VirInfCtrl	0.0124346	0.922502	-1.08401	VirInfKD2 down vs VirInfCtrl	20.4692	0.111517	0.00653763	1	LOC390998	XM_938288.1	LOC390998		PREDICTED: Homo sapiens similar to 60S ribosomal protein L10 (QM protein) (Tumor suppressor QM) (Laminin receptor homolog) (LOC390998), mRNA.
8051	ILMN_1653434	0.0807807	0.0315469	1.17811	1.17811	VirInfCtrl up vs Control	0.841311	0.987795	-1.01236	KD1 down vs Control	0.562787	1.03662	1.03662	KD2 up vs Control	0.00838577	0.79726	-1.2543	VirInfKD1 down vs VirInfCtrl	0.0272627	0.843286	-1.18584	VirInfKD2 down vs VirInfCtrl	3.47205	0.124651	0.0430817	1	DMD	NM_004006.1	DMD	X	Homo sapiens dystrophin (DMD), transcript variant Dp427m, mRNA.	DXS272; DXS269; DXS268; DXS270; DXS239; DXS142; DXS206; DXS230; CMD3B; DXS164; BMD
38461	ILMN_1780756	0.0832347	0.559755	1.03843	1.03843	VirInfCtrl up vs Control	0.839706	0.987179	-1.01299	KD1 down vs Control	0.241153	0.923626	-1.08269	KD2 down vs Control	0.0100429	0.797501	-1.25392	VirInfKD1 down vs VirInfCtrl	0.137625	0.900662	-1.11029	VirInfKD2 down vs VirInfCtrl	3.41945	0.132812	0.0466082	1	RBM23	NM_018107.3	RBM23	14	Homo sapiens RNA binding motif protein 23 (RBM23), transcript variant 2, mRNA.	MGC4458; PP239; RNPC4; CAPERbeta; FLJ10482
14968	ILMN_1880430	0.147718	0.944062	1.00581	1.00581	VirInfCtrl up vs Control	0.743177	0.973207	-1.02753	KD1 down vs Control	0.876779	0.987277	-1.01289	KD2 down vs Control	0.0289274	0.797652	-1.25368	VirInfKD1 down vs VirInfCtrl	0.996061	0.999593	-1.00041	VirInfKD2 down vs VirInfCtrl	2.50039	0.162982	0.0782193	1		Hs.543097	HS.543097	3	UI-H-FL1-bga-d-03-0-UI.s1 NCI_CGAP_FL1 Homo sapiens cDNA clone UI-H-FL1-bga-d-03-0-UI 3, mRNA sequence
2337	ILMN_1745415	0.00215502	0.0438271	1.13289	1.13289	VirInfCtrl up vs Control	0.415203	1.04384	1.04384	KD1 up vs Control	0.00175211	0.769408	-1.2997	KD2 down vs Control	0.00368816	0.798017	-1.25311	VirInfKD1 down vs VirInfCtrl	0.00232724	0.780531	-1.28118	VirInfKD2 down vs VirInfCtrl	15.7252	0.393539	0.0300313	1	BBX	NM_020235.2	BBX	3	Homo sapiens bobby sox homolog (Drosophila) (BBX), mRNA.	MDS001; HSPC339
36617	ILMN_1718852	0.0118053	0.0280639	1.1171	1.1171	VirInfCtrl up vs Control	0.255469	1.04952	1.04952	KD1 up vs Control	0.279334	0.955306	-1.04678	KD2 down vs Control	0.00108652	0.798095	-1.25298	VirInfKD1 down vs VirInfCtrl	0.0585944	0.91428	-1.09376	VirInfKD2 down vs VirInfCtrl	8.18258	0.125914	0.0184657	1	PLCL1	NM_006226.1	PLCL1	2	Homo sapiens phospholipase C-like 1 (PLCL1), mRNA.	MGC138190; PLDL1; PLCE; PLCL; PLC-L; MGC126580
13312	ILMN_1851063	0.111627	0.206565	1.1204	1.1204	VirInfCtrl up vs Control	0.165287	0.880883	-1.13522	KD1 down vs Control	0.515289	0.946014	-1.05707	KD2 down vs Control	0.0308079	0.798098	-1.25298	VirInfKD1 down vs VirInfCtrl	0.0193528	0.775365	-1.28971	VirInfKD2 down vs VirInfCtrl	2.92892	0.196515	0.0805136	1		Hs.120193	HS.120193	3	BX119001 Soares_fetal_heart_NbHH19W Homo sapiens cDNA clone IMAGp998A12892, mRNA sequence
5591	ILMN_1718565	0.0187686	0.382485	1.05378	1.05378	VirInfCtrl up vs Control	0.0144073	0.827533	-1.20841	KD1 down vs Control	0.0594626	0.878996	-1.13766	KD2 down vs Control	0.00668139	0.798121	-1.25294	VirInfKD1 down vs VirInfCtrl	0.00712659	0.800647	-1.24899	VirInfKD2 down vs VirInfCtrl	6.76297	0.217548	0.038601	1	CDKN1C	NM_000076.1	CDKN1C	11	Homo sapiens cyclin-dependent kinase inhibitor 1C (p57, Kip2) (CDKN1C), mRNA.	BWCR; p57; BWS; KIP2; WBS
9452	ILMN_2394366	0.0222832	0.549508	1.04761	1.04761	VirInfCtrl up vs Control	0.667748	1.03365	1.03365	KD1 up vs Control	0.0158925	0.783483	-1.27635	KD2 down vs Control	0.0218612	0.798148	-1.2529	VirInfKD1 down vs VirInfCtrl	0.0164344	0.785033	-1.27383	VirInfKD2 down vs VirInfCtrl	6.28998	0.352386	0.0672281	1	FAM123A	NM_199138.1	FAM123A	13	Homo sapiens family with sequence similarity 123A (FAM123A), transcript variant 2, mRNA.	FLJ25477
29799	ILMN_3298200	0.238673	0.50596	1.05879	1.05879	VirInfCtrl up vs Control	0.900051	1.01064	1.01064	KD1 up vs Control	0.8145	0.980391	-1.02	KD2 down vs Control	0.0317079	0.798421	-1.25247	VirInfKD1 down vs VirInfCtrl	0.58266	0.954185	-1.04801	VirInfKD2 down vs VirInfCtrl	1.84408	0.125224	0.081487	1	LOC729065	XM_001717759.1	LOC729065		PREDICTED: Homo sapiens hypothetical LOC729065 (LOC729065), mRNA.
41234	ILMN_2081682	0.0692613	0.170371	1.09257	1.09257	VirInfCtrl up vs Control	0.458704	0.955996	-1.04603	KD1 down vs Control	0.61548	1.03056	1.03056	KD2 up vs Control	0.00755904	0.798998	-1.25157	VirInfKD1 down vs VirInfCtrl	0.379337	0.947492	-1.05542	VirInfKD2 down vs VirInfCtrl	3.75048	0.126121	0.0403535	1	SMAP2	NM_022733.1	SMAP2	1	Homo sapiens small ArfGAP2 (SMAP2), mRNA.	SMAP1L; RP1-228H13.3
47095	ILMN_3301599	0.00784212	0.423248	1.04218	1.04218	VirInfCtrl up vs Control	0.0113561	0.841003	-1.18906	KD1 down vs Control	0.269977	1.06017	1.06017	KD2 up vs Control	0.00345392	0.799093	-1.25142	VirInfKD1 down vs VirInfCtrl	0.16595	0.926983	-1.07877	VirInfKD2 down vs VirInfCtrl	9.62882	0.231739	0.0288807	1	ZNF806	XM_001715118.1	ZNF806		PREDICTED: Homo sapiens zinc finger protein 806 (ZNF806), mRNA.
38135	ILMN_1793269	0.0467082	0.00771878	1.25347	1.25347	VirInfCtrl up vs Control	0.252648	1.07547	1.07547	KD1 up vs Control	0.0934627	1.12134	1.12134	KD2 up vs Control	0.00797592	0.799092	-1.25142	VirInfKD1 down vs VirInfCtrl	0.0141614	0.821541	-1.21722	VirInfKD2 down vs VirInfCtrl	4.52912	0.155807	0.0412814	1	RAB37	NM_001006637.1	RAB37	17	Homo sapiens RAB37, member RAS oncogene family (RAB37), transcript variant 1, mRNA.	FLJ32507; FLJ30284
3448	ILMN_1674926	0.128037	0.690597	1.02812	1.02812	VirInfCtrl up vs Control	0.415025	0.943554	-1.05982	KD1 down vs Control	0.438581	0.946434	-1.0566	KD2 down vs Control	0.0149059	0.799185	-1.25127	VirInfKD1 down vs VirInfCtrl	0.226779	0.914508	-1.09348	VirInfKD2 down vs VirInfCtrl	2.71455	0.124446	0.055013	1	C19orf35	NM_198532.1	C19ORF35	19	Homo sapiens chromosome 19 open reading frame 35 (C19orf35), mRNA.	FLJ45778
43061	ILMN_2398039	0.121247	0.0442304	1.21071	1.21071	VirInfCtrl up vs Control	0.72694	0.9728	-1.02796	KD1 down vs Control	0.855769	0.985804	-1.0144	KD2 down vs Control	0.0249196	0.799409	-1.25092	VirInfKD1 down vs VirInfCtrl	0.0203101	0.789865	-1.26604	VirInfKD2 down vs VirInfCtrl	2.79864	0.165368	0.0709063	1	TCERG1	NM_006706.3	TCERG1	5	Homo sapiens transcription elongation regulator 1 (TCERG1), transcript variant 1, mRNA.	MGC133200; TAF2S; CA150
36183	ILMN_1735075	0.135641	0.668191	1.03732	1.03732	VirInfCtrl up vs Control	0.364191	1.08312	1.08312	KD1 up vs Control	0.958708	1.0044	1.0044	KD2 up vs Control	0.0332728	0.799531	-1.25073	VirInfKD1 down vs VirInfCtrl	0.94211	0.99386	-1.00618	VirInfKD2 down vs VirInfCtrl	2.62702	0.180896	0.0826316	1	PGBD2	NM_170725.2	PGBD2	1	Homo sapiens piggyBac transposable element derived 2 (PGBD2), transcript variant 2, mRNA.
31825	ILMN_1714643	0.0315829	0.511411	0.960948	-1.04064	VirInfCtrl down vs Control	0.0734804	0.8837	-1.13161	KD1 down vs Control	0.484428	0.958364	-1.04344	KD2 down vs Control	0.0078142	0.79956	-1.25069	VirInfKD1 down vs VirInfCtrl	0.412513	0.950985	-1.05154	VirInfKD2 down vs VirInfCtrl	5.40712	0.183368	0.0406948	1	MGAM	NM_004668.1	MGAM	7	Homo sapiens maltase-glucoamylase (alpha-glucosidase) (MGAM), mRNA.	MG; MGA
39097	ILMN_1754669	0.204281	0.127636	1.14526	1.14526	VirInfCtrl up vs Control	0.773309	0.977135	-1.0234	KD1 down vs Control	0.547095	1.05018	1.05018	KD2 up vs Control	0.0268233	0.799562	-1.25068	VirInfKD1 down vs VirInfCtrl	0.0666469	0.842255	-1.18729	VirInfKD2 down vs VirInfCtrl	2.04718	0.125502	0.0735657	1	RNF40	NM_194352.1	RNF40	16	Homo sapiens ring finger protein 40 (RNF40), transcript variant 2, mRNA.	KIAA0661; DKFZp686K191; STARING; BRE1B; RBP95; MGC13051
42744	ILMN_1744056	0.08547	0.103385	1.11245	1.11245	VirInfCtrl up vs Control	0.615124	1.02987	1.02987	KD1 up vs Control	0.965114	1.00253	1.00253	KD2 up vs Control	0.00689779	0.799592	-1.25064	VirInfKD1 down vs VirInfCtrl	0.0817678	0.890502	-1.12296	VirInfKD2 down vs VirInfCtrl	3.37328	0.108242	0.0385058	1	TAAR1	NM_138327.1	TAAR1	6	Homo sapiens trace amine associated receptor 1 (TAAR1), mRNA.	TA1; MGC138399; MGC126874; TAR1; TRAR1; RP11-295F4.9
5248	ILMN_1715131	0.0139396	0.543089	0.962564	-1.03889	VirInfCtrl down vs Control	0.00668156	0.786543	-1.27139	KD1 down vs Control	0.488697	0.957284	-1.04462	KD2 down vs Control	0.00920553	0.799604	-1.25062	VirInfKD1 down vs VirInfCtrl	0.0349515	0.851608	-1.17425	VirInfKD2 down vs VirInfCtrl	7.64862	0.278964	0.0437669	1	CCR7	NM_001838.2	CCR7	17	Homo sapiens chemokine (C-C motif) receptor 7 (CCR7), mRNA.	CMKBR7; EBI1; CD197; CDw197; BLR2
37138	ILMN_1659058	0.175674	0.0892608	1.17283	1.17283	VirInfCtrl up vs Control	0.32929	1.08716	1.08716	KD1 up vs Control	0.782985	0.977578	-1.02294	KD2 down vs Control	0.0295342	0.79961	-1.25061	VirInfKD1 down vs VirInfCtrl	0.0565341	0.830669	-1.20385	VirInfKD2 down vs VirInfCtrl	2.25278	0.14528	0.0773871	1	PPP1R10	NM_002714.2	PPP1R10	6	Homo sapiens protein phosphatase 1, regulatory (inhibitor) subunit 10 (PPP1R10), mRNA.	CAT53; FB19; PNUTS
40812	ILMN_1781231	0.116771	0.0683011	1.18242	1.18242	VirInfCtrl up vs Control	0.174638	1.12327	1.12327	KD1 up vs Control	0.831108	0.983318	-1.01696	KD2 down vs Control	0.0252394	0.799613	-1.2506	VirInfKD1 down vs VirInfCtrl	0.0382229	0.818871	-1.22119	VirInfKD2 down vs VirInfCtrl	2.85751	0.169582	0.0712156	1	SLC25A38	NM_017875.1	SLC25A38	3	Homo sapiens solute carrier family 25, member 38 (SLC25A38), mRNA.	FLJ20551; FLJ22703
17816	ILMN_2410772	0.00109324	0.0613759	1.07889	1.07889	VirInfCtrl up vs Control	0.0116754	1.12556	1.12556	KD1 up vs Control	0.0279158	0.90906	-1.10004	KD2 down vs Control	0.000510264	0.799646	-1.25055	VirInfKD1 down vs VirInfCtrl	0.789863	0.99083	-1.00926	VirInfKD2 down vs VirInfCtrl	20.1444	0.229145	0.0136501	1	KEAP1	NM_012289.3	KEAP1	19	Homo sapiens kelch-like ECH-associated protein 1 (KEAP1), transcript variant 2, mRNA.	MGC9454; MGC10630; KLHL19; MGC20887; MGC4407; KIAA0132; INrf2; MGC1114
37414	ILMN_1751984	0.0617511	0.0686995	1.21512	1.21512	VirInfCtrl up vs Control	0.892738	1.01245	1.01245	KD1 up vs Control	0.086217	0.834961	-1.19766	KD2 down vs Control	0.0441761	0.799859	-1.25022	VirInfKD1 down vs VirInfCtrl	0.0204451	0.759604	-1.31648	VirInfKD2 down vs VirInfCtrl	3.96726	0.319554	0.0966573	1	PRKAG1	NM_002733.3	PRKAG1	12	Homo sapiens protein kinase, AMP-activated, gamma 1 non-catalytic subunit (PRKAG1), transcript variant 1, mRNA.	AMPKG; MGC8666
9043	ILMN_1719468	0.143267	0.760166	1.02373	1.02373	VirInfCtrl up vs Control	0.164531	0.890323	-1.12319	KD1 down vs Control	0.724639	0.973266	-1.02747	KD2 down vs Control	0.0227868	0.799996	-1.25001	VirInfKD1 down vs VirInfCtrl	0.248423	0.910463	-1.09834	VirInfKD2 down vs VirInfCtrl	2.54544	0.142682	0.0672644	1	EPM2A	NM_005670.3	EPM2A	6	Homo sapiens epilepsy, progressive myoclonus type 2A, Lafora disease (laforin) (EPM2A), transcript variant 1, mRNA.	MELF; EPM2
10085	ILMN_1709056	0.172257	0.262534	1.10516	1.10516	VirInfCtrl up vs Control	0.252566	0.902705	-1.10778	KD1 down vs Control	0.4984	0.943406	-1.05999	KD2 down vs Control	0.0329264	0.80005	-1.24992	VirInfKD1 down vs VirInfCtrl	0.038032	0.807095	-1.23901	VirInfKD2 down vs VirInfCtrl	2.2802	0.155212	0.0816832	1	FBXW8	NM_153348.2	FBXW8	12	Homo sapiens F-box and WD repeat domain containing 8 (FBXW8), transcript variant 2, mRNA.	FBX29; FBXO29; FBW6; MGC33534; FBW8
44538	ILMN_1797209	0.0072342	0.277173	1.05515	1.05515	VirInfCtrl up vs Control	0.0274166	1.13903	1.13903	KD1 up vs Control	0.500991	0.968352	-1.03268	KD2 down vs Control	0.00254721	0.800178	-1.24972	VirInfKD1 down vs VirInfCtrl	0.553981	0.972241	-1.02855	VirInfKD2 down vs VirInfCtrl	9.93797	0.208741	0.0252053	1	TSGA14	NM_018718.1	TSGA14	7	Homo sapiens testis specific, 14 (TSGA14), mRNA.	Cep41; DKFZp762H1311
24552	ILMN_1727398	0.0123515	0.974995	1.00185	1.00185	VirInfCtrl up vs Control	0.23539	1.07728	1.07728	KD1 up vs Control	0.218435	0.925348	-1.08067	KD2 down vs Control	0.00755385	0.800221	-1.24966	VirInfKD1 down vs VirInfCtrl	0.202044	1.08421	1.08421	VirInfKD2 up vs VirInfCtrl	8.03433	0.266429	0.0397935	1	LOC643055	XM_926425.1	LOC643055	Y	PREDICTED: Homo sapiens similar to protein kinase CHK2 isoform b (LOC643055), mRNA.
25271	ILMN_1768911	0.0095677	0.0682289	1.085	1.085	VirInfCtrl up vs Control	0.771559	0.988898	-1.01123	KD1 down vs Control	0.858692	0.993193	-1.00685	KD2 down vs Control	0.000918754	0.800462	-1.24928	VirInfKD1 down vs VirInfCtrl	0.00349649	0.842846	-1.18646	VirInfKD2 down vs VirInfCtrl	8.90118	0.125124	0.0168684	1	LOC644413	XM_927558.1	LOC644413	17	PREDICTED: Homo sapiens similar to keratin associated protein 3-3 (LOC644413), mRNA.
28359	ILMN_1702686	0.0515708	0.719448	1.02837	1.02837	VirInfCtrl up vs Control	0.951441	0.995294	-1.00473	KD1 down vs Control	0.585635	1.04371	1.04371	KD2 up vs Control	0.0241533	0.800485	-1.24924	VirInfKD1 down vs VirInfCtrl	0.187244	1.11692	1.11692	VirInfKD2 up vs VirInfCtrl	4.32401	0.248384	0.0689315	1	LOC652740	XM_942368.1	LOC652740		PREDICTED: Homo sapiens similar to CHRNA7-FAM7A fusion isoform 1 (LOC652740), mRNA.
10266	ILMN_2368318	0.0674152	0.18623	1.10385	1.10385	VirInfCtrl up vs Control	0.811754	0.983656	-1.01662	KD1 down vs Control	0.728691	1.02436	1.02436	KD2 up vs Control	0.0152204	0.800512	-1.2492	VirInfKD1 down vs VirInfCtrl	0.0110404	0.786651	-1.27121	VirInfKD2 down vs VirInfCtrl	3.8008	0.173406	0.0547483	1	FGR	NM_001042729.1	FGR	1	Homo sapiens Gardner-Rasheed feline sarcoma viral (v-fgr) oncogene homolog (FGR), transcript variant 3, mRNA.	p58c-fgr; SRC2; c-fgr; FLJ43153; MGC75096; c-src2; p55c-fgr
5373	ILMN_2413808	0.00835649	0.0275151	1.14473	1.14473	VirInfCtrl up vs Control	0.26716	0.944494	-1.05877	KD1 down vs Control	0.659018	0.978569	-1.0219	KD2 down vs Control	0.00310988	0.800522	-1.24919	VirInfKD1 down vs VirInfCtrl	0.000637822	0.73867	-1.35378	VirInfKD2 down vs VirInfCtrl	9.39116	0.213065	0.0272254	1	CD53	NM_000560.3	CD53	1	Homo sapiens CD53 molecule (CD53), transcript variant 2, mRNA.	MOX44; TSPAN25
43856	ILMN_2318459	0.284958	0.129794	1.1625	1.1625	VirInfCtrl up vs Control	0.30379	1.10128	1.10128	KD1 up vs Control	0.65037	1.04176	1.04176	KD2 up vs Control	0.0410946	0.800601	-1.24906	VirInfKD1 down vs VirInfCtrl	0.182994	0.878856	-1.13784	VirInfKD2 down vs VirInfCtrl	1.62283	0.124314	0.091924	1	TMEM8B	NM_001042590.1	TMEM8B	9	Homo sapiens transmembrane protein 8B (TMEM8B), transcript variant 1, mRNA.	NGX6; RP11-112J3.10; NAG-5; MGC120460
16081	ILMN_1842065	0.0215467	0.321773	1.04929	1.04929	VirInfCtrl up vs Control	0.0989945	0.916746	-1.09081	KD1 down vs Control	0.0467813	0.894727	-1.11766	KD2 down vs Control	0.00248211	0.800682	-1.24894	VirInfKD1 down vs VirInfCtrl	0.0308395	0.882374	-1.13331	VirInfKD2 down vs VirInfCtrl	6.3805	0.131882	0.0248034	1		Hs.574453	HS.574453	12	Homo sapiens cDNA FLJ14337 fis, clone PLACE4000494
14016	ILMN_1848606	0.155487	0.270475	1.0949	1.0949	VirInfCtrl up vs Control	0.301144	0.918965	-1.08818	KD1 down vs Control	0.950377	0.995165	-1.00486	KD2 down vs Control	0.0248052	0.800734	-1.24885	VirInfKD1 down vs VirInfCtrl	0.586941	0.958039	-1.0438	VirInfKD2 down vs VirInfCtrl	2.42584	0.140889	0.0696941	1		Hs.333400	HS.333400		RST38447 Athersys RAGE Library Homo sapiens cDNA, mRNA sequence
40955	ILMN_2124471	0.0859043	0.369209	1.07111	1.07111	VirInfCtrl up vs Control	0.272659	1.08922	1.08922	KD1 up vs Control	0.936272	1.00592	1.00592	KD2 up vs Control	0.020073	0.800743	-1.24884	VirInfKD1 down vs VirInfCtrl	0.776437	1.02125	1.02125	VirInfKD2 up vs VirInfCtrl	3.3645	0.175381	0.0625523	1	SLC36A1	NM_078483.2	SLC36A1	5	Homo sapiens solute carrier family 36 (proton/amino acid symporter), member 1 (SLC36A1), mRNA.	TRAMD3; PAT1; LYAAT1
5142	ILMN_2160476	0.0353113	0.236097	1.0714	1.0714	VirInfCtrl up vs Control	0.0372965	0.869709	-1.14981	KD1 down vs Control	0.322773	0.945127	-1.05806	KD2 down vs Control	0.00543367	0.800765	-1.24881	VirInfKD1 down vs VirInfCtrl	0.0736405	0.892805	-1.12007	VirInfKD2 down vs VirInfCtrl	5.14526	0.14697	0.0342769	1	CCL22	NM_002990.3	CCL22	16	Homo sapiens chemokine (C-C motif) ligand 22 (CCL22), mRNA.	A-152E5.1; MGC34554; DC/B-CK; SCYA22; MDC; STCP-1; ABCD-1
27345	ILMN_1676036	0.071915	0.378227	1.0831	1.0831	VirInfCtrl up vs Control	0.0373407	0.799679	-1.2505	KD1 down vs Control	0.110968	0.854893	-1.16974	KD2 down vs Control	0.0383893	0.801071	-1.24833	VirInfKD1 down vs VirInfCtrl	0.0352155	0.796732	-1.25513	VirInfKD2 down vs VirInfCtrl	3.68118	0.269821	0.087957	1	LOC649679	XM_945045.1	LOC649679		PREDICTED: Homo sapiens similar to Tubulin beta-4q chain, transcript variant 2 (LOC649679), mRNA.
4305	ILMN_1705116	0.0295997	0.597443	1.03207	1.03207	VirInfCtrl up vs Control	0.0155911	0.827616	-1.20829	KD1 down vs Control	0.0586738	0.876406	-1.14102	KD2 down vs Control	0.00785412	0.801185	-1.24815	VirInfKD1 down vs VirInfCtrl	0.041849	0.864135	-1.15723	VirInfKD2 down vs VirInfCtrl	5.56375	0.185688	0.0400496	1	C6orf85	NM_021945.4	C6ORF85	6	Homo sapiens chromosome 6 open reading frame 85 (C6orf85), mRNA.	DKFZP434F011; FLJ22174
17939	ILMN_1772658	0.0829328	0.69452	1.03288	1.03288	VirInfCtrl up vs Control	0.473761	0.941799	-1.0618	KD1 down vs Control	0.55409	1.05039	1.05039	KD2 up vs Control	0.0302608	0.801333	-1.24792	VirInfKD1 down vs VirInfCtrl	0.402688	1.0732	1.0732	VirInfKD2 up vs VirInfCtrl	3.42581	0.219547	0.0769034	1	KIAA0947	XM_940469.1	KIAA0947	5	Homo sapiens KIAA0947 (KIAA0947), mRNA.	DKFZp781J2344
2384	ILMN_1667885	0.0308792	0.0795598	1.09675	1.09675	VirInfCtrl up vs Control	0.506944	0.96957	-1.03138	KD1 down vs Control	0.290001	0.950447	-1.05214	KD2 down vs Control	0.00232236	0.801386	-1.24784	VirInfKD1 down vs VirInfCtrl	0.0669407	0.906801	-1.10278	VirInfKD2 down vs VirInfCtrl	5.46117	0.10904	0.0239596	1	BCL11B	NM_138576.2	BCL11B	14	Homo sapiens B-cell CLL/lymphoma 11B (zinc finger protein) (BCL11B), transcript variant 1, mRNA.	hRIT1-alpha; RIT1; CTIP2; CTIP-2
30511	ILMN_1680437	0.100286	0.185486	1.13403	1.13403	VirInfCtrl up vs Control	0.0639054	1.21013	1.21013	KD1 up vs Control	0.837137	0.982104	-1.01822	KD2 down vs Control	0.0390612	0.801526	-1.24762	VirInfKD1 down vs VirInfCtrl	0.180186	0.880233	-1.13606	VirInfKD2 down vs VirInfCtrl	3.1028	0.228503	0.0883729	1	LOC731096	XM_935970.1	LOC731096		PREDICTED: Homo sapiens similar to Elongation factor 1-gamma (EF-1-gamma) (eEF-1B gamma) (LOC731096), mRNA.
6520	ILMN_1784785	0.0115113	0.368841	1.04028	1.04028	VirInfCtrl up vs Control	0.0209623	0.881386	-1.13458	KD1 down vs Control	0.619602	0.978956	-1.0215	KD2 down vs Control	0.00160912	0.801739	-1.24729	VirInfKD1 down vs VirInfCtrl	0.0654584	0.912596	-1.09578	VirInfKD2 down vs VirInfCtrl	8.26619	0.142173	0.0206393	1	COPS7B	NM_022730.1	COPS7B	2	Homo sapiens COP9 constitutive photomorphogenic homolog subunit 7B (Arabidopsis) (COPS7B), mRNA.	FLJ12612; MGC111077
8667	ILMN_1683858	0.0903716	0.0447402	1.18567	1.18567	VirInfCtrl up vs Control	0.84769	0.986586	-1.0136	KD1 down vs Control	0.677062	1.0299	1.0299	KD2 up vs Control	0.0168543	0.80189	-1.24705	VirInfKD1 down vs VirInfCtrl	0.0113321	0.784581	-1.27457	VirInfKD2 down vs VirInfCtrl	3.27739	0.15468	0.0566354	1	EFCAB6	NM_022785.2	EFCAB6	22	Homo sapiens EF-hand calcium binding domain 6 (EFCAB6), transcript variant 1, mRNA.	DJBP; HSCBCIP1; FLJ23588; KIAA1672; dJ185D5.1
11481	ILMN_1774077	0.202485	0.352037	1.09296	1.09296	VirInfCtrl up vs Control	0.205662	0.88245	-1.13321	KD1 down vs Control	0.690857	1.03747	1.03747	KD2 up vs Control	0.046186	0.801893	-1.24705	VirInfKD1 down vs VirInfCtrl	0.135431	0.859041	-1.16409	VirInfKD2 down vs VirInfCtrl	2.05897	0.166385	0.0969717	1	GBP2	NM_004120.3	GBP2	1	Homo sapiens guanylate binding protein 2, interferon-inducible (GBP2), mRNA.
28332	ILMN_1694767	0.0762532	0.43133	1.05193	1.05193	VirInfCtrl up vs Control	0.329899	0.938346	-1.06571	KD1 down vs Control	0.902521	1.0077	1.0077	KD2 up vs Control	0.0104352	0.802198	-1.24658	VirInfKD1 down vs VirInfCtrl	0.0532949	0.865826	-1.15497	VirInfKD2 down vs VirInfCtrl	3.57485	0.134062	0.0450018	1	LOC652688	XM_942297.1	LOC652688		PREDICTED: Homo sapiens similar to Zinc finger protein basonuclin-1 (LOC652688), mRNA.
40072	ILMN_1805007	0.0870351	0.132014	1.11509	1.11509	VirInfCtrl up vs Control	0.339681	1.06698	1.06698	KD1 up vs Control	0.692112	1.02632	1.02632	KD2 up vs Control	0.0124511	0.802265	-1.24647	VirInfKD1 down vs VirInfCtrl	0.837923	0.986736	-1.01344	VirInfKD2 down vs VirInfCtrl	3.3419	0.1359	0.0487987	1	SEMA4F	NM_004263.2	SEMA4F	2	Homo sapiens sema domain, immunoglobulin domain (Ig), transmembrane domain (TM) and short cytoplasmic domain, (semaphorin) 4F (SEMA4F), mRNA.	PRO2353; M-SEMA; SEMAM; m-Sema M; SEMAW; m-Sema-M
25785	ILMN_1776141	0.0741301	0.0204366	1.19873	1.19873	VirInfCtrl up vs Control	0.89287	1.00818	1.00818	KD1 up vs Control	0.227186	1.08113	1.08113	KD2 up vs Control	0.00900091	0.802374	-1.2463	VirInfKD1 down vs VirInfCtrl	0.0979616	0.892662	-1.12024	VirInfKD2 down vs VirInfCtrl	3.62586	0.126894	0.0419963	1	LOC645441	XM_942656.1	LOC645441	1	Homo sapiens hCG22804 (LOC645441), mRNA.
18262	ILMN_2405470	0.0739065	0.121797	1.14865	1.14865	VirInfCtrl up vs Control	0.680699	1.03382	1.03382	KD1 up vs Control	0.0736135	0.846561	-1.18125	KD2 down vs Control	0.0287747	0.8024	-1.24626	VirInfKD1 down vs VirInfCtrl	0.0693394	0.843738	-1.1852	VirInfKD2 down vs VirInfCtrl	3.63135	0.223802	0.0739568	1	KLHDC9	NM_001007255.1	KLHDC9	1	Homo sapiens kelch domain containing 9 (KLHDC9), transcript variant 2, mRNA.	MGC33338; RP11-544M22.9; KARCA1
38971	ILMN_3251565	0.0141636	0.118122	1.07495	1.07495	VirInfCtrl up vs Control	0.225071	0.947806	-1.05507	KD1 down vs Control	0.498332	0.971841	-1.02897	KD2 down vs Control	0.00144783	0.802535	-1.24605	VirInfKD1 down vs VirInfCtrl	0.00463507	0.840375	-1.18994	VirInfKD2 down vs VirInfCtrl	7.59891	0.124295	0.0196283	1	RNASEH2C	NM_032193.3	RNASEH2C	11	Homo sapiens ribonuclease H2, subunit C (RNASEH2C), mRNA.	AYP1; AGS3; FLJ20974; MGC22934
29209	ILMN_3283991	0.0639076	0.863059	1.01265	1.01265	VirInfCtrl up vs Control	0.658296	1.03301	1.03301	KD1 up vs Control	0.111044	0.877727	-1.13931	KD2 down vs Control	0.0198568	0.802636	-1.2459	VirInfKD1 down vs VirInfCtrl	0.931783	0.993786	-1.00625	VirInfKD2 down vs VirInfCtrl	3.90159	0.198002	0.0608989	1	LOC727918	XM_001719647.1	LOC727918		PREDICTED: Homo sapiens hypothetical LOC727918 (LOC727918), mRNA.
3518	ILMN_1777963	0.0183962	0.0190837	1.15688	1.15688	VirInfCtrl up vs Control	0.170902	1.07388	1.07388	KD1 up vs Control	0.341961	1.04842	1.04842	KD2 up vs Control	0.00301856	0.802741	-1.24573	VirInfKD1 down vs VirInfCtrl	0.00361463	0.809169	-1.23584	VirInfKD2 down vs VirInfCtrl	6.81995	0.149078	0.026231	1	C1orf114	NM_021179.1	C1ORF114	1	Homo sapiens chromosome 1 open reading frame 114 (C1orf114), mRNA.	FLJ25846; RP1-206D15.2
42224	ILMN_1720137	0.115048	0.859361	1.0158	1.0158	VirInfCtrl up vs Control	0.684691	1.0368	1.0368	KD1 up vs Control	0.826478	0.980781	-1.0196	KD2 down vs Control	0.0411709	0.802876	-1.24552	VirInfKD1 down vs VirInfCtrl	0.380702	1.08347	1.08347	VirInfKD2 up vs VirInfCtrl	2.88097	0.215327	0.0896895	1	SSBP4	NM_032627.2	SSBP4	19	Homo sapiens single stranded DNA binding protein 4 (SSBP4), transcript variant 1, mRNA.	MGC3181
21479	ILMN_3238828	0.0922293	0.117045	1.13026	1.13026	VirInfCtrl up vs Control	0.382343	0.938873	-1.06511	KD1 down vs Control	0.381153	0.938715	-1.06529	KD2 down vs Control	0.0168358	0.80294	-1.24542	VirInfKD1 down vs VirInfCtrl	0.419095	0.943606	-1.05976	VirInfKD2 down vs VirInfCtrl	3.24281	0.151159	0.0559362	1	LOC100133957	XM_001721747.1	LOC100133957		PREDICTED: Homo sapiens hypothetical protein LOC100133957 (LOC100133957), mRNA.
16400	ILMN_1892708	0.186645	0.155042	1.14958	1.14958	VirInfCtrl up vs Control	0.492011	1.06472	1.06472	KD1 up vs Control	0.54483	1.05654	1.05654	KD2 up vs Control	0.043012	0.803084	-1.2452	VirInfKD1 down vs VirInfCtrl	0.0360733	0.794091	-1.2593	VirInfKD2 down vs VirInfCtrl	2.16915	0.165882	0.0917678	1		Hs.582701	HS.582701	6	DB369246 NT2RP3 Homo sapiens cDNA clone NT2RP3004061 3, mRNA sequence
9202	ILMN_1739222	0.053216	0.810041	1.01657	1.01657	VirInfCtrl up vs Control	0.7304	0.976652	-1.02391	KD1 down vs Control	0.028411	0.82878	-1.20659	KD2 down vs Control	0.0153868	0.803091	-1.24519	VirInfKD1 down vs VirInfCtrl	0.189444	0.907728	-1.10165	VirInfKD2 down vs VirInfCtrl	4.26033	0.189784	0.053456	1	ETV5	NM_004454.1	ETV5	3	Homo sapiens ets variant gene 5 (ets-related molecule) (ETV5), mRNA.	ERM
12130	ILMN_2218935	0.122883	0.65376	1.03776	1.03776	VirInfCtrl up vs Control	0.844093	1.01626	1.01626	KD1 up vs Control	0.258665	0.906634	-1.10298	KD2 down vs Control	0.0315276	0.80309	-1.24519	VirInfKD1 down vs VirInfCtrl	0.0568785	0.831264	-1.20299	VirInfKD2 down vs VirInfCtrl	2.77782	0.178433	0.0770819	1	GPR37	NM_005302.2	GPR37	7	Homo sapiens G protein-coupled receptor 37 (endothelin receptor type B-like) (GPR37), mRNA.	hET(B)R-LP; EDNRBL; PAELR
27362	ILMN_3239495	0.00582043	0.000786779	1.27445	1.27445	VirInfCtrl up vs Control	0.033026	1.11313	1.11313	KD1 up vs Control	0.00459953	1.18632	1.18632	KD2 up vs Control	0.00133941	0.803275	-1.2449	VirInfKD1 down vs VirInfCtrl	0.0165008	0.879721	-1.13672	VirInfKD2 down vs VirInfCtrl	10.8134	0.170173	0.0188846	1	LOC649752	XM_938824.3	LOC649752		PREDICTED: Homo sapiens similar to KIAA0454 protein (LOC649752), mRNA.
1507	ILMN_1814353	0.0919511	0.228875	1.08366	1.08366	VirInfCtrl up vs Control	0.198439	0.916954	-1.09057	KD1 down vs Control	0.464862	0.954278	-1.04791	KD2 down vs Control	0.0107118	0.803412	-1.24469	VirInfKD1 down vs VirInfCtrl	0.0400159	0.855	-1.16959	VirInfKD2 down vs VirInfCtrl	3.24793	0.121585	0.0449217	1	ARGFXP2	NR_002222.1	ARGFXP2	17	Homo sapiens arginine-fifty homeobox pseudogene 2 (ARGFXP2), non-coding RNA.
18207	ILMN_1746232	0.0343337	0.262837	1.06756	1.06756	VirInfCtrl up vs Control	0.0584267	0.883883	-1.13137	KD1 down vs Control	0.818207	0.987373	-1.01279	KD2 down vs Control	0.00612116	0.803536	-1.2445	VirInfKD1 down vs VirInfCtrl	0.0168921	0.840816	-1.18932	VirInfKD2 down vs VirInfCtrl	5.21025	0.151816	0.0349655	1	KITLG	NM_000899.3	KITLG	12	Homo sapiens KIT ligand (KITLG), transcript variant b, mRNA.	DKFZp686F2250; SCF; SF; MGF; KL-1; Kitl
8074	ILMN_1754187	0.0704426	0.61479	1.04185	1.04185	VirInfCtrl up vs Control	0.0557168	0.832819	-1.20074	KD1 down vs Control	0.749953	0.974543	-1.02612	KD2 down vs Control	0.0299465	0.803557	-1.24447	VirInfKD1 down vs VirInfCtrl	0.02473	0.794494	-1.25866	VirInfKD2 down vs VirInfCtrl	3.71921	0.231117	0.0745698	1	DMRTB1	NM_033067.1	DMRTB1	1	Homo sapiens DMRT-like family B with proline-rich C-terminal, 1 (DMRTB1), mRNA.
44287	ILMN_2329290	0.228405	0.104712	1.18439	1.18439	VirInfCtrl up vs Control	0.521406	1.06218	1.06218	KD1 up vs Control	0.154285	1.15535	1.15535	KD2 up vs Control	0.0486487	0.803647	-1.24433	VirInfKD1 down vs VirInfCtrl	0.116586	0.85013	-1.17629	VirInfKD2 down vs VirInfCtrl	1.90061	0.155282	0.0980416	1	TRIM10	NM_006778.2	TRIM10	6	Homo sapiens tripartite motif-containing 10 (TRIM10), transcript variant 1, mRNA.	MGC141979; RNF9; HERF1; RFB30
14275	ILMN_1876729	0.0335051	0.0435196	1.13172	1.13172	VirInfCtrl up vs Control	0.211423	0.934369	-1.07024	KD1 down vs Control	0.864899	0.991418	-1.00866	KD2 down vs Control	0.00409996	0.803762	-1.24415	VirInfKD1 down vs VirInfCtrl	0.00821818	0.828554	-1.20692	VirInfKD2 down vs VirInfCtrl	5.26728	0.129127	0.029418	1		Hs.441076	HS.441076	X	BX109127 Soares fetal liver spleen 1NFLS Homo sapiens cDNA clone IMAGp998C23389, mRNA sequence
34114	ILMN_2229032	0.217591	0.396173	1.06887	1.06887	VirInfCtrl up vs Control	0.658221	0.966658	-1.03449	KD1 down vs Control	0.48938	0.947745	-1.05514	KD2 down vs Control	0.0242093	0.803938	-1.24388	VirInfKD1 down vs VirInfCtrl	0.346388	0.928231	-1.07732	VirInfKD2 down vs VirInfCtrl	1.96374	0.108611	0.0663699	1	NME6	NM_005793.3	NME6	3	Homo sapiens non-metastatic cells 6, protein expressed in (nucleoside-diphosphate kinase) (NME6), mRNA.	NM23-H6; IPIA-ALPHA
43745	ILMN_2073010	0.0843512	0.0579496	1.16847	1.16847	VirInfCtrl up vs Control	0.436731	0.946052	-1.05702	KD1 down vs Control	0.582447	0.962064	-1.03943	KD2 down vs Control	0.0169417	0.804133	-1.24357	VirInfKD1 down vs VirInfCtrl	0.0128703	0.792292	-1.26216	VirInfKD2 down vs VirInfCtrl	3.39619	0.156651	0.0553507	1	TMEM203	NM_053045.1	TMEM203	9	Homo sapiens transmembrane protein 203 (TMEM203), mRNA.	MGC14327; HBEBP1; MGC15961
6	ILMN_1736007	0.0998891	0.932652	1.00591	1.00591	VirInfCtrl up vs Control	0.166813	0.900174	-1.1109	KD1 down vs Control	0.805558	0.982944	-1.01735	KD2 down vs Control	0.0173332	0.804355	-1.24323	VirInfKD1 down vs VirInfCtrl	0.376352	0.938128	-1.06595	VirInfKD2 down vs VirInfCtrl	3.10934	0.144666	0.0558315	1	A1BG	NM_130786.2	A1BG	19	Homo sapiens alpha-1-B glycoprotein (A1BG), mRNA.	A1B; GAB; HYST2477; ABG; DKFZp686F0970
15183	ILMN_1847836	0.0103941	0.222643	1.05269	1.05269	VirInfCtrl up vs Control	0.476942	0.971775	-1.02904	KD1 down vs Control	0.41463	1.03363	1.03363	KD2 up vs Control	0.00120129	0.804783	-1.24257	VirInfKD1 down vs VirInfCtrl	0.027851	0.896785	-1.11509	VirInfKD2 down vs VirInfCtrl	8.61193	0.127731	0.0177983	1		Hs.545726	HS.545726	9	am78e07.s1 Stratagene schizo brain S11 Homo sapiens cDNA clone IMAGE:1629252 3, mRNA sequence
25315	ILMN_1767149	0.0955661	0.202545	1.10727	1.10727	VirInfCtrl up vs Control	0.119985	0.878915	-1.13777	KD1 down vs Control	0.388147	0.935879	-1.06851	KD2 down vs Control	0.0226343	0.804947	-1.24232	VirInfKD1 down vs VirInfCtrl	0.35793	0.931538	-1.07349	VirInfKD2 down vs VirInfCtrl	3.18295	0.168107	0.063378	1	LOC644516	XM_927645.1	LOC644516		PREDICTED: Homo sapiens similar to TBC1 domain family, member 3 (LOC644516), mRNA.
36125	ILMN_1658759	0.0628031	0.747403	0.972532	-1.02824	VirInfCtrl down vs Control	0.0251502	0.782874	-1.27734	KD1 down vs Control	0.0479138	0.814916	-1.22712	KD2 down vs Control	0.0392315	0.804991	-1.24225	VirInfKD1 down vs VirInfCtrl	0.0374852	0.80273	-1.24575	VirInfKD2 down vs VirInfCtrl	3.93485	0.279278	0.0851707	1	PEX19	NM_002857.2	PEX19	1	Homo sapiens peroxisomal biogenesis factor 19 (PEX19), mRNA.	D1S2223E; PXF; PMPI; HK33; PXMP1; PMP1
609	ILMN_1736178	0.0497482	0.026281	1.19463	1.19463	VirInfCtrl up vs Control	0.822036	0.98584	-1.01436	KD1 down vs Control	0.286045	0.931405	-1.07365	KD2 down vs Control	0.0117391	0.805043	-1.24217	VirInfKD1 down vs VirInfCtrl	0.0102553	0.799542	-1.25072	VirInfKD2 down vs VirInfCtrl	4.39777	0.168577	0.0459987	1	AEBP1	NM_001129.3	AEBP1	7	Homo sapiens AE binding protein 1 (AEBP1), mRNA.	FLJ33612; ACLP
34408	ILMN_1692163	0.0864597	0.0808563	1.16384	1.16384	VirInfCtrl up vs Control	0.557188	0.956027	-1.046	KD1 down vs Control	0.090167	1.15723	1.15723	KD2 up vs Control	0.0242066	0.80522	-1.2419	VirInfKD1 down vs VirInfCtrl	0.110181	0.873226	-1.14518	VirInfKD2 down vs VirInfCtrl	3.35335	0.182759	0.0654004	1	NSDHL	NM_015922.1	NSDHL	X	Homo sapiens NAD(P) dependent steroid dehydrogenase-like (NSDHL), mRNA.	H105E3; XAP104
14930	ILMN_1885323	0.168814	0.589207	1.0442	1.0442	VirInfCtrl up vs Control	0.354365	0.926708	-1.07909	KD1 down vs Control	0.739614	1.02676	1.02676	KD2 up vs Control	0.0289611	0.805237	-1.24187	VirInfKD1 down vs VirInfCtrl	0.613489	0.960411	-1.04122	VirInfKD2 down vs VirInfCtrl	2.30856	0.138229	0.0718521	1		Hs.542575	HS.542575	21	xs04b01.x1 NCI_CGAP_Kid11 Homo sapiens cDNA clone IMAGE:2768617 3, mRNA sequence
30721	ILMN_1701664	0.120435	0.219766	1.08562	1.08562	VirInfCtrl up vs Control	0.855671	0.988678	-1.01145	KD1 down vs Control	0.513036	0.959177	-1.04256	KD2 down vs Control	0.011275	0.805502	-1.24146	VirInfKD1 down vs VirInfCtrl	0.0650815	0.873568	-1.14473	VirInfKD2 down vs VirInfCtrl	2.80911	0.105131	0.04491	1	LOXL1	XM_942281.1	LOXL1		PREDICTED: Homo sapiens lysyl oxidase-like 1 (LOXL1), mRNA.
38506	ILMN_1666444	0.200414	0.377291	1.07295	1.07295	VirInfCtrl up vs Control	0.527901	0.951727	-1.05072	KD1 down vs Control	0.876257	0.988069	-1.01207	KD2 down vs Control	0.0263704	0.805532	-1.24142	VirInfKD1 down vs VirInfCtrl	0.0737414	0.852317	-1.17327	VirInfKD2 down vs VirInfCtrl	2.07273	0.117698	0.0681409	1	RBMS1	XM_944019.1	RBMS1	2	Homo sapiens RNA binding motif, single stranded interacting protein 1 (RBMS1), transcript variant 3, mRNA.	MGC3331; MSSP-1; MSSP; YC1; SCR2; MSSP-3; MGC15146; MSSP-2
40540	ILMN_1678729	0.0434925	0.158022	1.09793	1.09793	VirInfCtrl up vs Control	0.0598406	0.874448	-1.14358	KD1 down vs Control	0.238247	0.92692	-1.07884	KD2 down vs Control	0.00973052	0.805592	-1.24132	VirInfKD1 down vs VirInfCtrl	0.220085	0.923743	-1.08255	VirInfKD2 down vs VirInfCtrl	4.68098	0.163582	0.0419354	1	SIL1	NM_022464.3	SIL1	5	Homo sapiens SIL1 homolog, endoplasmic reticulum chaperone (S. cerevisiae) (SIL1), transcript variant 1, mRNA.	MSS; BAP; ULG5
31928	ILMN_1792433	0.331623	0.22013	1.12487	1.12487	VirInfCtrl up vs Control	0.627439	1.04493	1.04493	KD1 up vs Control	0.511466	1.06182	1.06182	KD2 up vs Control	0.0456925	0.805664	-1.24121	VirInfKD1 down vs VirInfCtrl	0.471024	0.936017	-1.06836	VirInfKD2 down vs VirInfCtrl	1.44115	0.110858	0.0923078	1	MGC39900	NM_194324.1	MGC39900	X	Homo sapiens hypothetical protein MGC39900 (MGC39900), mRNA.
28558	ILMN_1659490	0.0301719	0.0448709	1.21866	1.21866	VirInfCtrl up vs Control	0.174505	0.886465	-1.12808	KD1 down vs Control	0.661594	1.03667	1.03667	KD2 up vs Control	0.0328406	0.805719	-1.24113	VirInfKD1 down vs VirInfCtrl	0.0031605	0.689569	-1.45018	VirInfKD2 down vs VirInfCtrl	5.51716	0.351647	0.0764843	1	LOC653158	XM_926814.1	LOC653158	5	PREDICTED: Homo sapiens similar to hypothetical protein MGC40405, transcript variant 1 (LOC653158), mRNA.
42528	ILMN_2210729	0.125074	0.0849456	1.17829	1.17829	VirInfCtrl up vs Control	0.238567	1.10979	1.10979	KD1 up vs Control	0.376989	1.07889	1.07889	KD2 up vs Control	0.0349643	0.805758	-1.24107	VirInfKD1 down vs VirInfCtrl	0.0246467	0.788836	-1.26769	VirInfKD2 down vs VirInfCtrl	2.75051	0.181389	0.0791368	1	STYXL1	NM_016086.2	STYXL1	7	Homo sapiens serine/threonine/tyrosine interacting-like 1 (STYXL1), mRNA.	MK-STYX; DUSP24
573	ILMN_1747227	0.0464109	0.0841187	1.13658	1.13658	VirInfCtrl up vs Control	0.96336	1.00297	1.00297	KD1 up vs Control	0.291608	1.07419	1.07419	KD2 up vs Control	0.0130239	0.805815	-1.24098	VirInfKD1 down vs VirInfCtrl	0.00713019	0.780714	-1.28088	VirInfKD2 down vs VirInfCtrl	4.54257	0.181182	0.0478624	1	ADORA1	NM_000674.1	ADORA1	1	Homo sapiens adenosine A1 receptor (ADORA1), mRNA.	RDC7
3143	ILMN_1673846	0.209352	0.307145	1.08314	1.08314	VirInfCtrl up vs Control	0.770253	1.02211	1.02211	KD1 up vs Control	0.957614	1.00397	1.00397	KD2 up vs Control	0.0237719	0.806344	-1.24017	VirInfKD1 down vs VirInfCtrl	0.155548	0.890291	-1.12323	VirInfKD2 down vs VirInfCtrl	2.01459	0.107377	0.0639597	1	C14orf173	NM_022489.1	C14ORF173	14	Homo sapiens chromosome 14 open reading frame 173 (C14orf173), transcript variant 2, mRNA.	DKFZp762A0214; FLJ22056; pp9484
18433	ILMN_2219867	0.237915	0.940427	0.993257	-1.00679	VirInfCtrl down vs Control	0.788005	0.975879	-1.02472	KD1 down vs Control	0.737269	0.969945	-1.03099	KD2 down vs Control	0.0479049	0.806376	-1.24012	VirInfKD1 down vs VirInfCtrl	0.515126	0.941727	-1.06188	VirInfKD2 down vs VirInfCtrl	1.84815	0.145009	0.0941539	1	KRT20	NM_019010.1	KRT20	17	Homo sapiens keratin 20 (KRT20), mRNA.	K20; CK20; KRT21; CD20; MGC35423
27144	ILMN_1669367	0.233227	0.676112	1.03519	1.03519	VirInfCtrl up vs Control	0.898777	0.989599	-1.01051	KD1 down vs Control	0.995275	0.999514	-1.00049	KD2 down vs Control	0.0341721	0.806434	-1.24003	VirInfKD1 down vs VirInfCtrl	0.366065	0.925869	-1.08007	VirInfKD2 down vs VirInfCtrl	1.87367	0.121061	0.0775339	1	LOC649023	XM_938108.1	LOC649023		PREDICTED: Homo sapiens similar to SH3-binding kinase (LOC649023), mRNA.
3454	ILMN_1730945	0.109987	0.197348	1.10878	1.10878	VirInfCtrl up vs Control	0.683482	0.969962	-1.03097	KD1 down vs Control	0.615833	0.963023	-1.0384	KD2 down vs Control	0.0234959	0.806629	-1.23973	VirInfKD1 down vs VirInfCtrl	0.014002	0.783329	-1.2766	VirInfKD2 down vs VirInfCtrl	2.9526	0.155915	0.0633673	1	C19orf4	NM_012109.1	C19ORF4	19	Homo sapiens chromosome 19 open reading frame 4 (C19orf4), mRNA.	BSMAP
22671	ILMN_1783690	0.140877	0.229141	1.10779	1.10779	VirInfCtrl up vs Control	0.431333	1.06662	1.06662	KD1 up vs Control	0.339957	0.923808	-1.08248	KD2 down vs Control	0.0308082	0.806726	-1.23958	VirInfKD1 down vs VirInfCtrl	0.058992	0.837083	-1.19463	VirInfKD2 down vs VirInfCtrl	2.5704	0.156407	0.0730194	1	LOC388743	XM_938885.1	LOC388743		PREDICTED: Homo sapiens similar to calpain 8, transcript variant 4 (LOC388743), mRNA.
33636	ILMN_2066756	0.160413	0.517407	1.06086	1.06086	VirInfCtrl up vs Control	0.262822	1.112	1.112	KD1 up vs Control	0.605961	0.954323	-1.04786	KD2 down vs Control	0.0465747	0.80675	-1.23954	VirInfKD1 down vs VirInfCtrl	0.189972	0.880766	-1.13538	VirInfKD2 down vs VirInfCtrl	2.38102	0.182933	0.0921957	1	NCAPG2	NM_017760.5	NCAPG2	7	Homo sapiens non-SMC condensin II complex, subunit G2 (NCAPG2), mRNA.	hCAP-G2; LUZP5; MTB; FLJ20311; CAP-G2
17477	ILMN_2397750	0.0309978	0.410532	1.07238	1.07238	VirInfCtrl up vs Control	0.0562754	1.20501	1.20501	KD1 up vs Control	0.464623	0.94017	-1.06364	KD2 down vs Control	0.0349883	0.807075	-1.23904	VirInfKD1 down vs VirInfCtrl	0.0320336	0.802839	-1.24558	VirInfKD2 down vs VirInfCtrl	5.45194	0.35426	0.0779745	1	IVNS1ABP	NM_006469.4	IVNS1ABP	1	Homo sapiens influenza virus NS1A binding protein (IVNS1ABP), mRNA.	FLJ36593; FLJ35593; KIAA0850; FLARA3; FLJ10069; NS1-BP; NS-1; DKFZp686K06216; ND1; HSPC068; FLJ10962; FLJ10411; NS1BP
9489	ILMN_1654851	0.191041	0.0718442	1.17586	1.17586	VirInfCtrl up vs Control	0.695329	0.969947	-1.03098	KD1 down vs Control	0.930552	0.993277	-1.00677	KD2 down vs Control	0.0278602	0.807182	-1.23888	VirInfKD1 down vs VirInfCtrl	0.0582805	0.840879	-1.18923	VirInfKD2 down vs VirInfCtrl	2.1374	0.122589	0.0688254	1	FAM134A	NM_024293.2	FAM134A	2	Homo sapiens family with sequence similarity 134, member A (FAM134A), mRNA.	MGC3035; C2orf17; DKFZp686C2379
34640	ILMN_1674811	0.0298946	0.0140263	1.26906	1.26906	VirInfCtrl up vs Control	0.384468	0.936862	-1.06739	KD1 down vs Control	0.0577774	1.17676	1.17676	KD2 up vs Control	0.0217019	0.807298	-1.2387	VirInfKD1 down vs VirInfCtrl	0.013145	0.785086	-1.27375	VirInfKD2 down vs VirInfCtrl	5.53959	0.278723	0.0603778	1	OASL	NM_003733.2	OASL	12	Homo sapiens 2'-5'-oligoadenylate synthetase-like (OASL), transcript variant 2, mRNA.	p59OASL; TRIP14
197	ILMN_2396672	0.100683	0.0270366	1.19801	1.19801	VirInfCtrl up vs Control	0.389745	1.05927	1.05927	KD1 up vs Control	0.457502	1.05055	1.05055	KD2 up vs Control	0.0137313	0.807396	-1.23855	VirInfKD1 down vs VirInfCtrl	0.0210177	0.824653	-1.21263	VirInfKD2 down vs VirInfCtrl	3.09628	0.124334	0.0481871	1	ABLIM1	NM_001003407.1	ABLIM1	10	Homo sapiens actin binding LIM protein 1 (ABLIM1), transcript variant 2, mRNA.	KIAA0059; FLJ14564; MGC1224; LIMATIN; LIMAB1; DKFZp781D0148; ABLIM
4578	ILMN_1720136	0.173928	0.239141	1.09489	1.09489	VirInfCtrl up vs Control	0.542138	0.956172	-1.04584	KD1 down vs Control	0.662097	0.968632	-1.03238	KD2 down vs Control	0.0215755	0.807447	-1.23847	VirInfKD1 down vs VirInfCtrl	0.496143	0.950997	-1.05153	VirInfKD2 down vs VirInfCtrl	2.2667	0.113515	0.060095	1	CABP2	NM_016366.1	CABP2	11	Homo sapiens calcium binding protein 2 (CABP2), transcript variant 1, mRNA.
45324	ILMN_1666609	0.109363	0.0975945	1.16705	1.16705	VirInfCtrl up vs Control	0.181968	0.887891	-1.12626	KD1 down vs Control	0.527652	1.05422	1.05422	KD2 up vs Control	0.0348984	0.807464	-1.23844	VirInfKD1 down vs VirInfCtrl	0.047883	0.822596	-1.21566	VirInfKD2 down vs VirInfCtrl	2.96173	0.191311	0.0775133	1	USP22	XM_942262.1	USP22	17	Homo sapiens ubiquitin specific peptidase 22 (USP22), mRNA.	KIAA1063; USP3L
3649	ILMN_1670263	0.0412855	0.236448	0.911915	-1.09659	VirInfCtrl down vs Control	0.0213035	0.805054	-1.24215	KD1 down vs Control	0.0450247	0.837805	-1.19359	KD2 down vs Control	0.0225115	0.807489	-1.23841	VirInfKD1 down vs VirInfCtrl	0.103647	0.874224	-1.14387	VirInfKD2 down vs VirInfCtrl	4.79408	0.245211	0.0613784	1	C1orf71	NM_152609.1	C1ORF71	1	Homo sapiens chromosome 1 open reading frame 71 (C1orf71), mRNA.	MGC18089; FLJ32001; RP11-452J6.1
13189	ILMN_1740104	0.226894	0.591128	1.04439	1.04439	VirInfCtrl up vs Control	0.40356	0.933518	-1.07122	KD1 down vs Control	0.255899	0.908326	-1.10093	KD2 down vs Control	0.0314717	0.807488	-1.23841	VirInfKD1 down vs VirInfCtrl	0.186436	0.892078	-1.12098	VirInfKD2 down vs VirInfCtrl	1.90919	0.116491	0.0732192	1	HOXC6	NM_004503.2	HOXC6	12	Homo sapiens homeobox C6 (HOXC6), transcript variant 1, mRNA.	CP25; HOX3C; HHO.C8; HOX3
44697	ILMN_2372795	0.266668	0.60805	1.04388	1.04388	VirInfCtrl up vs Control	0.489734	0.943273	-1.06014	KD1 down vs Control	0.572298	0.953704	-1.04854	KD2 down vs Control	0.0358994	0.807491	-1.2384	VirInfKD1 down vs VirInfCtrl	0.524648	0.947798	-1.05508	VirInfKD2 down vs VirInfCtrl	1.70445	0.111809	0.0787178	1	TTLL1	NM_012263.3	TTLL1	22	Homo sapiens tubulin tyrosine ligase-like family, member 1 (TTLL1), transcript variant 1, mRNA.	C22orf7; HS323M22B
10993	ILMN_1738816	0.0325882	0.536387	0.956349	-1.04564	VirInfCtrl down vs Control	0.0656801	0.858137	-1.16532	KD1 down vs Control	0.107762	0.879313	-1.13725	KD2 down vs Control	0.0200601	0.807525	-1.23835	VirInfKD1 down vs VirInfCtrl	0.0141851	0.792423	-1.26195	VirInfKD2 down vs VirInfCtrl	5.33262	0.25719	0.0578755	1	FOXO1	NM_002015.2	FOXO1	13	Homo sapiens forkhead box O1 (FOXO1), mRNA.	FKHR; FKH1; FOXO1A
34019	ILMN_1698330	0.149241	0.121878	1.11885	1.11885	VirInfCtrl up vs Control	0.615161	1.03361	1.03361	KD1 up vs Control	0.880189	1.00986	1.00986	KD2 up vs Control	0.0140605	0.80765	-1.23816	VirInfKD1 down vs VirInfCtrl	0.0817842	0.877864	-1.13913	VirInfKD2 down vs VirInfCtrl	2.48539	0.100635	0.0485889	1	NIT1	NM_005600.1	NIT1	1	Homo sapiens nitrilase 1 (NIT1), mRNA.	MGC57670
381	ILMN_1695821	0.0533396	0.973284	0.997038	-1.00297	VirInfCtrl down vs Control	0.0341369	0.792864	-1.26125	KD1 down vs Control	0.0466607	0.808733	-1.2365	KD2 down vs Control	0.0456921	0.807667	-1.23813	VirInfKD1 down vs VirInfCtrl	0.0161767	0.75471	-1.32501	VirInfKD2 down vs VirInfCtrl	4.25565	0.319875	0.0901978	1	ACTR1B	NM_005735.2	ACTR1B	2	Homo sapiens ARP1 actin-related protein 1 homolog B, centractin beta (yeast) (ACTR1B), mRNA.	CTRN2; ARP1B
30440	ILMN_3305933	0.0644635	0.431485	0.931779	-1.07322	VirInfCtrl down vs Control	0.175027	0.879084	-1.13755	KD1 down vs Control	0.976254	0.997403	-1.0026	KD2 down vs Control	0.0435756	0.807681	-1.23811	VirInfKD1 down vs VirInfCtrl	0.282626	1.10396	1.10396	VirInfKD2 up vs VirInfCtrl	3.88514	0.283983	0.0877138	1	LOC730668	XM_001126739.2	LOC730668		PREDICTED: Homo sapiens hypothetical protein LOC730668 (LOC730668), mRNA.
46061	ILMN_1803564	0.031674	0.273219	1.06843	1.06843	VirInfCtrl up vs Control	0.293515	0.938784	-1.06521	KD1 down vs Control	0.156413	1.09296	1.09296	KD2 up vs Control	0.00806397	0.807701	-1.23808	VirInfKD1 down vs VirInfCtrl	0.800578	0.985613	-1.0146	VirInfKD2 down vs VirInfCtrl	5.40024	0.169271	0.037614	1	YIPF1	NM_018982.3	YIPF1	1	Homo sapiens Yip1 domain family, member 1 (YIPF1), mRNA.	FinGER1; DJ167A19.1
6852	ILMN_2363475	0.0599035	0.858142	0.9872	-1.01297	VirInfCtrl down vs Control	0.438867	0.944373	-1.0589	KD1 down vs Control	0.9581	0.996226	-1.00379	KD2 down vs Control	0.0213706	0.807836	-1.23787	VirInfKD1 down vs VirInfCtrl	0.352777	1.07201	1.07201	VirInfKD2 up vs VirInfCtrl	4.02598	0.199741	0.0595357	1	CSH1	NM_001317.3	CSH1	17	Homo sapiens chorionic somatomammotropin hormone 1 (placental lactogen) (CSH1), transcript variant 1, mRNA.	CSMT; CSA; PL
36086	ILMN_1729748	0.129628	0.354655	1.0697	1.0697	VirInfCtrl up vs Control	0.135911	0.890761	-1.12264	KD1 down vs Control	0.700041	0.973204	-1.02753	KD2 down vs Control	0.0191765	0.807844	-1.23786	VirInfKD1 down vs VirInfCtrl	0.102795	0.878774	-1.13795	VirInfKD2 down vs VirInfCtrl	2.69568	0.126649	0.0563787	1	PEF1	NM_012392.1	PEF1	1	Homo sapiens penta-EF-hand domain containing 1 (PEF1), mRNA.	PEF1A; PEFLIN
40154	ILMN_1655011	0.106776	0.761917	1.0223	1.0223	VirInfCtrl up vs Control	0.55587	1.04432	1.04432	KD1 up vs Control	0.941191	0.994664	-1.00536	KD2 down vs Control	0.0220882	0.808018	-1.2376	VirInfKD1 down vs VirInfCtrl	0.812151	0.982875	-1.01742	VirInfKD2 down vs VirInfCtrl	3.00032	0.151055	0.0604155	1	SERF1B	NM_022978.1	SERF1B	5	Homo sapiens small EDRK-rich factor 1B (centromeric) (SERF1B), mRNA.	FAM2B; MGC125279; MGC125278; H4F5C; MGC125280
5207	ILMN_1689123	0.0375841	0.0811824	1.18137	1.18137	VirInfCtrl up vs Control	0.196014	1.12277	1.12277	KD1 up vs Control	0.67081	0.96507	-1.03619	KD2 down vs Control	0.0367056	0.808101	-1.23747	VirInfKD1 down vs VirInfCtrl	0.00440703	0.702629	-1.42323	VirInfKD2 down vs VirInfCtrl	5.00297	0.329945	0.0791399	1	CCNK	NM_003858.2	CCNK	14	Homo sapiens cyclin K (CCNK), transcript variant 2, mRNA.	CPR4; MGC9113
19036	ILMN_1694913	0.00370785	0.781769	1.01269	1.01269	VirInfCtrl up vs Control	0.00675172	0.838528	-1.19257	KD1 down vs Control	0.00390731	0.820494	-1.21878	KD2 down vs Control	0.00272377	0.808124	-1.23743	VirInfKD1 down vs VirInfCtrl	0.00116228	0.777278	-1.28654	VirInfKD2 down vs VirInfCtrl	12.8432	0.253135	0.0236517	1	LMO3	NM_001001395.1	LMO3	12	Homo sapiens LIM domain only 3 (rhombotin-like 2) (LMO3), transcript variant 2, mRNA.	RBTNL2; RBTN3; RHOM3; DAT1; Rhom-3; MGC26081
26035	ILMN_1683641	0.0991521	0.147709	1.0999	1.0999	VirInfCtrl up vs Control	0.482752	1.0438	1.0438	KD1 up vs Control	0.765593	0.982277	-1.01804	KD2 down vs Control	0.00992372	0.808272	-1.23721	VirInfKD1 down vs VirInfCtrl	0.277265	0.933816	-1.07087	VirInfKD2 down vs VirInfCtrl	3.12159	0.106711	0.0410218	1	LOC646037	XM_928998.1	LOC646037	17	PREDICTED: Homo sapiens similar to CG11835-PA (LOC646037), mRNA.
17065	ILMN_1765668	0.0577298	0.0385774	1.15641	1.15641	VirInfCtrl up vs Control	0.896555	0.99256	-1.0075	KD1 down vs Control	0.81556	1.01351	1.01351	KD2 up vs Control	0.00832969	0.80838	-1.23704	VirInfKD1 down vs VirInfCtrl	0.497552	0.961034	-1.04055	VirInfKD2 down vs VirInfCtrl	4.09819	0.129303	0.0378615	1	IL20RB	NM_144717.2	IL20RB	3	Homo sapiens interleukin 20 receptor beta (IL20RB), mRNA.	MGC34923; IL-20R2; FNDC6; DIRS1
1486	ILMN_1719518	0.0576976	0.0704628	1.15274	1.15274	VirInfCtrl up vs Control	0.479898	1.04995	1.04995	KD1 up vs Control	0.102511	1.1327	1.1327	KD2 up vs Control	0.0167012	0.808435	-1.23696	VirInfKD1 down vs VirInfCtrl	0.0167852	0.808645	-1.23664	VirInfKD2 down vs VirInfCtrl	4.09929	0.17869	0.0523084	1	ARF4	NM_001660.2	ARF4	3	Homo sapiens ADP-ribosylation factor 4 (ARF4), mRNA.	ARF2
3118	ILMN_1684357	0.0699671	0.603773	0.954167	-1.04803	VirInfCtrl down vs Control	0.0772568	0.833204	-1.20019	KD1 down vs Control	0.787926	0.976184	-1.0244	KD2 down vs Control	0.0478054	0.808556	-1.23677	VirInfKD1 down vs VirInfCtrl	0.0568832	0.817455	-1.22331	VirInfKD2 down vs VirInfCtrl	3.73171	0.285145	0.0916934	1	C14orf139	NM_024633.2	C14ORF139	14	PREDICTED: Homo sapiens chromosome 14 open reading frame 139 (C14orf139), misc RNA.
4187	ILMN_1709035	0.126857	0.249777	1.09572	1.09572	VirInfCtrl up vs Control	0.147663	0.887614	-1.12662	KD1 down vs Control	0.482154	0.947675	-1.05521	KD2 down vs Control	0.0252581	0.808612	-1.23669	VirInfKD1 down vs VirInfCtrl	0.0353213	0.823564	-1.21423	VirInfKD2 down vs VirInfCtrl	2.72874	0.146195	0.0642911	1	C6orf10	NM_006781.2	C6ORF10	6	Homo sapiens chromosome 6 open reading frame 10 (C6orf10), mRNA.	TSBP
44931	ILMN_2331501	0.0889849	0.0506495	1.14838	1.14838	VirInfCtrl up vs Control	0.321067	1.0633	1.0633	KD1 up vs Control	0.994354	0.999581	-1.00042	KD2 down vs Control	0.00960848	0.808676	-1.23659	VirInfKD1 down vs VirInfCtrl	0.035149	0.857469	-1.16622	VirInfKD2 down vs VirInfCtrl	3.30381	0.110774	0.040235	1	UBC	NM_021009.3	UBC	12	Homo sapiens ubiquitin C (UBC), mRNA.	HMG20
42868	ILMN_1697141	0.268489	0.076133	1.19632	1.19632	VirInfCtrl up vs Control	0.664162	1.03896	1.03896	KD1 up vs Control	0.2541	1.1114	1.1114	KD2 up vs Control	0.0444392	0.808776	-1.23644	VirInfKD1 down vs VirInfCtrl	0.316963	0.912642	-1.09572	VirInfKD2 down vs VirInfCtrl	1.69601	0.123812	0.0876023	1	TAS1R2	NM_152232.1	TAS1R2	1	Homo sapiens taste receptor, type 1, member 2 (TAS1R2), mRNA.	T1R2; GPR71; TR2
45581	ILMN_1662316	0.0646124	0.012501	1.29653	1.29653	VirInfCtrl up vs Control	0.0868711	1.16277	1.16277	KD1 up vs Control	0.0185509	1.26637	1.26637	KD2 up vs Control	0.0281942	0.808861	-1.23631	VirInfKD1 down vs VirInfCtrl	0.0810509	0.856845	-1.16707	VirInfKD2 down vs VirInfCtrl	3.88076	0.219669	0.0679256	1	VPS33A	NM_022916.3	VPS33A	12	Homo sapiens vacuolar protein sorting 33 homolog A (S. cerevisiae) (VPS33A), mRNA.	FLJ23187; FLJ22395
18684	ILMN_1766222	0.176577	0.900264	1.01084	1.01084	VirInfCtrl up vs Control	0.949687	0.994588	-1.00544	KD1 down vs Control	0.307507	0.912117	-1.09635	KD2 down vs Control	0.0422594	0.808857	-1.23631	VirInfKD1 down vs VirInfCtrl	0.871314	1.01404	1.01404	VirInfKD2 up vs VirInfCtrl	2.24564	0.15906	0.0849968	1	LARP4B	NM_015155.1	LARP4B	10	Homo sapiens La ribonucleoprotein domain family, member 4B (LARP4B), mRNA.	RP11-164C1.3; KIAA0217; DKFZp686M23113
19274	ILMN_3262960	0.229037	0.136254	1.14871	1.14871	VirInfCtrl up vs Control	0.394206	1.07677	1.07677	KD1 up vs Control	0.731554	1.0294	1.0294	KD2 up vs Control	0.0390378	0.808935	-1.23619	VirInfKD1 down vs VirInfCtrl	0.781794	0.976918	-1.02363	VirInfKD2 down vs VirInfCtrl	1.89703	0.128283	0.0811473	1	LOC100128366	XR_039261.1	LOC100128366		PREDICTED: Homo sapiens misc_RNA (LOC100128366), miscRNA.
1657	ILMN_1689296	0.128971	0.588669	1.03827	1.03827	VirInfCtrl up vs Control	0.733147	0.976783	-1.02377	KD1 down vs Control	0.662287	0.970258	-1.03065	KD2 down vs Control	0.0180476	0.808964	-1.23615	VirInfKD1 down vs VirInfCtrl	0.840056	0.986237	-1.01396	VirInfKD2 down vs VirInfCtrl	2.70344	0.121657	0.0540011	1	ARMC10	NM_031905.2	ARMC10	7	Homo sapiens armadillo repeat containing 10 (ARMC10), mRNA.	SVH; MGC3195; PNAS-112
36115	ILMN_1678546	0.137981	0.543895	1.05606	1.05606	VirInfCtrl up vs Control	0.13504	0.863811	-1.15766	KD1 down vs Control	0.493307	1.0638	1.0638	KD2 up vs Control	0.0471935	0.809673	-1.23507	VirInfKD1 down vs VirInfCtrl	0.523167	0.94414	-1.05916	VirInfKD2 down vs VirInfCtrl	2.60138	0.194703	0.0898152	1	PEX11B	NM_003846.1	PEX11B	1	Homo sapiens peroxisomal biogenesis factor 11 beta (PEX11B), mRNA.	PEX11-BETA
15654	ILMN_1838300	0.0832837	0.0516448	1.21488	1.21488	VirInfCtrl up vs Control	0.191885	1.12536	1.12536	KD1 up vs Control	0.658469	0.963353	-1.03804	KD2 down vs Control	0.0392222	0.809764	-1.23493	VirInfKD1 down vs VirInfCtrl	0.920442	0.991668	-1.0084	VirInfKD2 down vs VirInfCtrl	3.41842	0.229549	0.0805806	1		Hs.564018	HS.564018	10	UI-H-FH0-bcl-f-09-0-UI.s1 NCI_CGAP_FH0 Homo sapiens cDNA clone UI-H-FH0-bcl-f-09-0-UI 3, mRNA sequence
13361	ILMN_1835092	0.0542638	0.714069	0.974842	-1.02581	VirInfCtrl down vs Control	0.736054	0.976853	-1.0237	KD1 down vs Control	0.0520958	0.851915	-1.17383	KD2 down vs Control	0.0191172	0.809957	-1.23463	VirInfKD1 down vs VirInfCtrl	0.103125	0.880387	-1.13586	VirInfKD2 down vs VirInfCtrl	4.22111	0.193193	0.054922	1		Hs.125087	HS.125087	1	AGENCOURT_7914287 NIH_MGC_71 Homo sapiens cDNA clone IMAGE:6156595 5, mRNA sequence
28490	ILMN_3285591	0.0220994	0.0120599	1.19301	1.19301	VirInfCtrl up vs Control	0.035956	1.14316	1.14316	KD1 up vs Control	0.0390752	1.13962	1.13962	KD2 up vs Control	0.00547261	0.810214	-1.23424	VirInfKD1 down vs VirInfCtrl	0.715698	0.981199	-1.01916	VirInfKD2 down vs VirInfCtrl	6.31219	0.16226	0.0308469	1	LOC653075	XM_001724397.1	LOC653075	15	PREDICTED: Homo sapiens similar to golgi autoantigen, golgin subfamily a, 8A, transcript variant 2 (LOC653075), mRNA.
39524	ILMN_1740606	0.0407124	0.0170673	1.21158	1.21158	VirInfCtrl up vs Control	0.43337	1.05053	1.05053	KD1 up vs Control	0.425753	1.05144	1.05144	KD2 up vs Control	0.0116243	0.81034	-1.23405	VirInfKD1 down vs VirInfCtrl	0.0037883	0.764387	-1.30824	VirInfKD2 down vs VirInfCtrl	4.82476	0.173136	0.0430618	1	RTKN2	NM_145307.2	RTKN2	10	Homo sapiens rhotekin 2 (RTKN2), mRNA.	DKFZp686J10120; bA531F24.1; RTKN2
40284	ILMN_1806607	0.134878	0.0342278	1.24177	1.24177	VirInfCtrl up vs Control	0.850053	0.984462	-1.01578	KD1 down vs Control	0.914112	0.991115	-1.00896	KD2 down vs Control	0.0381069	0.810469	-1.23385	VirInfKD1 down vs VirInfCtrl	0.0287668	0.796921	-1.25483	VirInfKD2 down vs VirInfCtrl	2.63552	0.172672	0.078621	1	SFN	NM_006142.3	SFN	1	Homo sapiens stratifin (SFN), mRNA.	YWHAS
32865	ILMN_1764596	0.0553986	0.0103138	1.2065	1.2065	VirInfCtrl up vs Control	0.556028	1.03229	1.03229	KD1 up vs Control	0.440325	1.04303	1.04303	KD2 up vs Control	0.00624629	0.810689	-1.23352	VirInfKD1 down vs VirInfCtrl	0.0245226	0.858867	-1.16432	VirInfKD2 down vs VirInfCtrl	4.17975	0.113106	0.0324724	1	MPST	NM_001013436.1	MPST	22	Homo sapiens mercaptopyruvate sulfurtransferase (MPST), nuclear gene encoding mitochondrial protein, transcript variant 2, mRNA.	MGC24539; TST2; MST
18260	ILMN_1695246	0.0965923	0.0824415	1.14193	1.14193	VirInfCtrl up vs Control	0.502085	1.04655	1.04655	KD1 up vs Control	0.892589	1.00902	1.00902	KD2 up vs Control	0.0165553	0.810703	-1.2335	VirInfKD1 down vs VirInfCtrl	0.908012	0.992349	-1.00771	VirInfKD2 down vs VirInfCtrl	3.16508	0.133781	0.0507215	1	KLHDC8B	NM_173546.1	KLHDC8B	3	Homo sapiens kelch domain containing 8B (KLHDC8B), mRNA.	FLJ11302; MGC35097
14443	ILMN_1822117	0.0279083	0.254073	1.06636	1.06636	VirInfCtrl up vs Control	0.873383	0.991564	-1.00851	KD1 down vs Control	0.0985136	1.10467	1.10467	KD2 up vs Control	0.00622411	0.810719	-1.23347	VirInfKD1 down vs VirInfCtrl	0.0778671	0.897449	-1.11427	VirInfKD2 down vs VirInfCtrl	5.70875	0.154189	0.032411	1		Hs.50125	HS.50125	X	602575980F1 NIH_MGC_77 Homo sapiens cDNA clone IMAGE:4704235 5, mRNA sequence
24119	ILMN_1687112	0.118203	0.134601	1.12665	1.12665	VirInfCtrl up vs Control	0.550064	0.957272	-1.04464	KD1 down vs Control	0.786087	1.01977	1.01977	KD2 up vs Control	0.0227578	0.810736	-1.23345	VirInfKD1 down vs VirInfCtrl	0.845119	0.986028	-1.01417	VirInfKD2 down vs VirInfCtrl	2.83836	0.140561	0.0594264	1	LOC642248	XM_936865.1	LOC642248		PREDICTED: Homo sapiens hypothetical protein LOC642248 (LOC642248), mRNA.
28007	ILMN_2138530	0.0463263	0.158309	1.14476	1.14476	VirInfCtrl up vs Control	0.0594159	0.823062	-1.21498	KD1 down vs Control	0.184138	1.1342	1.1342	KD2 up vs Control	0.0465481	0.810772	-1.23339	VirInfKD1 down vs VirInfCtrl	0.0631718	0.826156	-1.21043	VirInfKD2 down vs VirInfCtrl	4.54642	0.333195	0.0879447	1	LOC651921	XM_941191.1	LOC651921		PREDICTED: Homo sapiens similar to ataxia telangiectasia and Rad3 related protein (LOC651921), mRNA.
36210	ILMN_1693620	0.132823	0.234016	1.09597	1.09597	VirInfCtrl up vs Control	0.441514	1.05873	1.05873	KD1 up vs Control	0.302719	0.924898	-1.0812	KD2 down vs Control	0.0231792	0.810844	-1.23328	VirInfKD1 down vs VirInfCtrl	0.331837	0.929501	-1.07585	VirInfKD2 down vs VirInfCtrl	2.6587	0.13274	0.0599119	1	PGM3	NM_015599.1	PGM3	6	Homo sapiens phosphoglucomutase 3 (PGM3), mRNA.	AGM1; PAGM; DKFZp434B187
7941	ILMN_1748454	0.251766	0.381715	1.08057	1.08057	VirInfCtrl up vs Control	0.518886	0.945308	-1.05786	KD1 down vs Control	0.805354	1.02137	1.02137	KD2 up vs Control	0.0433186	0.810905	-1.23319	VirInfKD1 down vs VirInfCtrl	0.796398	0.978097	-1.02239	VirInfKD2 down vs VirInfCtrl	1.77634	0.124613	0.0841818	1	DKFZp434M131	XM_938305.1	DKFZP434M131		PREDICTED: Homo sapiens hypothetical LOC441452 (DKFZp434M131), mRNA.
5390	ILMN_1723004	0.102109	0.137769	1.10808	1.10808	VirInfCtrl up vs Control	0.687914	0.975034	-1.02561	KD1 down vs Control	0.631042	1.03079	1.03079	KD2 up vs Control	0.0130062	0.811281	-1.23262	VirInfKD1 down vs VirInfCtrl	0.617048	0.968895	-1.0321	VirInfKD2 down vs VirInfCtrl	3.07315	0.114945	0.0448836	1	CD72	NM_001782.1	CD72	9	Homo sapiens CD72 molecule (CD72), mRNA.	LYB2; CD72b
9079	ILMN_2352131	0.144332	0.719418	1.02848	1.02848	VirInfCtrl up vs Control	0.304878	0.919765	-1.08723	KD1 down vs Control	0.308642	0.920418	-1.08646	KD2 down vs Control	0.0310569	0.811413	-1.23242	VirInfKD1 down vs VirInfCtrl	0.0424879	0.825775	-1.21098	VirInfKD2 down vs VirInfCtrl	2.5345	0.146651	0.0694344	1	ERBB2	NM_004448.2	ERBB2	17	Homo sapiens v-erb-b2 erythroblastic leukemia viral oncogene homolog 2, neuro/glioblastoma derived oncogene homolog (avian) (ERBB2), transcript variant 1, mRNA.	c-erb B2; CD340; HER2; NGL; NEU; HER-2/neu; HER-2; TKR1
6175	ILMN_1689400	0.0664179	0.596233	0.966757	-1.03439	VirInfCtrl down vs Control	0.163694	0.908542	-1.10066	KD1 down vs Control	0.139901	0.902297	-1.10828	KD2 down vs Control	0.013633	0.811753	-1.2319	VirInfKD1 down vs VirInfCtrl	0.548533	0.962309	-1.03917	VirInfKD2 down vs VirInfCtrl	3.82874	0.145611	0.0456373	1	CLK1	NM_001024646.1	CLK1	2	Homo sapiens CDC-like kinase 1 (CLK1), transcript variant 2, mRNA.	STY; CLK; CLK/STY
32127	ILMN_3309419	0.158977	0.0302816	1.21903	1.21903	VirInfCtrl up vs Control	0.174299	1.11421	1.11421	KD1 up vs Control	0.35243	1.0733	1.0733	KD2 up vs Control	0.0249571	0.811838	-1.23177	VirInfKD1 down vs VirInfCtrl	0.184625	0.900159	-1.11091	VirInfKD2 down vs VirInfCtrl	2.3939	0.122725	0.0615187	1	MIR1281	NR_031694.1	MIR1281		Homo sapiens microRNA 1281 (MIR1281), microRNA.
28563	ILMN_1716872	0.136739	0.126668	1.13777	1.13777	VirInfCtrl up vs Control	0.584356	1.04298	1.04298	KD1 up vs Control	0.101192	1.15128	1.15128	KD2 up vs Control	0.028862	0.812097	-1.23138	VirInfKD1 down vs VirInfCtrl	0.159421	0.889645	-1.12404	VirInfKD2 down vs VirInfCtrl	2.61491	0.144285	0.0662133	1	LOC653163	XM_926293.1	LOC653163	9	PREDICTED: Homo sapiens similar to Von Ebners gland protein precursor (VEG protein) (Tear prealbumin) (TP) (Tear lipocalin) (Lipocalin 1) (LOC653163), mRNA.
22930	ILMN_3282570	0.0170637	0.0446443	1.21469	1.21469	VirInfCtrl up vs Control	0.227912	0.901948	-1.10871	KD1 down vs Control	0.094881	0.858768	-1.16446	KD2 down vs Control	0.0352262	0.812143	-1.23131	VirInfKD1 down vs VirInfCtrl	0.00179328	0.664345	-1.50524	VirInfKD2 down vs VirInfCtrl	7.03714	0.432571	0.0737638	1	LOC391135	XR_017319.2	LOC391135	1	PREDICTED: Homo sapiens misc_RNA (LOC391135), miscRNA.
42786	ILMN_1690545	0.140209	0.246045	1.10861	1.10861	VirInfCtrl up vs Control	0.0957557	1.17161	1.17161	KD1 up vs Control	0.917847	1.00867	1.00867	KD2 up vs Control	0.0411798	0.812366	-1.23097	VirInfKD1 down vs VirInfCtrl	0.516867	0.94627	-1.05678	VirInfKD2 down vs VirInfCtrl	2.57747	0.172595	0.0803555	1	TAF11	NM_005643.2	TAF11	6	Homo sapiens TAF11 RNA polymerase II, TATA box binding protein (TBP)-associated factor, 28kDa (TAF11), mRNA.	TAF2I; PRO2134; MGC:15243; TAFII28
17310	ILMN_1658513	0.145776	0.0360922	1.20563	1.20563	VirInfCtrl up vs Control	0.96043	1.0036	1.0036	KD1 up vs Control	0.651142	1.03363	1.03363	KD2 up vs Control	0.0243817	0.812383	-1.23095	VirInfKD1 down vs VirInfCtrl	0.220044	0.909195	-1.09987	VirInfKD2 down vs VirInfCtrl	2.51983	0.126805	0.0603875	1	IQSEC2	NM_015075.1	IQSEC2	X	Homo sapiens IQ motif and Sec7 domain 2 (IQSEC2), transcript variant 2, mRNA.	BRAG1; KIAA0522
2717	ILMN_3242325	0.139314	0.160423	1.10159	1.10159	VirInfCtrl up vs Control	0.60427	1.03359	1.03359	KD1 up vs Control	0.68118	1.02642	1.02642	KD2 up vs Control	0.0138716	0.812531	-1.23072	VirInfKD1 down vs VirInfCtrl	0.106817	0.891778	-1.12136	VirInfKD2 down vs VirInfCtrl	2.58701	0.0982914	0.0455931	1	BSPH1	NM_001128326.2	BSPH1	19	Homo sapiens binder of sperm protein homolog 1 (BSPH1), mRNA.
41334	ILMN_2082585	0.120966	0.306349	1.07713	1.07713	VirInfCtrl up vs Control	0.98711	0.998881	-1.00112	KD1 down vs Control	0.571423	0.961006	-1.04058	KD2 down vs Control	0.020515	0.812579	-1.23065	VirInfKD1 down vs VirInfCtrl	0.0273303	0.824688	-1.21258	VirInfKD2 down vs VirInfCtrl	2.80225	0.12882	0.0551642	1	SNAI2	NM_003068.3	SNAI2	8	Homo sapiens snail homolog 2 (Drosophila) (SNAI2), mRNA.	WS2D; SLUG; SLUGH1; MGC10182
837	ILMN_3307911	0.0620029	0.50196	1.04338	1.04338	VirInfCtrl up vs Control	0.38371	1.05746	1.05746	KD1 up vs Control	0.835234	0.987167	-1.013	KD2 down vs Control	0.0129896	0.812614	-1.2306	VirInfKD1 down vs VirInfCtrl	0.867382	1.01042	1.01042	VirInfKD2 up vs VirInfCtrl	3.95944	0.145691	0.0441552	1	AKR1CL1	NM_001007536.3	AKR1CL1		Homo sapiens aldo-keto reductase family 1, member C-like 1 (AKR1CL1), mRNA.	FLJ16347
36291	ILMN_2325194	0.0479541	0.412994	1.05933	1.05933	VirInfCtrl up vs Control	0.135398	0.89313	-1.11966	KD1 down vs Control	0.105236	0.882541	-1.13309	KD2 down vs Control	0.0194226	0.812618	-1.23059	VirInfKD1 down vs VirInfCtrl	0.00728002	0.770368	-1.29808	VirInfKD2 down vs VirInfCtrl	4.47396	0.200016	0.0536481	1	PHF6	NM_032335.2	PHF6	X	Homo sapiens PHD finger protein 6 (PHF6), transcript variant 3, mRNA.	MGC14797; BORJ
2205	ILMN_1800082	0.0458924	0.112133	1.09549	1.09549	VirInfCtrl up vs Control	0.248962	0.939349	-1.06457	KD1 down vs Control	0.674966	1.02183	1.02183	KD2 up vs Control	0.00548357	0.812636	-1.23056	VirInfKD1 down vs VirInfCtrl	0.0198193	0.856936	-1.16695	VirInfKD2 down vs VirInfCtrl	4.56631	0.114173	0.030004	1	B3GNT3	NM_014256.2	B3GNT3	19	Homo sapiens UDP-GlcNAc:betaGal beta-1,3-N-acetylglucosaminyltransferase 3 (B3GNT3), mRNA.	beta3Gn-T3; HP10328; B3GNT-3; B3GN-T3; TMEM3; B3GAL-T8
8439	ILMN_2401878	0.151293	0.138722	1.11972	1.11972	VirInfCtrl up vs Control	0.239846	1.09027	1.09027	KD1 up vs Control	0.605003	1.03681	1.03681	KD2 up vs Control	0.0203216	0.812722	-1.23043	VirInfKD1 down vs VirInfCtrl	0.414411	0.94358	-1.05979	VirInfKD2 down vs VirInfCtrl	2.46547	0.112609	0.0548094	1	DUSP10	NM_144729.1	DUSP10	1	Homo sapiens dual specificity phosphatase 10 (DUSP10), transcript variant 3, mRNA.	MKP-5; MKP5
5119	ILMN_1801600	0.0119143	0.775392	1.01595	1.01595	VirInfCtrl up vs Control	0.0283418	0.858733	-1.16451	KD1 down vs Control	0.0184192	0.843594	-1.1854	KD2 down vs Control	0.00789639	0.812779	-1.23035	VirInfKD1 down vs VirInfCtrl	0.00260702	0.769611	-1.29936	VirInfKD2 down vs VirInfCtrl	8.15227	0.238518	0.0351095	1	CCDC97	NM_052848.1	CCDC97	19	Homo sapiens coiled-coil domain containing 97 (CCDC97), mRNA.	FLJ40267; MGC20255
3572	ILMN_1784186	0.03498	0.209226	1.07516	1.07516	VirInfCtrl up vs Control	0.119812	0.910815	-1.09792	KD1 down vs Control	0.291478	1.0614	1.0614	KD2 up vs Control	0.00695646	0.81288	-1.23019	VirInfKD1 down vs VirInfCtrl	0.0661685	0.890893	-1.12247	VirInfKD2 down vs VirInfCtrl	5.16701	0.142792	0.0331623	1	C1orf170	XM_372194.3	C1ORF170	1	PREDICTED: Homo sapiens chromosome 1 open reading frame 170 (C1orf170), mRNA.
4756	ILMN_1681118	0.0843328	0.46656	0.941923	-1.06166	VirInfCtrl down vs Control	0.951973	0.995178	-1.00485	KD1 down vs Control	0.504251	0.946797	-1.05619	KD2 down vs Control	0.0360176	0.812908	-1.23015	VirInfKD1 down vs VirInfCtrl	0.398194	0.932387	-1.07252	VirInfKD2 down vs VirInfCtrl	3.39657	0.209476	0.0740074	1	CAPRIN2	NM_023925.3	CAPRIN2	12	Homo sapiens caprin family member 2 (CAPRIN2), transcript variant 1, mRNA.	MGC134848; MGC102894; MGC134847; FLJ11391; caprin-2; C1QDC1; EEG-1; FLJ22569; EEG1
15219	ILMN_1856031	0.0543391	0.437613	1.04857	1.04857	VirInfCtrl up vs Control	0.458666	0.955839	-1.0462	KD1 down vs Control	0.227336	1.07973	1.07973	KD2 up vs Control	0.0109999	0.813076	-1.2299	VirInfKD1 down vs VirInfCtrl	0.297222	0.936964	-1.06728	VirInfKD2 down vs VirInfCtrl	4.21833	0.142866	0.0406414	1		Hs.547175	HS.547175	9	AGENCOURT_6546687 NIH_MGC_119 Homo sapiens cDNA clone IMAGE:5742531 5, mRNA sequence
12549	ILMN_1715125	0.0846134	0.0974057	1.12472	1.12472	VirInfCtrl up vs Control	0.201899	1.08962	1.08962	KD1 up vs Control	0.569635	0.964622	-1.03668	KD2 down vs Control	0.0136407	0.81332	-1.22953	VirInfKD1 down vs VirInfCtrl	0.329595	0.938433	-1.06561	VirInfKD2 down vs VirInfCtrl	3.39079	0.126616	0.0448094	1	HAAO	NM_012205.1	HAAO	2	Homo sapiens 3-hydroxyanthranilate 3,4-dioxygenase (HAAO), mRNA.	HAO; 3-HAO
38262	ILMN_1760574	0.0664187	0.250894	1.08008	1.08008	VirInfCtrl up vs Control	0.146811	1.10626	1.10626	KD1 up vs Control	0.466643	0.953984	-1.04824	KD2 down vs Control	0.0143638	0.813368	-1.22946	VirInfKD1 down vs VirInfCtrl	0.213789	0.919163	-1.08795	VirInfKD2 down vs VirInfCtrl	3.82872	0.146439	0.0458972	1	RAI2	NM_021785.2	RAI2	X	Homo sapiens retinoic acid induced 2 (RAI2), mRNA.
9203	ILMN_1723260	0.0920775	0.177296	1.12306	1.12306	VirInfCtrl up vs Control	0.328673	0.922446	-1.08407	KD1 down vs Control	0.193764	0.894841	-1.11752	KD2 down vs Control	0.0347571	0.813533	-1.22921	VirInfKD1 down vs VirInfCtrl	0.0123059	0.764614	-1.30785	VirInfKD2 down vs VirInfCtrl	3.2456	0.194787	0.0720187	1	ETV5	NM_004454.1	ETV5	3	Homo sapiens ets variant gene 5 (ets-related molecule) (ETV5), mRNA.	ERM
35185	ILMN_2101270	0.0614869	0.36918	1.0524	1.0524	VirInfCtrl up vs Control	0.724605	0.980757	-1.01962	KD1 down vs Control	0.919525	1.00556	1.00556	KD2 up vs Control	0.00783468	0.813776	-1.22884	VirInfKD1 down vs VirInfCtrl	0.824817	0.987907	-1.01224	VirInfKD2 down vs VirInfCtrl	3.97551	0.114545	0.0345751	1	OR6S1	NM_001001968.1	OR6S1	14	Homo sapiens olfactory receptor, family 6, subfamily S, member 1 (OR6S1), mRNA.	OR14-37; OR6S1Q
22376	ILMN_3236970	0.192316	0.0705859	1.16856	1.16856	VirInfCtrl up vs Control	0.650059	1.03445	1.03445	KD1 up vs Control	0.715363	0.973229	-1.02751	KD2 down vs Control	0.0272452	0.813846	-1.22873	VirInfKD1 down vs VirInfCtrl	0.0634827	0.851082	-1.17497	VirInfKD2 down vs VirInfCtrl	2.12836	0.111553	0.0628953	1	LOC339290	NR_015389.1	LOC339290	18	Homo sapiens hypothetical LOC339290 (LOC339290), non-coding RNA.
45747	ILMN_1738885	0.0274225	0.131293	1.10167	1.10167	VirInfCtrl up vs Control	0.0187776	0.8378	-1.1936	KD1 down vs Control	0.281137	0.936465	-1.06785	KD2 down vs Control	0.00990906	0.813873	-1.22869	VirInfKD1 down vs VirInfCtrl	0.024125	0.846963	-1.18069	VirInfKD2 down vs VirInfCtrl	5.75257	0.183973	0.0383773	1	WDR40B	NM_178470.3	WDR40B	X	Homo sapiens WD repeat domain 40B (WDR40B), mRNA.	KIAA1892L
41180	ILMN_1769550	0.0373958	0.318431	0.931473	-1.07357	VirInfCtrl down vs Control	0.248833	0.920051	-1.0869	KD1 down vs Control	0.10697	0.883702	-1.1316	KD2 down vs Control	0.0197027	0.813953	-1.22857	VirInfKD1 down vs VirInfCtrl	0.293615	1.07799	1.07799	VirInfKD2 up vs VirInfCtrl	5.01432	0.222225	0.0531817	1	SLFN5	NM_144975.2	SLFN5	17	Homo sapiens schlafen family member 5 (SLFN5), mRNA.	MGC150612; MGC150611; MGC19764
31606	ILMN_1720595	0.0110029	0.0412371	1.15577	1.15577	VirInfCtrl up vs Control	0.0298465	1.1716	1.1716	KD1 up vs Control	0.738444	1.01975	1.01975	KD2 up vs Control	0.0103198	0.814014	-1.22848	VirInfKD1 down vs VirInfCtrl	0.139649	1.09982	1.09982	VirInfKD2 up vs VirInfCtrl	8.41772	0.273784	0.0390296	1	MDGA1	NM_153487.2	MDGA1	6	Homo sapiens MAM domain containing glycosylphosphatidylinositol anchor 1 (MDGA1), mRNA.	DKFZp686K0262; DKFZp686L0262; MAMDC3; GPIM; FLJ45018
18839	ILMN_1657373	0.0422108	0.790818	0.977437	-1.02308	VirInfCtrl down vs Control	0.691244	0.966277	-1.0349	KD1 down vs Control	0.216351	0.892546	-1.12039	KD2 down vs Control	0.0468727	0.814439	-1.22784	VirInfKD1 down vs VirInfCtrl	0.0753307	1.19331	1.19331	VirInfKD2 up vs VirInfCtrl	4.74571	0.334371	0.0845491	1	LEPREL1	NM_018192.2	LEPREL1	3	Homo sapiens leprecan-like 1 (LEPREL1), mRNA.	FLJ10718; MLAT4; P3H2
17428	ILMN_1668374	0.0258136	0.120051	1.0745	1.0745	VirInfCtrl up vs Control	0.917533	0.995726	-1.00429	KD1 down vs Control	0.207947	0.945567	-1.05757	KD2 down vs Control	0.00206714	0.814458	-1.22781	VirInfKD1 down vs VirInfCtrl	0.0358747	0.898654	-1.11278	VirInfKD2 down vs VirInfCtrl	5.90539	0.0967096	0.0196518	1	ITGB5	XM_944693.1	ITGB5	3	Homo sapiens integrin, beta 5 (ITGB5), mRNA. XM_944688 XM_944693	FLJ26658
15873	ILMN_1844290	0.243761	0.420247	1.07339	1.07339	VirInfCtrl up vs Control	0.175768	0.881937	-1.13387	KD1 down vs Control	0.609176	0.956821	-1.04513	KD2 down vs Control	0.0462864	0.814666	-1.2275	VirInfKD1 down vs VirInfCtrl	0.130012	0.866259	-1.15439	VirInfKD2 down vs VirInfCtrl	1.81721	0.126742	0.0836942	1		Hs.568951	HS.568951	11	AGENCOURT_10278999 NIH_MGC_82 Homo sapiens cDNA clone IMAGE:6591845 5, mRNA sequence
11349	ILMN_1701042	0.164122	0.123555	1.13594	1.13594	VirInfCtrl up vs Control	0.164207	1.11939	1.11939	KD1 up vs Control	0.737138	1.02535	1.02535	KD2 up vs Control	0.0281287	0.81475	-1.22737	VirInfKD1 down vs VirInfCtrl	0.496022	0.949734	-1.05293	VirInfKD2 down vs VirInfCtrl	2.34844	0.123842	0.0632805	1	GAK	XM_943590.1	GAK		PREDICTED: Homo sapiens cyclin G associated kinase, transcript variant 4 (GAK), mRNA.
30334	ILMN_1829131	0.0390159	0.571901	1.03336	1.03336	VirInfCtrl up vs Control	0.219205	1.07823	1.07823	KD1 up vs Control	0.771679	0.983467	-1.01681	KD2 down vs Control	0.00977114	0.814935	-1.22709	VirInfKD1 down vs VirInfCtrl	0.969093	0.997785	-1.00222	VirInfKD2 down vs VirInfCtrl	4.91906	0.154344	0.037652	1	LOC730226	Hs.523879	LOC730226		PREDICTED: Homo sapiens hypothetical LOC730226 (LOC730226), mRNA.
28806	ILMN_1684180	0.094946	0.0411442	1.16434	1.16434	VirInfCtrl up vs Control	0.556318	0.96409	-1.03725	KD1 down vs Control	0.751184	1.01969	1.01969	KD2 up vs Control	0.0131258	0.815136	-1.22679	VirInfKD1 down vs VirInfCtrl	0.0245465	0.839334	-1.19142	VirInfKD2 down vs VirInfCtrl	3.19386	0.114599	0.0430572	1	LOC653567	XM_291757.4	LOC653567	10	PREDICTED: Homo sapiens similar to similar to protein of unknown function (LOC653567), mRNA.
3452	ILMN_3240538	0.145652	0.720092	1.02558	1.02558	VirInfCtrl up vs Control	0.205224	0.908881	-1.10025	KD1 down vs Control	0.140492	0.89211	-1.12094	KD2 down vs Control	0.0228536	0.815201	-1.22669	VirInfKD1 down vs VirInfCtrl	0.234325	0.914933	-1.09298	VirInfKD2 down vs VirInfCtrl	2.52108	0.118653	0.0564772	1	C19orf38	NM_001136482.1	C19ORF38	19	Homo sapiens chromosome 19 open reading frame 38 (C19orf38), mRNA. XM_938361 XM_943649
36216	ILMN_1709590	0.00485702	0.629766	1.02099	1.02099	VirInfCtrl up vs Control	0.0275055	0.888299	-1.12575	KD1 down vs Control	0.0242375	0.884765	-1.13024	KD2 down vs Control	0.0024756	0.815324	-1.22651	VirInfKD1 down vs VirInfCtrl	0.000906859	0.780075	-1.28193	VirInfKD2 down vs VirInfCtrl	11.5916	0.201907	0.020902	1	PGM5	XM_936702.1	PGM5	9	Homo sapiens phosphoglucomutase 5 (PGM5), mRNA.	PGMRP
7989	ILMN_2398159	0.0344224	0.484388	1.05741	1.05741	VirInfCtrl up vs Control	0.0225217	0.795721	-1.25672	KD1 down vs Control	0.0410247	0.823395	-1.21448	KD2 down vs Control	0.0344943	0.815423	-1.22636	VirInfKD1 down vs VirInfCtrl	0.0105943	0.760217	-1.31541	VirInfKD2 down vs VirInfCtrl	5.20425	0.30407	0.0701127	1	DKK3	NM_013253.4	DKK3	11	Homo sapiens dickkopf homolog 3 (Xenopus laevis) (DKK3), transcript variant 2, mRNA.	REIC
44208	ILMN_1698218	0.0861936	0.982615	0.998358	-1.00164	VirInfCtrl down vs Control	0.0719636	0.85401	-1.17095	KD1 down vs Control	0.249739	0.911928	-1.09658	KD2 down vs Control	0.0304052	0.815497	-1.22625	VirInfKD1 down vs VirInfCtrl	0.0327428	0.818818	-1.22127	VirInfKD2 down vs VirInfCtrl	3.35868	0.183004	0.0653844	1	TRAF1	NM_005658.3	TRAF1	9	Homo sapiens TNF receptor-associated factor 1 (TRAF1), mRNA.	MGC:10353; EBI6
19443	ILMN_3253755	0.0635006	0.298931	1.07166	1.07166	VirInfCtrl up vs Control	0.122495	0.896386	-1.11559	KD1 down vs Control	0.468227	1.04826	1.04826	KD2 up vs Control	0.0154194	0.815512	-1.22622	VirInfKD1 down vs VirInfCtrl	0.524605	0.95972	-1.04197	VirInfKD2 down vs VirInfCtrl	3.91376	0.150946	0.0462818	1	LOC100128842	XM_001715451.1	LOC100128842		PREDICTED: Homo sapiens hypothetical protein LOC100128842 (LOC100128842), mRNA.
39425	ILMN_1667125	0.265822	0.131521	1.14589	1.14589	VirInfCtrl up vs Control	0.550502	0.951863	-1.05057	KD1 down vs Control	0.795241	1.02139	1.02139	KD2 up vs Control	0.0400157	0.815634	-1.22604	VirInfKD1 down vs VirInfCtrl	0.106759	0.862491	-1.15943	VirInfKD2 down vs VirInfCtrl	1.70839	0.108229	0.0760214	1	RPS6KL1	NM_031464.2	RPS6KL1	14	Homo sapiens ribosomal protein S6 kinase-like 1 (RPS6KL1), mRNA.	FLJ35734; MGC11287
40562	ILMN_1676780	0.139145	0.449988	1.06791	1.06791	VirInfCtrl up vs Control	0.704199	0.968127	-1.03292	KD1 down vs Control	0.0692127	0.835545	-1.19682	KD2 down vs Control	0.0463656	0.81585	-1.22572	VirInfKD1 down vs VirInfCtrl	0.423472	0.932547	-1.07233	VirInfKD2 down vs VirInfCtrl	2.58882	0.178188	0.0825957	1	SIRPG	NM_018556.2	SIRPG	20	Homo sapiens signal-regulatory protein gamma (SIRPG), transcript variant 1, mRNA.	SIRPgamma; SIRP-B2; CD172g; SIRPB2; bA77C3.1
27665	ILMN_1749646	0.0539231	0.0971537	1.11274	1.11274	VirInfCtrl up vs Control	0.588615	1.03156	1.03156	KD1 up vs Control	0.137798	1.09757	1.09757	KD2 up vs Control	0.00960379	0.815856	-1.22571	VirInfKD1 down vs VirInfCtrl	0.912188	0.993764	-1.00628	VirInfKD2 down vs VirInfCtrl	4.23375	0.130354	0.036947	1	LOC650737	XM_944794.1	LOC650737		PREDICTED: Homo sapiens hypothetical protein LOC650737, transcript variant 3 (LOC650737), mRNA.
5854	ILMN_2339284	0.100476	0.903066	0.990081	-1.01002	VirInfCtrl down vs Control	0.639589	0.962057	-1.03944	KD1 down vs Control	0.141845	0.875745	-1.14188	KD2 down vs Control	0.0411178	0.815963	-1.22555	VirInfKD1 down vs VirInfCtrl	0.0440919	0.819293	-1.22057	VirInfKD2 down vs VirInfCtrl	3.09967	0.198658	0.0769079	1	CHD2	NM_001042572.2	CHD2	15	Homo sapiens chromodomain helicase DNA binding protein 2 (CHD2), transcript variant 2, mRNA.	DKFZp781D1727; FLJ38614; DKFZp686E01200; DKFZp547I1315
38388	ILMN_2393573	0.0226844	0.0903327	1.10221	1.10221	VirInfCtrl up vs Control	0.132089	1.08772	1.08772	KD1 up vs Control	0.490533	1.03607	1.03607	KD2 up vs Control	0.00561777	0.8161	-1.22534	VirInfKD1 down vs VirInfCtrl	0.00893089	0.832302	-1.20149	VirInfKD2 down vs VirInfCtrl	6.24232	0.151303	0.0290859	1	RASSF1	NM_007182.4	RASSF1	3	Homo sapiens Ras association (RalGDS/AF-6) domain family member 1 (RASSF1), transcript variant A, mRNA.	REH3P21; RASSF1A; 123F2; RDA32; NORE2A
2370	ILMN_1685641	0.315782	0.174853	1.12326	1.12326	VirInfCtrl up vs Control	0.631611	1.03889	1.03889	KD1 up vs Control	0.809744	1.01919	1.01919	KD2 up vs Control	0.0362333	0.816317	-1.22501	VirInfKD1 down vs VirInfCtrl	0.272194	0.912716	-1.09563	VirInfKD2 down vs VirInfCtrl	1.49907	0.0890506	0.0712846	1	BCHE	NM_000055.1	BCHE	3	Homo sapiens butyrylcholinesterase (BCHE), mRNA.	CHE1; E1
45007	ILMN_2400206	0.0190208	0.26775	0.930864	-1.07427	VirInfCtrl down vs Control	0.0143565	0.818818	-1.22127	KD1 down vs Control	0.618364	0.969671	-1.03128	KD2 down vs Control	0.0135233	0.81648	-1.22477	VirInfKD1 down vs VirInfCtrl	0.785603	1.01683	1.01683	VirInfKD2 up vs VirInfCtrl	6.72522	0.240803	0.0429671	1	UBE2V1	NM_022442.3	UBE2V1	20	Homo sapiens ubiquitin-conjugating enzyme E2 variant 1 (UBE2V1), transcript variant 3, mRNA.	UBE2V; UEV-1; UEV1A; CROC1; UEV1; CIR1; CROC-1
22082	ILMN_1657832	0.0678076	0.108879	1.11084	1.11084	VirInfCtrl up vs Control	0.176054	0.91791	-1.08943	KD1 down vs Control	0.262232	0.933226	-1.07155	KD2 down vs Control	0.0109926	0.816566	-1.22464	VirInfKD1 down vs VirInfCtrl	0.135533	0.908209	-1.10107	VirInfKD2 down vs VirInfCtrl	3.78995	0.123061	0.0389644	1	LOC222699	XM_498063.2	LOC222699	6	Homo sapiens transducer of ERBB2, 2 pseudogene (LOC222699), non-coding RNA.
7223	ILMN_1682312	0.039657	0.239253	1.06275	1.06275	VirInfCtrl up vs Control	0.149995	0.926001	-1.07991	KD1 down vs Control	0.0757218	0.904937	-1.10505	KD2 down vs Control	0.00483433	0.816641	-1.22453	VirInfKD1 down vs VirInfCtrl	0.0719892	0.903394	-1.10694	VirInfKD2 down vs VirInfCtrl	4.8828	0.110293	0.0271056	1	CYBB	NM_000397.2	CYBB	X	Homo sapiens cytochrome b-245, beta polypeptide (chronic granulomatous disease) (CYBB), mRNA.	CGD; GP91-PHOX; GP91PHOX; NOX2; GP91-1
9904	ILMN_1758728	0.221749	0.131538	1.13522	1.13522	VirInfCtrl up vs Control	0.250366	1.09686	1.09686	KD1 up vs Control	0.814355	1.01799	1.01799	KD2 up vs Control	0.0318311	0.816848	-1.22422	VirInfKD1 down vs VirInfCtrl	0.184166	0.896699	-1.1152	VirInfKD2 down vs VirInfCtrl	1.939	0.106556	0.0659448	1	FANCG	NM_004629.1	FANCG	9	Homo sapiens Fanconi anemia, complementation group G (FANCG), mRNA.	XRCC9; FAG
43220	ILMN_1685490	0.125249	0.0458901	1.16831	1.16831	VirInfCtrl up vs Control	0.139545	1.11128	1.11128	KD1 up vs Control	0.47019	1.04891	1.04891	KD2 up vs Control	0.0172399	0.817052	-1.22391	VirInfKD1 down vs VirInfCtrl	0.0915266	0.883044	-1.13245	VirInfKD2 down vs VirInfCtrl	2.74835	0.109844	0.0479608	1	TEX14	NM_031272.3	TEX14	17	Homo sapiens testis expressed 14 (TEX14), transcript variant 2, mRNA.
19249	ILMN_3267612	0.0207431	0.00957629	1.16153	1.16153	VirInfCtrl up vs Control	0.313498	1.04498	1.04498	KD1 up vs Control	0.231947	1.05462	1.05462	KD2 up vs Control	0.00233466	0.817134	-1.22379	VirInfKD1 down vs VirInfCtrl	0.00450213	0.838186	-1.19305	VirInfKD2 down vs VirInfCtrl	6.4841	0.107934	0.0199751	1	LOC100128302	XR_039343.1	LOC100128302	10	PREDICTED: Homo sapiens misc_RNA (LOC100128302), miscRNA.
10760	ILMN_1671981	0.0518487	0.00648745	1.29745	1.29745	VirInfCtrl up vs Control	0.812435	1.01594	1.01594	KD1 up vs Control	0.299307	1.07516	1.07516	KD2 up vs Control	0.0194366	0.817164	-1.22375	VirInfKD1 down vs VirInfCtrl	0.0209512	0.820247	-1.21914	VirInfKD2 down vs VirInfCtrl	4.31307	0.182661	0.0508206	1	FLJ44076	NM_207486.1	FLJ44076	3	Homo sapiens FLJ44076 protein (FLJ44076), mRNA.
35240	ILMN_1703883	0.000113082	0.000177908	1.12005	1.12005	VirInfCtrl up vs Control	0.0463353	1.03523	1.03523	KD1 up vs Control	0.565943	0.991635	-1.00844	KD2 down vs Control	6.52336e-06	0.817308	-1.22353	VirInfKD1 down vs VirInfCtrl	0.000221751	0.896762	-1.11512	VirInfKD2 down vs VirInfCtrl	44.8028	0.0892291	0.00238992	1	OR9A2	NM_001001658.1	OR9A2	7	Homo sapiens olfactory receptor, family 9, subfamily A, member 2 (OR9A2), mRNA.
38373	ILMN_1794594	0.0101361	0.00745879	1.13571	1.13571	VirInfCtrl up vs Control	0.958484	1.00175	1.00175	KD1 up vs Control	0.501523	0.977283	-1.02325	KD2 down vs Control	0.000760609	0.817308	-1.22353	VirInfKD1 down vs VirInfCtrl	0.00437811	0.867015	-1.15338	VirInfKD2 down vs VirInfCtrl	8.69885	0.0935309	0.0129025	1	RASGRP2	NM_005825.2	RASGRP2	11	Homo sapiens RAS guanyl releasing protein 2 (calcium and DAG-regulated) (RASGRP2), transcript variant 2, mRNA.	CDC25L; CALDAG-GEFI
40450	ILMN_1721022	0.133746	0.595241	1.03904	1.03904	VirInfCtrl up vs Control	0.821799	1.0162	1.0162	KD1 up vs Control	0.55377	1.04375	1.04375	KD2 up vs Control	0.0255323	0.817386	-1.22341	VirInfKD1 down vs VirInfCtrl	0.901045	0.991181	-1.0089	VirInfKD2 down vs VirInfCtrl	2.64823	0.128553	0.0582518	1	SHC1	NM_003029.3	SHC1	1	Homo sapiens SHC (Src homology 2 domain containing) transforming protein 1 (SHC1), transcript variant 2, mRNA.	p66; SHC; p66SHC; SHCA; FLJ26504; p52SHC
3663	ILMN_2097943	0.129237	0.528347	1.041	1.041	VirInfCtrl up vs Control	0.264871	0.928806	-1.07665	KD1 down vs Control	0.265915	0.928973	-1.07646	KD2 down vs Control	0.0153003	0.817429	-1.22335	VirInfKD1 down vs VirInfCtrl	0.249413	0.92627	-1.0796	VirInfKD2 down vs VirInfCtrl	2.70029	0.101382	0.0450536	1	C1orf87	NM_152377.1	C1ORF87	1	Homo sapiens chromosome 1 open reading frame 87 (C1orf87), mRNA.	FLJ44073; MGC34837
46825	ILMN_1704441	0.260792	0.812	1.01968	1.01968	VirInfCtrl up vs Control	0.685972	0.967264	-1.03384	KD1 down vs Control	0.379508	0.928338	-1.07719	KD2 down vs Control	0.0422876	0.817462	-1.2233	VirInfKD1 down vs VirInfCtrl	0.645678	0.962781	-1.03866	VirInfKD2 down vs VirInfCtrl	1.73218	0.110798	0.0767574	1	ZNF556	NM_024967.1	ZNF556	19	Homo sapiens zinc finger protein 556 (ZNF556), mRNA.	FLJ11637
25024	ILMN_1722092	0.0853499	0.0831184	1.15565	1.15565	VirInfCtrl up vs Control	0.293581	0.922959	-1.08347	KD1 down vs Control	0.678731	1.03077	1.03077	KD2 up vs Control	0.0276667	0.817607	-1.22308	VirInfKD1 down vs VirInfCtrl	0.0125124	0.782519	-1.27792	VirInfKD2 down vs VirInfCtrl	3.37572	0.17048	0.0606022	1	LOC644010	XM_928638.1	LOC644010	5	PREDICTED: Homo sapiens hypothetical LOC644010, transcript variant 2 (LOC644010), mRNA.
4741	ILMN_1687971	0.000766607	0.0289644	1.07534	1.07534	VirInfCtrl up vs Control	0.0166688	0.919785	-1.08721	KD1 down vs Control	0.0036481	0.889325	-1.12445	KD2 down vs Control	0.000215986	0.817665	-1.22299	VirInfKD1 down vs VirInfCtrl	0.000132446	0.802713	-1.24578	VirInfKD2 down vs VirInfCtrl	22.8851	0.15408	0.00807932	1	CAPN3	NM_000070.2	CAPN3	15	Homo sapiens calpain 3, (p94) (CAPN3), transcript variant 2, mRNA.	CANP3; MGC14344; p94; LGMD2; MGC10767; CANPL3; MGC11121; MGC4403; LGMD2A; nCL-1
16055	ILMN_1873492	0.178877	0.0708283	1.19468	1.19468	VirInfCtrl up vs Control	0.0734566	1.19213	1.19213	KD1 up vs Control	0.244215	1.11042	1.11042	KD2 up vs Control	0.0479489	0.817891	-1.22266	VirInfKD1 down vs VirInfCtrl	0.446133	0.936006	-1.06837	VirInfKD2 down vs VirInfCtrl	2.22768	0.152598	0.0822009	1		Hs.573575	HS.573575	X	AU310952 human 4S neuroblastoma cDNA Homo sapiens cDNA clone Nbla-24676 3, mRNA sequence
42179	ILMN_1736692	0.33863	0.306552	1.09507	1.09507	VirInfCtrl up vs Control	0.512518	0.945009	-1.05819	KD1 down vs Control	0.989804	0.998918	-1.00108	KD2 down vs Control	0.0482957	0.817955	-1.22256	VirInfKD1 down vs VirInfCtrl	0.133758	0.868606	-1.15127	VirInfKD2 down vs VirInfCtrl	1.4166	0.0973799	0.0824905	1	SRL	XM_945656.1	SRL	16	Homo sapiens sarcalumenin (SRL), mRNA.
8945	ILMN_2097164	0.0830377	0.0837203	1.14391	1.14391	VirInfCtrl up vs Control	0.886606	0.99039	-1.0097	KD1 down vs Control	0.0669436	1.15601	1.15601	KD2 up vs Control	0.0212505	0.818	-1.22249	VirInfKD1 down vs VirInfCtrl	0.360322	0.937751	-1.06638	VirInfKD2 down vs VirInfCtrl	3.4236	0.150106	0.0526135	1	ENKUR	NM_145010.2	ENKUR	10	Homo sapiens enkurin, TRPC channel interacting protein (ENKUR), mRNA.	DKFZp781F21103; MGC26778
28869	ILMN_1709741	0.152167	0.0878991	1.13662	1.13662	VirInfCtrl up vs Control	0.813801	0.984641	-1.0156	KD1 down vs Control	0.427245	1.055	1.055	KD2 up vs Control	0.0188293	0.818206	-1.22219	VirInfKD1 down vs VirInfCtrl	0.056275	0.86206	-1.16001	VirInfKD2 down vs VirInfCtrl	2.45709	0.101139	0.0493944	1	LOC653673	XM_935251.1	LOC653673	17	PREDICTED: Homo sapiens similar to TBC1 domain family, member 3B, transcript variant 9 (LOC653673), mRNA.
23539	ILMN_1746362	0.0452296	0.998452	1.00013	1.00013	VirInfCtrl up vs Control	0.647491	0.970649	-1.03024	KD1 down vs Control	0.0502981	0.859634	-1.16329	KD2 down vs Control	0.017705	0.818257	-1.22211	VirInfKD1 down vs VirInfCtrl	0.0262303	0.833988	-1.19906	VirInfKD2 down vs VirInfCtrl	4.59717	0.183447	0.0478852	1	LOC440895	XM_290985.6	LOC440895	2	PREDICTED: Homo sapiens similar to LIM and senescent cell antigen-like domains 1, transcript variant 1 (LOC440895), mRNA.
46857	ILMN_1653310	0.109461	0.245271	1.10068	1.10068	VirInfCtrl up vs Control	0.865982	1.01321	1.01321	KD1 up vs Control	0.101981	0.866143	-1.15454	KD2 down vs Control	0.0359404	0.818265	-1.2221	VirInfKD1 down vs VirInfCtrl	0.0412684	0.82459	-1.21272	VirInfKD2 down vs VirInfCtrl	2.96029	0.17097	0.0693054	1	ZNF580	NM_207115.1	ZNF580	19	Homo sapiens zinc finger protein 580 (ZNF580), transcript variant 2, mRNA.
41480	ILMN_3246206	0.111272	0.943644	0.994656	-1.00537	VirInfCtrl down vs Control	0.0750947	0.855286	-1.1692	KD1 down vs Control	0.0516875	0.838515	-1.19258	KD2 down vs Control	0.0329175	0.818277	-1.22208	VirInfKD1 down vs VirInfCtrl	0.21978	0.905206	-1.10472	VirInfKD2 down vs VirInfCtrl	2.93401	0.161393	0.0660095	1	SNORA79	NR_003021.2	SNORA79	14	Homo sapiens small nucleolar RNA, H/ACA box 79 (SNORA79), small nucleolar RNA.	ACA65
33596	ILMN_2204664	0.0347096	0.558095	1.04011	1.04011	VirInfCtrl up vs Control	0.171322	1.10355	1.10355	KD1 up vs Control	0.0978797	0.883169	-1.13229	KD2 down vs Control	0.0195958	0.818433	-1.22185	VirInfKD1 down vs VirInfCtrl	0.992741	0.999399	-1.0006	VirInfKD2 down vs VirInfCtrl	5.18497	0.217105	0.0502464	1	NBPF14	NM_015383.1	NBPF14	1	Homo sapiens neuroblastoma breakpoint family, member 14 (NBPF14), mRNA.	RP3-328E19.1; DJ328E19.C1.1; NBPF; FLJ35032
7646	ILMN_1770424	0.0726751	0.3629	1.07914	1.07914	VirInfCtrl up vs Control	0.0468428	0.82445	-1.21293	KD1 down vs Control	0.442575	0.938391	-1.06565	KD2 down vs Control	0.0412656	0.818475	-1.22178	VirInfKD1 down vs VirInfCtrl	0.0175582	0.777923	-1.28547	VirInfKD2 down vs VirInfCtrl	3.66195	0.228125	0.0747555	1	DEFA5	NM_021010.1	DEFA5	8	Homo sapiens defensin, alpha 5, Paneth cell-specific (DEFA5), mRNA.	HD-5; MGC129728; DEF5
42364	ILMN_1660451	0.0216869	0.233211	1.08353	1.08353	VirInfCtrl up vs Control	0.503967	1.04395	1.04395	KD1 up vs Control	0.121237	1.11538	1.11538	KD2 up vs Control	0.016302	0.818703	-1.22144	VirInfKD1 down vs VirInfCtrl	0.00812023	0.790456	-1.26509	VirInfKD2 down vs VirInfCtrl	6.36296	0.242544	0.0457416	1	STARD13	NM_178008.1	STARD13	13	Homo sapiens START domain containing 13 (STARD13), transcript variant delta, mRNA.	DLC2; 4902678; GT650
23863	ILMN_1709312	0.0775928	0.168449	1.10394	1.10394	VirInfCtrl up vs Control	0.259247	1.08187	1.08187	KD1 up vs Control	0.849436	0.98756	-1.0126	KD2 down vs Control	0.0195207	0.818982	-1.22103	VirInfKD1 down vs VirInfCtrl	0.0215017	0.82292	-1.21519	VirInfKD2 down vs VirInfCtrl	3.54361	0.147105	0.0498152	1	LOC51152	XM_931465.1	LOC51152	21	PREDICTED: Homo sapiens melanoma antigen (LOC51152), mRNA.
36062	ILMN_1712660	0.209359	0.361136	1.07956	1.07956	VirInfCtrl up vs Control	0.362941	0.926588	-1.07923	KD1 down vs Control	0.974103	1.00262	1.00262	KD2 up vs Control	0.0419877	0.819111	-1.22084	VirInfKD1 down vs VirInfCtrl	0.865711	0.986422	-1.01376	VirInfKD2 down vs VirInfCtrl	2.01454	0.125777	0.0749215	1	PDZD7	NM_024895.3	PDZD7	10	Homo sapiens PDZ domain containing 7 (PDZD7), mRNA.	PDZK7
32717	ILMN_2151241	0.0337498	0.0658228	1.09905	1.09905	VirInfCtrl up vs Control	0.755346	1.01381	1.01381	KD1 up vs Control	0.759992	1.01354	1.01354	KD2 up vs Control	0.00318271	0.819175	-1.22074	VirInfKD1 down vs VirInfCtrl	0.48102	0.968907	-1.03209	VirInfKD2 down vs VirInfCtrl	5.25025	0.0966402	0.0220881	1	MMEL1	NM_033467.2	MMEL1	1	Homo sapiens membrane metallo-endopeptidase-like 1 (MMEL1), mRNA.	NEPII; MGC119456; NL1; MMEL2; NL2; MGC119454; MGC119455; SEP
24627	ILMN_1783705	0.08612	0.0540777	1.1682	1.1682	VirInfCtrl up vs Control	0.110127	1.12965	1.12965	KD1 up vs Control	0.100599	1.13446	1.13446	KD2 up vs Control	0.0221167	0.819265	-1.22061	VirInfKD1 down vs VirInfCtrl	0.88801	0.990486	-1.00961	VirInfKD2 down vs VirInfCtrl	3.36016	0.14804	0.0528689	1	LOC643226	XM_939959.1	LOC643226		PREDICTED: Homo sapiens similar to glutaredoxin cysteine-rich 1 protein (LOC643226), mRNA.
35884	ILMN_1699545	6.15628e-05	0.000787309	1.09344	1.09344	VirInfCtrl up vs Control	0.000662084	0.911839	-1.09669	KD1 down vs Control	0.255793	0.982166	-1.01816	KD2 down vs Control	8.62697e-06	0.819408	-1.22039	VirInfKD1 down vs VirInfCtrl	1.87629e-05	0.840062	-1.19039	VirInfKD2 down vs VirInfCtrl	55.2428	0.117995	0.00256311	1	PCSK7	NM_004716.2	PCSK7	11	Homo sapiens proprotein convertase subtilisin/kexin type 7 (PCSK7), mRNA.	SPC7; PC8; LPC; PC7
1353	ILMN_1740772	0.230537	0.35964	1.08084	1.08084	VirInfCtrl up vs Control	0.236922	0.902143	-1.10847	KD1 down vs Control	0.902115	1.01011	1.01011	KD2 up vs Control	0.0441795	0.819571	-1.22015	VirInfKD1 down vs VirInfCtrl	0.115221	0.865619	-1.15524	VirInfKD2 down vs VirInfCtrl	1.88861	0.120769	0.0767352	1	APBB3	NM_006051.2	APBB3	5	Homo sapiens amyloid beta (A4) precursor protein-binding, family B, member 3 (APBB3), transcript variant 3, mRNA.	MGC87674; SRA; MGC150555; FE65L2
27149	ILMN_1728374	0.0976036	0.00819053	1.33693	1.33693	VirInfCtrl up vs Control	0.124114	1.1432	1.1432	KD1 up vs Control	0.131613	1.13958	1.13958	KD2 up vs Control	0.0377668	0.819699	-1.21996	VirInfKD1 down vs VirInfCtrl	0.0699028	0.847987	-1.17926	VirInfKD2 down vs VirInfCtrl	3.14772	0.183672	0.0700207	1	LOC649041	XM_938124.1	LOC649041		PREDICTED: Homo sapiens similar to Zinc finger protein 479 (Zinc finger protein Kr19) (HKr19) (LOC649041), mRNA.
15923	ILMN_1902251	0.0887656	0.223598	1.077	1.077	VirInfCtrl up vs Control	0.811278	0.986452	-1.01373	KD1 down vs Control	0.467092	0.958454	-1.04335	KD2 down vs Control	0.0108779	0.819713	-1.21994	VirInfKD1 down vs VirInfCtrl	0.0237548	0.848363	-1.17874	VirInfKD2 down vs VirInfCtrl	3.30804	0.102877	0.0373189	1		Hs.570343	HS.570343	20	zn90c01.r1 Stratagene lung carcinoma 937218 Homo sapiens cDNA clone IMAGE:565440 5, mRNA sequence
31618	ILMN_1655245	0.199344	0.143326	1.14166	1.14166	VirInfCtrl up vs Control	0.115096	1.156	1.156	KD1 up vs Control	0.376158	1.07812	1.07812	KD2 up vs Control	0.0449664	0.819743	-1.21989	VirInfKD1 down vs VirInfCtrl	0.375119	0.927378	-1.07831	VirInfKD2 down vs VirInfCtrl	2.07992	0.1341	0.0773687	1	MDM1	NM_020128.1	MDM1	12	Homo sapiens Mdm4, transformed 3T3 cell double minute 1, p53 binding protein (mouse) (MDM1), transcript variant 2, mRNA.
9207	ILMN_1671562	0.0473443	0.223077	1.07682	1.07682	VirInfCtrl up vs Control	0.0769712	0.890349	-1.12315	KD1 down vs Control	0.481885	0.959996	-1.04167	KD2 down vs Control	0.0107499	0.819855	-1.21973	VirInfKD1 down vs VirInfCtrl	0.580291	0.968673	-1.03234	VirInfKD2 down vs VirInfCtrl	4.50072	0.138965	0.0370514	1	EVC	NM_153717.1	EVC	4	Homo sapiens Ellis van Creveld syndrome (EVC), mRNA.	EVCL; MGC105107; DWF-1
15113	ILMN_1846630	0.0115815	0.0452895	1.14607	1.14607	VirInfCtrl up vs Control	0.200274	1.08095	1.08095	KD1 up vs Control	0.177653	0.920712	-1.08612	KD2 down vs Control	0.0104452	0.819878	-1.21969	VirInfKD1 down vs VirInfCtrl	0.00147894	0.741584	-1.34846	VirInfKD2 down vs VirInfCtrl	8.24598	0.251198	0.0365557	1		Hs.544833	HS.544833	7	HTM1-195F1 HTM1 Homo sapiens cDNA, mRNA sequence
18074	ILMN_1776631	0.1403	0.022963	1.25904	1.25904	VirInfCtrl up vs Control	0.114694	1.15027	1.15027	KD1 up vs Control	0.684145	1.03296	1.03296	KD2 up vs Control	0.0398406	0.819942	-1.2196	VirInfKD1 down vs VirInfCtrl	0.0832054	0.854207	-1.17068	VirInfKD2 down vs VirInfCtrl	2.5765	0.154506	0.071961	1	KIAA1862	NM_032534.1	KIAA1862	7	Homo sapiens KIAA1862 protein (KIAA1862), mRNA.
29382	ILMN_3241303	0.213868	0.112506	1.15175	1.15175	VirInfCtrl up vs Control	0.272621	1.09617	1.09617	KD1 up vs Control	0.691991	0.968877	-1.03212	KD2 down vs Control	0.0401724	0.820064	-1.21942	VirInfKD1 down vs VirInfCtrl	0.254157	0.908583	-1.10062	VirInfKD2 down vs VirInfCtrl	1.98641	0.119506	0.0721943	1	LOC728255	XM_001127005.1	LOC728255	17	PREDICTED: Homo sapiens similar to keratin associated protein 1.6 (LOC728255), mRNA.
577	ILMN_1730710	0.0900317	0.0421899	1.20176	1.20176	VirInfCtrl up vs Control	0.0292458	1.22567	1.22567	KD1 up vs Control	0.422676	1.06339	1.06339	KD2 up vs Control	0.0321416	0.820075	-1.2194	VirInfKD1 down vs VirInfCtrl	0.337868	0.928309	-1.07723	VirInfKD2 down vs VirInfCtrl	3.28381	0.174415	0.0637363	1	ADORA3	NM_000677.2	ADORA3	1	Homo sapiens adenosine A3 receptor (ADORA3), transcript variant 2, mRNA.	AD026; RP11-552M11.7; A3AR; bA552M11.5
29528	ILMN_3227608	0.307965	0.36526	1.07497	1.07497	VirInfCtrl up vs Control	0.854051	0.985923	-1.01428	KD1 down vs Control	0.742752	0.974941	-1.0257	KD2 down vs Control	0.0362882	0.820182	-1.21924	VirInfKD1 down vs VirInfCtrl	0.159197	0.888136	-1.12595	VirInfKD2 down vs VirInfCtrl	1.52899	0.0867233	0.0680631	1	LOC728558	XM_001130313.1	LOC728558	10	PREDICTED: Homo sapiens hypothetical LOC728558 (LOC728558), mRNA.
32622	ILMN_3310131	0.0340279	0.0142017	1.17049	1.17049	VirInfCtrl up vs Control	0.224781	1.06433	1.06433	KD1 up vs Control	0.0381066	1.12978	1.12978	KD2 up vs Control	0.0050968	0.820298	-1.21907	VirInfKD1 down vs VirInfCtrl	0.187505	0.93377	-1.07093	VirInfKD2 down vs VirInfCtrl	5.23108	0.115566	0.0265107	1	MIRLET7A2	NR_029477.1	MIRLET7A2		Homo sapiens microRNA let-7a-2 (MIRLET7A2), microRNA.
40233	ILMN_1694027	0.0531377	0.185858	1.10055	1.10055	VirInfCtrl up vs Control	0.742895	0.978206	-1.02228	KD1 down vs Control	0.831505	0.985848	-1.01436	KD2 down vs Control	0.0214439	0.820324	-1.21903	VirInfKD1 down vs VirInfCtrl	0.00528201	0.76059	-1.31477	VirInfKD2 down vs VirInfCtrl	4.2633	0.182515	0.0513729	1	SESN3	NM_144665.2	SESN3	11	Homo sapiens sestrin 3 (SESN3), mRNA.	SEST3; MGC29667
18442	ILMN_1680828	0.161837	0.298115	1.07896	1.07896	VirInfCtrl up vs Control	0.979233	1.00181	1.00181	KD1 up vs Control	0.765316	1.02106	1.02106	KD2 up vs Control	0.0251733	0.820598	-1.21862	VirInfKD1 down vs VirInfCtrl	0.0519576	0.85097	-1.17513	VirInfKD2 down vs VirInfCtrl	2.3684	0.109727	0.0555957	1	KRT27	NM_181537.2	KRT27	17	Homo sapiens keratin 27 (KRT27), mRNA.	KRT25C
17379	ILMN_1693310	0.0909105	0.0950993	1.12689	1.12689	VirInfCtrl up vs Control	0.661687	1.02815	1.02815	KD1 up vs Control	0.146463	1.10588	1.10588	KD2 up vs Control	0.0169361	0.820671	-1.21851	VirInfKD1 down vs VirInfCtrl	0.0407886	0.854894	-1.16974	VirInfKD2 down vs VirInfCtrl	3.26726	0.123851	0.045488	1	ITFG1	NM_030790.2	ITFG1	16	Homo sapiens integrin alpha FG-GAP repeat containing 1 (ITFG1), mRNA.	CDA08; TIP
13015	ILMN_1673241	0.109436	0.506907	1.05046	1.05046	VirInfCtrl up vs Control	0.148529	0.890795	-1.12259	KD1 down vs Control	0.323624	0.927725	-1.07791	KD2 down vs Control	0.0298814	0.820698	-1.21848	VirInfKD1 down vs VirInfCtrl	0.988868	0.998986	-1.00102	VirInfKD2 down vs VirInfCtrl	2.96066	0.150008	0.0608004	1	HMGA1	NM_145904.1	HMGA1	6	Homo sapiens high mobility group AT-hook 1 (HMGA1), transcript variant 6, mRNA.	MGC12816; MGC4854; HMG-R; MGC4242; HMGIY
46518	ILMN_2399686	0.253788	0.369494	1.07364	1.07364	VirInfCtrl up vs Control	0.86344	1.01324	1.01324	KD1 up vs Control	0.556355	0.955408	-1.04667	KD2 down vs Control	0.0357987	0.820838	-1.21827	VirInfKD1 down vs VirInfCtrl	0.603724	0.960683	-1.04093	VirInfKD2 down vs VirInfCtrl	1.76627	0.0986237	0.0670047	1	ZNF238	NM_205768.1	ZNF238	1	Homo sapiens zinc finger protein 238 (ZNF238), transcript variant 1, mRNA.	RP58; ZBTB18; TAZ-1; C2H2-171
33705	ILMN_3237300	0.00271318	0.271996	1.04188	1.04188	VirInfCtrl up vs Control	0.316124	0.963585	-1.03779	KD1 down vs Control	0.456165	1.02738	1.02738	KD2 up vs Control	0.0011326	0.820878	-1.21821	VirInfKD1 down vs VirInfCtrl	0.0708096	1.07722	1.07722	VirInfKD2 up vs VirInfCtrl	14.4382	0.172914	0.0143713	1	NCRNA00119	NR_002811.1	NCRNA00119	3	Homo sapiens non-protein coding RNA 119 (NCRNA00119), non-coding RNA.
31884	ILMN_1811779	0.0548431	0.0258398	1.25257	1.25257	VirInfCtrl up vs Control	0.200766	1.11622	1.11622	KD1 up vs Control	0.357162	1.07929	1.07929	KD2 up vs Control	0.0418039	0.820895	-1.21818	VirInfKD1 down vs VirInfCtrl	0.00508147	0.719522	-1.38981	VirInfKD2 down vs VirInfCtrl	4.19986	0.255882	0.0731117	1	MGC24103	XR_001080.1	MGC24103	9	PREDICTED: Homo sapiens hypothetical protein MGC24103 (MGC24103), misc RNA.
2481	ILMN_2234697	0.0352014	0.468556	1.04179	1.04179	VirInfCtrl up vs Control	0.379463	0.951038	-1.05148	KD1 down vs Control	0.0447332	0.874722	-1.14322	KD2 down vs Control	0.00982688	0.821198	-1.21773	VirInfKD1 down vs VirInfCtrl	0.0101078	0.822233	-1.2162	VirInfKD2 down vs VirInfCtrl	5.15244	0.150186	0.0349782	1	BEX1	NM_018476.3	BEX1	X	Homo sapiens brain expressed, X-linked 1 (BEX1), mRNA.	HBEX2; HGR74-h; BEX2
19848	ILMN_3176828	0.0849381	0.155854	1.08559	1.08559	VirInfCtrl up vs Control	0.26314	0.939415	-1.06449	KD1 down vs Control	0.831153	0.988789	-1.01134	KD2 down vs Control	0.00808787	0.821304	-1.21758	VirInfKD1 down vs VirInfCtrl	0.0833775	0.900314	-1.11072	VirInfKD2 down vs VirInfCtrl	3.38413	0.0902519	0.032003	1	LOC100129837	XM_001718527.1	LOC100129837		PREDICTED: Homo sapiens similar to ZNF124 protein (LOC100129837), mRNA.
20132	ILMN_3252339	0.0319212	0.784963	1.02241	1.02241	VirInfCtrl up vs Control	0.516775	1.05494	1.05494	KD1 up vs Control	0.0162889	0.77355	-1.29274	KD2 down vs Control	0.0444129	0.821314	-1.21756	VirInfKD1 down vs VirInfCtrl	0.0566741	0.832844	-1.2007	VirInfKD2 down vs VirInfCtrl	5.3817	0.337866	0.0753367	1	LOC100130555	XM_001718370.1	LOC100130555		PREDICTED: Homo sapiens similar to hCG1646587 (LOC100130555), mRNA.
35947	ILMN_1782922	0.00756596	0.00457184	1.2038	1.2038	VirInfCtrl up vs Control	0.0064084	1.18835	1.18835	KD1 up vs Control	0.700345	1.01717	1.01717	KD2 up vs Control	0.00344552	0.82141	-1.21742	VirInfKD1 down vs VirInfCtrl	0.00385099	0.825092	-1.21199	VirInfKD2 down vs VirInfCtrl	9.76515	0.180655	0.0221999	1	PDE4B	NM_002600.2	PDE4B	1	Homo sapiens phosphodiesterase 4B, cAMP-specific (phosphodiesterase E4 dunce homolog, Drosophila) (PDE4B), transcript variant a, mRNA.	DKFZp686F2182; MGC126529; DPDE4; PDE4B5; PDEIVB
25740	ILMN_1679455	0.2247	0.660176	1.03584	1.03584	VirInfCtrl up vs Control	0.883694	1.01169	1.01169	KD1 up vs Control	0.98756	0.998763	-1.00124	KD2 down vs Control	0.0416759	0.821464	-1.21734	VirInfKD1 down vs VirInfCtrl	0.167499	0.887284	-1.12703	VirInfKD2 down vs VirInfCtrl	1.9218	0.116062	0.0724708	1	LOC645333	XM_932822.1	LOC645333	10	PREDICTED: Homo sapiens hypothetical protein LOC645333 (LOC645333), mRNA.
47058	ILMN_1794753	0.170086	0.23934	1.09528	1.09528	VirInfCtrl up vs Control	0.348674	1.07339	1.07339	KD1 up vs Control	0.714366	1.0271	1.0271	KD2 up vs Control	0.0303111	0.821548	-1.21721	VirInfKD1 down vs VirInfCtrl	0.0831536	0.865304	-1.15566	VirInfKD2 down vs VirInfCtrl	2.298	0.116105	0.0606293	1	ZNF771	NM_016643.1	ZNF771	16	Homo sapiens zinc finger protein 771 (ZNF771), mRNA.	DSC43
19019	ILMN_1755221	0.312357	0.276264	1.0994	1.0994	VirInfCtrl up vs Control	0.761443	1.02546	1.02546	KD1 up vs Control	0.961541	0.99603	-1.00399	KD2 down vs Control	0.0476366	0.82163	-1.21709	VirInfKD1 down vs VirInfCtrl	0.763661	0.975405	-1.02522	VirInfKD2 down vs VirInfCtrl	1.51207	0.0985466	0.0782082	1	LMAN2L	NM_030805.1	LMAN2L	2	Homo sapiens lectin, mannose-binding 2-like (LMAN2L), mRNA.	MGC11139; VIPL; DKFZp564L2423
20066	ILMN_3239757	0.0429031	0.529235	1.04808	1.04808	VirInfCtrl up vs Control	0.610378	1.03852	1.03852	KD1 up vs Control	0.156984	1.12047	1.12047	KD2 up vs Control	0.0314942	0.821684	-1.21701	VirInfKD1 down vs VirInfCtrl	0.146809	1.12432	1.12432	VirInfKD2 up vs VirInfCtrl	4.71042	0.242564	0.0617941	1	LOC100130386	NM_001137672.1	LOC100130386		Homo sapiens hypothetical protein LOC100130386 (LOC100130386), mRNA.
13563	ILMN_1900159	0.00470003	0.0179375	1.13369	1.13369	VirInfCtrl up vs Control	0.00333789	1.20025	1.20025	KD1 up vs Control	0.903447	0.995095	-1.00493	KD2 down vs Control	0.00232851	0.821728	-1.21695	VirInfKD1 down vs VirInfCtrl	0.296847	0.956576	-1.04539	VirInfKD2 down vs VirInfCtrl	11.738	0.184499	0.0188617	1		Hs.147198	HS.147198	1	qe73c09.x1 Soares_fetal_lung_NbHL19W Homo sapiens cDNA clone IMAGE:1744624 3, mRNA sequence
2689	ILMN_1666967	0.312045	0.432258	1.06703	1.06703	VirInfCtrl up vs Control	0.98917	0.99891	-1.00109	KD1 down vs Control	0.407491	0.933657	-1.07106	KD2 down vs Control	0.0437244	0.82179	-1.21686	VirInfKD1 down vs VirInfCtrl	0.29246	0.914895	-1.09302	VirInfKD2 down vs VirInfCtrl	1.51326	0.093587	0.0742136	1	BRP44L	NM_016098.1	BRP44L	6	Homo sapiens brain protein 44-like (BRP44L), mRNA.	CGI-129; dJ68L15.3
8094	ILMN_1714296	0.0964535	0.0155856	1.26726	1.26726	VirInfCtrl up vs Control	0.0573819	1.18091	1.18091	KD1 up vs Control	0.243364	1.09604	1.09604	KD2 up vs Control	0.0325963	0.821956	-1.21661	VirInfKD1 down vs VirInfCtrl	0.385276	0.935787	-1.06862	VirInfKD2 down vs VirInfCtrl	3.16748	0.165637	0.0627514	1	DNAH2	NM_020877.2	DNAH2	17	Homo sapiens dynein, axonemal, heavy chain 2 (DNAH2), mRNA.	FLJ46675; DNAHC2; DNHD3; KIAA1503
19310	ILMN_3187792	0.0459935	0.0876186	1.10239	1.10239	VirInfCtrl up vs Control	0.804461	0.987702	-1.01245	KD1 down vs Control	0.157263	0.925644	-1.08033	KD2 down vs Control	0.00636416	0.822003	-1.21654	VirInfKD1 down vs VirInfCtrl	0.241821	0.939801	-1.06406	VirInfKD2 down vs VirInfCtrl	4.56165	0.108552	0.028556	1	LOC100128469	XR_039487.1	LOC100128469		PREDICTED: Homo sapiens misc_RNA (LOC100128469), miscRNA.
18700	ILMN_2404625	0.0841703	0.0525429	1.18469	1.18469	VirInfCtrl up vs Control	0.257059	0.915712	-1.09205	KD1 down vs Control	0.914824	1.00787	1.00787	KD2 up vs Control	0.0317152	0.822061	-1.21646	VirInfKD1 down vs VirInfCtrl	0.0145914	0.78766	-1.26958	VirInfKD2 down vs VirInfCtrl	3.39993	0.174928	0.0617406	1	LAT	NM_001014987.1	LAT	16	Homo sapiens linker for activation of T cells (LAT), transcript variant 2, mRNA.	pp36; LAT1
14663	ILMN_1868047	0.0180391	0.489015	1.03162	1.03162	VirInfCtrl up vs Control	0.847185	1.00854	1.00854	KD1 up vs Control	0.648359	0.979931	-1.02048	KD2 down vs Control	0.00356397	0.822186	-1.21627	VirInfKD1 down vs VirInfCtrl	0.545119	1.02746	1.02746	VirInfKD2 up vs VirInfCtrl	6.87605	0.127756	0.0222958	1		Hs.537779	HS.537779	1	BP398340 Homo sapiens pancreatic islet Homo sapiens cDNA clone htp-29-07 3, mRNA sequence
9625	ILMN_2318885	0.284766	0.435554	1.06315	1.06315	VirInfCtrl up vs Control	0.443285	0.941622	-1.062	KD1 down vs Control	0.612457	0.961601	-1.03993	KD2 down vs Control	0.0370139	0.822218	-1.21622	VirInfKD1 down vs VirInfCtrl	0.13579	0.881387	-1.13458	VirInfKD2 down vs VirInfCtrl	1.62365	0.0908048	0.0671117	1	FAM19A3	NM_182759.2	FAM19A3	1	Homo sapiens family with sequence similarity 19 (chemokine (C-C motif)-like), member A3 (FAM19A3), transcript variant 1, mRNA.	TAFA3; MGC138473; RP11-426L16.6; TAFA-3
42781	ILMN_1770141	0.19859	0.0342896	1.22602	1.22602	VirInfCtrl up vs Control	0.456754	1.06121	1.06121	KD1 up vs Control	0.54811	1.04868	1.04868	KD2 up vs Control	0.0395764	0.822227	-1.21621	VirInfKD1 down vs VirInfCtrl	0.0443459	0.827441	-1.20854	VirInfKD2 down vs VirInfCtrl	2.08501	0.121093	0.0696933	1	TADA3	NM_133480.1	TADA3	3	Homo sapiens transcriptional adaptor 3 (TADA3), transcript variant 2, mRNA.	hADA3; FLJ20221; FLJ21329; ADA3
33466	ILMN_2285568	0.271132	0.313699	1.08107	1.08107	VirInfCtrl up vs Control	0.621387	0.963773	-1.03759	KD1 down vs Control	0.77579	1.02135	1.02135	KD2 up vs Control	0.0328498	0.822268	-1.21615	VirInfKD1 down vs VirInfCtrl	0.286926	0.920493	-1.08637	VirInfKD2 down vs VirInfCtrl	1.68389	0.0880885	0.0627748	1	NAAA	NM_014435.3	NAAA	4	Homo sapiens N-acylethanolamine acid amidase (NAAA), transcript variant 1, mRNA.	PLT; NAAA
31259	ILMN_1674975	0.00110203	0.469161	1.02685	1.02685	VirInfCtrl up vs Control	0.0889344	0.932812	-1.07203	KD1 down vs Control	0.000254361	0.768328	-1.30153	KD2 down vs Control	0.00126367	0.822505	-1.2158	VirInfKD1 down vs VirInfCtrl	0.0376931	0.912908	-1.0954	VirInfKD2 down vs VirInfCtrl	20.0863	0.245913	0.0146914	1	MANEAL	NM_152496.1	MANEAL	1	Homo sapiens mannosidase, endo-alpha-like (MANEAL), transcript variant 2, mRNA.	RP11-109P14.3; MGC78681; FLJ31434
36259	ILMN_1730799	0.0100621	0.718921	0.982436	-1.01788	VirInfCtrl down vs Control	0.0174758	0.858466	-1.16487	KD1 down vs Control	0.00285518	0.796354	-1.25572	KD2 down vs Control	0.00595031	0.82257	-1.2157	VirInfKD1 down vs VirInfCtrl	0.276658	0.945362	-1.0578	VirInfKD2 down vs VirInfCtrl	8.72432	0.200241	0.0275425	1	PHF12	NM_001033561.1	PHF12	17	Homo sapiens PHD finger protein 12 (PHF12), transcript variant 1, mRNA.	KIAA1523; PF1; FLJ34122; MGC131914
19960	ILMN_3257864	0.0198484	0.587995	1.02637	1.02637	VirInfCtrl up vs Control	0.170995	0.93172	-1.07328	KD1 down vs Control	0.0544007	0.897193	-1.11459	KD2 down vs Control	0.00515815	0.82278	-1.21539	VirInfKD1 down vs VirInfCtrl	0.00530632	0.823746	-1.21397	VirInfKD2 down vs VirInfCtrl	6.60588	0.142243	0.0258394	1	LOC100130134	XR_037580.1	LOC100130134		PREDICTED: Homo sapiens misc_RNA (LOC100130134), miscRNA.
28271	ILMN_1772033	0.162967	0.888034	1.01059	1.01059	VirInfCtrl up vs Control	0.520378	0.952251	-1.05014	KD1 down vs Control	0.261688	0.915026	-1.09287	KD2 down vs Control	0.0347156	0.822941	-1.21515	VirInfKD1 down vs VirInfCtrl	0.92325	1.00723	1.00723	VirInfKD2 up vs VirInfCtrl	2.35848	0.126129	0.0641744	1	LOC652597	XM_942122.1	LOC652597		PREDICTED: Homo sapiens similar to Deformed epidermal autoregulatory factor 1 homolog (Nuclear DEAF-1 related transcriptional regulator) (NUDR) (Suppressin) (Zinc finger MYND domain containing protein 5) (LOC652597), mRNA.
6220	ILMN_1695420	0.00693925	0.00313538	1.18215	1.18215	VirInfCtrl up vs Control	0.0113138	1.13515	1.13515	KD1 up vs Control	0.872095	0.994108	-1.00593	KD2 down vs Control	0.00147146	0.823194	-1.21478	VirInfKD1 down vs VirInfCtrl	0.019955	0.895291	-1.11696	VirInfKD2 down vs VirInfCtrl	10.1007	0.130061	0.0154518	1	CLTA	NM_007096.1	CLTA	9	Homo sapiens clathrin, light chain (Lca) (CLTA), transcript variant 2, mRNA.	LCA
15621	ILMN_1865043	0.0953295	0.27333	1.07261	1.07261	VirInfCtrl up vs Control	0.256531	0.929699	-1.07562	KD1 down vs Control	0.610987	1.03167	1.03167	KD2 up vs Control	0.0155791	0.823434	-1.21443	VirInfKD1 down vs VirInfCtrl	0.53226	0.962217	-1.03927	VirInfKD2 down vs VirInfCtrl	3.1871	0.112099	0.0422074	1		Hs.563292	HS.563292	5	BP419082 Homo sapiens small intestine Homo sapiens cDNA clone HIE02285r 3, mRNA sequence
33035	ILMN_1798493	0.0151038	0.419607	1.03996	1.03996	VirInfCtrl up vs Control	0.16221	0.93048	-1.07471	KD1 down vs Control	0.463495	0.965216	-1.03604	KD2 down vs Control	0.00511789	0.82344	-1.21442	VirInfKD1 down vs VirInfCtrl	0.00271669	0.801311	-1.24796	VirInfKD2 down vs VirInfCtrl	7.40118	0.157535	0.0255421	1	MRVI1	NM_130385.1	MRVI1	11	Homo sapiens murine retrovirus integration site 1 homolog (MRVI1), transcript variant 2, mRNA.	JAW1L; IRAG
32107	ILMN_3308118	0.154456	0.338025	1.07723	1.07723	VirInfCtrl up vs Control	0.811802	0.982376	-1.01794	KD1 down vs Control	0.672606	1.03224	1.03224	KD2 up vs Control	0.0348142	0.823563	-1.21424	VirInfKD1 down vs VirInfCtrl	0.694789	1.02987	1.02987	VirInfKD2 up vs VirInfCtrl	2.43545	0.12944	0.063778	1	MIR125B1	NR_029671.1	MIR125B1		Homo sapiens microRNA 125b-1 (MIR125B1), microRNA.
23934	ILMN_3236861	0.236229	0.390016	1.07338	1.07338	VirInfCtrl up vs Control	0.603619	0.958994	-1.04276	KD1 down vs Control	0.175106	0.889123	-1.1247	KD2 down vs Control	0.044109	0.823558	-1.21424	VirInfKD1 down vs VirInfCtrl	0.132602	0.875494	-1.14221	VirInfKD2 down vs VirInfCtrl	1.85725	0.112935	0.0729692	1	LOC641761	XR_018018.2	LOC641761	7	PREDICTED: Homo sapiens misc_RNA (LOC641761), miscRNA.
420	ILMN_1705689	0.259129	0.194531	1.11912	1.11912	VirInfCtrl up vs Control	0.687389	1.0331	1.0331	KD1 up vs Control	0.591359	0.957249	-1.04466	KD2 down vs Control	0.0454019	0.82359	-1.2142	VirInfKD1 down vs VirInfCtrl	0.0640245	0.839756	-1.19082	VirInfKD2 down vs VirInfCtrl	1.74017	0.107579	0.074185	1	ADAM12	NM_003474.3	ADAM12	10	Homo sapiens ADAM metallopeptidase domain 12 (meltrin alpha) (ADAM12), transcript variant 1, mRNA.	MLTN; MCMP; MLTNA; MCMPMltna
33661	ILMN_2322552	0.107243	0.363344	1.07871	1.07871	VirInfCtrl up vs Control	0.115889	1.152	1.152	KD1 up vs Control	0.786618	1.02205	1.02205	KD2 up vs Control	0.0454222	0.823689	-1.21405	VirInfKD1 down vs VirInfCtrl	0.11071	0.865851	-1.15493	VirInfKD2 down vs VirInfCtrl	2.99327	0.184867	0.0741132	1	NCKAP1	NM_013436.3	NCKAP1	2	Homo sapiens NCK-associated protein 1 (NCKAP1), transcript variant 1, mRNA.	FLJ11291; NAP125; NAP1; KIAA0587; HEM2; MGC8981
14538	ILMN_1825360	0.00429728	0.269978	1.05159	1.05159	VirInfCtrl up vs Control	0.0236789	1.13275	1.13275	KD1 up vs Control	0.255585	0.949302	-1.05341	KD2 down vs Control	0.00337944	0.823694	-1.21404	VirInfKD1 down vs VirInfCtrl	0.204141	1.06076	1.06076	VirInfKD2 up vs VirInfCtrl	12.1454	0.216659	0.0214066	1		Hs.525400	HS.525400		ts95a01.x1 NCI_CGAP_GC6 Homo sapiens cDNA clone IMAGE:2238984 3, mRNA sequence
45054	ILMN_1741253	0.0872693	0.287548	1.09556	1.09556	VirInfCtrl up vs Control	0.239875	1.10741	1.10741	KD1 up vs Control	0.136155	0.874103	-1.14403	KD2 down vs Control	0.0480029	0.823878	-1.21377	VirInfKD1 down vs VirInfCtrl	0.0727633	0.843701	-1.18525	VirInfKD2 down vs VirInfCtrl	3.33726	0.212462	0.0763961	1	UBR5	NM_015902.4	UBR5	8	Homo sapiens ubiquitin protein ligase E3 component n-recognin 5 (UBR5), mRNA.	DD5; MGC57263; FLJ11310; HYD; EDD1; KIAA0896; EDD
13468	ILMN_1819223	0.182595	0.285159	1.0789	1.0789	VirInfCtrl up vs Control	0.929146	0.994017	-1.00602	KD1 down vs Control	0.25919	0.922514	-1.08399	KD2 down vs Control	0.0242782	0.823973	-1.21363	VirInfKD1 down vs VirInfCtrl	0.227005	0.916581	-1.09101	VirInfKD2 down vs VirInfCtrl	2.19926	0.0958863	0.0523191	1		Hs.131598	HS.131598		PREDICTED: Homo sapiens hypothetical LOC387887 (LOC387887), mRNA
35441	ILMN_3303612	0.0639267	0.670271	1.0337	1.0337	VirInfCtrl up vs Control	0.729798	0.973545	-1.02717	KD1 down vs Control	0.702142	1.03017	1.03017	KD2 up vs Control	0.0399401	0.824001	-1.21359	VirInfKD1 down vs VirInfCtrl	0.0171384	0.785164	-1.27362	VirInfKD2 down vs VirInfCtrl	3.90102	0.222758	0.0685229	1	PABPC1L	XM_001722078.1	PABPC1L		PREDICTED: Homo sapiens poly(A) binding protein, cytoplasmic 1-like (PABPC1L), mRNA.
33100	ILMN_2228180	0.193191	0.719925	1.0254	1.0254	VirInfCtrl up vs Control	0.284961	0.924663	-1.08148	KD1 down vs Control	0.599174	0.963664	-1.03771	KD2 down vs Control	0.0273041	0.82401	-1.21358	VirInfKD1 down vs VirInfCtrl	0.461022	0.948815	-1.05395	VirInfKD2 down vs VirInfCtrl	2.12221	0.0983436	0.0556082	1	MSRA	NM_012331.2	MSRA	8	Homo sapiens methionine sulfoxide reductase A (MSRA), mRNA.
10602	ILMN_1668736	0.128005	0.379108	1.05704	1.05704	VirInfCtrl up vs Control	0.71797	0.978115	-1.02237	KD1 down vs Control	0.446036	0.953473	-1.0488	KD2 down vs Control	0.01625	0.824242	-1.21324	VirInfKD1 down vs VirInfCtrl	0.0470168	0.864471	-1.15678	VirInfKD2 down vs VirInfCtrl	2.71493	0.0964786	0.0426436	1	FLJ36116	XR_000536.1	FLJ36116	1	PREDICTED: Homo sapiens hypothetical locus LOC388666 (FLJ36116), misc RNA.
25726	ILMN_1666408	0.0784939	0.408009	1.04974	1.04974	VirInfCtrl up vs Control	0.184541	0.92145	-1.08525	KD1 down vs Control	0.971225	0.99795	-1.00205	KD2 down vs Control	0.0122322	0.824359	-1.21306	VirInfKD1 down vs VirInfCtrl	0.636589	0.973218	-1.02752	VirInfKD2 down vs VirInfCtrl	3.523	0.109203	0.0371965	1	LOC645312	XM_928351.1	LOC645312		PREDICTED: Homo sapiens similar to Glycolipid transfer protein (GLTP) (LOC645312), mRNA.
5356	ILMN_1739794	0.102265	0.0150587	1.28085	1.28085	VirInfCtrl up vs Control	0.212261	1.10798	1.10798	KD1 up vs Control	0.144344	1.13121	1.13121	KD2 up vs Control	0.0391563	0.824409	-1.21299	VirInfKD1 down vs VirInfCtrl	0.0186541	0.790624	-1.26482	VirInfKD2 down vs VirInfCtrl	3.07064	0.172488	0.067408	1	CD3E	NM_000733.2	CD3E	11	Homo sapiens CD3e molecule, epsilon (CD3-TCR complex) (CD3E), mRNA.	T3E; TCRE
34433	ILMN_1718449	0.0684217	0.0183324	1.20073	1.20073	VirInfCtrl up vs Control	0.312758	1.06477	1.06477	KD1 up vs Control	0.919358	0.994004	-1.00603	KD2 down vs Control	0.0147277	0.824539	-1.2128	VirInfKD1 down vs VirInfCtrl	0.0119035	0.816384	-1.22491	VirInfKD2 down vs VirInfCtrl	3.77314	0.127398	0.0405172	1	NSUN5C	NM_148936.1	NSUN5C	7	Homo sapiens NOP2/Sun domain family, member 5C (NSUN5C), transcript variant 1, mRNA.	WBSCR20B; NOL1R2; DKFZp434K058; MGC15057; MGC129801; DKFZp666P104; FLJ11626; WBSCR20C
25862	ILMN_1715497	0.0181974	0.30996	1.06382	1.06382	VirInfCtrl up vs Control	0.0516284	0.873537	-1.14477	KD1 down vs Control	0.0733352	1.12853	1.12853	KD2 up vs Control	0.0135337	0.824632	-1.21266	VirInfKD1 down vs VirInfCtrl	0.431591	0.95406	-1.04815	VirInfKD2 down vs VirInfCtrl	6.851	0.221937	0.0388738	1	LOC645627	XM_928642.1	LOC645627	8	PREDICTED: Homo sapiens hypothetical LOC645627 (LOC645627), mRNA.
9271	ILMN_1679698	0.296905	0.117472	1.15414	1.15414	VirInfCtrl up vs Control	0.596162	1.04487	1.04487	KD1 up vs Control	0.901651	1.01017	1.01017	KD2 up vs Control	0.0493508	0.824686	-1.21258	VirInfKD1 down vs VirInfCtrl	0.560702	0.952837	-1.0495	VirInfKD2 down vs VirInfCtrl	1.57297	0.100784	0.0768868	1	EXT2	NM_000401.2	EXT2	11	Homo sapiens exostoses (multiple) 2 (EXT2), transcript variant 1, mRNA.	SOTV
2618	ILMN_1759369	0.0933371	0.0593525	1.12869	1.12869	VirInfCtrl up vs Control	0.376429	1.05107	1.05107	KD1 up vs Control	0.468557	1.04117	1.04117	KD2 up vs Control	0.0101536	0.824741	-1.2125	VirInfKD1 down vs VirInfCtrl	0.419581	0.955821	-1.04622	VirInfKD2 down vs VirInfCtrl	3.22263	0.0912228	0.0339684	1	BOLL	NM_033030.3	BOLL	2	Homo sapiens bol, boule-like (Drosophila) (BOLL), transcript variant 2, mRNA.	BOULE
5282	ILMN_1740015	0.00567201	0.00337525	1.14813	1.14813	VirInfCtrl up vs Control	0.265488	0.964452	-1.03686	KD1 down vs Control	0.34631	1.03058	1.03058	KD2 up vs Control	0.000615828	0.824893	-1.21228	VirInfKD1 down vs VirInfCtrl	0.00216063	0.859695	-1.1632	VirInfKD2 down vs VirInfCtrl	10.9217	0.0987735	0.0108526	1	CD14	NM_000591.1	CD14	5	Homo sapiens CD14 molecule (CD14), transcript variant 1, mRNA.
8940	ILMN_1699022	0.0143949	0.24674	0.940281	-1.06351	VirInfCtrl down vs Control	0.0112087	0.84088	-1.18923	KD1 down vs Control	0.00633029	0.821255	-1.21765	KD2 down vs Control	0.00703757	0.824956	-1.21219	VirInfKD1 down vs VirInfCtrl	0.0886046	0.907163	-1.10234	VirInfKD2 down vs VirInfCtrl	7.54868	0.180886	0.0287552	1	ENDOD1	XM_943182.1	ENDOD1	11	Homo sapiens endonuclease domain containing 1 (ENDOD1), mRNA.	MGC88092; KIAA0830
47006	ILMN_1663281	0.0119141	0.0902283	1.06871	1.06871	VirInfCtrl up vs Control	0.772641	1.01001	1.01001	KD1 up vs Control	0.104477	0.938974	-1.06499	KD2 down vs Control	0.00111001	0.824977	-1.21215	VirInfKD1 down vs VirInfCtrl	0.0168466	0.897624	-1.11405	VirInfKD2 down vs VirInfCtrl	8.15234	0.0920531	0.0135499	1	ZNF702P	NM_024924.3	ZNF702P	19	Homo sapiens zinc finger protein 702 (pseudogene) (ZNF702P), non-coding RNA.	FLJ12985
31207	ILMN_1775853	0.0151605	0.00289976	1.18694	1.18694	VirInfCtrl up vs Control	0.234015	1.04803	1.04803	KD1 up vs Control	0.123929	1.06546	1.06546	KD2 up vs Control	0.00162563	0.825028	-1.21208	VirInfKD1 down vs VirInfCtrl	0.00549105	0.86068	-1.16187	VirInfKD2 down vs VirInfCtrl	7.38977	0.0966789	0.0156994	1	MAGI1	NM_001033057.1	MAGI1	3	Homo sapiens membrane associated guanylate kinase, WW and PDZ domain containing 1 (MAGI1), transcript variant 3, mRNA.	TNRC19; MAGI-1; BAP1; WWP3; BAIAP1; AIP3
7817	ILMN_1669177	0.0943822	0.58595	1.03809	1.03809	VirInfCtrl up vs Control	0.724992	0.976329	-1.02425	KD1 down vs Control	0.0480034	0.851356	-1.1746	KD2 down vs Control	0.0253285	0.825127	-1.21194	VirInfKD1 down vs VirInfCtrl	0.260992	0.92255	-1.08395	VirInfKD2 down vs VirInfCtrl	3.20387	0.140737	0.0527127	1	DHRS12	NM_001031719.1	DHRS12	13	Homo sapiens dehydrogenase/reductase (SDR family) member 12 (DHRS12), transcript variant 2, mRNA.	FLJ13639
37234	ILMN_1805534	0.118159	0.124029	1.11554	1.11554	VirInfCtrl up vs Control	0.465201	0.953434	-1.04884	KD1 down vs Control	0.628006	1.03171	1.03171	KD2 up vs Control	0.0200239	0.825191	-1.21184	VirInfKD1 down vs VirInfCtrl	0.0253688	0.834547	-1.19825	VirInfKD2 down vs VirInfCtrl	2.83894	0.110503	0.0467089	1	PPP4R1L	NM_018498.2	PPP4R1L	20	Homo sapiens protein phosphatase 4, regulatory subunit 1-like (PPP4R1L), non-coding RNA.	C20orf192; PRO1085
27918	ILMN_1709370	0.123597	0.99159	1.00077	1.00077	VirInfCtrl up vs Control	0.0954678	0.871398	-1.14758	KD1 down vs Control	0.949692	0.99543	-1.00459	KD2 down vs Control	0.0329644	0.825279	-1.21171	VirInfKD1 down vs VirInfCtrl	0.287874	0.922009	-1.08459	VirInfKD2 down vs VirInfCtrl	2.76886	0.139751	0.0605671	1	LOC651617	XM_940799.1	LOC651617		PREDICTED: Homo sapiens similar to phospholipase D family, member 5 (LOC651617), mRNA.
12963	ILMN_2203950	0.0276562	0.991256	1.00051	1.00051	VirInfCtrl up vs Control	0.0618847	0.902403	-1.10815	KD1 down vs Control	0.167297	0.932004	-1.07296	KD2 down vs Control	0.00522413	0.825529	-1.21134	VirInfKD1 down vs VirInfCtrl	0.023492	0.873499	-1.14482	VirInfKD2 down vs VirInfCtrl	5.73137	0.119876	0.0250989	1	HLA-A	NM_002116.5	HLA-A	6	Homo sapiens major histocompatibility complex, class I, A (HLA-A), mRNA.
41553	ILMN_1669210	0.198221	0.936321	1.00577	1.00577	VirInfCtrl up vs Control	0.514495	0.95333	-1.04895	KD1 down vs Control	0.705967	0.973056	-1.02769	KD2 down vs Control	0.032227	0.825734	-1.21104	VirInfKD1 down vs VirInfCtrl	0.312643	0.926759	-1.07903	VirInfKD2 down vs VirInfCtrl	2.08751	0.10347	0.0594794	1	SNORD16	NR_002440.1	SNORD16	15	Homo sapiens small nucleolar RNA, C/D box 16 (SNORD16), small nucleolar RNA.	U16
28051	ILMN_1657079	0.0183628	0.0124899	1.16861	1.16861	VirInfCtrl up vs Control	0.0436326	1.11931	1.11931	KD1 up vs Control	0.0641145	1.1054	1.1054	KD2 up vs Control	0.0049434	0.82576	-1.21101	VirInfKD1 down vs VirInfCtrl	0.00613944	0.832958	-1.20054	VirInfKD2 down vs VirInfCtrl	6.82514	0.139034	0.024445	1	LOC652077	XM_945189.1	LOC652077		PREDICTED: Homo sapiens hypothetical protein LOC652077 (LOC652077), mRNA.
45421	ILMN_1737611	0.052572	0.572076	1.0435	1.0435	VirInfCtrl up vs Control	0.0500506	0.83999	-1.19049	KD1 down vs Control	0.102657	0.871828	-1.14702	KD2 down vs Control	0.0363721	0.825907	-1.21079	VirInfKD1 down vs VirInfCtrl	0.00980989	0.76688	-1.30399	VirInfKD2 down vs VirInfCtrl	4.28494	0.226574	0.0634521	1	VAMP1	NM_016830.2	VAMP1	12	Homo sapiens vesicle-associated membrane protein 1 (synaptobrevin 1) (VAMP1), transcript variant 2, mRNA.	SYB1; VAMP-1; DKFZp686H12131
23856	ILMN_1767665	0.169035	0.0459291	1.17851	1.17851	VirInfCtrl up vs Control	0.768893	1.02033	1.02033	KD1 up vs Control	0.30486	1.07618	1.07618	KD2 up vs Control	0.0266001	0.825988	-1.21067	VirInfKD1 down vs VirInfCtrl	0.321107	0.931676	-1.07333	VirInfKD2 down vs VirInfCtrl	2.30672	0.102835	0.0534967	1	LOC493869	NM_001008397.1	LOC493869	5	Homo sapiens similar to RIKEN cDNA 2310016C16 (LOC493869), mRNA.	UNQ847
24849	ILMN_1792747	0.205027	0.339498	1.07853	1.07853	VirInfCtrl up vs Control	0.613274	0.961917	-1.03959	KD1 down vs Control	0.653949	0.966229	-1.03495	KD2 down vs Control	0.0393999	0.825999	-1.21066	VirInfKD1 down vs VirInfCtrl	0.991637	0.999204	-1.0008	VirInfKD2 down vs VirInfCtrl	2.04232	0.112844	0.0663032	1	LOC643684	XM_931745.1	LOC643684	2	PREDICTED: Homo sapiens hypothetical LOC643684 (LOC643684), mRNA.
21425	ILMN_3215206	0.13984	0.0832229	1.15133	1.15133	VirInfCtrl up vs Control	0.253821	1.08944	1.08944	KD1 up vs Control	0.225995	1.09591	1.09591	KD2 up vs Control	0.0305661	0.826064	-1.21056	VirInfKD1 down vs VirInfCtrl	0.0442746	0.8418	-1.18793	VirInfKD2 down vs VirInfCtrl	2.58139	0.123808	0.057554	1	LOC100133836	XM_001713608.1	LOC100133836	5	PREDICTED: Homo sapiens hypothetical protein LOC100133836, transcript variant 1 (LOC100133836), mRNA.
43650	ILMN_1710553	0.0554786	0.235033	1.06353	1.06353	VirInfCtrl up vs Control	0.754598	0.984844	-1.01539	KD1 down vs Control	0.222744	0.93851	-1.06552	KD2 down vs Control	0.00640894	0.826132	-1.21046	VirInfKD1 down vs VirInfCtrl	0.434196	0.961653	-1.03988	VirInfKD2 down vs VirInfCtrl	4.17688	0.094666	0.0271972	1	TMEM151A	XM_938846.1	TMEM151A	11	Homo sapiens transmembrane protein 151A (TMEM151A), mRNA.	MGC33486; TMEM151
1247	ILMN_1798679	0.0694649	0.225954	1.10554	1.10554	VirInfCtrl up vs Control	0.182532	1.11859	1.11859	KD1 up vs Control	0.620724	0.961963	-1.03954	KD2 down vs Control	0.0424468	0.826152	-1.21043	VirInfKD1 down vs VirInfCtrl	0.0174451	0.785242	-1.27349	VirInfKD2 down vs VirInfCtrl	3.74504	0.215542	0.0690646	1	ANO9	NM_001012302.1	ANO9	11	Homo sapiens anoctamin 9 (ANO9), mRNA.	TP53I5; PIG5
37878	ILMN_1681591	0.0375316	0.388312	0.940234	-1.06356	VirInfCtrl down vs Control	0.125815	0.888875	-1.12502	KD1 down vs Control	0.0250696	0.821518	-1.21726	KD2 down vs Control	0.0280837	0.826282	-1.21024	VirInfKD1 down vs VirInfCtrl	0.363724	1.06729	1.06729	VirInfKD2 up vs VirInfCtrl	5.00612	0.22882	0.0548495	1	PTPN1	NM_002827.2	PTPN1	20	Homo sapiens protein tyrosine phosphatase, non-receptor type 1 (PTPN1), mRNA.	PTP1B
17389	ILMN_1654074	0.0475325	0.0139109	1.25831	1.25831	VirInfCtrl up vs Control	0.026096	1.21707	1.21707	KD1 up vs Control	0.0137049	1.25934	1.25934	KD2 up vs Control	0.0291559	0.826326	-1.21018	VirInfKD1 down vs VirInfCtrl	0.441379	0.946342	-1.0567	VirInfKD2 down vs VirInfCtrl	4.49241	0.209366	0.0559252	1	ITGA3	NM_002204.1	ITGA3	17	Homo sapiens integrin, alpha 3 (antigen CD49C, alpha 3 subunit of VLA-3 receptor) (ITGA3), transcript variant a, mRNA.	GAP-B3; FLJ34704; VLA3a; VL3A; MSK18; VCA-2; FLJ34631; GAPB3; CD49C
18422	ILMN_3231334	0.368793	0.375478	1.07704	1.07704	VirInfCtrl up vs Control	0.969947	1.00305	1.00305	KD1 up vs Control	0.766083	1.02443	1.02443	KD2 up vs Control	0.0491781	0.826397	-1.21007	VirInfKD1 down vs VirInfCtrl	0.279545	0.911963	-1.09654	VirInfKD2 down vs VirInfCtrl	1.31757	0.0824412	0.0750849	1	KRT18P30	XR_042318.1	KRT18P30	6	PREDICTED: Homo sapiens misc_RNA (KRT18P30), miscRNA.
17624	ILMN_2337856	0.0964591	0.507237	1.04633	1.04633	VirInfCtrl up vs Control	0.0488467	0.853594	-1.17152	KD1 down vs Control	0.263489	0.923811	-1.08247	KD2 down vs Control	0.0250415	0.826436	-1.21001	VirInfKD1 down vs VirInfCtrl	0.0624249	0.863508	-1.15807	VirInfKD2 down vs VirInfCtrl	3.16739	0.136038	0.0515394	1	KCND3	NM_172198.1	KCND3	1	Homo sapiens potassium voltage-gated channel, Shal-related subfamily, member 3 (KCND3), transcript variant 2, mRNA.	KV4.3; KCND3S; KCND3L; KSHIVB; MGC142037; MGC142035
42369	ILMN_1783998	0.280449	0.208343	1.10268	1.10268	VirInfCtrl up vs Control	0.746085	0.97676	-1.02379	KD1 down vs Control	0.578836	0.960137	-1.04152	KD2 down vs Control	0.0334568	0.826601	-1.20977	VirInfKD1 down vs VirInfCtrl	0.134477	0.886994	-1.1274	VirInfKD2 down vs VirInfCtrl	1.64233	0.0821831	0.0600487	1	STARD5	NM_181900.2	STARD5	15	Homo sapiens StAR-related lipid transfer (START) domain containing 5 (STARD5), mRNA.	MGC10327
5482	ILMN_1652777	0.0674943	0.0285017	1.17	1.17	VirInfCtrl up vs Control	0.0434629	1.14984	1.14984	KD1 up vs Control	0.310577	1.06249	1.06249	KD2 up vs Control	0.0131785	0.826639	-1.20972	VirInfKD1 down vs VirInfCtrl	0.262764	0.934591	-1.06999	VirInfKD2 down vs VirInfCtrl	3.7986	0.118474	0.0374264	1	CDC42EP2	NM_006779.2	CDC42EP2	11	Homo sapiens CDC42 effector protein (Rho GTPase binding) 2 (CDC42EP2), mRNA.	CEP2; BORG1
11236	ILMN_2381758	0.0944431	0.994416	1.00048	1.00048	VirInfCtrl up vs Control	0.0680201	0.863605	-1.15794	KD1 down vs Control	0.187945	0.90661	-1.10301	KD2 down vs Control	0.027899	0.826661	-1.20969	VirInfKD1 down vs VirInfCtrl	0.0439946	0.845582	-1.18262	VirInfKD2 down vs VirInfCtrl	3.20278	0.14518	0.054395	1	G3BP2	NM_203504.1	G3BP2	4	Homo sapiens GTPase activating protein (SH3 domain) binding protein 2 (G3BP2), transcript variant 3, mRNA.
9968	ILMN_1794260	0.0620035	0.488918	0.949478	-1.05321	VirInfCtrl down vs Control	0.024569	0.810772	-1.23339	KD1 down vs Control	0.15643	0.89232	-1.12067	KD2 down vs Control	0.0353455	0.826739	-1.20957	VirInfKD1 down vs VirInfCtrl	0.059366	0.849367	-1.17735	VirInfKD2 down vs VirInfCtrl	3.95942	0.203881	0.0617911	1	FBXL10	NM_032590.3	FBXL10	12	Homo sapiens F-box and leucine-rich repeat protein 10 (FBXL10), transcript variant 1, mRNA.	CXXC2; Fbl10; JHDM1B; PCCX2
46834	ILMN_2217212	0.261897	0.100283	1.14561	1.14561	VirInfCtrl up vs Control	0.851884	1.01374	1.01374	KD1 up vs Control	0.775505	0.979324	-1.02111	KD2 down vs Control	0.0347917	0.826746	-1.20956	VirInfKD1 down vs VirInfCtrl	0.0971219	0.871484	-1.14747	VirInfKD2 down vs VirInfCtrl	1.7269	0.088138	0.0612459	1	ZNF564	NM_144976.2	ZNF564	19	Homo sapiens zinc finger protein 564 (ZNF564), mRNA.	MGC26914
27754	ILMN_1686995	0.0453271	0.0394477	1.15193	1.15193	VirInfCtrl up vs Control	0.0337034	1.15929	1.15929	KD1 up vs Control	0.0563922	1.13564	1.13564	KD2 up vs Control	0.0124136	0.826789	-1.2095	VirInfKD1 down vs VirInfCtrl	0.225555	0.929756	-1.07555	VirInfKD2 down vs VirInfCtrl	4.59259	0.139004	0.0363205	1	LOC651008	XM_940120.1	LOC651008		PREDICTED: Homo sapiens similar to mitogen-activated protein kinase kinase 3 isoform A (LOC651008), mRNA.
3695	ILMN_1768925	0.194443	0.037167	1.21365	1.21365	VirInfCtrl up vs Control	0.255772	1.09548	1.09548	KD1 up vs Control	0.736282	1.02595	1.02595	KD2 up vs Control	0.0397013	0.826914	-1.20932	VirInfKD1 down vs VirInfCtrl	0.0610568	0.846185	-1.18177	VirInfKD2 down vs VirInfCtrl	2.11346	0.115927	0.0658221	1	C1QTNF3	NM_181435.4	C1QTNF3	5	Homo sapiens C1q and tumor necrosis factor related protein 3 (C1QTNF3), transcript variant 1, mRNA.	CTRP3; Cors; FLJ37576; Corcs; CORS26
34266	ILMN_1782070	0.326009	0.320536	1.08489	1.08489	VirInfCtrl up vs Control	0.872775	1.01266	1.01266	KD1 up vs Control	0.789115	0.979172	-1.02127	KD2 down vs Control	0.045025	0.82698	-1.20922	VirInfKD1 down vs VirInfCtrl	0.119162	0.872212	-1.14651	VirInfKD2 down vs VirInfCtrl	1.46128	0.0861312	0.0707308	1	NPL	NM_030769.1	NPL	1	Homo sapiens N-acetylneuraminate pyruvate lyase (dihydrodipicolinate synthase) (NPL), mRNA.	C1orf13; NPL1; MGC149582; MGC61869; c112
37960	ILMN_2128750	0.077874	0.850134	0.988795	-1.01133	VirInfCtrl down vs Control	0.0988364	0.89451	-1.11793	KD1 down vs Control	0.526542	0.962336	-1.03914	KD2 down vs Control	0.0160781	0.827429	-1.20856	VirInfKD1 down vs VirInfCtrl	0.163476	0.913305	-1.09493	VirInfKD2 down vs VirInfCtrl	3.53715	0.120108	0.0407474	1	PTTG1IP	NM_004339.2	PTTG1IP	21	Homo sapiens pituitary tumor-transforming 1 interacting protein (PTTG1IP), mRNA.	C21orf3; C21orf1; PBF
19897	ILMN_3263533	0.00506503	0.00597854	1.13963	1.13963	VirInfCtrl up vs Control	0.253768	1.0405	1.0405	KD1 up vs Control	0.133194	1.05614	1.05614	KD2 up vs Control	0.000950704	0.827564	-1.20837	VirInfKD1 down vs VirInfCtrl	0.88593	1.00472	1.00472	VirInfKD2 up vs VirInfCtrl	11.4071	0.117479	0.0123585	1	LOC100129954	XM_001714109.1	LOC100129954		PREDICTED: Homo sapiens hypothetical protein LOC100129954 (LOC100129954), mRNA.
36380	ILMN_2352724	0.200914	0.413603	1.06919	1.06919	VirInfCtrl up vs Control	0.118162	0.870355	-1.14896	KD1 down vs Control	0.343075	0.924593	-1.08156	KD2 down vs Control	0.0476418	0.827695	-1.20818	VirInfKD1 down vs VirInfCtrl	0.142741	0.879461	-1.13706	VirInfKD2 down vs VirInfCtrl	2.06939	0.12497	0.0724679	1	PIGN	NM_176787.3	PIGN		Homo sapiens phosphatidylinositol glycan anchor biosynthesis, class N (PIGN), transcript variant 1, mRNA.	MCD4; MDC4; PIG-N; MGC26427
32592	ILMN_3309704	0.107474	0.927973	1.00691	1.00691	VirInfCtrl up vs Control	0.108606	0.871506	-1.14744	KD1 down vs Control	0.624103	1.03842	1.03842	KD2 up vs Control	0.0412318	0.827719	-1.20814	VirInfKD1 down vs VirInfCtrl	0.785326	0.979416	-1.02102	VirInfKD2 down vs VirInfCtrl	2.98979	0.165875	0.0665765	1	MIR890	NR_030589.1	MIR890		Homo sapiens microRNA 890 (MIR890), microRNA.
46071	ILMN_1695998	0.106896	0.0407465	1.18188	1.18188	VirInfCtrl up vs Control	0.617581	1.03442	1.03442	KD1 up vs Control	0.94609	1.00454	1.00454	KD2 up vs Control	0.0259489	0.827732	-1.20812	VirInfKD1 down vs VirInfCtrl	0.0118271	0.79502	-1.25783	VirInfKD2 down vs VirInfCtrl	2.9985	0.129052	0.0516464	1	YKT6	NM_006555.3	YKT6	7	Homo sapiens YKT6 v-SNARE homolog (S. cerevisiae) (YKT6), mRNA.
7351	ILMN_3238196	0.08814	0.236847	1.07005	1.07005	VirInfCtrl up vs Control	0.188432	0.926404	-1.07944	KD1 down vs Control	0.970013	1.00202	1.00202	KD2 up vs Control	0.0104989	0.82786	-1.20793	VirInfKD1 down vs VirInfCtrl	0.0803886	0.897409	-1.11432	VirInfKD2 down vs VirInfCtrl	3.32018	0.0917307	0.0331539	1	CYTH4	NM_013385.3	CYTH4	22	Homo sapiens cytohesin 4 (CYTH4), mRNA.
32310	ILMN_3309099	0.0680913	0.655501	1.02649	1.02649	VirInfCtrl up vs Control	0.0356735	0.860396	-1.16226	KD1 down vs Control	0.228613	0.928015	-1.07757	KD2 down vs Control	0.014693	0.827887	-1.20789	VirInfKD1 down vs VirInfCtrl	0.0892406	0.893262	-1.11949	VirInfKD2 down vs VirInfCtrl	3.78216	0.122256	0.0387893	1	MIR320A	NR_029714.1	MIR320A		Homo sapiens microRNA 320a (MIR320A), microRNA.
12002	ILMN_2105643	0.0572342	0.607973	1.04156	1.04156	VirInfCtrl up vs Control	0.814969	0.981765	-1.01857	KD1 down vs Control	0.0555705	1.19521	1.19521	KD2 up vs Control	0.0459906	0.827952	-1.2078	VirInfKD1 down vs VirInfCtrl	0.696441	1.03129	1.03129	VirInfKD2 up vs VirInfCtrl	4.11517	0.242577	0.0707365	1	GPD2	NM_000408.2	GPD2	2	Homo sapiens glycerol-3-phosphate dehydrogenase 2 (mitochondrial) (GPD2), mRNA.	mGPDH; GDH2
39739	ILMN_1807694	0.0312393	0.387629	1.05201	1.05201	VirInfCtrl up vs Control	0.287082	0.938382	-1.06566	KD1 down vs Control	0.0228318	0.847502	-1.17994	KD2 down vs Control	0.013425	0.828181	-1.20747	VirInfKD1 down vs VirInfCtrl	0.719121	0.979681	-1.02074	VirInfKD2 down vs VirInfCtrl	5.43331	0.167617	0.0370198	1	SBK1	NM_001024401.2	SBK1	16	Homo sapiens SH3-binding domain kinase 1 (SBK1), mRNA.	Sbk
33926	ILMN_1773154	0.11459	0.142375	1.13425	1.13425	VirInfCtrl up vs Control	0.521983	1.05204	1.05204	KD1 up vs Control	0.162546	1.12613	1.12613	KD2 up vs Control	0.0449787	0.828249	-1.20737	VirInfKD1 down vs VirInfCtrl	0.0296662	0.809163	-1.23585	VirInfKD2 down vs VirInfCtrl	2.88727	0.167347	0.0695524	1	NFKBIA	NM_020529.1	NFKBIA	14	Homo sapiens nuclear factor of kappa light polypeptide gene enhancer in B-cells inhibitor, alpha (NFKBIA), mRNA.	IKBA; NFKBI; MAD-3
21798	ILMN_1773183	0.13014	0.315436	1.07169	1.07169	VirInfCtrl up vs Control	0.71883	0.976419	-1.02415	KD1 down vs Control	0.462589	1.05085	1.05085	KD2 up vs Control	0.0246904	0.828371	-1.20719	VirInfKD1 down vs VirInfCtrl	0.0535884	0.859437	-1.16355	VirInfKD2 down vs VirInfCtrl	2.68967	0.11188	0.0499155	1	LOC116412	XM_375665.3	LOC116412	19	PREDICTED: Homo sapiens hypothetical protein BC012365 (LOC116412), mRNA.
28741	ILMN_1811335	0.016634	0.243775	1.10106	1.10106	VirInfCtrl up vs Control	0.907052	0.990969	-1.00911	KD1 down vs Control	0.837321	0.984154	-1.0161	KD2 down vs Control	0.0449435	0.828495	-1.20701	VirInfKD1 down vs VirInfCtrl	0.0299655	1.23467	1.23467	VirInfKD2 up vs VirInfCtrl	7.11203	0.410724	0.0693007	1	LOC653472	XM_932159.1	LOC653472	15	PREDICTED: Homo sapiens similar to golgi autoantigen, golgin subfamily a, 8B (LOC653472), mRNA.
45539	ILMN_1674574	0.00672782	0.131833	0.917383	-1.09006	VirInfCtrl down vs Control	0.00129317	0.755423	-1.32376	KD1 down vs Control	0.0035493	0.795056	-1.25777	KD2 down vs Control	0.00894759	0.828602	-1.20685	VirInfKD1 down vs VirInfCtrl	0.0967243	0.907299	-1.10217	VirInfKD2 down vs VirInfCtrl	10.2232	0.260185	0.0305407	1	VNN1	NM_004666.1	VNN1	6	Homo sapiens vanin 1 (VNN1), mRNA.	MGC116931; HDLCQ8; MGC116930; Tiff66; MGC116933; MGC116932
35897	ILMN_1658310	0.15276	0.0628386	1.16502	1.16502	VirInfCtrl up vs Control	0.911288	1.00782	1.00782	KD1 up vs Control	0.183799	1.10587	1.10587	KD2 up vs Control	0.0309463	0.828642	-1.20679	VirInfKD1 down vs VirInfCtrl	0.0468154	0.846027	-1.182	VirInfKD2 down vs VirInfCtrl	2.45145	0.114535	0.0560658	1	PCYT1A	NM_005017.2	PCYT1A	3	Homo sapiens phosphate cytidylyltransferase 1, choline, alpha (PCYT1A), mRNA.	CT; PCYT1; CTPCT
15126	ILMN_1880885	0.180634	0.903954	1.00959	1.00959	VirInfCtrl up vs Control	0.0935297	0.859826	-1.16303	KD1 down vs Control	0.785643	0.978661	-1.0218	KD2 down vs Control	0.0481072	0.828843	-1.2065	VirInfKD1 down vs VirInfCtrl	0.36524	0.928421	-1.0771	VirInfKD2 down vs VirInfCtrl	2.21415	0.132524	0.0718236	1		Hs.545048	HS.545048	7	DKFZp434I1922_s1 434 (synonym: htes3) Homo sapiens cDNA clone DKFZp434I1922 3, mRNA sequence
35082	ILMN_1768064	0.081296	0.0448061	1.14748	1.14748	VirInfCtrl up vs Control	0.615396	1.02924	1.02924	KD1 up vs Control	0.713124	0.979236	-1.0212	KD2 down vs Control	0.0136633	0.828904	-1.20641	VirInfKD1 down vs VirInfCtrl	0.0118848	0.823743	-1.21397	VirInfKD2 down vs VirInfCtrl	3.46083	0.106665	0.0369848	1	OR52I2	NM_001005170.1	OR52I2	11	Homo sapiens olfactory receptor, family 52, subfamily I, member 2 (OR52I2), mRNA.	OR11-12
12212	ILMN_1737157	0.0067925	0.0397961	1.13767	1.13767	VirInfCtrl up vs Control	0.0706832	0.897469	-1.11424	KD1 down vs Control	0.344155	1.05193	1.05193	KD2 up vs Control	0.00890877	0.828914	-1.2064	VirInfKD1 down vs VirInfCtrl	0.000774654	0.734629	-1.36123	VirInfKD2 down vs VirInfCtrl	10.1852	0.257676	0.030359	1	GRAMD1A	NM_020895.2	GRAMD1A	19	Homo sapiens GRAM domain containing 1A (GRAMD1A), mRNA.	FLJ90346; FLJ22411; KIAA1533
27391	ILMN_1793982	0.0908446	0.85913	1.01143	1.01143	VirInfCtrl up vs Control	0.181159	0.911348	-1.09728	KD1 down vs Control	0.844235	1.01267	1.01267	KD2 up vs Control	0.022346	0.828992	-1.20628	VirInfKD1 down vs VirInfCtrl	0.975788	0.99806	-1.00194	VirInfKD2 down vs VirInfCtrl	3.2685	0.128126	0.0470403	1	LOC649857	XM_938929.1	LOC649857		PREDICTED: Homo sapiens similar to Ribosome biogenesis protein BMS1 homolog (LOC649857), mRNA.
36397	ILMN_1790352	0.0987929	0.0440712	1.18176	1.18176	VirInfCtrl up vs Control	0.275071	1.08215	1.08215	KD1 up vs Control	0.0682353	1.15711	1.15711	KD2 up vs Control	0.0291228	0.829052	-1.2062	VirInfKD1 down vs VirInfCtrl	0.0379531	0.840028	-1.19044	VirInfKD2 down vs VirInfCtrl	3.12761	0.140685	0.0539781	1	PIGZ	NM_025163.2	PIGZ	3	Homo sapiens phosphatidylinositol glycan anchor biosynthesis, class Z (PIGZ), mRNA.	MGC52163; SMP3; FLJ12768
25992	ILMN_1726080	0.0886493	0.888014	0.989103	-1.01102	VirInfCtrl down vs Control	0.0357338	0.817812	-1.22278	KD1 down vs Control	0.123387	0.874925	-1.14296	KD2 down vs Control	0.0457654	0.82914	-1.20607	VirInfKD1 down vs VirInfCtrl	0.041697	0.82488	-1.2123	VirInfKD2 down vs VirInfCtrl	3.31029	0.191625	0.0694651	1	LOC645956	XM_933297.1	LOC645956	X	PREDICTED: Homo sapiens hypothetical protein LOC645956 (LOC645956), mRNA.
32270	ILMN_3308688	0.0371942	0.0624154	1.11412	1.11412	VirInfCtrl up vs Control	0.238062	1.06394	1.06394	KD1 up vs Control	0.0618198	1.11449	1.11449	KD2 up vs Control	0.00751294	0.829453	-1.20561	VirInfKD1 down vs VirInfCtrl	0.0396935	0.883519	-1.13184	VirInfKD2 down vs VirInfCtrl	5.02656	0.117058	0.0279454	1	MIR220C	NR_030591.1	MIR220C		Homo sapiens microRNA 220c (MIR220C), microRNA.
32960	ILMN_2352042	0.0813477	0.183636	1.11235	1.11235	VirInfCtrl up vs Control	0.779443	0.979456	-1.02098	KD1 down vs Control	0.0785927	0.860682	-1.16187	KD2 down vs Control	0.0386276	0.829475	-1.20558	VirInfKD1 down vs VirInfCtrl	0.552081	0.956356	-1.04564	VirInfKD2 down vs VirInfCtrl	3.45971	0.180807	0.0627127	1	MRPL4	NM_146387.1	MRPL4	19	Homo sapiens mitochondrial ribosomal protein L4 (MRPL4), nuclear gene encoding mitochondrial protein, transcript variant 2, mRNA.	MGC16367; L4mt; MGC2681; CGI-28
35472	ILMN_1669508	0.0232939	0.00586088	1.18173	1.18173	VirInfCtrl up vs Control	0.884476	0.993952	-1.00608	KD1 down vs Control	0.120236	1.07513	1.07513	KD2 up vs Control	0.00343386	0.829565	-1.20545	VirInfKD1 down vs VirInfCtrl	0.0374101	0.898941	-1.11242	VirInfKD2 down vs VirInfCtrl	6.17202	0.102859	0.0199985	1	PAF1	NM_019088.2	PAF1	19	Homo sapiens Paf1, RNA polymerase II associated factor, homolog (S. cerevisiae) (PAF1), mRNA.	FLJ11123; F23149_1; PD2
17792	ILMN_1672728	0.0772895	0.144294	1.0989	1.0989	VirInfCtrl up vs Control	0.430209	1.04866	1.04866	KD1 up vs Control	0.229707	0.927627	-1.07802	KD2 down vs Control	0.0159408	0.829658	-1.20532	VirInfKD1 down vs VirInfCtrl	0.490464	0.959578	-1.04212	VirInfKD2 down vs VirInfCtrl	3.55062	0.116679	0.0394338	1	KCTD5	NM_018992.1	KCTD5	16	Homo sapiens potassium channel tetramerisation domain containing 5 (KCTD5), mRNA.	FLJ20040
32900	ILMN_2155932	0.121188	0.561283	0.956957	-1.04498	VirInfCtrl down vs Control	0.290469	0.920398	-1.08649	KD1 down vs Control	0.161355	0.891992	-1.12109	KD2 down vs Control	0.0401863	0.829693	-1.20526	VirInfKD1 down vs VirInfCtrl	0.696725	1.0297	1.0297	VirInfKD2 up vs VirInfCtrl	2.7994	0.149209	0.0639604	1	MRGPRX2	NM_054030.2	MRGPRX2	11	Homo sapiens MAS-related GPR, member X2 (MRGPRX2), mRNA.	MRGX2
32354	ILMN_3310523	0.0313897	0.0728662	1.0929	1.0929	VirInfCtrl up vs Control	0.969771	1.00162	1.00162	KD1 up vs Control	0.114119	0.927202	-1.07851	KD2 down vs Control	0.00383737	0.829734	-1.2052	VirInfKD1 down vs VirInfCtrl	0.124651	0.929622	-1.07571	VirInfKD2 down vs VirInfCtrl	5.4218	0.0943954	0.0208924	1	MIR381	NR_029873.1	MIR381		Homo sapiens microRNA 381 (MIR381), microRNA.
7779	ILMN_1810335	0.0117581	0.812993	0.98897	-1.01115	VirInfCtrl down vs Control	0.0242054	0.87431	-1.14376	KD1 down vs Control	0.0411882	0.890272	-1.12325	KD2 down vs Control	0.00597231	0.829889	-1.20498	VirInfKD1 down vs VirInfCtrl	0.377026	1.04372	1.04372	VirInfKD2 up vs VirInfCtrl	8.19581	0.171708	0.0251409	1	DGKB	NM_004080.1	DGKB	7	Homo sapiens diacylglycerol kinase, beta 90kDa (DGKB), transcript variant 1, mRNA.	KIAA0718; DGK-BETA; DAGK2; DGK
7582	ILMN_1784218	0.0304111	0.866344	0.987532	-1.01263	VirInfCtrl down vs Control	0.871967	0.988059	-1.01209	KD1 down vs Control	0.0123717	0.777153	-1.28675	KD2 down vs Control	0.0402453	0.830059	-1.20473	VirInfKD1 down vs VirInfCtrl	0.62103	1.03791	1.03791	VirInfKD2 up vs VirInfCtrl	5.49803	0.29191	0.0637123	1	DDX23	NM_004818.2	DDX23	12	Homo sapiens DEAD (Asp-Glu-Ala-Asp) box polypeptide 23 (DDX23), mRNA.	U5-100K; prp28; PRPF28; MGC8416
21714	ILMN_3242428	0.0187047	0.00575216	1.22524	1.22524	VirInfCtrl up vs Control	0.432261	0.960015	-1.04165	KD1 down vs Control	0.0805491	1.10715	1.10715	KD2 up vs Control	0.00859593	0.830268	-1.20443	VirInfKD1 down vs VirInfCtrl	0.0913112	0.907196	-1.1023	VirInfKD2 down vs VirInfCtrl	6.77264	0.165695	0.0293583	1	LOC100134624	XM_001726202.1	LOC100134624	7	PREDICTED: Homo sapiens similar to MGC27345 protein (LOC100134624), mRNA.
1572	ILMN_1792571	0.112279	0.454646	0.94701	-1.05596	VirInfCtrl down vs Control	0.180744	0.901985	-1.10867	KD1 down vs Control	0.0722907	0.862122	-1.15993	KD2 down vs Control	0.0342159	0.830323	-1.20435	VirInfKD1 down vs VirInfCtrl	0.348394	0.933061	-1.07174	VirInfKD2 down vs VirInfCtrl	2.91963	0.141019	0.0579603	1	ARHGEF15	NM_173728.2	ARHGEF15	17	Homo sapiens Rho guanine nucleotide exchange factor (GEF) 15 (ARHGEF15), mRNA.	MGC44868; FLJ13791; ARGEF15; Vsm-RhoGEF; KIAA0915
8405	ILMN_1682960	0.0291634	0.183401	0.916831	-1.09071	VirInfCtrl down vs Control	0.268009	0.931931	-1.07304	KD1 down vs Control	0.0160932	0.825733	-1.21104	KD2 down vs Control	0.0181837	0.8304	-1.20424	VirInfKD1 down vs VirInfCtrl	0.340081	0.941915	-1.06167	VirInfKD2 down vs VirInfCtrl	5.60008	0.194386	0.0416535	1	DTNBP1	NM_183040.1	DTNBP1	6	Homo sapiens dystrobrevin binding protein 1 (DTNBP1), transcript variant 2, mRNA.	MGC20210; DKFZP564K192; SDY; FLJ30031; HPS7; My031
17875	ILMN_1847822	0.00800811	0.832521	1.01027	1.01027	VirInfCtrl up vs Control	0.0365348	1.13199	1.13199	KD1 up vs Control	0.185413	0.933155	-1.07163	KD2 down vs Control	0.0069893	0.830446	-1.20417	VirInfKD1 down vs VirInfCtrl	0.6527	1.02214	1.02214	VirInfKD2 up vs VirInfCtrl	9.54991	0.212692	0.0267259	1	KIAA0368	Hs.368255	KIAA0368	9	Homo sapiens KIAA0368 (KIAA0368), mRNA.	RP11-386D8.2; KIAA1962; ECM29; FLJ22036
13792	ILMN_1830483	0.0403681	0.934989	1.00378	1.00378	VirInfCtrl up vs Control	0.171771	0.933459	-1.07128	KD1 down vs Control	0.342131	0.955257	-1.04684	KD2 down vs Control	0.00578697	0.830522	-1.20406	VirInfKD1 down vs VirInfCtrl	0.567095	0.973489	-1.02723	VirInfKD2 down vs VirInfCtrl	4.84347	0.0992886	0.0245994	1		Hs.213122	HS.213122	1	wn76a01.x1 NCI_CGAP_Ut1 Homo sapiens cDNA clone IMAGE:2451720 3, mRNA sequence
34529	ILMN_1743582	0.0663499	0.0519963	1.1472	1.1472	VirInfCtrl up vs Control	0.248586	0.930016	-1.07525	KD1 down vs Control	0.515572	0.961536	-1.04	KD2 down vs Control	0.0170335	0.830524	-1.20406	VirInfKD1 down vs VirInfCtrl	0.0120285	0.817285	-1.22356	VirInfKD2 down vs VirInfCtrl	3.83066	0.12856	0.0402729	1	NUDT22	NM_032344.1	NUDT22	11	Homo sapiens nudix (nucleoside diphosphate linked moiety X)-type motif 22 (NUDT22), mRNA.	MGC13045
6788	ILMN_1772214	0.0411821	0.0110762	1.24529	1.24529	VirInfCtrl up vs Control	0.0149027	1.22702	1.22702	KD1 up vs Control	0.167069	1.09988	1.09988	KD2 up vs Control	0.0221262	0.830635	-1.2039	VirInfKD1 down vs VirInfCtrl	0.0218368	0.830118	-1.20465	VirInfKD2 down vs VirInfCtrl	4.79957	0.183267	0.0458208	1	CRYBA1	NM_005208.3	CRYBA1	17	Homo sapiens crystallin, beta A1 (CRYBA1), mRNA.	CRYB1
18600	ILMN_1774258	0.0466461	0.704467	0.981127	-1.01924	VirInfCtrl down vs Control	0.333518	0.950898	-1.05164	KD1 down vs Control	0.227367	0.937648	-1.0665	KD2 down vs Control	0.0082375	0.830733	-1.20376	VirInfKD1 down vs VirInfCtrl	0.348146	0.952445	-1.04993	VirInfKD2 down vs VirInfCtrl	4.53192	0.108131	0.0286318	1	L3MBTL	NM_032107.2	L3MBTL	20	Homo sapiens l(3)mbt-like (Drosophila) (L3MBTL), transcript variant II, mRNA.	L3MBTL1; dJ138B7.3; DKFZp586P1522; KIAA0681; H-L(3)MBT
4899	ILMN_3248957	0.126139	0.0657183	1.16735	1.16735	VirInfCtrl up vs Control	0.787146	1.01964	1.01964	KD1 up vs Control	0.251217	0.916277	-1.09137	KD2 down vs Control	0.0359445	0.830771	-1.2037	VirInfKD1 down vs VirInfCtrl	0.061436	0.853753	-1.1713	VirInfKD2 down vs VirInfCtrl	2.73746	0.135101	0.0592234	1	CBWD7	XM_001717050.1	CBWD7	9	PREDICTED: Homo sapiens COBW domain containing 7 (CBWD7), mRNA.
43732	ILMN_2125084	0.112895	0.213456	1.09489	1.09489	VirInfCtrl up vs Control	0.440317	0.947599	-1.0553	KD1 down vs Control	0.800124	0.982905	-1.01739	KD2 down vs Control	0.0294918	0.830981	-1.2034	VirInfKD1 down vs VirInfCtrl	0.0138391	0.799344	-1.25103	VirInfKD2 down vs VirInfCtrl	2.91092	0.128575	0.0530041	1	TMEM196	NM_152774.2	TMEM196	7	Homo sapiens transmembrane protein 196 (TMEM196), mRNA.	DKFZp686H19205; MGC42090; DKFZp686K0753
18482	ILMN_1765072	0.0373407	0.146664	1.0701	1.0701	VirInfCtrl up vs Control	0.129973	0.931176	-1.07391	KD1 down vs Control	0.924039	0.995966	-1.00405	KD2 down vs Control	0.00388972	0.831106	-1.20322	VirInfKD1 down vs VirInfCtrl	0.133636	0.931937	-1.07303	VirInfKD2 down vs VirInfCtrl	5.01765	0.0863039	0.0206401	1	KRT85	NM_002283.2	KRT85	12	Homo sapiens keratin 85 (KRT85), mRNA.	hHb5; KRTHB5; Hb-5; HB5
11704	ILMN_1671106	0.114845	0.366325	1.05742	1.05742	VirInfCtrl up vs Control	0.71126	0.978058	-1.02243	KD1 down vs Control	0.341702	1.06078	1.06078	KD2 up vs Control	0.0178296	0.831267	-1.20298	VirInfKD1 down vs VirInfCtrl	0.390673	0.94851	-1.05428	VirInfKD2 down vs VirInfCtrl	2.88375	0.0980231	0.0407898	1	GJA4	NM_002060.2	GJA4	1	Homo sapiens gap junction protein, alpha 4, 37kDa (GJA4), mRNA.	CX37
14771	ILMN_1904606	0.0708533	0.778257	0.983638	-1.01663	VirInfCtrl down vs Control	0.353029	0.945188	-1.05799	KD1 down vs Control	0.0834823	0.890357	-1.12314	KD2 down vs Control	0.0164198	0.831276	-1.20297	VirInfKD1 down vs VirInfCtrl	0.0931834	0.894325	-1.11816	VirInfKD2 down vs VirInfCtrl	3.7085	0.121064	0.0391741	1		Hs.539595	HS.539595		7n76a06.x1 NCI_CGAP_Ov18 Homo sapiens cDNA clone IMAGE:3570346 3, mRNA sequence
20485	ILMN_3280926	0.0642715	0.402002	1.05738	1.05738	VirInfCtrl up vs Control	0.0342072	0.84458	-1.18402	KD1 down vs Control	0.736472	0.978418	-1.02206	KD2 down vs Control	0.02446	0.831303	-1.20293	VirInfKD1 down vs VirInfCtrl	0.411464	0.946851	-1.05613	VirInfKD2 down vs VirInfCtrl	3.8908	0.155068	0.0478262	1	LOC100131473	XM_001720331.1	LOC100131473		PREDICTED: Homo sapiens hypothetical protein LOC100131473 (LOC100131473), mRNA.
4863	ILMN_1687583	0.0547629	0.804938	0.98749	-1.01267	VirInfCtrl down vs Control	0.251008	0.939927	-1.06391	KD1 down vs Control	0.393946	0.956209	-1.0458	KD2 down vs Control	0.00909158	0.831307	-1.20292	VirInfKD1 down vs VirInfCtrl	0.252794	0.940172	-1.06363	VirInfKD2 down vs VirInfCtrl	4.20278	0.104032	0.0297037	1	CAV1	NM_001753.3	CAV1	7	Homo sapiens caveolin 1, caveolae protein, 22kDa (CAV1), mRNA.	CAV; VIP21; MSTP085
43194	ILMN_2357377	0.15208	0.0672721	1.15527	1.15527	VirInfCtrl up vs Control	0.601798	0.96499	-1.03628	KD1 down vs Control	0.582558	0.963108	-1.0383	KD2 down vs Control	0.0291113	0.831444	-1.20273	VirInfKD1 down vs VirInfCtrl	0.0399749	0.844414	-1.18425	VirInfKD2 down vs VirInfCtrl	2.45793	0.107166	0.0523204	1	TERF1	NM_003218.2	TERF1	8	Homo sapiens telomeric repeat binding factor (NIMA-interacting) 1 (TERF1), transcript variant 2, mRNA.	t-TRF1; TRBF1; FLJ41416; TRF; hTRF1-AS; PIN2; TRF1
19204	ILMN_3266964	0.142993	0.940194	0.994335	-1.0057	VirInfCtrl down vs Control	0.262226	0.914057	-1.09402	KD1 down vs Control	0.752511	1.02427	1.02427	KD2 up vs Control	0.0442078	0.83166	-1.20241	VirInfKD1 down vs VirInfCtrl	0.211905	0.903513	-1.10679	VirInfKD2 down vs VirInfCtrl	2.54828	0.139902	0.0658809	1	LOC100128191	XM_001717944.1	LOC100128191		PREDICTED: Homo sapiens hypothetical protein LOC100128191 (LOC100128191), mRNA.
31863	ILMN_1768164	0.0647352	0.340992	0.940799	-1.06293	VirInfCtrl down vs Control	0.14501	0.905888	-1.10389	KD1 down vs Control	0.0584093	0.871375	-1.14761	KD2 down vs Control	0.0205432	0.831744	-1.20229	VirInfKD1 down vs VirInfCtrl	0.551356	0.963449	-1.03794	VirInfKD2 down vs VirInfCtrl	3.87716	0.140542	0.0434983	1	MGC15705	XM_930152.1	MGC15705	22	PREDICTED: Homo sapiens hypothetical protein MGC15705 (MGC15705), mRNA.
29070	ILMN_1804299	0.0056551	0.93065	1.00288	1.00288	VirInfCtrl up vs Control	0.243755	0.959812	-1.04187	KD1 down vs Control	0.00981662	0.888553	-1.12542	KD2 down vs Control	0.00115051	0.831848	-1.20214	VirInfKD1 down vs VirInfCtrl	0.485016	0.976666	-1.02389	VirInfKD2 down vs VirInfCtrl	10.9343	0.114617	0.0125788	1	LOC654244	XM_941892.1	LOC654244		PREDICTED: Homo sapiens similar to mitochondrial carrier protein MGC4399 (LOC654244), mRNA.
27099	ILMN_1806075	0.267668	0.121628	1.12883	1.12883	VirInfCtrl up vs Control	0.943103	0.995009	-1.00502	KD1 down vs Control	0.46993	1.05322	1.05322	KD2 up vs Control	0.0339202	0.831948	-1.202	VirInfKD1 down vs VirInfCtrl	0.151441	0.895381	-1.11684	VirInfKD2 down vs VirInfCtrl	1.69981	0.0800001	0.0564771	1	LOC648855	XM_937932.1	LOC648855		PREDICTED: Homo sapiens similar to tubulin, beta 8 (LOC648855), mRNA.
4072	ILMN_3241670	0.171955	0.970465	1.00283	1.00283	VirInfCtrl up vs Control	0.735511	1.02629	1.02629	KD1 up vs Control	0.828281	1.01675	1.01675	KD2 up vs Control	0.0460654	0.832085	-1.2018	VirInfKD1 down vs VirInfCtrl	0.975223	0.997629	-1.00238	VirInfKD2 down vs VirInfCtrl	2.28266	0.127675	0.0671192	1	C3orf71	NM_001123040.1	C3ORF71	3	Homo sapiens chromosome 3 open reading frame 71 (C3orf71), mRNA.
42600	ILMN_1663407	0.208485	0.509307	1.05314	1.05314	VirInfCtrl up vs Control	0.81724	1.01798	1.01798	KD1 up vs Control	0.603299	0.960338	-1.0413	KD2 down vs Control	0.0471738	0.832112	-1.20176	VirInfKD1 down vs VirInfCtrl	0.063539	0.845632	-1.18255	VirInfKD2 down vs VirInfCtrl	2.02009	0.114549	0.0680459	1	SURF1	NM_003172.2	SURF1	9	Homo sapiens surfeit 1 (SURF1), nuclear gene encoding mitochondrial protein, mRNA.
39270	ILMN_1776586	0.00754096	0.00404403	1.21965	1.21965	VirInfCtrl up vs Control	0.00202221	1.25682	1.25682	KD1 up vs Control	0.0793553	1.09727	1.09727	KD2 up vs Control	0.00583642	0.832165	-1.20169	VirInfKD1 down vs VirInfCtrl	0.0106295	0.851436	-1.17449	VirInfKD2 down vs VirInfCtrl	9.77782	0.196916	0.0241668	1	RPL26L1	NM_016093.2	RPL26L1	5	Homo sapiens ribosomal protein L26-like 1 (RPL26L1), mRNA.	RPL26P1; FLJ46904
4132	ILMN_1700034	0.273001	0.250888	1.08826	1.08826	VirInfCtrl up vs Control	0.614053	0.96523	-1.03602	KD1 down vs Control	0.517382	0.955263	-1.04683	KD2 down vs Control	0.0329115	0.832249	-1.20156	VirInfKD1 down vs VirInfCtrl	0.139843	0.892952	-1.11988	VirInfKD2 down vs VirInfCtrl	1.67541	0.077249	0.055329	1	C4orf6	NM_005750.2	C4ORF6	4	Homo sapiens chromosome 4 open reading frame 6 (C4orf6), mRNA.	aC1
29969	ILMN_3301971	0.226297	0.0795543	1.14321	1.14321	VirInfCtrl up vs Control	0.96038	0.996718	-1.00329	KD1 down vs Control	0.563955	1.03951	1.03951	KD2 up vs Control	0.0276226	0.832283	-1.20151	VirInfKD1 down vs VirInfCtrl	0.191587	0.910823	-1.09791	VirInfKD2 down vs VirInfCtrl	1.91261	0.0802093	0.0503246	1	LOC729400	XR_015532.2	LOC729400	6	PREDICTED: Homo sapiens misc_RNA (LOC729400), miscRNA.
6095	ILMN_1654759	0.0322452	0.347448	1.05168	1.05168	VirInfCtrl up vs Control	0.78944	1.0139	1.0139	KD1 up vs Control	0.083638	0.902622	-1.10788	KD2 down vs Control	0.00995957	0.832375	-1.20138	VirInfKD1 down vs VirInfCtrl	0.826463	1.01139	1.01139	VirInfKD2 up vs VirInfCtrl	5.35769	0.136299	0.0305279	1	CLDN22	XM_940253.1	CLDN22		PREDICTED: Homo sapiens claudin 22 (CLDN22), mRNA.
37216	ILMN_2124082	0.0777337	0.30355	1.07099	1.07099	VirInfCtrl up vs Control	0.361591	0.941583	-1.06204	KD1 down vs Control	0.45424	0.952403	-1.04998	KD2 down vs Control	0.023738	0.832415	-1.20132	VirInfKD1 down vs VirInfCtrl	0.0095479	0.795802	-1.25659	VirInfKD2 down vs VirInfCtrl	3.54037	0.136931	0.0464124	1	PPP2R5B	NM_006244.2	PPP2R5B	11	Homo sapiens protein phosphatase 2, regulatory subunit B', beta isoform (PPP2R5B), mRNA.	FLJ35411; B56B; PR61B
31229	ILMN_2387791	0.111407	0.139492	1.11982	1.11982	VirInfCtrl up vs Control	0.156147	0.897873	-1.11374	KD1 down vs Control	0.437387	1.05683	1.05683	KD2 up vs Control	0.0329065	0.832483	-1.20123	VirInfKD1 down vs VirInfCtrl	0.132296	0.890731	-1.12267	VirInfKD2 down vs VirInfCtrl	2.93207	0.134765	0.0551551	1	MALT1	NM_006785.2	MALT1	18	Homo sapiens mucosa associated lymphoid tissue lymphoma translocation gene 1 (MALT1), transcript variant 1, mRNA.	MLT; MLT1; DKFZp434L132
45065	ILMN_2292334	0.0926379	0.787174	0.981264	-1.01909	VirInfCtrl down vs Control	0.988057	1.00105	1.00105	KD1 up vs Control	0.609341	1.03676	1.03676	KD2 up vs Control	0.0339125	0.832528	-1.20116	VirInfKD1 down vs VirInfCtrl	0.919415	1.00709	1.00709	VirInfKD2 up vs VirInfCtrl	3.23533	0.151098	0.0560432	1	UBTF	NM_001076683.1	UBTF	17	Homo sapiens upstream binding transcription factor, RNA polymerase I (UBTF), transcript variant 2, mRNA.	UBF; NOR-90
7272	ILMN_1812297	0.260399	0.0736168	1.16321	1.16321	VirInfCtrl up vs Control	0.94249	0.99476	-1.00527	KD1 down vs Control	0.521574	1.04868	1.04868	KD2 up vs Control	0.0394034	0.832569	-1.2011	VirInfKD1 down vs VirInfCtrl	0.103582	0.874633	-1.14334	VirInfKD2 down vs VirInfCtrl	1.73406	0.088038	0.0609239	1	CYP26B1	NM_019885.2	CYP26B1	2	Homo sapiens cytochrome P450, family 26, subfamily B, polypeptide 1 (CYP26B1), mRNA.	CYP26A2; MGC129613; P450RAI-2; DKFZp686G0638
9096	ILMN_1740216	0.0777039	0.708866	0.971452	-1.02939	VirInfCtrl down vs Control	0.277228	1.09239	1.09239	KD1 up vs Control	0.746452	0.97527	-1.02536	KD2 down vs Control	0.0479834	0.832595	-1.20106	VirInfKD1 down vs VirInfCtrl	0.829085	1.01682	1.01682	VirInfKD2 up vs VirInfCtrl	3.54105	0.201556	0.0683037	1	ERCC3	NM_000122.1	ERCC3	2	Homo sapiens excision repair cross-complementing rodent repair deficiency, complementation group 3 (xeroderma pigmentosum group B complementing) (ERCC3), mRNA.	RAD25; XPB; BTF2; TFIIH; GTF2H
17142	ILMN_2364376	0.00383834	0.220733	1.04999	1.04999	VirInfCtrl up vs Control	0.0494233	0.916094	-1.09159	KD1 down vs Control	0.123805	1.06594	1.06594	KD2 up vs Control	0.00215216	0.832623	-1.20102	VirInfKD1 down vs VirInfCtrl	0.00214812	0.832566	-1.20111	VirInfKD2 down vs VirInfCtrl	12.6765	0.168044	0.0159076	1	ILK	NM_004517.2	ILK	11	Homo sapiens integrin-linked kinase (ILK), transcript variant 1, mRNA.	P59; DKFZp686F1765
23637	ILMN_1672113	0.175826	0.572617	1.04337	1.04337	VirInfCtrl up vs Control	0.608829	0.962316	-1.03916	KD1 down vs Control	0.0871124	0.864686	-1.15649	KD2 down vs Control	0.0421362	0.832631	-1.20101	VirInfKD1 down vs VirInfCtrl	0.158055	0.891596	-1.12158	VirInfKD2 down vs VirInfCtrl	2.25156	0.118696	0.0632606	1	LOC441249	XM_499072.2	LOC441249	7	PREDICTED: Homo sapiens hypothetical LOC441249 (LOC441249), mRNA.
31595	ILMN_1753122	0.181228	0.0787513	1.13876	1.13876	VirInfCtrl up vs Control	0.336442	1.06626	1.06626	KD1 up vs Control	0.227187	1.08612	1.08612	KD2 up vs Control	0.0246332	0.832747	-1.20084	VirInfKD1 down vs VirInfCtrl	0.152958	0.904408	-1.1057	VirInfKD2 down vs VirInfCtrl	2.20963	0.0867351	0.047104	1	MCPH1	NM_024596.1	MCPH1	8	Homo sapiens microcephalin 1 (MCPH1), mRNA.	MCT; FLJ12847; BRIT1
10679	ILMN_2041222	0.0937322	0.0902564	1.14682	1.14682	VirInfCtrl up vs Control	0.737828	0.976466	-1.0241	KD1 down vs Control	0.398344	0.940125	-1.06369	KD2 down vs Control	0.0358611	0.832797	-1.20077	VirInfKD1 down vs VirInfCtrl	0.00945409	0.774899	-1.29049	VirInfKD2 down vs VirInfCtrl	3.2155	0.15435	0.0576024	1	FLJ40504	NM_173624.1	FLJ40504	17	Homo sapiens hypothetical protein FLJ40504 (FLJ40504), mRNA.	MGC138233; MGC138231
4093	ILMN_1802019	0.0418886	0.401114	1.06728	1.06728	VirInfCtrl up vs Control	0.611997	0.962188	-1.0393	KD1 down vs Control	0.0320622	1.2217	1.2217	KD2 up vs Control	0.0442175	0.832858	-1.20069	VirInfKD1 down vs VirInfCtrl	0.688191	1.03083	1.03083	VirInfKD2 up vs VirInfCtrl	4.76239	0.257426	0.0648648	1	C4orf18	NM_001031700.1	C4ORF18	4	Homo sapiens chromosome 4 open reading frame 18 (C4orf18), transcript variant 1, mRNA.	AD021; DKFZp434L142; AD036; FLJ38155
37471	ILMN_1681772	0.259085	0.193921	1.09674	1.09674	VirInfCtrl up vs Control	0.793778	0.982891	-1.01741	KD1 down vs Control	0.902206	0.99194	-1.00813	KD2 down vs Control	0.0274831	0.8329	-1.20062	VirInfKD1 down vs VirInfCtrl	0.275068	0.926983	-1.07877	VirInfKD2 down vs VirInfCtrl	1.74038	0.0722043	0.0497852	1	PRM2	NM_002762.2	PRM2	16	Homo sapiens protamine 2 (PRM2), mRNA.	FLJ27447
40382	ILMN_1762207	0.0337933	0.942357	0.995441	-1.00458	VirInfCtrl down vs Control	0.0212447	0.828954	-1.20634	KD1 down vs Control	0.352732	0.940785	-1.06294	KD2 down vs Control	0.0235086	0.832929	-1.20058	VirInfKD1 down vs VirInfCtrl	0.0138675	0.812007	-1.23152	VirInfKD2 down vs VirInfCtrl	5.24724	0.200577	0.0458702	1	SGSM1	XM_938660.1	SGSM1	22	Homo sapiens small G protein signaling modulator 1 (SGSM1), transcript variant 1, mRNA.	MGC133298; RUTBC2; SGSM1; KIAA1941
16817	ILMN_1807277	0.13903	0.0398285	1.16062	1.16062	VirInfCtrl up vs Control	0.474155	1.04444	1.04444	KD1 up vs Control	0.446562	1.04747	1.04747	KD2 up vs Control	0.0183932	0.832978	-1.20051	VirInfKD1 down vs VirInfCtrl	0.0326939	0.854366	-1.17046	VirInfKD2 down vs VirInfCtrl	2.59005	0.087424	0.0405046	1	IFI30	NM_006332.3	IFI30	19	Homo sapiens interferon, gamma-inducible protein 30 (IFI30), mRNA.	MGC32056; IP30; GILT; IFI-30
46085	ILMN_1695443	0.00124022	0.800224	0.992689	-1.00736	VirInfCtrl down vs Control	0.000450447	0.825329	-1.21164	KD1 down vs Control	0.101886	0.94788	-1.05499	KD2 down vs Control	0.000588712	0.833046	-1.20041	VirInfKD1 down vs VirInfCtrl	0.0102454	0.902783	-1.10769	VirInfKD2 down vs VirInfCtrl	19.2458	0.15411	0.00960896	1	YSK4	NM_001018046.1	YSK4	2	Homo sapiens YSK4 Sps1/Ste20-related kinase homolog (S. cerevisiae) (YSK4), transcript variant 1, mRNA.	RCK; FLJ23074
15578	ILMN_1876308	0.00835549	0.0216095	0.829333	-1.20579	VirInfCtrl down vs Control	0.00262775	0.741259	-1.34906	KD1 down vs Control	0.0020818	0.730739	-1.36848	KD2 down vs Control	0.0237936	0.833117	-1.20031	VirInfKD1 down vs VirInfCtrl	0.275402	0.929733	-1.07558	VirInfKD2 down vs VirInfCtrl	9.3916	0.360344	0.0460425	1		Hs.562197	HS.562197	1	602137688F1 NIH_MGC_83 Homo sapiens cDNA clone IMAGE:4274180 5, mRNA sequence
37525	ILMN_1719204	0.100892	0.0698719	1.17119	1.17119	VirInfCtrl up vs Control	0.857029	1.01358	1.01358	KD1 up vs Control	0.181392	0.897221	-1.11455	KD2 down vs Control	0.0438968	0.833216	-1.20017	VirInfKD1 down vs VirInfCtrl	0.235691	0.909792	-1.09915	VirInfKD2 down vs VirInfCtrl	3.09287	0.165691	0.0642863	1	PRPF31	NM_015629.2	PRPF31	19	Homo sapiens PRP31 pre-mRNA processing factor 31 homolog (S. cerevisiae) (PRPF31), mRNA.	PRP31; RP11; DKFZp566J153; NY-BR-99
14153	ILMN_1898518	0.0716851	0.347204	1.05548	1.05548	VirInfCtrl up vs Control	0.186385	0.924047	-1.0822	KD1 down vs Control	0.745154	1.01819	1.01819	KD2 up vs Control	0.0137366	0.833293	-1.20006	VirInfKD1 down vs VirInfCtrl	0.775851	0.98435	-1.0159	VirInfKD2 down vs VirInfCtrl	3.68705	0.107604	0.035021	1		Hs.388347	HS.388347	10	Homo sapiens mRNA; cDNA DKFZp686J0156 (from clone DKFZp686J0156)
4662	ILMN_1730487	0.0414637	0.014869	0.849838	-1.17669	VirInfCtrl down vs Control	0.340794	1.05107	1.05107	KD1 up vs Control	0.978217	0.998631	-1.00137	KD2 down vs Control	0.00908909	1.2001	1.2001	VirInfKD1 up vs VirInfCtrl	0.0361863	1.13813	1.13813	VirInfKD2 up vs VirInfCtrl	4.78465	0.11543	0.0289501	1	CALD1	NM_004342.5	CALD1	7	Homo sapiens caldesmon 1 (CALD1), transcript variant 5, mRNA.	L-CAD; CDM; MGC21352; NAG22; H-CAD
4252	ILMN_1727917	0.0638357	0.948505	1.00411	1.00411	VirInfCtrl up vs Control	0.0430158	1.16846	1.16846	KD1 up vs Control	0.0956236	1.12775	1.12775	KD2 up vs Control	0.0240469	1.20021	1.20021	VirInfKD1 up vs VirInfCtrl	0.0280885	1.19151	1.19151	VirInfKD2 up vs VirInfCtrl	3.90373	0.150465	0.0462527	1	C6orf188	NM_153711.1	C6ORF188	6	Homo sapiens chromosome 6 open reading frame 188 (C6orf188), mRNA.	dJ493F7.3; MGC45451
23152	ILMN_1782487	0.115989	0.0762022	0.894191	-1.11833	VirInfCtrl down vs Control	0.436104	0.957331	-1.04457	KD1 down vs Control	0.240907	0.934243	-1.07038	KD2 down vs Control	0.0129585	1.20023	1.20023	VirInfKD1 up vs VirInfCtrl	0.262272	1.0668	1.0668	VirInfKD2 up vs VirInfCtrl	2.86809	0.0815547	0.0341222	1	LOC400759	XR_000992.1	LOC400759		Homo sapiens similar to Interferon-induced guanylate-binding protein 1 (GTP-binding protein 1) (Guanine nucleotide-binding protein 1) (HuGBP-1) (LOC400759) on chromosome 1.
27601	ILMN_1774088	0.152402	0.0686633	0.851081	-1.17498	VirInfCtrl down vs Control	0.680074	1.03203	1.03203	KD1 up vs Control	0.536626	1.04885	1.04885	KD2 up vs Control	0.0460361	1.20029	1.20029	VirInfKD1 up vs VirInfCtrl	0.0258466	1.23892	1.23892	VirInfKD2 up vs VirInfCtrl	2.45486	0.135382	0.0661785	1	LOC650517	XM_942418.1	LOC650517		PREDICTED: Homo sapiens hypothetical LOC650517 (LOC650517), mRNA.
4158	ILMN_2098616	0.0371976	0.17545	1.11281	1.11281	VirInfCtrl up vs Control	0.024151	1.23177	1.23177	KD1 up vs Control	0.0070879	1.32132	1.32132	KD2 up vs Control	0.0393471	1.20039	1.20039	VirInfKD1 up vs VirInfCtrl	0.565312	1.04324	1.04324	VirInfKD2 up vs VirInfCtrl	5.02635	0.253326	0.0604796	1	C5orf39	NM_001014279.1	C5ORF39	5	Homo sapiens chromosome 5 open reading frame 39 (C5orf39), mRNA.	AX2R; AXIIR
43282	ILMN_1812526	0.0163199	0.00870139	0.827112	-1.20903	VirInfCtrl down vs Control	0.406162	0.956654	-1.04531	KD1 down vs Control	0.00465307	0.804561	-1.24291	KD2 down vs Control	0.0103005	1.20046	1.20046	VirInfKD1 up vs VirInfCtrl	0.0393089	1.13911	1.13911	VirInfKD2 up vs VirInfCtrl	7.16842	0.183634	0.0307404	1	TGFB2	NM_003238.1	TGFB2	1	Homo sapiens transforming growth factor, beta 2 (TGFB2), mRNA.	MGC116892; TGF-beta2
4671	ILMN_1733333	0.0572864	0.00864216	0.834542	-1.19826	VirInfCtrl down vs Control	0.325844	0.950754	-1.0518	KD1 down vs Control	0.117148	0.917285	-1.09017	KD2 down vs Control	0.00825126	1.20052	1.20052	VirInfKD1 up vs VirInfCtrl	0.0324644	1.13964	1.13964	VirInfKD2 up vs VirInfCtrl	4.11337	0.0953854	0.0278269	1	CALML3	NM_005185.2	CALML3	10	Homo sapiens calmodulin-like 3 (CALML3), mRNA.	CLP
40603	ILMN_3229770	0.0744378	0.0227325	0.835783	-1.19648	VirInfCtrl down vs Control	0.0601407	0.872586	-1.14602	KD1 down vs Control	0.36763	0.944184	-1.05912	KD2 down vs Control	0.0210853	1.20063	1.20063	VirInfKD1 up vs VirInfCtrl	0.0221217	1.19798	1.19798	VirInfKD2 up vs VirInfCtrl	3.61835	0.13091	0.0434155	1	SKP1	NM_006930.3	SKP1	5	Homo sapiens S-phase kinase-associated protein 1 (SKP1), transcript variant 1, mRNA.	TCEB1L; MGC34403; p19A; EMC19; SKP1A; OCP-II; OCP2
13129	ILMN_1810327	0.0748166	0.589203	1.03477	1.03477	VirInfCtrl up vs Control	0.173048	1.09709	1.09709	KD1 up vs Control	0.0346411	1.17707	1.17707	KD2 up vs Control	0.0224252	1.2008	1.2008	VirInfKD1 up vs VirInfCtrl	0.461669	1.04825	1.04825	VirInfKD2 up vs VirInfCtrl	3.60916	0.134929	0.0448622	1	HNRPUL2	XM_938301.1	HNRPUL2		PREDICTED: Homo sapiens heterogeneous nuclear ribonucleoprotein U-like 2 (HNRPUL2), mRNA.
35723	ILMN_1722890	0.0275071	0.661807	0.981411	-1.01894	VirInfCtrl down vs Control	0.0604563	1.09874	1.09874	KD1 up vs Control	0.0719459	1.09308	1.09308	KD2 up vs Control	0.00416717	1.20085	1.20085	VirInfKD1 up vs VirInfCtrl	0.0218634	1.13358	1.13358	VirInfKD2 up vs VirInfCtrl	5.74487	0.0995371	0.0207915	1	PCDH7	NM_032456.1	PCDH7	4	Homo sapiens protocadherin 7 (PCDH7), transcript variant b, mRNA.	BHPCDH; BH-Pcdh
31081	ILMN_1815205	0.031714	0.00872815	0.829526	-1.20551	VirInfCtrl down vs Control	0.0255127	0.865574	-1.1553	KD1 down vs Control	0.0173884	0.85295	-1.1724	KD2 down vs Control	0.00957161	1.20088	1.20088	VirInfKD1 up vs VirInfCtrl	0.124881	1.09107	1.09107	VirInfKD2 up vs VirInfCtrl	5.39723	0.134234	0.0298451	1	LYZ	NM_000239.1	LYZ	12	Homo sapiens lysozyme (renal amyloidosis) (LYZ), mRNA.
4666	ILMN_1766200	0.124916	0.621887	0.96767	-1.03341	VirInfCtrl down vs Control	0.856766	1.01199	1.01199	KD1 up vs Control	0.0858577	1.13865	1.13865	KD2 up vs Control	0.0275218	1.20088	1.20088	VirInfKD1 up vs VirInfCtrl	0.151898	1.10935	1.10935	VirInfKD2 up vs VirInfCtrl	2.75246	0.114548	0.0499399	1	CALHM2	NM_015916.3	CALHM2	10	Homo sapiens calcium homeostasis modulator 2 (CALHM2), mRNA.
3050	ILMN_1736995	0.0756471	0.335059	0.951382	-1.0511	VirInfCtrl down vs Control	0.874546	0.992194	-1.00787	KD1 down vs Control	0.834238	1.01045	1.01045	KD2 up vs Control	0.00844236	1.20106	1.20106	VirInfKD1 up vs VirInfCtrl	0.591848	1.02729	1.02729	VirInfKD2 up vs VirInfCtrl	3.58922	0.0844985	0.0282508	1	C12orf66	NM_152440.3	C12ORF66	12	Homo sapiens chromosome 12 open reading frame 66 (C12orf66), mRNA.
1937	ILMN_2373830	0.0668546	0.604611	0.968888	-1.03211	VirInfCtrl down vs Control	0.312969	0.938263	-1.0658	KD1 down vs Control	0.854631	0.988994	-1.01113	KD2 down vs Control	0.0193514	1.20123	1.20123	VirInfKD1 up vs VirInfCtrl	0.102945	1.11765	1.11765	VirInfKD2 up vs VirInfCtrl	3.81644	0.132977	0.0418119	1	ATN1	NM_001940.3	ATN1	12	Homo sapiens atrophin 1 (ATN1), transcript variant 2, mRNA.	DRPLA; NOD; B37; D12S755E
43778	ILMN_1760620	0.0927579	0.380083	0.939787	-1.06407	VirInfCtrl down vs Control	0.700989	0.973932	-1.02677	KD1 down vs Control	0.417803	1.05869	1.05869	KD2 up vs Control	0.031203	1.20142	1.20142	VirInfKD1 up vs VirInfCtrl	0.485995	0.952506	-1.04986	VirInfKD2 down vs VirInfCtrl	3.23314	0.144619	0.0536761	1	TMEM33	NM_018126.1	TMEM33	4	Homo sapiens transmembrane protein 33 (TMEM33), mRNA.	SHINC3; FLJ10525; 1600019D15Rik
12665	ILMN_1727458	0.0917446	0.474397	0.950683	-1.05188	VirInfCtrl down vs Control	0.965011	0.996973	-1.00304	KD1 down vs Control	0.682532	0.971929	-1.02888	KD2 down vs Control	0.032463	1.20148	1.20148	VirInfKD1 up vs VirInfCtrl	0.0255306	1.21617	1.21617	VirInfKD2 up vs VirInfCtrl	3.25174	0.148691	0.0548719	1	HDAC1	NM_004964.2	HDAC1	1	Homo sapiens histone deacetylase 1 (HDAC1), mRNA.	GON-10; DKFZp686H12203; HD1; RPD3; RPD3L1
39248	ILMN_3225591	0.250841	0.699035	0.973154	-1.02759	VirInfCtrl down vs Control	0.707812	1.02672	1.02672	KD1 up vs Control	0.65786	1.03173	1.03173	KD2 up vs Control	0.0338746	1.20152	1.20152	VirInfKD1 up vs VirInfCtrl	0.473094	1.05268	1.05268	VirInfKD2 up vs VirInfCtrl	1.78097	0.0833933	0.0561895	1	RPL14L	XR_041286.1	RPL14L		PREDICTED: Homo sapiens misc_RNA (RPL14L), miscRNA.
32554	ILMN_3308470	0.0681029	0.0395851	0.829174	-1.20602	VirInfCtrl down vs Control	0.10821	0.873835	-1.14438	KD1 down vs Control	0.445525	1.0601	1.0601	KD2 up vs Control	0.0422874	1.20179	1.20179	VirInfKD1 up vs VirInfCtrl	0.0224591	1.24383	1.24383	VirInfKD2 up vs VirInfCtrl	3.78185	0.20119	0.0638388	1	MIR655	NR_030391.1	MIR655		Homo sapiens microRNA 655 (MIR655), microRNA.
1116	ILMN_2251062	0.236063	0.93438	0.993787	-1.00625	VirInfCtrl down vs Control	0.996477	0.999666	-1.00033	KD1 down vs Control	0.591608	1.04198	1.04198	KD2 up vs Control	0.0440316	1.20258	1.20258	VirInfKD1 up vs VirInfCtrl	0.469396	1.05765	1.05765	VirInfKD2 up vs VirInfCtrl	1.85816	0.101925	0.0658233	1	ANKMY1	NM_017844.2	ANKMY1	2	Homo sapiens ankyrin repeat and MYND domain containing 1 (ANKMY1), transcript variant 2, mRNA.	DKFZp686L21237; DKFZp686D20155; FLJ20499; ZMYND13
37520	ILMN_3248228	0.172003	0.838915	0.984233	-1.01602	VirInfCtrl down vs Control	0.850531	0.985379	-1.01484	KD1 down vs Control	0.658623	0.965818	-1.03539	KD2 down vs Control	0.0486411	1.20287	1.20287	VirInfKD1 up vs VirInfCtrl	0.209049	1.11109	1.11109	VirInfKD2 up vs VirInfCtrl	2.28227	0.133125	0.0699959	1	PROX2	NM_001080408.1	PROX2	14	Homo sapiens prospero homeobox 2 (PROX2), mRNA.	FLJ36749
11304	ILMN_1676870	0.0705045	0.562356	0.961574	-1.03996	VirInfCtrl down vs Control	0.106105	1.12916	1.12916	KD1 up vs Control	0.748049	1.02173	1.02173	KD2 up vs Control	0.0276974	1.20288	1.20288	VirInfKD1 up vs VirInfCtrl	0.0162659	1.23538	1.23538	VirInfKD2 up vs VirInfCtrl	3.71759	0.158063	0.0510212	1	GABRR2	NM_002043.1	GABRR2	6	Homo sapiens gamma-aminobutyric acid (GABA) receptor, rho 2 (GABRR2), mRNA.
38732	ILMN_1669370	0.251021	0.227173	0.918936	-1.08821	VirInfCtrl down vs Control	0.814774	1.0155	1.0155	KD1 up vs Control	0.902419	1.00807	1.00807	KD2 up vs Control	0.0259225	1.20299	1.20299	VirInfKD1 up vs VirInfCtrl	0.120348	1.12044	1.12044	VirInfKD2 up vs VirInfCtrl	1.78007	0.0731629	0.0493213	1	RFX4	NM_032491.3	RFX4	12	Homo sapiens regulatory factor X, 4 (influences HLA class II expression) (RFX4), transcript variant 1, mRNA.	NYD-SP10
29505	ILMN_3297915	0.0234032	0.570388	0.978336	-1.02214	VirInfCtrl down vs Control	0.216603	1.05168	1.05168	KD1 up vs Control	0.352931	1.03742	1.03742	KD2 up vs Control	0.00229874	1.20305	1.20305	VirInfKD1 up vs VirInfCtrl	0.110379	1.07071	1.07071	VirInfKD2 up vs VirInfCtrl	6.15967	0.0853839	0.0166341	1	LOC728522	XR_015716.2	LOC728522	12	PREDICTED: Homo sapiens misc_RNA (LOC728522), miscRNA.
32133	ILMN_3310093	0.109001	0.318357	0.929726	-1.07559	VirInfCtrl down vs Control	0.839996	1.01422	1.01422	KD1 up vs Control	0.111306	1.13311	1.13311	KD2 up vs Control	0.0328377	1.20306	1.20306	VirInfKD1 up vs VirInfCtrl	0.0279753	1.21292	1.21292	VirInfKD2 up vs VirInfCtrl	2.96705	0.138496	0.0560134	1	MIR1288	NR_031698.1	MIR1288		Homo sapiens microRNA 1288 (MIR1288), microRNA.
24529	ILMN_1729644	0.0944512	0.0988619	0.877505	-1.13959	VirInfCtrl down vs Control	0.178405	0.902999	-1.10742	KD1 down vs Control	0.0423537	0.84192	-1.18776	KD2 down vs Control	0.0327557	1.20318	1.20318	VirInfKD1 up vs VirInfCtrl	0.591308	1.03869	1.03869	VirInfKD2 up vs VirInfCtrl	3.20264	0.149447	0.0559963	1	LOC643008	XM_928053.1	LOC643008	17	PREDICTED: Homo sapiens PP12104, transcript variant 1 (LOC643008), mRNA.
14642	ILMN_1818536	0.252369	0.162051	0.895458	-1.11675	VirInfCtrl down vs Control	0.908364	0.991718	-1.00835	KD1 down vs Control	0.285598	0.922016	-1.08458	KD2 down vs Control	0.0370183	1.20318	1.20318	VirInfKD1 up vs VirInfCtrl	0.278456	1.08604	1.08604	VirInfKD2 up vs VirInfCtrl	1.77333	0.0885609	0.0599287	1		Hs.537371	HS.537371	22	Homo sapiens mRNA; cDNA DKFZp781G1319 (from clone DKFZp781G1319)
5615	ILMN_1655690	0.00491783	0.447663	0.977515	-1.023	VirInfCtrl down vs Control	0.0385513	1.07671	1.07671	KD1 up vs Control	0.76821	1.00867	1.00867	KD2 up vs Control	0.00057537	1.20341	1.20341	VirInfKD1 up vs VirInfCtrl	0.0366908	1.07782	1.07782	VirInfKD2 up vs VirInfCtrl	11.5366	0.0941097	0.00978897	1	CDR1	XM_928134.1	CDR1	X	Homo sapiens cerebellar degeneration-related protein 1, 34kDa (CDR1), mRNA.	CDR62A; CDR34; CDR
1713	ILMN_2325168	0.173174	0.112003	0.887313	-1.127	VirInfCtrl down vs Control	0.92513	1.00631	1.00631	KD1 up vs Control	0.203237	0.912367	-1.09605	KD2 down vs Control	0.027903	1.20352	1.20352	VirInfKD1 up vs VirInfCtrl	0.292769	1.07687	1.07687	VirInfKD2 up vs VirInfCtrl	2.27277	0.0975751	0.0515187	1	ARRB1	NM_020251.2	ARRB1	11	Homo sapiens arrestin, beta 1 (ARRB1), transcript variant 2, mRNA.	ARB1; ARR1
31733	ILMN_1719797	0.0788926	0.0252537	0.806087	-1.24056	VirInfCtrl down vs Control	0.0228952	0.801641	-1.24744	KD1 down vs Control	0.0408406	0.827743	-1.2081	KD2 down vs Control	0.0437471	1.20362	1.20362	VirInfKD1 up vs VirInfCtrl	0.461117	1.05899	1.05899	VirInfKD2 up vs VirInfCtrl	3.51397	0.193832	0.0661923	1	MESDC2	NM_015154.1	MESDC2	15	Homo sapiens mesoderm development candidate 2 (MESDC2), mRNA.	KIAA0081; MESD; BOCA
31442	ILMN_2136423	0.00331444	0.0258218	0.93234	-1.07257	VirInfCtrl down vs Control	0.329733	1.02556	1.02556	KD1 up vs Control	0.0499934	1.05997	1.05997	KD2 up vs Control	0.000236076	1.20364	1.20364	VirInfKD1 up vs VirInfCtrl	0.00474391	1.10947	1.10947	VirInfKD2 up vs VirInfCtrl	13.397	0.0789666	0.00707321	1	MARS2	NM_138395.2	MARS2	2	Homo sapiens methionyl-tRNA synthetase 2, mitochondrial (MARS2), nuclear gene encoding mitochondrial protein, mRNA.	mtMetRS; MetRS
18026	ILMN_1726642	0.186521	0.371061	0.93526	-1.06922	VirInfCtrl down vs Control	0.138182	1.12567	1.12567	KD1 up vs Control	0.811579	1.0174	1.0174	KD2 up vs Control	0.036608	1.20378	1.20378	VirInfKD1 up vs VirInfCtrl	0.136292	1.12645	1.12645	VirInfKD2 up vs VirInfCtrl	2.17006	0.108273	0.0598729	1	KIAA1553	XM_166320.6	KIAA1553	6	PREDICTED: Homo sapiens KIAA1553 (KIAA1553), mRNA.
41831	ILMN_1773459	0.0473652	0.0280423	0.860371	-1.16229	VirInfCtrl down vs Control	0.0604583	0.886487	-1.12805	KD1 down vs Control	0.0313236	0.864167	-1.15718	KD2 down vs Control	0.0119894	1.204	1.204	VirInfKD1 up vs VirInfCtrl	0.27263	1.06508	1.06508	VirInfKD2 up vs VirInfCtrl	4.49979	0.127657	0.0340434	1	SOX11	NM_003108.3	SOX11	2	Homo sapiens SRY (sex determining region Y)-box 11 (SOX11), mRNA.
27706	ILMN_1674697	0.122232	0.904304	0.991624	-1.00845	VirInfCtrl down vs Control	0.682977	0.971643	-1.02918	KD1 down vs Control	0.747644	1.02286	1.02286	KD2 up vs Control	0.0325006	1.20402	1.20402	VirInfKD1 up vs VirInfCtrl	0.157007	1.11456	1.11456	VirInfKD2 up vs VirInfCtrl	2.78606	0.130438	0.0561817	1	LOC650845	XM_939934.1	LOC650845		PREDICTED: Homo sapiens similar to T-cell receptor alpha chain V region CTL-L17 precursor (LOC650845), mRNA.
18977	ILMN_1756755	0.029936	0.0247452	0.884241	-1.13091	VirInfCtrl down vs Control	0.716565	0.98439	-1.01586	KD1 down vs Control	0.375168	1.04038	1.04038	KD2 up vs Control	0.00412658	1.20415	1.20415	VirInfKD1 up vs VirInfCtrl	0.00533815	1.19238	1.19238	VirInfKD2 up vs VirInfCtrl	5.53622	0.0984192	0.0213328	1	LINGO1	NM_032808.5	LINGO1	15	Homo sapiens leucine rich repeat and Ig domain containing 1 (LINGO1), mRNA.	LRRN6A; MGC17422; UNQ201; FLJ14594; LERN1
33764	ILMN_2179018	0.125778	0.604732	0.964493	-1.03681	VirInfCtrl down vs Control	0.290258	1.0798	1.0798	KD1 up vs Control	0.055972	1.16944	1.16944	KD2 up vs Control	0.0309258	1.20415	1.20415	VirInfKD1 up vs VirInfCtrl	0.150413	1.1153	1.1153	VirInfKD2 up vs VirInfCtrl	2.74187	0.125083	0.0547434	1	NDUFAB1	NM_005003.2	NDUFAB1	16	Homo sapiens NADH dehydrogenase (ubiquinone) 1, alpha/beta subcomplex, 1, 8kDa (NDUFAB1), mRNA.	FASN2A; ACP; SDAP; MGC65095
42431	ILMN_1655163	0.0856339	0.880437	0.989908	-1.0102	VirInfCtrl down vs Control	0.812721	1.01613	1.01613	KD1 up vs Control	0.140803	1.11586	1.11586	KD2 up vs Control	0.0281699	1.20436	1.20436	VirInfKD1 up vs VirInfCtrl	0.0377489	1.18724	1.18724	VirInfKD2 up vs VirInfCtrl	3.36996	0.146505	0.0521687	1	STK24	NM_001032296.1	STK24	13	Homo sapiens serine/threonine kinase 24 (STE20 homolog, yeast) (STK24), transcript variant 1, mRNA.	MST3B; MST3; MST-3; STK3; STE20
41142	ILMN_1701975	0.0165609	0.088995	0.915821	-1.09192	VirInfCtrl down vs Control	0.433398	1.03708	1.03708	KD1 up vs Control	0.0263277	0.880701	-1.13546	KD2 down vs Control	0.00516239	1.20439	1.20439	VirInfKD1 up vs VirInfCtrl	0.152982	1.07353	1.07353	VirInfKD2 up vs VirInfCtrl	7.12503	0.139503	0.0234952	1	SLC9A4	NM_001011552.1	SLC9A4	2	Homo sapiens solute carrier family 9 (sodium/hydrogen exchanger), member 4 (SLC9A4), mRNA.	NHE4; DKFZp313B031
20080	ILMN_3176532	0.180861	0.0738531	0.852973	-1.17237	VirInfCtrl down vs Control	0.179077	0.894162	-1.11837	KD1 down vs Control	0.102195	0.867823	-1.15231	KD2 down vs Control	0.0447276	1.20445	1.20445	VirInfKD1 up vs VirInfCtrl	0.162232	1.12432	1.12432	VirInfKD2 up vs VirInfCtrl	2.21242	0.12455	0.067555	1	LOC100130441	XR_039157.1	LOC100130441		PREDICTED: Homo sapiens misc_RNA (LOC100130441), miscRNA.
4601	ILMN_1677028	0.235179	0.0850289	0.872205	-1.14652	VirInfCtrl down vs Control	0.442816	0.946945	-1.05603	KD1 down vs Control	0.731884	0.976455	-1.02411	KD2 down vs Control	0.0308876	1.20475	1.20475	VirInfKD1 up vs VirInfCtrl	0.371654	1.06616	1.06616	VirInfKD2 up vs VirInfCtrl	1.86297	0.0853937	0.0550049	1	CACNA1I	NM_021096.3	CACNA1I	22	Homo sapiens calcium channel, voltage-dependent, T type, alpha 1I subunit (CACNA1I), transcript variant 1, mRNA.	KIAA1120; Cav3.3
15816	ILMN_1915365	0.0166973	0.593062	0.95961	-1.04209	VirInfCtrl down vs Control	0.552018	1.0471	1.0471	KD1 up vs Control	0.0248895	1.24257	1.24257	KD2 up vs Control	0.043514	1.20479	1.20479	VirInfKD1 up vs VirInfCtrl	0.126545	0.878464	-1.13835	VirInfKD2 down vs VirInfCtrl	7.10083	0.394583	0.0666823	1		Hs.566890	HS.566890		wb37h11.x1 NCI_CGAP_GC6 Homo sapiens cDNA clone IMAGE:2307909 3, mRNA sequence
44609	ILMN_1771155	0.0246132	0.910101	1.00568	1.00568	VirInfCtrl up vs Control	0.413088	1.04321	1.04321	KD1 up vs Control	0.0121027	1.18614	1.18614	KD2 up vs Control	0.00822117	1.20493	1.20493	VirInfKD1 up vs VirInfCtrl	0.375208	1.04716	1.04716	VirInfKD2 up vs VirInfCtrl	6.02789	0.145217	0.028909	1	TSPYL2	XM_944226.1	TSPYL2		PREDICTED: Homo sapiens TSPY-like 2, transcript variant 3 (TSPYL2), mRNA.
240	ILMN_2410362	0.0319213	0.610296	0.961402	-1.04015	VirInfCtrl down vs Control	0.208758	0.902014	-1.10863	KD1 down vs Control	0.0238552	1.24618	1.24618	KD2 up vs Control	0.0437006	1.20502	1.20502	VirInfKD1 up vs VirInfCtrl	0.296092	1.08742	1.08742	VirInfKD2 up vs VirInfCtrl	5.38169	0.300415	0.066986	1	ACBD5	NM_145698.2	ACBD5	10	Homo sapiens acyl-Coenzyme A binding domain containing 5 (ACBD5), transcript variant 1, mRNA.	KIAA1996; DKFZp434A2417
4819	ILMN_1678454	0.153227	0.597271	0.964245	-1.03708	VirInfCtrl down vs Control	0.985112	1.00127	1.00127	KD1 up vs Control	0.182589	1.10339	1.10339	KD2 up vs Control	0.0289061	1.2051	1.2051	VirInfKD1 up vs VirInfCtrl	0.613498	1.03538	1.03538	VirInfKD2 up vs VirInfCtrl	2.44702	0.10857	0.0532419	1	CASP4	NM_033306.2	CASP4	11	Homo sapiens caspase 4, apoptosis-related cysteine peptidase (CASP4), transcript variant alpha, mRNA.	TX; Mih1/TX; ICH-2; ICE(rel)II; ICEREL-II
40684	ILMN_1732410	0.0657753	0.785961	0.980943	-1.01943	VirInfCtrl down vs Control	0.0166209	1.24966	1.24966	KD1 up vs Control	0.177371	1.10907	1.10907	KD2 up vs Control	0.0331096	1.20514	1.20514	VirInfKD1 up vs VirInfCtrl	0.0908758	1.14606	1.14606	VirInfKD2 up vs VirInfCtrl	3.84704	0.183765	0.0573215	1	SLC16A9	NM_194298.1	SLC16A9	10	Homo sapiens solute carrier family 16, member 9 (monocarboxylic acid transporter 9) (SLC16A9), mRNA.	MCT9; FLJ43803; C10orf36
9760	ILMN_2180252	0.0498649	0.598942	0.969436	-1.03153	VirInfCtrl down vs Control	0.491106	0.959827	-1.04185	KD1 down vs Control	0.0866413	1.12127	1.12127	KD2 up vs Control	0.0156443	1.20527	1.20527	VirInfKD1 up vs VirInfCtrl	0.74524	1.01921	1.01921	VirInfKD2 up vs VirInfCtrl	4.39295	0.142991	0.0390603	1	FAM70A	NM_017938.2	FAM70A	X	Homo sapiens family with sequence similarity 70, member A (FAM70A), mRNA.	FLJ20716; RP3-525N14.6
1503	ILMN_1800898	0.0391254	0.48482	0.966928	-1.0342	VirInfCtrl down vs Control	0.060019	1.11017	1.11017	KD1 up vs Control	0.913976	1.0051	1.0051	KD2 up vs Control	0.00612363	1.20535	1.20535	VirInfKD1 up vs VirInfCtrl	0.160943	1.07492	1.07492	VirInfKD2 up vs VirInfCtrl	4.91281	0.104387	0.0254974	1	ARG2	NM_001172.3	ARG2	14	Homo sapiens arginase, type II (ARG2), nuclear gene encoding mitochondrial protein, mRNA.
44239	ILMN_1716913	0.00296273	0.0886056	0.917776	-1.08959	VirInfCtrl down vs Control	0.038447	0.89437	-1.11811	KD1 down vs Control	0.00527317	1.19765	1.19765	KD2 up vs Control	0.0044638	1.20543	1.20543	VirInfKD1 up vs VirInfCtrl	0.0157492	1.15124	1.15124	VirInfKD2 up vs VirInfCtrl	13.972	0.259646	0.0223	1	TRAPPC1	NM_021210.2	TRAPPC1	17	Homo sapiens trafficking protein particle complex 1 (TRAPPC1), mRNA.	BET5; MUM2
9180	ILMN_2222991	0.0996093	0.306465	0.930508	-1.07468	VirInfCtrl down vs Control	0.717546	1.02474	1.02474	KD1 up vs Control	0.156083	1.11013	1.11013	KD2 up vs Control	0.0273454	1.20547	1.20547	VirInfKD1 up vs VirInfCtrl	0.924898	1.00635	1.00635	VirInfKD2 up vs VirInfCtrl	3.11398	0.134583	0.0518627	1	ETF1	NM_004730.1	ETF1	5	Homo sapiens eukaryotic translation termination factor 1 (ETF1), mRNA.	ERF; TB3-1; RF1; D5S1995; ERF1; SUP45L1; MGC111066
36146	ILMN_2385298	0.048703	0.46694	0.955791	-1.04625	VirInfCtrl down vs Control	0.257112	1.07564	1.07564	KD1 up vs Control	0.0261157	1.18638	1.18638	KD2 up vs Control	0.0183757	1.2055	1.2055	VirInfKD1 up vs VirInfCtrl	0.492383	1.04348	1.04348	VirInfKD2 up vs VirInfCtrl	4.44171	0.156732	0.0423437	1	PFKFB2	NM_001018053.1	PFKFB2	1	Homo sapiens 6-phosphofructo-2-kinase/fructose-2,6-biphosphatase 2 (PFKFB2), transcript variant 2, mRNA.	DKFZp781D2217; PFK-2/FBPase-2; MGC138308; MGC138310
31085	ILMN_2163482	0.00787339	0.194574	1.06338	1.06338	VirInfCtrl up vs Control	0.0438266	1.11304	1.11304	KD1 up vs Control	0.00267939	1.22967	1.22967	KD2 up vs Control	0.0043719	1.20554	1.20554	VirInfKD1 up vs VirInfCtrl	0.0710914	1.09656	1.09656	VirInfKD2 up vs VirInfCtrl	9.61378	0.177267	0.0221266	1	LYZL2	NM_183058.2	LYZL2	10	Homo sapiens lysozyme-like 2 (LYZL2), mRNA.
18059	ILMN_3235104	0.00966846	0.0195283	0.881012	-1.13506	VirInfCtrl down vs Control	0.875732	0.993482	-1.00656	KD1 down vs Control	0.0806557	0.919353	-1.08772	KD2 down vs Control	0.00343181	1.20578	1.20578	VirInfKD1 up vs VirInfCtrl	0.00141044	1.25042	1.25042	VirInfKD2 up vs VirInfCtrl	8.86416	0.148122	0.0200523	1	KIAA1731	NM_033395.1	KIAA1731	11	Homo sapiens KIAA1731 (KIAA1731), mRNA.	FLJ40913
18043	ILMN_1699521	0.0290387	0.782033	1.02046	1.02046	VirInfCtrl up vs Control	0.900124	0.990879	-1.0092	KD1 down vs Control	0.0504347	1.18628	1.18628	KD2 up vs Control	0.0368124	1.20585	1.20585	VirInfKD1 up vs VirInfCtrl	0.136903	0.8868	-1.12765	VirInfKD2 down vs VirInfCtrl	5.6106	0.286047	0.0611799	1	KIAA1641	XM_944061.1	KIAA1641		PREDICTED: Homo sapiens KIAA1641, transcript variant 7 (KIAA1641), mRNA.
1177	ILMN_1708056	0.0197946	0.181108	0.933216	-1.07156	VirInfCtrl down vs Control	0.625893	1.02374	1.02374	KD1 up vs Control	0.0344047	0.882923	-1.1326	KD2 down vs Control	0.00633618	1.20619	1.20619	VirInfKD1 up vs VirInfCtrl	0.385944	1.04364	1.04364	VirInfKD2 up vs VirInfCtrl	6.61345	0.143685	0.0260715	1	ANKRD31	XM_937397.1	ANKRD31	5	PREDICTED: Homo sapiens ankyrin repeat domain 31 (ANKRD31), mRNA.
15229	ILMN_1898362	0.0687306	0.0128881	0.804335	-1.24326	VirInfCtrl down vs Control	0.0314345	0.840313	-1.19003	KD1 down vs Control	0.133265	0.897525	-1.11417	KD2 down vs Control	0.0236093	1.20642	1.20642	VirInfKD1 up vs VirInfCtrl	0.0377395	1.17987	1.17987	VirInfKD2 up vs VirInfCtrl	3.76476	0.151977	0.0484419	1		Hs.547503	HS.547503	18	UI-CF-FN0-aem-b-19-18-UI.s18 UI-CF-FN0 Homo sapiens cDNA clone UI-CF-FN0-aem-b-19-18-UI 3, mRNA sequence
4267	ILMN_2186678	0.0855429	0.784895	1.02119	1.02119	VirInfCtrl up vs Control	0.322066	0.923815	-1.08247	KD1 down vs Control	0.752614	1.02453	1.02453	KD2 up vs Control	0.04313	1.20652	1.20652	VirInfKD1 up vs VirInfCtrl	0.578571	1.04406	1.04406	VirInfKD2 up vs VirInfCtrl	3.37181	0.189285	0.0673652	1	C6orf211	NM_024573.1	C6ORF211	6	Homo sapiens chromosome 6 open reading frame 211 (C6orf211), mRNA.	FLJ12910; DKFZp566I174
38407	ILMN_1733110	0.0878191	0.641365	1.03308	1.03308	VirInfCtrl up vs Control	0.925006	1.00654	1.00654	KD1 up vs Control	0.969083	1.00269	1.00269	KD2 up vs Control	0.0298903	1.20682	1.20682	VirInfKD1 up vs VirInfCtrl	0.495612	1.04932	1.04932	VirInfKD2 up vs VirInfCtrl	3.32645	0.152573	0.05504	1	RASSF7	NM_003475.2	RASSF7	11	Homo sapiens Ras association (RalGDS/AF-6) domain family (N-terminal) member 7 (RASSF7), mRNA.	C11orf13; HRC1; MGC126070; MGC126069; HRAS1
17198	ILMN_2404374	0.0567927	0.0155656	0.841826	-1.18789	VirInfCtrl down vs Control	0.36582	0.950864	-1.05168	KD1 down vs Control	0.0398238	0.873944	-1.14424	KD2 down vs Control	0.0106543	1.20712	1.20712	VirInfKD1 up vs VirInfCtrl	0.0676946	1.12147	1.12147	VirInfKD2 up vs VirInfCtrl	4.13045	0.114072	0.0331409	1	ING5	NM_032329.4	ING5	2	Homo sapiens inhibitor of growth family, member 5 (ING5), mRNA.	FLJ23842; p28ING5
44294	ILMN_2383290	0.0506899	0.0480277	0.868954	-1.15081	VirInfCtrl down vs Control	0.075071	0.885183	-1.12971	KD1 down vs Control	0.101331	0.896129	-1.11591	KD2 down vs Control	0.0160163	1.20716	1.20716	VirInfKD1 up vs VirInfCtrl	0.772295	0.982975	-1.01732	VirInfKD2 down vs VirInfCtrl	4.35922	0.145935	0.0401727	1	TRIM14	NM_033221.1	TRIM14	9	Homo sapiens tripartite motif-containing 14 (TRIM14), transcript variant 4, mRNA.	KIAA0129
45366	ILMN_1738572	0.111023	0.997279	0.999737	-1.00026	VirInfCtrl down vs Control	0.5641	1.04622	1.04622	KD1 up vs Control	0.0540705	1.19352	1.19352	KD2 up vs Control	0.043866	1.20723	1.20723	VirInfKD1 up vs VirInfCtrl	0.0727659	1.17455	1.17455	VirInfKD2 up vs VirInfCtrl	2.93759	0.167583	0.0684575	1	USP48	NM_001032730.1	USP48	1	Homo sapiens ubiquitin specific peptidase 48 (USP48), transcript variant 2, mRNA.	RAP1GA1; MGC132556; USP31; DKFZp762M1713; MGC14879
20278	ILMN_3254992	0.138624	0.0275703	0.827267	-1.2088	VirInfCtrl down vs Control	0.918097	1.00705	1.00705	KD1 up vs Control	0.5844	0.962839	-1.0386	KD2 down vs Control	0.0282897	1.20724	1.20724	VirInfKD1 up vs VirInfCtrl	0.0987738	1.13648	1.13648	VirInfKD2 up vs VirInfCtrl	2.59443	0.11597	0.0536395	1	LOC100130935	XM_001727014.1	LOC100130935		PREDICTED: Homo sapiens similar to CSAG family, member 2 (LOC100130935), mRNA.
40587	ILMN_3249807	0.0448175	0.90951	1.00911	1.00911	VirInfCtrl up vs Control	0.76867	1.02382	1.02382	KD1 up vs Control	0.0697834	1.18353	1.18353	KD2 up vs Control	0.0488804	1.20733	1.20733	VirInfKD1 up vs VirInfCtrl	0.0135332	1.30253	1.30253	VirInfKD2 up vs VirInfCtrl	4.61666	0.281003	0.0730406	1	SKA2	NM_182620.3	SKA2	17	Homo sapiens spindle and kinetochore associated complex subunit 2 (SKA2), transcript variant 1, mRNA.	MGC110975; Ska2; FLJ12758
43921	ILMN_1805645	0.203772	0.3497	0.930654	-1.07451	VirInfCtrl down vs Control	0.314468	0.925159	-1.08089	KD1 down vs Control	0.639772	0.965687	-1.03553	KD2 down vs Control	0.0375815	1.20737	1.20737	VirInfKD1 up vs VirInfCtrl	0.683398	1.03082	1.03082	VirInfKD2 up vs VirInfCtrl	2.05051	0.107187	0.0627281	1	TMTC2	NM_152588.1	TMTC2	12	Homo sapiens transmembrane and tetratricopeptide repeat containing 2 (TMTC2), mRNA.	DKFZp762A217
34695	ILMN_1772690	0.0332142	0.783581	0.983253	-1.01703	VirInfCtrl down vs Control	0.0306817	1.17977	1.17977	KD1 up vs Control	0.910637	1.00691	1.00691	KD2 up vs Control	0.0184642	1.20742	1.20742	VirInfKD1 up vs VirInfCtrl	0.0172717	1.2112	1.2112	VirInfKD2 up vs VirInfCtrl	5.28776	0.190224	0.0431692	1	OGFOD1	NM_001031707.1	OGFOD1	16	Homo sapiens 2-oxoglutarate and iron-dependent oxygenase domain containing 1 (OGFOD1), mRNA.	KIAA1612; TPA1; FLJ10826
26975	ILMN_1806109	0.148098	0.381483	0.938069	-1.06602	VirInfCtrl down vs Control	0.842686	1.01413	1.01413	KD1 up vs Control	0.918706	1.00723	1.00723	KD2 up vs Control	0.0318095	1.20746	1.20746	VirInfKD1 up vs VirInfCtrl	0.675782	0.970691	-1.03019	VirInfKD2 down vs VirInfCtrl	2.49663	0.1191	0.0572451	1	LOC648469	XM_939565.1	LOC648469		PREDICTED: Homo sapiens hypothetical protein LOC648469 (LOC648469), mRNA.
46884	ILMN_1664928	0.0243091	0.0992114	0.908532	-1.10068	VirInfCtrl down vs Control	0.124175	1.09194	1.09194	KD1 up vs Control	0.981484	0.99881	-1.00119	KD2 down vs Control	0.00864087	1.20756	1.20756	VirInfKD1 up vs VirInfCtrl	0.00305159	1.26548	1.26548	VirInfKD2 up vs VirInfCtrl	6.06019	0.152791	0.0302548	1	ZNF599	NM_001007248.1	ZNF599	19	Homo sapiens zinc finger protein 599 (ZNF599), mRNA.
32384	ILMN_3308340	0.0759547	0.104714	0.896419	-1.11555	VirInfCtrl down vs Control	0.655812	1.0272	1.0272	KD1 up vs Control	0.101966	1.11678	1.11678	KD2 up vs Control	0.0164617	1.20777	1.20777	VirInfKD1 up vs VirInfCtrl	0.110784	1.11296	1.11296	VirInfKD2 up vs VirInfCtrl	3.58191	0.122182	0.040933	1	MIR487B	NR_030267.1	MIR487B		Homo sapiens microRNA 487b (MIR487B), microRNA.
46023	ILMN_2104106	0.0890035	0.140345	0.888548	-1.12543	VirInfCtrl down vs Control	0.927821	0.99345	-1.00659	KD1 down vs Control	0.088845	1.15158	1.15158	KD2 up vs Control	0.0348197	1.20801	1.20801	VirInfKD1 up vs VirInfCtrl	0.292883	1.0835	1.0835	VirInfKD2 up vs VirInfCtrl	3.30345	0.166411	0.0604499	1	XPR1	NM_004736.2	XPR1	1	Homo sapiens xenotropic and polytropic retrovirus receptor (XPR1), mRNA.	FLJ90308; SYG1; X3
11853	ILMN_1742704	0.0679798	0.147463	0.922624	-1.08386	VirInfCtrl down vs Control	0.729383	0.982593	-1.01772	KD1 down vs Control	0.929873	0.995565	-1.00445	KD2 down vs Control	0.00795784	1.2081	1.2081	VirInfKD1 up vs VirInfCtrl	0.755216	1.01594	1.01594	VirInfKD2 up vs VirInfCtrl	3.78522	0.0924285	0.0293019	1	GNAO1	NM_138736.1	GNAO1	16	Homo sapiens guanine nucleotide binding protein (G protein), alpha activating activity polypeptide O (GNAO1), transcript variant 2, mRNA.	DKFZp686O0962; G-ALPHA-o; GNAO
11250	ILMN_2405534	0.0622426	0.080431	0.912387	-1.09603	VirInfCtrl down vs Control	0.996972	1.00017	1.00017	KD1 up vs Control	0.650742	0.979424	-1.02101	KD2 down vs Control	0.00491299	1.20822	1.20822	VirInfKD1 up vs VirInfCtrl	0.0399813	1.12081	1.12081	VirInfKD2 up vs VirInfCtrl	3.95203	0.0783756	0.0237981	1	GAB1	NM_002039.2	GAB1	4	Homo sapiens GRB2-associated binding protein 1 (GAB1), transcript variant 2, mRNA.
46554	ILMN_2314998	0.0561902	0.0351887	0.874172	-1.14394	VirInfCtrl down vs Control	0.0672281	0.895161	-1.11712	KD1 down vs Control	0.254781	0.939396	-1.06451	KD2 down vs Control	0.00885635	1.20831	1.20831	VirInfKD1 up vs VirInfCtrl	0.0509414	1.12842	1.12842	VirInfKD2 up vs VirInfCtrl	4.15156	0.106527	0.0307914	1	ZNF275	NM_001080485.1	ZNF275	X	Homo sapiens zinc finger protein 275 (ZNF275), mRNA.
11014	ILMN_1685779	0.0980259	0.0679303	0.877071	-1.14016	VirInfCtrl down vs Control	0.501423	1.0431	1.0431	KD1 up vs Control	0.371435	1.05865	1.05865	KD2 up vs Control	0.0184295	1.20835	1.20835	VirInfKD1 up vs VirInfCtrl	0.020757	1.20168	1.20168	VirInfKD2 up vs VirInfCtrl	3.14054	0.113802	0.0434835	1	FOXR1	NM_181721.2	FOXR1	11	Homo sapiens forkhead box R1 (FOXR1), mRNA.	FOXN5; MGC149486; DLNB13
13519	ILMN_1870529	0.198105	0.434321	0.944389	-1.05889	VirInfCtrl down vs Control	0.574429	0.960261	-1.04138	KD1 down vs Control	0.4278	1.0598	1.0598	KD2 up vs Control	0.0323519	1.20843	1.20843	VirInfKD1 up vs VirInfCtrl	0.211907	1.10012	1.10012	VirInfKD2 up vs VirInfCtrl	2.0883	0.101401	0.0582682	1		Hs.13997	HS.13997	12	AU151944 NT2RP2 Homo sapiens cDNA clone NT2RP2006434 3, mRNA sequence
13328	ILMN_1827396	0.14009	0.610909	0.965195	-1.03606	VirInfCtrl down vs Control	0.286355	1.08032	1.08032	KD1 up vs Control	0.0866267	1.14471	1.14471	KD2 up vs Control	0.0284794	1.20854	1.20854	VirInfKD1 up vs VirInfCtrl	0.0908355	1.14212	1.14212	VirInfKD2 up vs VirInfCtrl	2.57873	0.117007	0.0544485	1		Hs.121368	HS.121368	1	BX088952 Soares_testis_NHT Homo sapiens cDNA clone IMAGp998J223329 ; IMAGE:1320693, mRNA sequence
8402	ILMN_1730201	0.0180321	0.350069	0.948839	-1.05392	VirInfCtrl down vs Control	0.0640797	1.12459	1.12459	KD1 up vs Control	0.00794334	1.22431	1.22431	KD2 up vs Control	0.0105766	1.20891	1.20891	VirInfKD1 up vs VirInfCtrl	0.0107234	1.20819	1.20819	VirInfKD2 up vs VirInfCtrl	6.87717	0.192279	0.0335509	1	DTNA	NM_001392.3	DTNA	18	Homo sapiens dystrobrevin, alpha (DTNA), transcript variant 7, mRNA.	D18S892E; DTN; LVNC1; DRP3
39386	ILMN_1696839	0.0284166	0.703045	0.981079	-1.01929	VirInfCtrl down vs Control	0.550245	1.03068	1.03068	KD1 up vs Control	0.0163703	1.17082	1.17082	KD2 up vs Control	0.00732906	1.20905	1.20905	VirInfKD1 up vs VirInfCtrl	0.09174	1.10052	1.10052	VirInfKD2 up vs VirInfCtrl	5.66398	0.134468	0.0284891	1	RPS27	XM_926913.1	RPS27	1	Homo sapiens ribosomal protein S27 (metallopanstimulin 1) (RPS27), mRNA.	MPS-1; MPS1
31465	ILMN_2135984	0.0381176	0.217973	1.09953	1.09953	VirInfCtrl up vs Control	0.0474269	1.18698	1.18698	KD1 up vs Control	0.832823	1.01532	1.01532	KD2 up vs Control	0.0331029	1.20916	1.20916	VirInfKD1 up vs VirInfCtrl	0.272959	1.08677	1.08677	VirInfKD2 up vs VirInfCtrl	4.97122	0.245997	0.0593811	1	MASTL	NM_032844.1	MASTL	10	Homo sapiens microtubule associated serine/threonine kinase-like (MASTL), mRNA.	RP11-85G18.2; FLJ14813; THC2
[truncated: 801 more rows]

## Sheet: Sheet1
Column #	Column ID	p-value(Sample Group)	p-value(VirInfCtrl vs. Control)	Ratio(VirInfCtrl vs. Control)	Fold-Change(VirInfCtrl vs. Control)	Fold-Change(VirInfCtrl vs. Control) (Description)	p-value(KD1 vs. Control)	Ratio(KD1 vs. Control)	Fold-Change(KD1 vs. Control)	Fold-Change(KD1 vs. Control) (Description)	p-value(KD2 vs. Control)	Ratio(KD2 vs. Control)	Fold-Change(KD2 vs. Control)	Fold-Change(KD2 vs. Control) (Description)	p-value(VirInfKD1 vs. VirInfCtrl)	Ratio(VirInfKD1 vs. VirInfCtrl)	Fold-Change(VirInfKD1 vs. VirInfCtrl)	Fold-Change(VirInfKD1 vs. VirInfCtrl) (Description)	p-value(VirInfKD2 vs. VirInfCtrl)	Ratio(VirInfKD2 vs. VirInfCtrl)	Fold-Change(VirInfKD2 vs. VirInfCtrl)	Fold-Change(VirInfKD2 vs. VirInfCtrl) (Description)	F(Sample Group)	SS(Sample Group)	SS(Error)	F(Error)	SYMBOL	SEARCH_KEY	ILMN_GENE	CHROMOSOME	DEFINITION	SYNONYMS
[truncated: 16 more rows]

[truncated: 3 more sheets: Sheet2, down fold 1.50, up fold 1.5]
