# Supplementary material for: The Long Noncoding RNA HEAL Regulates HIV-1 Replication through Epigenetic Regulation of the HIV-1 Promoter
Source: mBio. 2019 Sep 24;10(5):e02016-19. doi: 10.1128/mBio.02016-19 (PMC6759764; doi:10.1128/mBio.02016-19)
Supplement: TABLE S3 [file mBio.02016-19-st003.xlsx]

## Sheet: VirInfKD2 vs. VirInfCtrl
Column #	Column ID	p-value(Sample Group)	p-value(VirInfCtrl vs. Control)	Ratio(VirInfCtrl vs. Control)	Fold-Change(VirInfCtrl vs. Control)	Fold-Change(VirInfCtrl vs. Control) (Description)	p-value(KD1 vs. Control)	Ratio(KD1 vs. Control)	Fold-Change(KD1 vs. Control)	Fold-Change(KD1 vs. Control) (Description)	p-value(KD2 vs. Control)	Ratio(KD2 vs. Control)	Fold-Change(KD2 vs. Control)	Fold-Change(KD2 vs. Control) (Description)	p-value(VirInfKD1 vs. VirInfCtrl)	Ratio(VirInfKD1 vs. VirInfCtrl)	Fold-Change(VirInfKD1 vs. VirInfCtrl)	Fold-Change(VirInfKD1 vs. VirInfCtrl) (Description)	p-value(VirInfKD2 vs. VirInfCtrl)	Ratio(VirInfKD2 vs. VirInfCtrl)	Fold-Change(VirInfKD2 vs. VirInfCtrl)	Fold-Change(VirInfKD2 vs. VirInfCtrl) (Description)	F(Sample Group)	SS(Sample Group)	SS(Error)	F(Error)	SYMBOL	SEARCH_KEY	ILMN_GENE	CHROMOSOME	DEFINITION	SYNONYMS
44933	ILMN_1678841	0.00996101	0.809558	1.05836	1.05836	VirInfCtrl up vs Control	0.0112791	0.443882	-2.25285	KD1 down vs Control	0.0183059	0.485045	-2.06166	KD2 down vs Control	0.0046299	0.372274	-2.68619	VirInfKD1 down vs VirInfCtrl	0.00343943	0.349512	-2.86113	VirInfKD2 down vs VirInfCtrl	8.75953	4.62345	0.633383	1	UBD	NM_006398.2	UBD	6	Homo sapiens ubiquitin D (UBD), mRNA.	UBD-3; FAT10
8129	ILMN_1794056	0.00040244	0.160103	1.10297	1.10297	VirInfCtrl up vs Control	0.0140436	0.811012	-1.23303	KD1 down vs Control	0.00050617	0.660912	-1.51306	KD2 down vs Control	0.000689925	0.676463	-1.47828	VirInfKD1 down vs VirInfCtrl	6.81784e-05	0.552007	-1.81157	VirInfKD2 down vs VirInfCtrl	28.77	1.11941	0.0466908	1	DNAJB5	XM_945237.1	DNAJB5	9	Homo sapiens DnaJ (Hsp40) homolog, subfamily B, member 5 (DNAJB5), mRNA.	KIAA1045; Hsc40
14081	ILMN_1871373	0.0179553	0.883839	1.02242	1.02242	VirInfCtrl up vs Control	0.00882534	0.574251	-1.7414	KD1 down vs Control	0.0226716	0.642229	-1.55708	KD2 down vs Control	0.019814	0.632446	-1.58116	VirInfKD1 down vs VirInfCtrl	0.00663074	0.553831	-1.8056	VirInfKD2 down vs VirInfCtrl	6.88943	1.51673	0.264183	1		Hs.365134	HS.365134	6	RST27459 Athersys RAGE Library Homo sapiens cDNA, mRNA sequence
40581	ILMN_1663772	0.0375336	0.164424	1.22221	1.22221	VirInfCtrl up vs Control	0.603216	0.932864	-1.07197	KD1 down vs Control	0.852249	1.02495	1.02495	KD2 up vs Control	0.0215474	0.67648	-1.47824	VirInfKD1 down vs VirInfCtrl	0.00360038	0.556557	-1.79676	VirInfKD2 down vs VirInfCtrl	5.006	0.836674	0.200561	1	SIX2	NM_016932.3	SIX2	2	Homo sapiens SIX homeobox 2 (SIX2), mRNA.
10136	ILMN_1738517	0.0118686	0.778939	0.960182	-1.04147	VirInfCtrl down vs Control	0.00702166	0.573952	-1.7423	KD1 down vs Control	0.0168613	0.635308	-1.57404	KD2 down vs Control	0.00810728	0.583996	-1.71234	VirInfKD1 down vs VirInfCtrl	0.00592704	0.56212	-1.77898	VirInfKD2 down vs VirInfCtrl	8.16492	1.6272	0.23915	1	FCRL4	NM_031282.1	FCRL4	1	Homo sapiens Fc receptor-like 4 (FCRL4), mRNA.	IGFP2; FCRH4; IRTA1; MGC150522; MGC150523; dJ801G22.1
5555	ILMN_1665559	0.00643874	0.173869	1.19753	1.19753	VirInfCtrl up vs Control	0.276948	0.869606	-1.14995	KD1 down vs Control	0.0107281	0.652907	-1.53161	KD2 down vs Control	0.00131995	0.516782	-1.93505	VirInfKD1 down vs VirInfCtrl	0.0026612	0.562855	-1.77666	VirInfKD2 down vs VirInfCtrl	10.3991	1.47778	0.170527	1	CDK2	NM_001798.2	CDK2	12	Homo sapiens cyclin-dependent kinase 2 (CDK2), transcript variant 1, mRNA.	p33(CDK2)
36392	ILMN_1762993	0.0392679	0.608579	1.09624	1.09624	VirInfCtrl up vs Control	0.985236	1.00329	1.00329	KD1 up vs Control	0.182172	1.29258	1.29258	KD2 up vs Control	0.437084	1.15213	1.15213	VirInfKD1 up vs VirInfCtrl	0.0154806	0.565854	-1.76724	VirInfKD2 down vs VirInfCtrl	4.90471	1.47753	0.361496	1	PIGV	NM_017837.2	PIGV	1	Homo sapiens phosphatidylinositol glycan anchor biosynthesis, class V (PIGV), mRNA.	FLJ20477; RP1-50O24.2
31325	ILMN_1741159	0.0504711	0.79664	0.95575	-1.0463	VirInfCtrl down vs Control	0.074817	0.696522	-1.43571	KD1 down vs Control	0.0762343	0.698114	-1.43243	KD2 down vs Control	0.027233	0.614061	-1.6285	VirInfKD1 down vs VirInfCtrl	0.0156676	0.570858	-1.75175	VirInfKD2 down vs VirInfCtrl	4.3681	1.28291	0.352441	1	MAP3K8	NM_005204.2	MAP3K8	10	Homo sapiens mitogen-activated protein kinase kinase kinase 8 (MAP3K8), mRNA.	TPL2; FLJ10486; EST; COT; c-COT; ESTF; Tpl-2
36468	ILMN_1715804	0.000669398	0.0513148	1.17004	1.17004	VirInfCtrl up vs Control	0.0274405	0.829122	-1.2061	KD1 down vs Control	0.00284307	0.730589	-1.36876	KD2 down vs Control	0.000151187	0.579379	-1.72599	VirInfKD1 down vs VirInfCtrl	0.000149672	0.578809	-1.72769	VirInfKD2 down vs VirInfCtrl	24.0207	1.04588	0.0522491	1	PITPNA	NM_006224.2	PITPNA	17	Homo sapiens phosphatidylinositol transfer protein, alpha (PITPNA), mRNA.	PITPN; VIB1A; MGC99649
8561	ILMN_1778681	0.0198772	0.282771	1.14225	1.14225	VirInfCtrl up vs Control	0.566725	1.07071	1.07071	KD1 up vs Control	0.0742414	0.78401	-1.27549	KD2 down vs Control	0.0833961	0.791482	-1.26345	VirInfKD1 down vs VirInfCtrl	0.00291417	0.580202	-1.72354	VirInfKD2 down vs VirInfCtrl	6.60185	0.873233	0.158725	1	EBF1	NM_024007.2	EBF1	5	Homo sapiens early B-cell factor 1 (EBF1), mRNA.	EBF; O/E-1; COE1; OLF1
5153	ILMN_1671509	0.018133	0.240377	1.17514	1.17514	VirInfCtrl up vs Control	0.0126491	0.647298	-1.54488	KD1 down vs Control	0.0645761	0.755861	-1.32299	KD2 down vs Control	0.0216112	0.682673	-1.46483	VirInfKD1 down vs VirInfCtrl	0.00488137	0.584244	-1.71161	VirInfKD2 down vs VirInfCtrl	6.86117	1.09552	0.191604	1	CCL3	NM_002983.1	CCL3	17	Homo sapiens chemokine (C-C motif) ligand 3 (CCL3), mRNA.	SCYA3; MIP-1-alpha; G0S19-1; LD78ALPHA; MIP1A
8131	ILMN_1663722	0.0153785	0.217539	1.14235	1.14235	VirInfCtrl up vs Control	0.0577862	0.797591	-1.25378	KD1 down vs Control	0.0438113	0.782038	-1.27871	KD2 down vs Control	0.0115558	0.707158	-1.41411	VirInfKD1 down vs VirInfCtrl	0.00193411	0.602598	-1.65948	VirInfKD2 down vs VirInfCtrl	7.34646	0.713713	0.116581	1	DNAJB5	NM_012266.3	DNAJB5	9	Homo sapiens DnaJ (Hsp40) homolog, subfamily B, member 5 (DNAJB5), mRNA.	KIAA1045; Hsc40
46944	ILMN_1721629	0.229889	0.480341	1.16197	1.16197	VirInfCtrl up vs Control	0.527278	1.14324	1.14324	KD1 up vs Control	0.871015	0.966752	-1.03439	KD2 down vs Control	0.142262	0.713938	-1.40068	VirInfKD1 down vs VirInfCtrl	0.0445937	0.603417	-1.65723	VirInfKD2 down vs VirInfCtrl	1.89224	0.784149	0.497283	1	ZNF654	NM_018293.1	ZNF654	3	Homo sapiens zinc finger protein 654 (ZNF654), mRNA.	FLJ10997; FLJ21142
36549	ILMN_1792506	0.0533373	0.163908	1.21954	1.21954	VirInfCtrl up vs Control	0.260211	0.855908	-1.16835	KD1 down vs Control	0.397791	0.89232	-1.12067	KD2 down vs Control	0.0109507	0.634769	-1.57538	VirInfKD1 down vs VirInfCtrl	0.00724705	0.607313	-1.6466	VirInfKD2 down vs VirInfCtrl	4.25574	0.693862	0.19565	1	PLA1A	NM_015900.1	PLA1A	3	Homo sapiens phospholipase A1 member A (PLA1A), mRNA.	PSPLA1; PS-PLA1
37843	ILMN_2330966	0.00973699	0.120612	1.23366	1.23366	VirInfCtrl up vs Control	0.0103661	0.65242	-1.53276	KD1 down vs Control	0.154849	0.827812	-1.208	KD2 down vs Control	0.00221535	0.552863	-1.80877	VirInfKD1 down vs VirInfCtrl	0.00522136	0.608494	-1.6434	VirInfKD2 down vs VirInfCtrl	8.83928	1.24083	0.168453	1	PTK2B	NM_173176.1	PTK2B	8	Homo sapiens PTK2B protein tyrosine kinase 2 beta (PTK2B), transcript variant 3, mRNA.	PYK2; FAK2; FRNK; CAKB; RAFTK; FADK2; PTK; CADTK; PKB
17110	ILMN_1659960	0.0125549	0.144554	1.16879	1.16879	VirInfCtrl up vs Control	0.0398862	0.784158	-1.27525	KD1 down vs Control	0.109826	0.839932	-1.19057	KD2 down vs Control	0.00418687	0.659173	-1.51705	VirInfKD1 down vs VirInfCtrl	0.00181785	0.610452	-1.63813	VirInfKD2 down vs VirInfCtrl	7.98135	0.71844	0.108018	1	IL4I1	NM_152899.1	IL4I1	19	Homo sapiens interleukin 4 induced 1 (IL4I1), transcript variant 2, mRNA.	FIG1
3166	ILMN_1804396	0.0821009	0.197282	1.2023	1.2023	VirInfCtrl up vs Control	0.536613	1.08683	1.08683	KD1 up vs Control	0.543222	0.92139	-1.08532	KD2 down vs Control	0.231601	0.844419	-1.18425	VirInfKD1 down vs VirInfCtrl	0.00846109	0.613104	-1.63105	VirInfKD2 down vs VirInfCtrl	3.4435	0.578673	0.201658	1	C14orf4	NM_024496.2	C14ORF4	14	Homo sapiens chromosome 14 open reading frame 4 (C14orf4), mRNA.	IRF2BPL; KIAA1865; EAP1
43425	ILMN_1750678	0.0212026	0.357102	1.11297	1.11297	VirInfCtrl up vs Control	0.0146325	0.694845	-1.43917	KD1 down vs Control	0.230787	0.866668	-1.15384	KD2 down vs Control	0.0233652	0.723094	-1.38295	VirInfKD1 down vs VirInfCtrl	0.00447201	0.622305	-1.60693	VirInfKD2 down vs VirInfCtrl	6.42422	0.769998	0.14383	1	TIMD4	NM_138379.1	TIMD4	5	Homo sapiens T-cell immunoglobulin and mucin domain containing 4 (TIMD4), mRNA.	FLJ27515
8435	ILMN_1781285	0.12103	0.947264	1.01207	1.01207	VirInfCtrl up vs Control	0.641761	0.918317	-1.08895	KD1 down vs Control	0.509505	0.885141	-1.12976	KD2 down vs Control	0.049432	0.652276	-1.53309	VirInfKD1 down vs VirInfCtrl	0.0365974	0.627402	-1.59387	VirInfKD2 down vs VirInfCtrl	2.80143	0.882919	0.378201	1	DUSP1	NM_004417.2	DUSP1	5	Homo sapiens dual specificity phosphatase 1 (DUSP1), mRNA.	HVH1; MKP1; MKP-1; PTPN10; CL100
6980	ILMN_2144574	0.0556669	0.684173	0.944137	-1.05917	VirInfCtrl down vs Control	0.332427	0.867746	-1.15241	KD1 down vs Control	0.841503	0.97229	-1.0285	KD2 down vs Control	0.235886	0.837576	-1.19392	VirInfKD1 down vs VirInfCtrl	0.0138772	0.62981	-1.58778	VirInfKD2 down vs VirInfCtrl	4.17014	0.785973	0.226172	1	CTBS	NM_004388.1	CTBS	1	Homo sapiens chitobiase, di-N-acetyl- (CTBS), mRNA.	CTB
33181	ILMN_1659240	0.021868	0.278321	1.11448	1.11448	VirInfCtrl up vs Control	0.094468	0.834898	-1.19775	KD1 down vs Control	0.889902	0.986953	-1.01322	KD2 down vs Control	0.0619097	0.811973	-1.23157	VirInfKD1 down vs VirInfCtrl	0.00226701	0.630077	-1.58711	VirInfKD2 down vs VirInfCtrl	6.34052	0.545695	0.103278	1	MTMR14	NM_022485.2	MTMR14	3	Homo sapiens myotubularin related protein 14 (MTMR14), transcript variant 2, mRNA.	FLJ22405; C3orf29; hEDTP; FLJ90311
38930	ILMN_1751980	0.115932	0.897174	1.02291	1.02291	VirInfCtrl up vs Control	0.0938287	0.71585	-1.39694	KD1 down vs Control	0.224885	0.796652	-1.25525	KD2 down vs Control	0.0430531	0.650637	-1.53695	VirInfKD1 down vs VirInfCtrl	0.0334946	0.630412	-1.58626	VirInfKD2 down vs VirInfCtrl	2.86887	0.84321	0.3527	1	RLBP1	NM_000326.3	RLBP1	15	Homo sapiens retinaldehyde binding protein 1 (RLBP1), mRNA.	MGC3663; CRALBP
5154	ILMN_2218856	0.00842926	0.336106	1.15952	1.15952	VirInfCtrl up vs Control	0.0116456	0.602409	-1.66	KD1 down vs Control	0.00400083	0.527038	-1.8974	KD2 down vs Control	0.00593076	0.554743	-1.80264	VirInfKD1 down vs VirInfCtrl	0.0181256	0.633847	-1.57767	VirInfKD2 down vs VirInfCtrl	9.35911	1.95225	0.250312	1	CCL3L1	NM_021006.4	CCL3L1	17	Homo sapiens chemokine (C-C motif) ligand 3-like 1 (CCL3L1), mRNA.	SCYA3L1; LD78BETA; 464.2; SCYA3L; D17S1718; LD78; G0S19-2; MGC104178; MGC12815
228	ILMN_2352009	0.121301	0.338819	1.1612	1.1612	VirInfCtrl up vs Control	0.892282	1.02053	1.02053	KD1 up vs Control	0.149051	0.788191	-1.26873	KD2 down vs Control	0.121592	0.771661	-1.29591	VirInfKD1 down vs VirInfCtrl	0.0199179	0.636042	-1.57222	VirInfKD2 down vs VirInfCtrl	2.79794	0.602399	0.258361	1	ACADVL	NM_000018.2	ACADVL	17	Homo sapiens acyl-Coenzyme A dehydrogenase, very long chain (ACADVL), nuclear gene encoding mitochondrial protein, transcript variant 1, mRNA.	ACAD6; VLCAD; LCACD
3633	ILMN_1702231	0.0196276	0.400565	1.09419	1.09419	VirInfCtrl up vs Control	0.0202761	0.732226	-1.3657	KD1 down vs Control	0.554711	0.939657	-1.06422	KD2 down vs Control	0.0143146	0.712222	-1.40406	VirInfKD1 down vs VirInfCtrl	0.00439839	0.643157	-1.55483	VirInfKD2 down vs VirInfCtrl	6.63708	0.684013	0.123671	1	C1orf54	NM_024579.1	C1ORF54	1	Homo sapiens chromosome 1 open reading frame 54 (C1orf54), mRNA.	FLJ23221
5977	ILMN_1696590	0.0612109	0.486915	1.09944	1.09944	VirInfCtrl up vs Control	0.207378	0.834535	-1.19827	KD1 down vs Control	0.771176	0.961794	-1.03972	KD2 down vs Control	0.0161806	0.654503	-1.52788	VirInfKD1 down vs VirInfCtrl	0.0141568	0.645512	-1.54916	VirInfKD2 down vs VirInfCtrl	3.98418	0.679473	0.204651	1	CHST4	NM_005769.1	CHST4	16	Homo sapiens carbohydrate (N-acetylglucosamine 6-O) sulfotransferase 4 (CHST4), mRNA.	LSST
17044	ILMN_2158713	0.0188733	0.582973	1.06911	1.06911	VirInfCtrl up vs Control	0.0584036	0.764325	-1.30834	KD1 down vs Control	0.0828194	0.786993	-1.27066	KD2 down vs Control	0.00309363	0.577213	-1.73246	VirInfKD1 down vs VirInfCtrl	0.00935202	0.648141	-1.54287	VirInfKD2 down vs VirInfCtrl	6.74722	0.931893	0.165738	1	IL1F9	NM_019618.2	IL1F9	2	Homo sapiens interleukin 1 family, member 9 (IL1F9), mRNA.	IL-1H1; IL1H1; IL-1RP2; IL1E; IL-1F9; IL1RP2
2938	ILMN_1767642	0.0186276	0.22237	0.86916	-1.15054	VirInfCtrl down vs Control	0.109323	0.824013	-1.21357	KD1 down vs Control	0.0410152	0.765523	-1.3063	KD2 down vs Control	0.31117	0.892327	-1.12067	VirInfKD1 down vs VirInfCtrl	0.00582013	0.650164	-1.53807	VirInfKD2 down vs VirInfCtrl	6.78436	0.749369	0.132546	1	C11orf46	NM_152316.1	C11ORF46	11	Homo sapiens chromosome 11 open reading frame 46 (C11orf46), mRNA.	dJ299F11.1; FLJ38968
44205	ILMN_1765851	0.117732	0.344645	1.16024	1.16024	VirInfCtrl up vs Control	0.341125	0.860877	-1.16161	KD1 down vs Control	0.0747851	0.731965	-1.36619	KD2 down vs Control	0.122039	0.770453	-1.29794	VirInfKD1 down vs VirInfCtrl	0.0257794	0.652605	-1.53232	VirInfKD2 down vs VirInfCtrl	2.84463	0.621708	0.262266	1	TRADD	NM_003789.2	TRADD	16	Homo sapiens TNFRSF1A-associated via death domain (TRADD), transcript variant 1, mRNA.	MGC11078; Hs.89862
42589	ILMN_1803745	0.0571666	0.518218	1.07547	1.07547	VirInfCtrl up vs Control	0.235453	0.869529	-1.15005	KD1 down vs Control	0.498623	0.926498	-1.07933	KD2 down vs Control	0.0333197	0.747114	-1.33848	VirInfKD1 down vs VirInfCtrl	0.00735527	0.656312	-1.52367	VirInfKD2 down vs VirInfCtrl	4.1175	0.481812	0.140419	1	SUOX	NM_001032386.1	SUOX	12	Homo sapiens sulfite oxidase (SUOX), nuclear gene encoding mitochondrial protein, transcript variant 1, mRNA.
41339	ILMN_1740555	0.0216308	0.136523	1.20195	1.20195	VirInfCtrl up vs Control	0.0162066	0.701666	-1.42518	KD1 down vs Control	0.107762	0.816907	-1.22413	KD2 down vs Control	0.0195669	0.713022	-1.40248	VirInfKD1 down vs VirInfCtrl	0.00788958	0.65799	-1.51978	VirInfKD2 down vs VirInfCtrl	6.36996	0.759558	0.143089	1	SNAP25	NM_003081.2	SNAP25	20	Homo sapiens synaptosomal-associated protein, 25kDa (SNAP25), transcript variant 2, mRNA.	SNAP; dJ1068F16.2; SNAP-25; FLJ23079; RIC-4; SEC9; RIC4; bA416N4.2
866	ILMN_1782939	0.245244	0.0528676	1.4854	1.4854	VirInfCtrl up vs Control	0.976269	1.00511	1.00511	KD1 up vs Control	0.718859	1.06404	1.06404	KD2 up vs Control	0.123033	0.744541	-1.34311	VirInfKD1 down vs VirInfCtrl	0.0438261	0.658069	-1.5196	VirInfKD2 down vs VirInfCtrl	1.80951	0.509357	0.337786	1	ALB	NM_000477.3	ALB	4	Homo sapiens albumin (ALB), mRNA.	PRO1341; DKFZp779N1935; PRO0903; PRO0883
37555	ILMN_1745329	0.0135107	0.632124	1.03995	1.03995	VirInfCtrl up vs Control	0.0464392	0.823365	-1.21453	KD1 down vs Control	0.180284	0.888877	-1.12502	KD2 down vs Control	0.0182577	0.778973	-1.28374	VirInfKD1 down vs VirInfCtrl	0.00170356	0.658603	-1.51837	VirInfKD2 down vs VirInfCtrl	7.74681	0.486702	0.0753915	1	PRR14	NM_024031.2	PRR14	16	Homo sapiens proline rich 14 (PRR14), mRNA.	DKFZp781A13198; MGC3121
3878	ILMN_1793572	0.203173	0.594861	1.09827	1.09827	VirInfCtrl up vs Control	0.800618	1.04507	1.04507	KD1 up vs Control	0.809599	0.958828	-1.04294	KD2 down vs Control	0.0818966	0.705723	-1.41699	VirInfKD1 down vs VirInfCtrl	0.0466574	0.658962	-1.51754	VirInfKD2 down vs VirInfCtrl	2.05444	0.596079	0.34817	1	C21orf81	NM_153750.1	C21ORF81	21	Homo sapiens chromosome 21 open reading frame 81 (C21orf81), mRNA.
33096	ILMN_1659895	0.0474911	0.129527	1.19899	1.19899	VirInfCtrl up vs Control	0.639723	0.950366	-1.05223	KD1 down vs Control	0.766432	0.968393	-1.03264	KD2 down vs Control	0.00769462	0.666135	-1.5012	VirInfKD1 down vs VirInfCtrl	0.0070063	0.660517	-1.51397	VirInfKD2 down vs VirInfCtrl	4.49424	0.499289	0.133314	1	MSN	NM_002444.2	MSN	X	Homo sapiens moesin (MSN), mRNA.
12197	ILMN_1662799	5.57176e-05	0.0463095	1.08989	1.08989	VirInfCtrl up vs Control	0.000120229	0.739173	-1.35286	KD1 down vs Control	0.00015049	0.747994	-1.33691	KD2 down vs Control	2.45607e-05	0.670829	-1.49069	VirInfKD1 down vs VirInfCtrl	2.01343e-05	0.661531	-1.51164	VirInfKD2 down vs VirInfCtrl	57.1669	0.703289	0.0147629	1	GPSM3	NM_022107.1	GPSM3	6	Homo sapiens G-protein signaling modulator 3 (AGS3-like, C. elegans) (GPSM3), mRNA.	C6orf9; G18; G18.1a; G18.2; G18.1b; NG1
47206	ILMN_1777061	0.0151725	0.368369	1.0753	1.0753	VirInfCtrl up vs Control	0.153254	0.885121	-1.12979	KD1 down vs Control	0.0922343	0.861205	-1.16116	KD2 down vs Control	0.0184136	0.787026	-1.27061	VirInfKD1 down vs VirInfCtrl	0.00147754	0.661923	-1.51075	VirInfKD2 down vs VirInfCtrl	7.38737	0.428481	0.0696022	1	ZSWIM6	XM_035299.7	ZSWIM6	5	PREDICTED: Homo sapiens zinc finger, SWIM-type containing 6 (ZSWIM6), mRNA.
39684	ILMN_1753467	0.0232831	0.919226	1.01133	1.01133	VirInfCtrl up vs Control	0.0800571	0.799201	-1.25125	KD1 down vs Control	0.009467	0.67036	-1.49174	KD2 down vs Control	0.0218242	0.7207	-1.38754	VirInfKD1 down vs VirInfCtrl	0.00855549	0.664209	-1.50555	VirInfKD2 down vs VirInfCtrl	6.17324	0.729248	0.141757	1	SAMD4B	NM_018028.2	SAMD4B	19	Homo sapiens sterile alpha motif domain containing 4B (SAMD4B), mRNA.	FLJ10211; SMGB; MGC99832
22930	ILMN_3282570	0.0170637	0.0446443	1.21469	1.21469	VirInfCtrl up vs Control	0.227912	0.901948	-1.10871	KD1 down vs Control	0.094881	0.858768	-1.16446	KD2 down vs Control	0.0352262	0.812143	-1.23131	VirInfKD1 down vs VirInfCtrl	0.00179328	0.664345	-1.50524	VirInfKD2 down vs VirInfCtrl	7.03714	0.432571	0.0737638	1	LOC391135	XR_017319.2	LOC391135	1	PREDICTED: Homo sapiens misc_RNA (LOC391135), miscRNA.
31732	ILMN_1781565	0.279546	0.371058	1.15568	1.15568	VirInfCtrl up vs Control	0.72912	1.05582	1.05582	KD1 up vs Control	0.833695	0.967709	-1.03337	KD2 down vs Control	0.305925	0.845778	-1.18234	VirInfKD1 down vs VirInfCtrl	0.0345085	0.665258	-1.50318	VirInfKD2 down vs VirInfCtrl	1.64628	0.383865	0.279806	1	MESDC1	NM_022566.1	MESDC1	15	Homo sapiens mesoderm development candidate 1 (MESDC1), mRNA.	MGC99595
8750	ILMN_1803846	0.0163023	0.209175	1.13607	1.13607	VirInfCtrl up vs Control	0.533028	1.0618	1.0618	KD1 up vs Control	0.0311826	0.775764	-1.28905	KD2 down vs Control	0.0154562	0.738115	-1.3548	VirInfKD1 down vs VirInfCtrl	0.00423004	0.666605	-1.50014	VirInfKD2 down vs VirInfCtrl	7.17162	0.613917	0.102724	1	EIF1	NM_005801.3	EIF1	17	Homo sapiens eukaryotic translation initiation factor 1 (EIF1), mRNA.	EIF1A; A121; SUI1; EIF-1; ISO1
10362	ILMN_2186877	0.263485	0.316535	1.1808	1.1808	VirInfCtrl up vs Control	0.533389	1.10572	1.10572	KD1 up vs Control	0.951068	1.00978	1.00978	KD2 up vs Control	0.173179	0.790484	-1.26505	VirInfKD1 down vs VirInfCtrl	0.037378	0.666913	-1.49945	VirInfKD2 down vs VirInfCtrl	1.71937	0.414083	0.289001	1	FLJ10213	NM_018029.3	FLJ10213	3	Homo sapiens hypothetical protein FLJ10213 (FLJ10213), mRNA.
39104	ILMN_2044927	0.00178518	0.0134839	1.20551	1.20551	VirInfCtrl up vs Control	0.0364941	0.865146	-1.15587	KD1 down vs Control	0.0350995	0.863779	-1.1577	KD2 down vs Control	0.000283837	0.665655	-1.50228	VirInfKD1 down vs VirInfCtrl	0.000312671	0.670405	-1.49163	VirInfKD2 down vs VirInfCtrl	16.853	0.512064	0.036461	1	RNF5	NM_006913.2	RNF5	6	Homo sapiens ring finger protein 5 (RNF5), mRNA.	RING5; RMA1
581	ILMN_1760335	0.076642	0.490445	1.07885	1.07885	VirInfCtrl up vs Control	0.223029	0.868969	-1.15079	KD1 down vs Control	0.524639	0.932586	-1.07229	KD2 down vs Control	0.0811073	0.805368	-1.24167	VirInfKD1 down vs VirInfCtrl	0.00829168	0.670527	-1.49137	VirInfKD2 down vs VirInfCtrl	3.56571	0.396367	0.133393	1	ADPRHL1	NM_199162.1	ADPRHL1	13	Homo sapiens ADP-ribosylhydrolase like 1 (ADPRHL1), transcript variant 2, mRNA.	ARH2
2559	ILMN_1722718	0.291425	0.478487	1.12745	1.12745	VirInfCtrl up vs Control	0.379075	0.860081	-1.16268	KD1 down vs Control	0.879687	1.02539	1.02539	KD2 up vs Control	0.235385	0.811112	-1.23288	VirInfKD1 down vs VirInfCtrl	0.0454587	0.670564	-1.49128	VirInfKD2 down vs VirInfCtrl	1.59553	0.418519	0.31477	1	BMP2	NM_001200.1	BMP2	20	Homo sapiens bone morphogenetic protein 2 (BMP2), mRNA.	BMP2A
44585	ILMN_1749403	0.0114373	0.725563	1.03419	1.03419	VirInfCtrl up vs Control	0.00451628	0.668276	-1.49639	KD1 down vs Control	0.186155	0.872498	-1.14613	KD2 down vs Control	0.0142184	0.731882	-1.36634	VirInfKD1 down vs VirInfCtrl	0.00472648	0.670852	-1.49064	VirInfKD2 down vs VirInfCtrl	8.28771	0.72024	0.104286	1	TSPAN33	NM_178562.2	TSPAN33	7	Homo sapiens tetraspanin 33 (TSPAN33), mRNA.	MGC50844; PEN
1496	ILMN_1789990	0.0144587	0.0262389	1.2392	1.2392	VirInfCtrl up vs Control	0.112868	0.873036	-1.14543	KD1 down vs Control	0.310206	0.922121	-1.08446	KD2 down vs Control	0.00516496	0.730772	-1.36842	VirInfKD1 down vs VirInfCtrl	0.00161374	0.672034	-1.48802	VirInfKD2 down vs VirInfCtrl	7.53502	0.419727	0.0668442	1	ARFGEF2	NM_006420.1	ARFGEF2	20	Homo sapiens ADP-ribosylation factor guanine nucleotide-exchange factor 2 (brefeldin A-inhibited) (ARFGEF2), mRNA.	FLJ23723; dJ1164I10.1; BIG2
13956	ILMN_1826572	0.0639466	0.018895	1.34794	1.34794	VirInfCtrl up vs Control	0.666196	1.04339	1.04339	KD1 up vs Control	0.655593	1.04492	1.04492	KD2 up vs Control	0.0326482	0.77184	-1.2956	VirInfKD1 down vs VirInfCtrl	0.00563354	0.67422	-1.4832	VirInfKD2 down vs VirInfCtrl	3.90043	0.356159	0.109575	1		Hs.301755	HS.301755	14	Homo sapiens cDNA FLJ37243 fis, clone BRAMY2004387
14634	ILMN_1904578	0.0825106	0.881573	0.98154	-1.01881	VirInfCtrl down vs Control	0.548647	0.926669	-1.07913	KD1 down vs Control	0.0859646	0.781916	-1.27891	KD2 down vs Control	0.386054	0.894016	-1.11855	VirInfKD1 down vs VirInfCtrl	0.0167942	0.674807	-1.48191	VirInfKD2 down vs VirInfCtrl	3.43476	0.513596	0.179435	1		Hs.537002	HS.537002	X	Homo sapiens cDNA clone IMAGE:4811759
5157	ILMN_2105573	0.00206043	0.435656	0.922238	-1.08432	VirInfCtrl down vs Control	0.000539719	0.522682	-1.91321	KD1 down vs Control	0.00156514	0.588735	-1.69856	KD2 down vs Control	0.0022031	0.609445	-1.64084	VirInfKD1 down vs VirInfCtrl	0.00672481	0.675285	-1.48086	VirInfKD2 down vs VirInfCtrl	15.9877	1.56352	0.117355	1	CCL3L3	NM_001001437.3	CCL3L3	17	Homo sapiens chemokine (C-C motif) ligand 3-like 3 (CCL3L3), mRNA.	SCYA3L1; LD78BETA; 464.2; SCYA3L; D17S1718; LD78; MGC12815
36308	ILMN_1669607	0.0778889	0.0382885	1.29934	1.29934	VirInfCtrl up vs Control	0.604466	1.05559	1.05559	KD1 up vs Control	0.897184	1.01343	1.01343	KD2 up vs Control	0.021446	0.736597	-1.35759	VirInfKD1 down vs VirInfCtrl	0.00741448	0.675372	-1.48067	VirInfKD2 down vs VirInfCtrl	3.5368	0.360779	0.122409	1	PHKG2	NM_000294.1	PHKG2	16	Homo sapiens phosphorylase kinase, gamma 2 (testis) (PHKG2), mRNA.
33860	ILMN_1763144	0.160745	0.171416	1.23292	1.23292	VirInfCtrl up vs Control	0.738781	0.953994	-1.04822	KD1 down vs Control	0.200749	0.823867	-1.21379	KD2 down vs Control	0.0858527	0.758179	-1.31895	VirInfKD1 down vs VirInfCtrl	0.0272775	0.676236	-1.47877	VirInfKD2 down vs VirInfCtrl	2.37807	0.449881	0.227015	1	NEU1	NM_000434.2	NEU1	6	Homo sapiens sialidase 1 (lysosomal sialidase) (NEU1), mRNA.	NEU; SIAL1
23731	ILMN_1703337	0.130415	0.106908	1.31939	1.31939	VirInfCtrl up vs Control	0.235442	1.21269	1.21269	KD1 up vs Control	0.539408	0.90923	-1.09983	KD2 down vs Control	0.0387825	0.680146	-1.47027	VirInfKD1 down vs VirInfCtrl	0.0370855	0.676823	-1.47749	VirInfKD2 down vs VirInfCtrl	2.68647	0.598087	0.267155	1	LOC441763	XM_930284.1	LOC441763	16	PREDICTED: Homo sapiens hypothetical LOC441763 (LOC441763), mRNA.
227	ILMN_1806408	0.00683432	0.171674	1.11409	1.11409	VirInfCtrl up vs Control	0.412523	0.940551	-1.06321	KD1 down vs Control	0.110288	1.13924	1.13924	KD2 up vs Control	0.01039	0.774255	-1.29156	VirInfKD1 down vs VirInfCtrl	0.0013791	0.677091	-1.47691	VirInfKD2 down vs VirInfCtrl	10.1608	0.512476	0.0605236	1	ACADVL	NM_000018.2	ACADVL	17	Homo sapiens acyl-Coenzyme A dehydrogenase, very long chain (ACADVL), nuclear gene encoding mitochondrial protein, transcript variant 2, mRNA.	ACAD6; VLCAD; LCACD
11307	ILMN_1660973	0.137948	0.15174	1.2307	1.2307	VirInfCtrl up vs Control	0.274115	0.858846	-1.16435	KD1 down vs Control	0.677653	0.946289	-1.05676	KD2 down vs Control	0.0351131	0.709902	-1.40865	VirInfKD1 down vs VirInfCtrl	0.0215801	0.677186	-1.4767	VirInfKD2 down vs VirInfCtrl	2.60173	0.432851	0.199644	1	GAD1	NM_013445.3	GAD1	2	Homo sapiens glutamate decarboxylase 1 (brain, 67kDa) (GAD1), transcript variant GAD25, mRNA.	SCP; FLJ45882; GAD
42591	ILMN_2383455	0.107587	0.294876	1.19752	1.19752	VirInfCtrl up vs Control	0.863611	1.02857	1.02857	KD1 up vs Control	0.943805	1.01161	1.01161	KD2 up vs Control	0.0141001	0.584122	-1.71197	VirInfKD1 down vs VirInfCtrl	0.0486023	0.678637	-1.47354	VirInfKD2 down vs VirInfCtrl	2.9881	0.767391	0.308179	1	SUOX	NM_001032386.1	SUOX	12	Homo sapiens sulfite oxidase (SUOX), nuclear gene encoding mitochondrial protein, transcript variant 2, mRNA.
40556	ILMN_2372974	0.0841057	0.231436	1.16065	1.16065	VirInfCtrl up vs Control	0.849813	0.97812	-1.02237	KD1 down vs Control	0.615645	0.942496	-1.06101	KD2 down vs Control	0.0160926	0.690022	-1.44923	VirInfKD1 down vs VirInfCtrl	0.0134959	0.679092	-1.47255	VirInfKD2 down vs VirInfCtrl	3.40127	0.443264	0.156388	1	SIRPA	NM_080792.2	SIRPA	20	Homo sapiens signal-regulatory protein alpha (SIRPA), transcript variant 3, mRNA.	SIRPalpha2; BIT; SHPS1; MFR; SIRP; SHPS-1; CD172A; SIRP-ALPHA-1; SIRPalpha; PTPNS1; P84; MYD-1
3630	ILMN_1793543	0.00293839	0.00204952	1.31616	1.31616	VirInfCtrl up vs Control	0.216906	1.07588	1.07588	KD1 up vs Control	0.75095	0.982538	-1.01777	KD2 down vs Control	0.000469573	0.694854	-1.43915	VirInfKD1 down vs VirInfCtrl	0.000345967	0.68038	-1.46977	VirInfKD2 down vs VirInfCtrl	14.0151	0.409846	0.0350918	1	C1orf51	NM_144697.2	C1ORF51	1	Homo sapiens chromosome 1 open reading frame 51 (C1orf51), mRNA.	FLJ25889
36643	ILMN_1795762	0.0050697	0.320828	0.90186	-1.10882	VirInfCtrl down vs Control	0.000746787	0.548108	-1.82446	KD1 down vs Control	0.0381487	0.776643	-1.28759	KD2 down vs Control	0.0333893	0.769253	-1.29996	VirInfKD1 down vs VirInfCtrl	0.00722207	0.683395	-1.46328	VirInfKD2 down vs VirInfCtrl	11.4031	1.08165	0.113827	1	PLEK	NM_002664.1	PLEK	2	Homo sapiens pleckstrin (PLEK), mRNA.	P47; FLJ27168
6416	ILMN_1684554	0.0401055	0.762962	1.03096	1.03096	VirInfCtrl up vs Control	0.0455464	0.784233	-1.27513	KD1 down vs Control	0.339208	0.904568	-1.1055	KD2 down vs Control	0.0330887	0.766344	-1.3049	VirInfKD1 down vs VirInfCtrl	0.0076805	0.683841	-1.46233	VirInfKD2 down vs VirInfCtrl	4.85789	0.47186	0.116559	1	COL16A1	NM_001856.2	COL16A1	1	Homo sapiens collagen, type XVI, alpha 1 (COL16A1), mRNA.	FP1572; 447AA
17113	ILMN_1652185	0.173156	0.203245	1.22902	1.22902	VirInfCtrl up vs Control	0.200766	0.812591	-1.23063	KD1 down vs Control	0.733245	0.949734	-1.05293	KD2 down vs Control	0.0447128	0.69398	-1.44096	VirInfKD1 down vs VirInfCtrl	0.0397393	0.685248	-1.45933	VirInfKD2 down vs VirInfCtrl	2.27292	0.493378	0.260482	1	IL4R	NM_000418.2	IL4R	16	Homo sapiens interleukin 4 receptor (IL4R), transcript variant 1, mRNA.	IL4RA; CD124
9136	ILMN_1698404	0.00111226	0.0081457	1.17505	1.17505	VirInfCtrl up vs Control	0.0137465	0.866705	-1.1538	KD1 down vs Control	0.864034	0.992602	-1.00745	KD2 down vs Control	0.00109679	0.784088	-1.27537	VirInfKD1 down vs VirInfCtrl	9.90796e-05	0.685254	-1.45931	VirInfKD2 down vs VirInfCtrl	20.0194	0.359628	0.0215568	1	ERN1	NM_152461.2	ERN1	17	Homo sapiens endoplasmic reticulum to nucleus signalling 1 (ERN1), transcript variant 2, mRNA.	MGC163279; IRE1; IRE1P; FLJ30999; MGC163277
29006	ILMN_1676480	0.0054223	0.0975895	1.11639	1.11639	VirInfCtrl up vs Control	0.0756267	0.88653	-1.12799	KD1 down vs Control	0.538347	1.03731	1.03731	KD2 up vs Control	0.0862548	0.891277	-1.12199	VirInfKD1 down vs VirInfCtrl	0.000558037	0.688346	-1.45276	VirInfKD2 down vs VirInfCtrl	11.1126	0.364608	0.0393725	1	LOC654053	XM_943677.1	LOC654053		PREDICTED: Homo sapiens similar to hypothetical LOC389634 (LOC654053), mRNA.
28558	ILMN_1659490	0.0301719	0.0448709	1.21866	1.21866	VirInfCtrl up vs Control	0.174505	0.886465	-1.12808	KD1 down vs Control	0.661594	1.03667	1.03667	KD2 up vs Control	0.0328406	0.805719	-1.24113	VirInfKD1 down vs VirInfCtrl	0.0031605	0.689569	-1.45018	VirInfKD2 down vs VirInfCtrl	5.51716	0.351647	0.0764843	1	LOC653158	XM_926814.1	LOC653158	5	PREDICTED: Homo sapiens similar to hypothetical protein MGC40405, transcript variant 1 (LOC653158), mRNA.
3941	ILMN_2386016	0.0604278	0.153385	1.1997	1.1997	VirInfCtrl up vs Control	0.106866	1.23515	1.23515	KD1 up vs Control	0.967236	1.00478	1.00478	KD2 up vs Control	0.0379546	0.744196	-1.34373	VirInfKD1 down vs VirInfCtrl	0.0159685	0.690633	-1.44795	VirInfKD2 down vs VirInfCtrl	4.00907	0.518039	0.15506	1	C2orf28	NM_080592.2	C2ORF28	2	Homo sapiens chromosome 2 open reading frame 28 (C2orf28), transcript variant 2, mRNA.	HSPC013; APR--3; APR3; APR-3; PRO240; p18
10063	ILMN_1745962	0.0106301	0.0571163	1.19417	1.19417	VirInfCtrl up vs Control	0.734182	0.973485	-1.02724	KD1 down vs Control	0.236042	0.90534	-1.10456	KD2 down vs Control	0.00109574	0.642563	-1.55627	VirInfKD1 down vs VirInfCtrl	0.00272537	0.690928	-1.44733	VirInfKD2 down vs VirInfCtrl	8.53488	0.506764	0.0712507	1	FBXO7	NM_012179.3	FBXO7	22	Homo sapiens F-box protein 7 (FBXO7), transcript variant 2, mRNA.	FBX07; FBX; FBX7; DKFZp686B08113
8224	ILMN_1691393	0.0272213	0.35268	1.09639	1.09639	VirInfCtrl up vs Control	0.0477798	0.797235	-1.25433	KD1 down vs Control	0.0502274	0.799922	-1.25012	KD2 down vs Control	0.00836232	0.702828	-1.42282	VirInfKD1 down vs VirInfCtrl	0.00689249	0.692095	-1.44489	VirInfKD2 down vs VirInfCtrl	5.77102	0.501268	0.104231	1	DNPEP	NM_012100.1	DNPEP	2	Homo sapiens aspartyl aminopeptidase (DNPEP), mRNA.	ASPEP; DAP
42223	ILMN_1814165	0.148804	0.508888	1.08397	1.08397	VirInfCtrl up vs Control	0.999506	0.999926	-1.00007	KD1 down vs Control	0.903338	1.01465	1.01465	KD2 up vs Control	0.263543	0.867944	-1.15215	VirInfKD1 down vs VirInfCtrl	0.0185946	0.692486	-1.44407	VirInfKD2 down vs VirInfCtrl	2.48967	0.341613	0.164655	1	SSBP3	NM_145716.2	SSBP3	1	Homo sapiens single stranded DNA binding protein 3 (SSBP3), transcript variant 2, mRNA.	CSDP; FLJ10355; SSDP1; SSDP
38920	ILMN_1763763	0.00162979	0.0627506	1.11284	1.11284	VirInfCtrl up vs Control	0.0279566	0.873587	-1.14471	KD1 down vs Control	0.663677	0.978798	-1.02166	KD2 down vs Control	0.000507199	0.728037	-1.37356	VirInfKD1 down vs VirInfCtrl	0.000242503	0.695347	-1.43813	VirInfKD2 down vs VirInfCtrl	17.4243	0.398542	0.0274472	1	RIPK3	NM_006871.2	RIPK3	14	Homo sapiens receptor-interacting serine-threonine kinase 3 (RIPK3), mRNA.	RIP3
37403	ILMN_1793522	0.00764437	0.0347228	1.1638	1.1638	VirInfCtrl up vs Control	0.725703	0.979689	-1.02073	KD1 down vs Control	0.628562	0.971966	-1.02884	KD2 down vs Control	0.00238691	0.755378	-1.32384	VirInfKD1 down vs VirInfCtrl	0.000639079	0.696362	-1.43603	VirInfKD2 down vs VirInfCtrl	9.72578	0.315188	0.038889	1	PRKAB1	NM_006253.4	PRKAB1	12	Homo sapiens protein kinase, AMP-activated, beta 1 non-catalytic subunit (PRKAB1), mRNA.	AMPK; HAMPKb; MGC17785
36461	ILMN_1739050	0.0303985	0.525428	0.927431	-1.07825	VirInfCtrl down vs Control	0.0974156	0.803065	-1.24523	KD1 down vs Control	0.0265568	0.721345	-1.3863	KD2 down vs Control	0.0165555	0.692068	-1.44494	VirInfKD1 down vs VirInfCtrl	0.0180166	0.697311	-1.43408	VirInfKD2 down vs VirInfCtrl	5.49903	0.715043	0.156037	1	PIPOX	NM_016518.2	PIPOX	17	Homo sapiens pipecolic acid oxidase (PIPOX), mRNA.	LPIPOX
30566	ILMN_1882519	0.0696251	0.080423	1.23885	1.23885	VirInfCtrl up vs Control	0.190806	0.860411	-1.16224	KD1 down vs Control	0.280527	0.88611	-1.12853	KD2 down vs Control	0.0293257	0.748094	-1.33673	VirInfKD1 down vs VirInfCtrl	0.0123151	0.697462	-1.43377	VirInfKD2 down vs VirInfCtrl	3.74078	0.404772	0.129846	1	LOC731658	Hs.576925	LOC731658		PREDICTED: Homo sapiens hypothetical protein LOC731658 (LOC731658), mRNA.
2553	ILMN_1800412	0.058718	0.134605	1.19076	1.19076	VirInfCtrl up vs Control	0.0860887	0.812876	-1.2302	KD1 down vs Control	0.312727	0.894678	-1.11772	KD2 down vs Control	0.019043	0.725196	-1.37894	VirInfKD1 down vs VirInfCtrl	0.0120447	0.69856	-1.43152	VirInfKD2 down vs VirInfCtrl	4.06493	0.431522	0.127389	1	BMP1	NM_006129.2	BMP1	8	Homo sapiens bone morphogenetic protein 1 (BMP1), transcript variant BMP1-3, mRNA.	PCOLC; FLJ44432; TLD; PCP
38948	ILMN_2074860	0.0485958	0.0214627	1.36415	1.36415	VirInfCtrl up vs Control	0.244077	0.878185	-1.13871	KD1 down vs Control	0.549259	1.06589	1.06589	KD2 up vs Control	0.0245301	0.740757	-1.34997	VirInfKD1 down vs VirInfCtrl	0.0120312	0.69952	-1.42955	VirInfKD2 down vs VirInfCtrl	4.44629	0.468155	0.126349	1	RN7SK	NR_001445.1	RN7SK	6	Homo sapiens RNA, 7SK small nuclear (RN7SK), non-coding RNA.	7SK
41786	ILMN_2336781	0.171033	0.150742	1.21986	1.21986	VirInfCtrl up vs Control	0.277137	0.865678	-1.15516	KD1 down vs Control	0.95582	1.00699	1.00699	KD2 up vs Control	0.121365	0.80439	-1.24318	VirInfKD1 down vs VirInfCtrl	0.02547	0.700073	-1.42842	VirInfKD2 down vs VirInfCtrl	2.2902	0.347191	0.181918	1	SOD2	NM_001024465.1	SOD2	6	Homo sapiens superoxide dismutase 2, mitochondrial (SOD2), nuclear gene encoding mitochondrial protein, transcript variant 2, mRNA.	MNSOD; IPO-B; Mn-SOD
22372	ILMN_3289508	0.0328244	0.728888	1.03425	1.03425	VirInfCtrl up vs Control	0.364132	0.912994	-1.0953	KD1 down vs Control	0.510141	1.06706	1.06706	KD2 up vs Control	0.0432143	0.789095	-1.26727	VirInfKD1 down vs VirInfCtrl	0.00853054	0.700263	-1.42804	VirInfKD2 down vs VirInfCtrl	5.31556	0.475544	0.107355	1	LOC339192	XM_001726300.1	LOC339192	17	PREDICTED: Homo sapiens hypothetical protein LOC339192 (LOC339192), mRNA.
21823	ILMN_1753139	0.13431	0.173664	1.19573	1.19573	VirInfCtrl up vs Control	0.278541	0.871131	-1.14793	KD1 down vs Control	0.347193	0.888606	-1.12536	KD2 down vs Control	0.0353187	0.731008	-1.36797	VirInfKD1 down vs VirInfCtrl	0.0225351	0.702478	-1.42353	VirInfKD2 down vs VirInfCtrl	2.64188	0.36877	0.167503	1	LOC124220	NM_145252.1	LOC124220	16	Homo sapiens similar to common salivary protein 1 (LOC124220), mRNA.	HRPE773; PRO1567
5207	ILMN_1689123	0.0375841	0.0811824	1.18137	1.18137	VirInfCtrl up vs Control	0.196014	1.12277	1.12277	KD1 up vs Control	0.67081	0.96507	-1.03619	KD2 down vs Control	0.0367056	0.808101	-1.23747	VirInfKD1 down vs VirInfCtrl	0.00440703	0.702629	-1.42323	VirInfKD2 down vs VirInfCtrl	5.00297	0.329945	0.0791399	1	CCNK	NM_003858.2	CCNK	14	Homo sapiens cyclin K (CCNK), transcript variant 2, mRNA.	CPR4; MGC9113
36896	ILMN_1782385	0.132109	0.185817	1.20847	1.20847	VirInfCtrl up vs Control	0.309065	0.868637	-1.15123	KD1 down vs Control	0.1487	0.810615	-1.23363	KD2 down vs Control	0.0553018	0.740251	-1.35089	VirInfKD1 down vs VirInfCtrl	0.0319638	0.702952	-1.42257	VirInfKD2 down vs VirInfCtrl	2.66687	0.445884	0.200633	1	POLR2A	NM_000937.2	POLR2A	17	Homo sapiens polymerase (RNA) II (DNA directed) polypeptide A, 220kDa (POLR2A), mRNA.	RpIILS; MGC75453; hsRPB1; POLRA; POLR2; RPB1; RPOL2; RPBh1; RPO2; hRPB220
18048	ILMN_1732988	0.0630364	0.0405016	1.26892	1.26892	VirInfCtrl up vs Control	0.273554	0.8956	-1.11657	KD1 down vs Control	0.808885	0.977137	-1.0234	KD2 down vs Control	0.0365422	0.782542	-1.27789	VirInfKD1 down vs VirInfCtrl	0.00857304	0.703823	-1.42081	VirInfKD2 down vs VirInfCtrl	3.92776	0.342217	0.104553	1	KIAA1666	XM_942124.1	KIAA1666		PREDICTED: Homo sapiens KIAA1666 protein (KIAA1666), mRNA.
44575	ILMN_1710899	0.0588332	0.447556	1.11185	1.11185	VirInfCtrl up vs Control	0.172259	0.816933	-1.22409	KD1 down vs Control	0.126252	0.793235	-1.26066	KD2 down vs Control	0.00749344	0.596815	-1.67556	VirInfKD1 down vs VirInfCtrl	0.0362301	0.704289	-1.41987	VirInfKD2 down vs VirInfCtrl	4.06109	0.719763	0.21268	1	TSPAN18	NM_130783.2	TSPAN18	11	Homo sapiens tetraspanin 18 (TSPAN18), transcript variant 2, mRNA.	TSPAN
13912	ILMN_1901198	0.00262089	0.00890711	1.18132	1.18132	VirInfCtrl up vs Control	0.106328	1.0867	1.0867	KD1 up vs Control	0.444383	0.964799	-1.03649	KD2 down vs Control	0.0265404	0.879884	-1.13651	VirInfKD1 down vs VirInfCtrl	0.000205927	0.70503	-1.41838	VirInfKD2 down vs VirInfCtrl	14.6254	0.291784	0.0239407	1		Hs.279842	HS.279842	1	Homo sapiens HSPC157 protein, mRNA (cDNA clone IMAGE:6672800), partial cds
43124	ILMN_1713174	0.0862228	0.0578401	1.23125	1.23125	VirInfCtrl up vs Control	0.840348	0.981473	-1.01888	KD1 down vs Control	0.779963	0.974357	-1.02632	KD2 down vs Control	0.149906	0.86352	-1.15805	VirInfKD1 down vs VirInfCtrl	0.00788626	0.706344	-1.41574	VirInfKD2 down vs VirInfCtrl	3.35809	0.276185	0.0986935	1	TCP11L1	NM_018393.2	TCP11L1	11	Homo sapiens t-complex 11 (mouse)-like 1 (TCP11L1), mRNA.	dJ85M6.3; FLJ11336; FLJ11386
11310	ILMN_1694075	0.18078	0.351104	1.13117	1.13117	VirInfCtrl up vs Control	0.777861	1.03664	1.03664	KD1 up vs Control	0.249943	0.856171	-1.16799	KD2 down vs Control	0.145423	0.815501	-1.22624	VirInfKD1 down vs VirInfCtrl	0.0292221	0.706536	-1.41536	VirInfKD2 down vs VirInfCtrl	2.21304	0.342415	0.185671	1	GADD45A	NM_001924.2	GADD45A	1	Homo sapiens growth arrest and DNA-damage-inducible, alpha (GADD45A), mRNA.	GADD45; DDIT1
1600	ILMN_1810229	0.054525	0.889674	1.01538	1.01538	VirInfCtrl up vs Control	0.364226	1.10911	1.10911	KD1 up vs Control	0.265223	0.878432	-1.13839	KD2 down vs Control	0.817883	0.974937	-1.02571	VirInfKD1 down vs VirInfCtrl	0.0166297	0.706796	-1.41484	VirInfKD2 down vs VirInfCtrl	4.21149	0.487818	0.138996	1	ARID4A	NM_002892.2	ARID4A	14	Homo sapiens AT rich interactive domain 4A (RBP1-like) (ARID4A), transcript variant 3, mRNA.	RBP1; RBP-1; RBBP1
38884	ILMN_1770733	0.00834105	0.0658173	1.14236	1.14236	VirInfCtrl up vs Control	0.869443	0.989886	-1.01022	KD1 down vs Control	0.0206511	0.831305	-1.20293	KD2 down vs Control	0.0253322	0.839174	-1.19165	VirInfKD1 down vs VirInfCtrl	0.00110228	0.707066	-1.4143	VirInfKD2 down vs VirInfCtrl	9.39801	0.343524	0.0438634	1	RIC8A	NM_021932.4	RIC8A	11	Homo sapiens resistance to inhibitors of cholinesterase 8 homolog A (C. elegans) (RIC8A), mRNA.	synembryn; MGC131931; MGC148073; MGC148074; RIC8; MGC104517
27481	ILMN_1671992	0.186597	0.655789	1.06595	1.06595	VirInfCtrl up vs Control	0.850841	0.973607	-1.02711	KD1 down vs Control	0.648738	0.936793	-1.06747	KD2 down vs Control	0.0573365	0.726376	-1.3767	VirInfKD1 down vs VirInfCtrl	0.0441152	0.707527	-1.41337	VirInfKD2 down vs VirInfCtrl	2.1695	0.419091	0.231809	1	LOC650128	XM_945833.1	LOC650128		PREDICTED: Homo sapiens similar to CG1486-PA, isoform A, transcript variant 4 (LOC650128), mRNA.
5820	ILMN_2387090	0.278704	0.199633	1.20496	1.20496	VirInfCtrl up vs Control	0.994798	1.00088	1.00088	KD1 up vs Control	0.498394	0.911015	-1.09768	KD2 down vs Control	0.110742	0.785153	-1.27364	VirInfKD1 down vs VirInfCtrl	0.0375025	0.708793	-1.41085	VirInfKD2 down vs VirInfCtrl	1.64998	0.287406	0.209025	1	CGGBP1	NM_003663.3	CGGBP1	3	Homo sapiens CGG triplet repeat binding protein 1 (CGGBP1), transcript variant 2, mRNA.	CGGBP; p20-CGGBP
2048	ILMN_1700380	0.0177219	0.913894	1.00812	1.00812	VirInfCtrl up vs Control	0.130033	0.881823	-1.13401	KD1 down vs Control	0.290097	0.920172	-1.08675	KD2 down vs Control	0.0181637	0.793865	-1.25966	VirInfKD1 down vs VirInfCtrl	0.00301518	0.709	-1.41044	VirInfKD2 down vs VirInfCtrl	6.92714	0.370768	0.0642288	1	ATP6V0A2	NM_012463.2	ATP6V0A2	12	Homo sapiens ATPase, H+ transporting, lysosomal V0 subunit a2 (ATP6V0A2), mRNA.	TJ6M; ATP6a2; TJ6; a2; Stv1; ATP6N1D; Vph1; TJ6s; J6B7
5163	ILMN_2098126	0.0427998	0.64828	1.04529	1.04529	VirInfCtrl up vs Control	0.021667	0.752568	-1.32878	KD1 down vs Control	0.24529	0.887941	-1.1262	KD2 down vs Control	0.0732469	0.818635	-1.22155	VirInfKD1 down vs VirInfCtrl	0.00978585	0.709016	-1.41041	VirInfKD2 down vs VirInfCtrl	4.71564	0.418065	0.106386	1	CCL5	NM_002985.2	CCL5	17	Homo sapiens chemokine (C-C motif) ligand 5 (CCL5), mRNA.	TCP228; SISd; MGC17164; SCYA5; RANTES; D17S136E
17252	ILMN_1756086	0.0114767	0.206593	1.09546	1.09546	VirInfCtrl up vs Control	0.0539364	0.857284	-1.16648	KD1 down vs Control	0.0330558	0.837414	-1.19415	KD2 down vs Control	0.00459297	0.753501	-1.32714	VirInfKD1 down vs VirInfCtrl	0.00178146	0.709562	-1.40932	VirInfKD2 down vs VirInfCtrl	8.27622	0.357171	0.0517876	1	INTS3	NM_023015.3	INTS3	1	Homo sapiens integrator complex subunit 3 (INTS3), mRNA.	FLJ44849; C1orf193; INT3; FLJ21919; C1orf60; DKFZp781I1253; DKFZp686O20115; RP11-216N14.2; DKFZp686E1950
40324	ILMN_1760683	0.0137763	0.378526	1.07857	1.07857	VirInfCtrl up vs Control	0.165854	1.1337	1.1337	KD1 up vs Control	0.0432706	0.816115	-1.22532	KD2 down vs Control	0.357088	0.923707	-1.08259	VirInfKD1 down vs VirInfCtrl	0.00506027	0.709913	-1.40862	VirInfKD2 down vs VirInfCtrl	7.68552	0.506383	0.0790656	1	SFRS9	NM_003769.2	SFRS9	12	Homo sapiens splicing factor, arginine/serine-rich 9 (SFRS9), mRNA.	SRp30c
23880	ILMN_1693645	0.158316	0.712539	0.952076	-1.05034	VirInfCtrl down vs Control	0.589939	0.930221	-1.07501	KD1 down vs Control	0.45688	0.903888	-1.10633	KD2 down vs Control	0.415475	0.894806	-1.11756	VirInfKD1 down vs VirInfCtrl	0.0358516	0.71004	-1.40837	VirInfKD2 down vs VirInfCtrl	2.39988	0.403461	0.20174	1	LOC554208	XR_001280.1	LOC554208		PREDICTED: Homo sapiens hypothetical LOC554208, transcript variant 2 (LOC554208), misc RNA.
15307	ILMN_1859207	0.134116	0.454717	1.09563	1.09563	VirInfCtrl up vs Control	0.884273	1.01751	1.01751	KD1 up vs Control	0.46169	1.09401	1.09401	KD2 up vs Control	0.135786	0.82131	-1.21757	VirInfKD1 down vs VirInfCtrl	0.0243686	0.710655	-1.40715	VirInfKD2 down vs VirInfCtrl	2.64406	0.359457	0.163139	1		Hs.551143	HS.551143	9	AV727190 HTC Homo sapiens cDNA clone HTCAQG06 5, mRNA sequence
6894	ILMN_1723843	0.0243707	0.379646	1.07561	1.07561	VirInfCtrl up vs Control	0.0722125	0.845799	-1.18231	KD1 down vs Control	0.109767	0.8657	-1.15513	KD2 down vs Control	0.00695963	0.734156	-1.36211	VirInfKD1 down vs VirInfCtrl	0.00447	0.711908	-1.40468	VirInfKD2 down vs VirInfCtrl	6.0536	0.372319	0.0738045	1	CSNK2A2	NM_001896.2	CSNK2A2	16	Homo sapiens casein kinase 2, alpha prime polypeptide (CSNK2A2), mRNA.	CK2A2; CSNK2A1; FLJ43934
4683	ILMN_1727194	0.0406435	0.232253	1.11691	1.11691	VirInfCtrl up vs Control	0.532069	1.0567	1.0567	KD1 up vs Control	0.0998408	0.850618	-1.17562	KD2 down vs Control	0.112978	0.856953	-1.16693	VirInfKD1 down vs VirInfCtrl	0.00653759	0.712408	-1.40369	VirInfKD2 down vs VirInfCtrl	4.82849	0.34794	0.0864718	1	CALU	NM_001219.2	CALU	7	Homo sapiens calumenin (CALU), mRNA.	FLJ90608
43554	ILMN_1773333	0.0720519	0.646454	1.0472	1.0472	VirInfCtrl up vs Control	0.808569	0.976095	-1.02449	KD1 down vs Control	0.529785	1.06578	1.06578	KD2 up vs Control	0.312803	0.90007	-1.11102	VirInfKD1 down vs VirInfCtrl	0.0121892	0.712853	-1.40281	VirInfKD2 down vs VirInfCtrl	3.6777	0.349511	0.114042	1	TMCO2	NM_001008740.2	TMCO2	1	Homo sapiens transmembrane and coiled-coil domains 2 (TMCO2), mRNA.	MGC131705; dJ39G22.2
9275	ILMN_2388425	0.0598655	0.982654	0.997244	-1.00276	VirInfCtrl down vs Control	0.552033	0.926172	-1.07971	KD1 down vs Control	0.0160289	0.667547	-1.49802	KD2 down vs Control	0.230065	0.849879	-1.17664	VirInfKD1 down vs VirInfCtrl	0.0323079	0.713449	-1.40164	VirInfKD2 down vs VirInfCtrl	4.02721	0.621505	0.185192	1	EXTL2	NM_001033025.1	EXTL2	1	Homo sapiens exostoses (multiple)-like 2 (EXTL2), transcript variant 2, mRNA.	EXTR2
16472	ILMN_1916822	0.042581	0.503085	1.05926	1.05926	VirInfCtrl up vs Control	0.207164	0.892013	-1.12106	KD1 down vs Control	0.085317	0.846763	-1.18097	KD2 down vs Control	0.0247984	0.786258	-1.27185	VirInfKD1 down vs VirInfCtrl	0.00590297	0.714075	-1.40041	VirInfKD2 down vs VirInfCtrl	4.72674	0.3214	0.0815953	1		Hs.61151	HS.61151	10	BX111977 Soares_fetal_heart_NbHH19W Homo sapiens cDNA clone IMAGp998E15839, mRNA sequence
22386	ILMN_1658363	0.148258	0.323105	1.11274	1.11274	VirInfCtrl up vs Control	0.490827	0.929781	-1.07552	KD1 down vs Control	0.786801	0.972321	-1.02847	KD2 down vs Control	0.295573	0.892532	-1.12041	VirInfKD1 down vs VirInfCtrl	0.0146636	0.714274	-1.40002	VirInfKD2 down vs VirInfCtrl	2.49505	0.255723	0.12299	1	LOC339742	XM_929883.1	LOC339742	2	PREDICTED: Homo sapiens hypothetical protein LOC339742 (LOC339742), mRNA.
46105	ILMN_1770892	0.161312	0.947861	1.00912	1.00912	VirInfCtrl up vs Control	0.887962	0.980621	-1.01976	KD1 down vs Control	0.201702	0.826248	-1.21029	KD2 down vs Control	0.0991053	0.771373	-1.29639	VirInfKD1 down vs VirInfCtrl	0.0453866	0.715121	-1.39837	VirInfKD2 down vs VirInfCtrl	2.37304	0.437784	0.221379	1	YY1	NM_003403.3	YY1	14	Homo sapiens YY1 transcription factor (YY1), mRNA.	UCRBP; YIN-YANG-1; DELTA; NF-E1
7718	ILMN_3245413	0.00137297	0.999146	1.00006	1.00006	VirInfCtrl up vs Control	0.0029928	0.770995	-1.29703	KD1 down vs Control	0.001079	0.727583	-1.37441	KD2 down vs Control	0.000714586	0.709002	-1.41043	VirInfKD1 down vs VirInfCtrl	0.000818053	0.715168	-1.39827	VirInfKD2 down vs VirInfCtrl	18.5483	0.566061	0.0366219	1	DENND5A	NM_015213.2	DENND5A	11	Homo sapiens DENN/MADD domain containing 5A (DENND5A), mRNA.	FLJ33829; FLJ22354; FLJ43455; KIAA1091
43935	ILMN_2204754	0.000114305	0.00135115	1.14541	1.14541	VirInfCtrl up vs Control	0.250032	1.03122	1.03122	KD1 up vs Control	0.00692291	0.907412	-1.10204	KD2 down vs Control	0.000743808	0.858852	-1.16434	VirInfKD1 down vs VirInfCtrl	8.79969e-06	0.715702	-1.39723	VirInfKD2 down vs VirInfCtrl	44.6364	0.270728	0.00727822	1	TMX4	NM_021156.2	TMX4	20	Homo sapiens thioredoxin-related transmembrane protein 4 (TMX4), mRNA.	DJ971N18.2; KIAA1162
12474	ILMN_1787360	0.0270784	0.0585054	1.19461	1.19461	VirInfCtrl up vs Control	0.0822687	1.17226	1.17226	KD1 up vs Control	0.803158	0.980327	-1.02007	KD2 down vs Control	0.546137	0.952403	-1.04998	VirInfKD1 down vs VirInfCtrl	0.00470711	0.716456	-1.39576	VirInfKD2 down vs VirInfCtrl	5.78423	0.350082	0.0726281	1	GUCA1C	NM_005459.2	GUCA1C	3	Homo sapiens guanylate cyclase activator 1C (GUCA1C), mRNA.	MGC120158; GCAP3; MGC120159
6165	ILMN_1778964	0.0384665	0.363679	1.08298	1.08298	VirInfCtrl up vs Control	0.924863	0.992054	-1.00801	KD1 down vs Control	0.145956	0.873309	-1.14507	KD2 down vs Control	0.0168776	0.766553	-1.30454	VirInfKD1 down vs VirInfCtrl	0.00630385	0.716634	-1.39541	VirInfKD2 down vs VirInfCtrl	4.95076	0.339012	0.0821721	1	CLIC5	NM_016929.1	CLIC5	6	Homo sapiens chloride intracellular channel 5 (CLIC5), mRNA.	MST130; MSTP130; FLJ90663; dJ447E21.4; CLIC5B
46248	ILMN_1769783	0.134472	0.117146	1.21605	1.21605	VirInfCtrl up vs Control	0.465782	1.08684	1.08684	KD1 up vs Control	0.239258	1.14995	1.14995	KD2 up vs Control	0.760009	0.966383	-1.03479	VirInfKD1 down vs VirInfCtrl	0.0216599	0.719349	-1.39015	VirInfKD2 down vs VirInfCtrl	2.64007	0.314246	0.142836	1	ZDHHC2	NM_016353.2	ZDHHC2	8	Homo sapiens zinc finger, DHHC-type containing 2 (ZDHHC2), mRNA.	ZNF372
31884	ILMN_1811779	0.0548431	0.0258398	1.25257	1.25257	VirInfCtrl up vs Control	0.200766	1.11622	1.11622	KD1 up vs Control	0.357162	1.07929	1.07929	KD2 up vs Control	0.0418039	0.820895	-1.21818	VirInfKD1 down vs VirInfCtrl	0.00508147	0.719522	-1.38981	VirInfKD2 down vs VirInfCtrl	4.19986	0.255882	0.0731117	1	MGC24103	XR_001080.1	MGC24103	9	PREDICTED: Homo sapiens hypothetical protein MGC24103 (MGC24103), misc RNA.
40309	ILMN_3224934	0.0478138	0.911799	0.987851	-1.0123	VirInfCtrl down vs Control	0.394844	1.1018	1.1018	KD1 up vs Control	0.227559	0.867453	-1.1528	KD2 down vs Control	0.135367	0.833212	-1.20017	VirInfKD1 down vs VirInfCtrl	0.0208826	0.719703	-1.38946	VirInfKD2 down vs VirInfCtrl	4.48008	0.521929	0.1398	1	SFRS18	NM_032870.2	SFRS18	6	Homo sapiens splicing factor, arginine/serine-rich 18 (SFRS18), transcript variant 1, mRNA.	DKFZp564B0769; FLJ90147; SRrp130; MGC104269; C6orf111; bA98I9.2; RP11-98I9.2; HSPC306; FLJ14752; FLJ14992; FLJ14853
33888	ILMN_1797594	0.061675	0.629523	0.950345	-1.05225	VirInfCtrl down vs Control	0.409012	0.914888	-1.09303	KD1 down vs Control	0.104101	0.82541	-1.21152	KD2 down vs Control	0.0907605	0.817265	-1.22359	VirInfKD1 down vs VirInfCtrl	0.017169	0.720978	-1.38701	VirInfKD2 down vs VirInfCtrl	3.96963	0.415083	0.125477	1	NFAT5	NM_173215.1	NFAT5	16	Homo sapiens nuclear factor of activated T-cells 5, tonicity-responsive (NFAT5), transcript variant 5, mRNA.	NFATL1; OREBP; TONEBP; NF-AT5; KIAA0827; NFATZ
47146	ILMN_1745148	0.0405136	0.696477	1.04741	1.04741	VirInfCtrl up vs Control	0.307713	0.881536	-1.13438	KD1 down vs Control	0.0205504	0.702481	-1.42353	KD2 down vs Control	0.0130892	0.67429	-1.48304	VirInfKD1 down vs VirInfCtrl	0.0276724	0.72106	-1.38685	VirInfKD2 down vs VirInfCtrl	4.83554	0.644134	0.15985	1	ZNFX1	NM_021035.1	ZNFX1	20	Homo sapiens zinc finger, NFX1-type containing 1 (ZNFX1), mRNA.	MGC131926; FLJ39275
41673	ILMN_3247064	0.0771867	0.0953898	1.19512	1.19512	VirInfCtrl up vs Control	0.122922	1.17557	1.17557	KD1 up vs Control	0.915108	1.01007	1.01007	KD2 up vs Control	0.144141	0.859533	-1.16342	VirInfKD1 down vs VirInfCtrl	0.0110098	0.721133	-1.38671	VirInfKD2 down vs VirInfCtrl	3.55301	0.300489	0.101488	1	SNRNP40	NM_004814.2	SNRNP40	1	Homo sapiens small nuclear ribonucleoprotein 40kDa (U5) (SNRNP40), mRNA.	SPF38; MGC1910; PRPF8BP; 40K; PRP8BP; FLJ41108; RP11-490K7.3
6877	ILMN_1720708	0.00620766	0.00633352	1.27225	1.27225	VirInfCtrl up vs Control	0.0670013	0.877194	-1.14	KD1 down vs Control	0.596588	0.967747	-1.03333	KD2 down vs Control	0.00123725	0.714858	-1.39888	VirInfKD1 down vs VirInfCtrl	0.00142456	0.72135	-1.38629	VirInfKD2 down vs VirInfCtrl	10.5475	0.377975	0.0430027	1	CSNK1D	NM_139062.1	CSNK1D	17	Homo sapiens casein kinase 1, delta (CSNK1D), transcript variant 1, mRNA.	HCKID
36349	ILMN_1780598	0.0508408	0.747103	1.02921	1.02921	VirInfCtrl up vs Control	0.302138	0.908251	-1.10102	KD1 down vs Control	0.10319	0.848952	-1.17792	KD2 down vs Control	0.0290247	0.783994	-1.27552	VirInfKD1 down vs VirInfCtrl	0.0087801	0.722131	-1.38479	VirInfKD2 down vs VirInfCtrl	4.35314	0.329349	0.0907895	1	PIAS1	NM_016166.1	PIAS1	15	Homo sapiens protein inhibitor of activated STAT, 1 (PIAS1), mRNA.	MGC141879; MGC141878; GU/RH-II; GBP; ZMIZ3; DDXBP1
28164	ILMN_1721592	0.197489	0.0393937	1.3369	1.3369	VirInfCtrl up vs Control	0.470771	1.0889	1.0889	KD1 up vs Control	0.404291	1.10436	1.10436	KD2 up vs Control	0.103022	0.80842	-1.23698	VirInfKD1 down vs VirInfCtrl	0.0259179	0.722191	-1.38467	VirInfKD2 down vs VirInfCtrl	2.09249	0.266709	0.152952	1	LOC652369	XM_941802.1	LOC652369		PREDICTED: Homo sapiens similar to GRG protein (ESP1 protein) (Amino enhancer of split) (R-esp1) (LOC652369), mRNA.
46257	ILMN_1679358	0.109402	0.524312	1.07156	1.07156	VirInfCtrl up vs Control	0.0986949	0.81898	-1.22103	KD1 down vs Control	0.384916	0.908621	-1.10057	KD2 down vs Control	0.0580267	0.787358	-1.27007	VirInfKD1 down vs VirInfCtrl	0.0190221	0.722208	-1.38464	VirInfKD2 down vs VirInfCtrl	2.96116	0.322303	0.130612	1	ZDHHC5	NM_015457.2	ZDHHC5	11	Homo sapiens zinc finger, DHHC-type containing 5 (ZDHHC5), mRNA.	DKFZP586K0524; ZNF375; KIAA1748
42446	ILMN_1791328	0.0190889	0.440052	1.07701	1.07701	VirInfCtrl up vs Control	0.0119178	0.726465	-1.37653	KD1 down vs Control	0.449029	0.929908	-1.07537	KD2 down vs Control	0.0067713	0.695619	-1.43757	VirInfKD1 down vs VirInfCtrl	0.0121058	0.72731	-1.37493	VirInfKD2 down vs VirInfCtrl	6.71515	0.562906	0.100592	1	STK39	NM_013233.1	STK39	2	Homo sapiens serine threonine kinase 39 (STE20/SPS1 homolog, yeast) (STK39), mRNA.	DCHT; PASK; SPAK; DKFZp686K05124
12991	ILMN_2186806	0.0489691	0.190511	1.18454	1.18454	VirInfCtrl up vs Control	0.875631	0.981431	-1.01892	KD1 down vs Control	0.0484537	0.753151	-1.32775	KD2 down vs Control	0.0110276	0.659634	-1.51599	VirInfKD1 down vs VirInfCtrl	0.0322703	0.727369	-1.37482	VirInfKD2 down vs VirInfCtrl	4.43041	0.607323	0.164497	1	HLA-F	NM_018950.1	HLA-F	6	Homo sapiens major histocompatibility complex, class I, F (HLA-F), mRNA.	HLA-5.4; HLAF; HLA-CDA12
7045	ILMN_1748730	0.00758401	0.448905	0.954743	-1.0474	VirInfCtrl down vs Control	0.0846129	0.888686	-1.12526	KD1 down vs Control	0.0630662	0.877921	-1.13905	KD2 down vs Control	0.39937	0.949458	-1.05323	VirInfKD1 down vs VirInfCtrl	0.00143726	0.727793	-1.37402	VirInfKD2 down vs VirInfCtrl	9.75604	0.331979	0.0408337	1	CTRC	NM_007272.2	CTRC	1	Homo sapiens chymotrypsin C (caldecrin) (CTRC), mRNA.	ELA4; CLCR
40388	ILMN_2061185	0.0673904	0.408865	1.07789	1.07789	VirInfCtrl up vs Control	0.0690404	0.829598	-1.2054	KD1 down vs Control	0.363661	0.920318	-1.08658	KD2 down vs Control	0.105776	0.851499	-1.1744	VirInfKD1 down vs VirInfCtrl	0.00947773	0.728273	-1.37311	VirInfKD2 down vs VirInfCtrl	3.80149	0.282411	0.0891475	1	SH2B1	NM_015503.1	SH2B1	16	Homo sapiens SH2B adaptor protein 1 (SH2B1), mRNA.	SH2B; DKFZp547G1110; FLJ30542; SH2-B
35835	ILMN_1809859	0.219209	0.462984	1.09174	1.09174	VirInfCtrl up vs Control	0.309958	0.88322	-1.13222	KD1 down vs Control	0.394108	0.902317	-1.10826	KD2 down vs Control	0.102307	0.805913	-1.24083	VirInfKD1 down vs VirInfCtrl	0.030271	0.729021	-1.3717	VirInfKD2 down vs VirInfCtrl	1.95404	0.255054	0.156632	1	PCGF2	NM_007144.2	PCGF2	17	Homo sapiens polycomb group ring finger 2 (PCGF2), mRNA.	MGC10545; MEL-18; RNF110; ZNF144
21706	ILMN_3240986	0.0115881	0.067402	1.12387	1.12387	VirInfCtrl up vs Control	0.0973583	0.902271	-1.10831	KD1 down vs Control	0.282558	0.940024	-1.0638	KD2 down vs Control	0.0476739	0.878037	-1.1389	VirInfKD1 down vs VirInfCtrl	0.000939673	0.729069	-1.37161	VirInfKD2 down vs VirInfCtrl	8.24409	0.2356	0.0342937	1	LOC100134584	XM_001725215.1	LOC100134584	7	PREDICTED: Homo sapiens hypothetical protein LOC100134584 (LOC100134584), mRNA.
36251	ILMN_2385866	0.0353897	0.1788	1.11738	1.11738	VirInfCtrl up vs Control	0.216437	0.904192	-1.10596	KD1 down vs Control	0.157652	0.888976	-1.12489	KD2 down vs Control	0.396627	0.935622	-1.06881	VirInfKD1 down vs VirInfCtrl	0.00491453	0.729124	-1.37151	VirInfKD2 down vs VirInfCtrl	5.14015	0.284395	0.0663937	1	PHF1	NM_002636.3	PHF1	6	Homo sapiens PHD finger protein 1 (PHF1), transcript variant 1, mRNA.	PHF2
31306	ILMN_1724070	0.162245	0.861461	1.01955	1.01955	VirInfCtrl up vs Control	0.176575	0.849801	-1.17675	KD1 down vs Control	0.25794	0.875619	-1.14205	KD2 down vs Control	0.2353	0.869203	-1.15048	VirInfKD1 down vs VirInfCtrl	0.0249531	0.729295	-1.37119	VirInfKD2 down vs VirInfCtrl	2.36481	0.278003	0.14107	1	MAP3K14	NM_003954.1	MAP3K14	17	Homo sapiens mitogen-activated protein kinase kinase kinase 14 (MAP3K14), mRNA.	FTDCR1B; HSNIK; HS; NIK
5314	ILMN_1687825	0.105356	0.187424	1.14814	1.14814	VirInfCtrl up vs Control	0.360754	1.09621	1.09621	KD1 up vs Control	0.41425	0.921794	-1.08484	KD2 down vs Control	0.236683	0.885088	-1.12983	VirInfKD1 down vs VirInfCtrl	0.0149276	0.73087	-1.36823	VirInfKD2 down vs VirInfCtrl	3.02204	0.271202	0.10769	1	CD226	NM_006566.1	CD226	18	Homo sapiens CD226 molecule (CD226), mRNA.	TLiSA1; PTA1; DNAM1; DNAM-1
45187	ILMN_1664698	0.0208001	0.461988	1.06225	1.06225	VirInfCtrl up vs Control	0.296223	0.915815	-1.09192	KD1 down vs Control	0.0988206	1.16188	1.16188	KD2 up vs Control	0.148134	0.880244	-1.13605	VirInfKD1 down vs VirInfCtrl	0.00657315	0.731316	-1.3674	VirInfKD2 down vs VirInfCtrl	6.47657	0.398325	0.0738028	1	UNC119	NM_005148.2	UNC119	17	Homo sapiens unc-119 homolog (C. elegans) (UNC119), transcript variant 2, mRNA.	HRG4
24393	ILMN_1793287	0.102807	0.0776887	1.23477	1.23477	VirInfCtrl up vs Control	0.416396	0.91706	-1.09044	KD1 down vs Control	0.834936	0.97864	-1.02183	KD2 down vs Control	0.414654	0.916745	-1.09082	VirInfKD1 down vs VirInfCtrl	0.0199959	0.732116	-1.3659	VirInfKD2 down vs VirInfCtrl	3.06198	0.313674	0.12293	1	LOC642755	XM_926382.1	LOC642755	15	PREDICTED: Homo sapiens similar to DEXI, transcript variant 1 (LOC642755), mRNA.
5884	ILMN_1679428	0.0108413	0.890833	1.01023	1.01023	VirInfCtrl up vs Control	0.035436	0.825254	-1.21175	KD1 down vs Control	0.00994729	0.768162	-1.30181	KD2 down vs Control	0.00416393	0.72703	-1.37546	VirInfKD1 down vs VirInfCtrl	0.00464946	0.732353	-1.36546	VirInfKD2 down vs VirInfCtrl	8.46787	0.444942	0.0630537	1	CHIC2	NM_012110.2	CHIC2	4	Homo sapiens cysteine-rich hydrophobic domain 2 (CHIC2), mRNA.	BTL; MGC21173
2169	ILMN_1724480	0.155551	0.393025	1.10766	1.10766	VirInfCtrl up vs Control	0.21519	0.857285	-1.16647	KD1 down vs Control	0.127727	0.82174	-1.21693	KD2 down vs Control	0.167864	0.840051	-1.1904	VirInfKD1 down vs VirInfCtrl	0.0311961	0.732645	-1.36492	VirInfKD2 down vs VirInfCtrl	2.42525	0.311734	0.154245	1	AXIN2	NM_004655.2	AXIN2	17	Homo sapiens axin 2 (conductin, axil) (AXIN2), mRNA.	MGC126582; DKFZp781B0869; AXIL
28677	ILMN_1652890	0.110282	0.376486	1.08763	1.08763	VirInfCtrl up vs Control	0.851805	0.982991	-1.0173	KD1 down vs Control	0.47612	0.935346	-1.06912	KD2 down vs Control	0.528582	0.942879	-1.06058	VirInfKD1 down vs VirInfCtrl	0.0123555	0.733024	-1.36421	VirInfKD2 down vs VirInfCtrl	2.94831	0.237399	0.0966246	1	LOC653349	XM_932847.1	LOC653349	X	PREDICTED: Homo sapiens similar to DMRT-like family C1, transcript variant 2 (LOC653349), mRNA.
6772	ILMN_2229170	0.242815	0.613289	1.06703	1.06703	VirInfCtrl up vs Control	0.718012	0.954944	-1.04718	KD1 down vs Control	0.618782	0.938138	-1.06594	KD2 down vs Control	0.96344	1.00584	1.00584	VirInfKD1 up vs VirInfCtrl	0.0436432	0.733306	-1.36369	VirInfKD2 down vs VirInfCtrl	1.82215	0.281172	0.185169	1	CRSP9	NM_004270.3	CRSP9	5	Homo sapiens cofactor required for Sp1 transcriptional activation, subunit 9, 33kDa (CRSP9), mRNA.	CRSP33; MGC12284; MED7
17337	ILMN_1745471	0.24801	0.329128	1.12876	1.12876	VirInfCtrl up vs Control	0.714677	0.95722	-1.04469	KD1 down vs Control	0.60859	1.06354	1.06354	KD2 up vs Control	0.147516	0.827296	-1.20876	VirInfKD1 down vs VirInfCtrl	0.0347594	0.733491	-1.36334	VirInfKD2 down vs VirInfCtrl	1.79531	0.243043	0.162452	1	IRF9	NM_006084.3	IRF9	14	Homo sapiens interferon regulatory factor 9 (IRF9), mRNA.	IRF9; p48; ISGF3; IRF-9
41913	ILMN_1768798	0.0550302	0.0700511	1.25612	1.25612	VirInfCtrl up vs Control	0.416087	1.09471	1.09471	KD1 up vs Control	0.0554443	1.27851	1.27851	KD2 up vs Control	0.558005	1.06636	1.06636	VirInfKD1 up vs VirInfCtrl	0.0243829	0.733719	-1.36292	VirInfKD2 down vs VirInfCtrl	4.19306	0.468566	0.134098	1	SPAG9	NM_172345.1	SPAG9	17	Homo sapiens sperm associated antigen 9 (SPAG9), transcript variant 2, mRNA.	PHET; MGC74461; HSS; PIG6; KIAA0516; FLJ34602; MGC14967; MGC117291; JLP; HLC4; FLJ13450; FLJ14006
12212	ILMN_1737157	0.0067925	0.0397961	1.13767	1.13767	VirInfCtrl up vs Control	0.0706832	0.897469	-1.11424	KD1 down vs Control	0.344155	1.05193	1.05193	KD2 up vs Control	0.00890877	0.828914	-1.2064	VirInfKD1 down vs VirInfCtrl	0.000774654	0.734629	-1.36123	VirInfKD2 down vs VirInfCtrl	10.1852	0.257676	0.030359	1	GRAMD1A	NM_020895.2	GRAMD1A	19	Homo sapiens GRAM domain containing 1A (GRAMD1A), mRNA.	FLJ90346; FLJ22411; KIAA1533
33646	ILMN_3248032	0.123284	0.373106	1.10988	1.10988	VirInfCtrl up vs Control	0.992571	1.00105	1.00105	KD1 up vs Control	0.154007	0.838024	-1.19328	KD2 down vs Control	0.761688	0.966196	-1.03499	VirInfKD1 down vs VirInfCtrl	0.0295597	0.735126	-1.36031	VirInfKD2 down vs VirInfCtrl	2.77277	0.338713	0.146588	1	NCCRP1	NM_001001414.1	NCCRP1	19	Homo sapiens non-specific cytotoxic cell receptor protein 1 homolog (zebrafish) (NCCRP1), mRNA.
1770	ILMN_1690963	0.197811	0.374506	1.10333	1.10333	VirInfCtrl up vs Control	0.284765	0.886577	-1.12793	KD1 down vs Control	0.696128	0.958851	-1.04292	KD2 down vs Control	0.133845	0.837245	-1.19439	VirInfKD1 down vs VirInfCtrl	0.0243611	0.736095	-1.35852	VirInfKD2 down vs VirInfCtrl	2.0903	0.228627	0.131251	1	ASAP1	NM_018482.2	ASAP1	8	Homo sapiens ArfGAP with SH3 domain, ankyrin repeat and PH domain 1 (ASAP1), mRNA.	ZG14P; AMAP1; PAG2; ASAP1; PAP; CENTB4; KIAA1249
14427	ILMN_1870621	0.0324252	0.815383	0.978647	-1.02182	VirInfCtrl down vs Control	0.639359	0.957299	-1.04461	KD1 down vs Control	0.334428	1.09728	1.09728	KD2 up vs Control	0.69385	1.03723	1.03723	VirInfKD1 up vs VirInfCtrl	0.013624	0.736925	-1.35699	VirInfKD2 down vs VirInfCtrl	5.34449	0.435329	0.0977446	1		Hs.493239	HS.493239	9	BX119072 Soares_testis_NHT Homo sapiens cDNA clone IMAGp998I214165, mRNA sequence
44344	ILMN_1697971	0.0352396	0.618109	0.947519	-1.05539	VirInfCtrl down vs Control	0.124225	0.832518	-1.20117	KD1 down vs Control	0.0624542	0.791105	-1.26406	KD2 down vs Control	0.0119364	0.694081	-1.44075	VirInfKD1 down vs VirInfCtrl	0.0249934	0.737427	-1.35607	VirInfKD2 down vs VirInfCtrl	5.14995	0.564104	0.131443	1	TRIM38	NM_006355.2	TRIM38	6	Homo sapiens tripartite motif-containing 38 (TRIM38), mRNA.	RNF15; RORET; MGC8946
1501	ILMN_1703989	0.0147656	0.00785481	1.2384	1.2384	VirInfCtrl up vs Control	0.250251	1.07199	1.07199	KD1 up vs Control	0.926794	1.00525	1.00525	KD2 up vs Control	0.12457	0.90711	-1.1024	VirInfKD1 down vs VirInfCtrl	0.00142653	0.737871	-1.35525	VirInfKD2 down vs VirInfCtrl	7.47037	0.231996	0.0372666	1	ARFRP1	NM_003224.2	ARFRP1	20	Homo sapiens ADP-ribosylation factor related protein 1 (ARFRP1), mRNA.	ARL18; Arp1; ARP
12965	ILMN_1778401	0.0403262	0.220862	1.17417	1.17417	VirInfCtrl up vs Control	0.532011	1.08102	1.08102	KD1 up vs Control	0.0394497	0.734756	-1.361	KD2 down vs Control	0.0160732	0.677209	-1.47665	VirInfKD1 down vs VirInfCtrl	0.0414548	0.737954	-1.3551	VirInfKD2 down vs VirInfCtrl	4.84577	0.696528	0.172487	1	HLA-B	NM_005514.5	HLA-B	6	Homo sapiens major histocompatibility complex, class I, B (HLA-B), mRNA.	AS; HLA-B-5501; SPDA1; HLA B
10613	ILMN_3241684	0.0377856	0.032689	1.19505	1.19505	VirInfCtrl up vs Control	0.476236	0.952203	-1.0502	KD1 down vs Control	0.947227	0.995561	-1.00446	KD2 down vs Control	0.0123576	0.796418	-1.25562	VirInfKD1 down vs VirInfCtrl	0.00330893	0.738345	-1.35438	VirInfKD2 down vs VirInfCtrl	4.99091	0.215898	0.0519099	1	FLJ36777	XM_001722608.1	FLJ36777		PREDICTED: Homo sapiens hypothetical protein LOC730971 (FLJ36777), mRNA.
3073	ILMN_1682774	0.0955353	0.601978	0.939796	-1.06406	VirInfCtrl down vs Control	0.191988	0.847173	-1.1804	KD1 down vs Control	0.463384	0.915439	-1.09237	KD2 down vs Control	0.0816816	0.789989	-1.26584	VirInfKD1 down vs VirInfCtrl	0.0363043	0.738651	-1.35382	VirInfKD2 down vs VirInfCtrl	3.18349	0.421783	0.158989	1	C13orf27	NM_138779.2	C13ORF27	13	Homo sapiens chromosome 13 open reading frame 27 (C13orf27), mRNA.
5373	ILMN_2413808	0.00835649	0.0275151	1.14473	1.14473	VirInfCtrl up vs Control	0.26716	0.944494	-1.05877	KD1 down vs Control	0.659018	0.978569	-1.0219	KD2 down vs Control	0.00310988	0.800522	-1.24919	VirInfKD1 down vs VirInfCtrl	0.000637822	0.73867	-1.35378	VirInfKD2 down vs VirInfCtrl	9.39116	0.213065	0.0272254	1	CD53	NM_000560.3	CD53	1	Homo sapiens CD53 molecule (CD53), transcript variant 2, mRNA.	MOX44; TSPAN25
1871	ILMN_1654497	0.136828	0.470663	1.0741	1.0741	VirInfCtrl up vs Control	0.818607	1.0225	1.0225	KD1 up vs Control	0.779569	0.97318	-1.02756	KD2 down vs Control	0.152522	0.858889	-1.16429	VirInfKD1 down vs VirInfCtrl	0.0172109	0.738675	-1.35377	VirInfKD2 down vs VirInfCtrl	2.61394	0.234585	0.107693	1	ATAD1	NM_032810.2	ATAD1	10	Homo sapiens ATPase family, AAA domain containing 1 (ATAD1), mRNA.	AFDC1; FNP001; FLJ14600
43025	ILMN_1671107	0.0362689	0.0277328	1.21305	1.21305	VirInfCtrl up vs Control	0.40845	0.942326	-1.0612	KD1 down vs Control	0.841508	0.986137	-1.01406	KD2 down vs Control	0.00821512	0.771758	-1.29574	VirInfKD1 down vs VirInfCtrl	0.00400193	0.73902	-1.35314	VirInfKD2 down vs VirInfCtrl	5.08387	0.236472	0.0558171	1	TCBA1	NM_153355.2	TCBA1	6	Homo sapiens T-cell lymphoma breakpoint associated target 1 (TCBA1), mRNA.	FAM77B; MGC41924
36310	ILMN_1687978	0.191694	0.794581	1.03394	1.03394	VirInfCtrl up vs Control	0.786815	1.03529	1.03529	KD1 up vs Control	0.38187	0.89075	-1.12265	KD2 down vs Control	0.125006	0.803695	-1.24425	VirInfKD1 down vs VirInfCtrl	0.0490273	0.739465	-1.35233	VirInfKD2 down vs VirInfCtrl	2.13276	0.333751	0.187785	1	PHLDA1	NM_007350.2	PHLDA1	12	Homo sapiens pleckstrin homology-like domain, family A, member 1 (PHLDA1), mRNA.	DT1P1B11; PHRIP; TDAG51; MGC131738
2531	ILMN_1675612	0.199242	0.475094	1.09432	1.09432	VirInfCtrl up vs Control	0.373012	0.892368	-1.12061	KD1 down vs Control	0.993949	0.999065	-1.00094	KD2 down vs Control	0.051051	0.749971	-1.33339	VirInfKD1 down vs VirInfCtrl	0.0447798	0.741435	-1.34874	VirInfKD2 down vs VirInfCtrl	2.08061	0.303157	0.174847	1	BLCAP	NM_006698.2	BLCAP	20	Homo sapiens bladder cancer associated protein (BLCAP), mRNA.	BC10
15113	ILMN_1846630	0.0115815	0.0452895	1.14607	1.14607	VirInfCtrl up vs Control	0.200274	1.08095	1.08095	KD1 up vs Control	0.177653	0.920712	-1.08612	KD2 down vs Control	0.0104452	0.819878	-1.21969	VirInfKD1 down vs VirInfCtrl	0.00147894	0.741584	-1.34846	VirInfKD2 down vs VirInfCtrl	8.24598	0.251198	0.0365557	1		Hs.544833	HS.544833	7	HTM1-195F1 HTM1 Homo sapiens cDNA, mRNA sequence
3980	ILMN_2229940	0.0528024	0.431735	1.07611	1.07611	VirInfCtrl up vs Control	0.0273765	0.776969	-1.28705	KD1 down vs Control	0.132507	0.859438	-1.16355	KD2 down vs Control	0.0610575	0.81851	-1.22173	VirInfKD1 down vs VirInfCtrl	0.0141228	0.742427	-1.34693	VirInfKD2 down vs VirInfCtrl	4.27609	0.337246	0.0946415	1	C2orf7	NM_032319.1	C2ORF7	2	Homo sapiens chromosome 2 open reading frame 7 (C2orf7), mRNA.	PAP21; MGC13004
31270	ILMN_1740294	0.0634095	0.0785947	1.18019	1.18019	VirInfCtrl up vs Control	0.535279	1.0528	1.0528	KD1 up vs Control	0.103761	1.16181	1.16181	KD2 up vs Control	0.0991778	0.858531	-1.16478	VirInfKD1 down vs VirInfCtrl	0.00890939	0.742441	-1.34691	VirInfKD2 down vs VirInfCtrl	3.9165	0.249608	0.076479	1	MAP1D	NM_199227.1	MAP1D	2	Homo sapiens methionine aminopeptidase 1D (MAP1D), mRNA.
640	ILMN_1767722	0.137119	0.140408	1.16172	1.16172	VirInfCtrl up vs Control	0.359379	1.09155	1.09155	KD1 up vs Control	0.911631	0.989834	-1.01027	KD2 down vs Control	0.13261	0.857655	-1.16597	VirInfKD1 down vs VirInfCtrl	0.0151866	0.743185	-1.34556	VirInfKD2 down vs VirInfCtrl	2.61076	0.211725	0.0973168	1	AFTPH	NM_203437.2	AFTPH	2	Homo sapiens aftiphilin (AFTPH), transcript variant 1, mRNA.	MGC33965; FLJ23793; Nbla10388; FLJ20080
19872	ILMN_3263864	0.206274	0.305544	1.1343	1.1343	VirInfCtrl up vs Control	0.284398	1.14138	1.14138	KD1 up vs Control	0.983393	1.00244	1.00244	KD2 up vs Control	0.175048	0.841133	-1.18887	VirInfKD1 down vs VirInfCtrl	0.038728	0.743322	-1.34531	VirInfKD2 down vs VirInfCtrl	2.03425	0.267995	0.15809	1	LOC100129905	XM_001726007.1	LOC100129905		PREDICTED: Homo sapiens similar to hCG2027326 (LOC100129905), mRNA.
1246	ILMN_1769259	0.108022	0.0806283	1.204	1.204	VirInfCtrl up vs Control	0.300244	0.904589	-1.10547	KD1 down vs Control	0.939682	0.993045	-1.007	KD2 down vs Control	0.0364351	0.788784	-1.26777	VirInfKD1 down vs VirInfCtrl	0.0153999	0.743461	-1.34506	VirInfKD2 down vs VirInfCtrl	2.98159	0.24282	0.0977277	1	ANO9	XM_938582.1	ANO9	11	Homo sapiens anoctamin 9 (ANO9), mRNA.	TP53I5; PIG5
16652	ILMN_3272768	0.140462	0.814981	1.0263	1.0263	VirInfCtrl up vs Control	0.505491	1.07806	1.07806	KD1 up vs Control	0.681894	0.955331	-1.04676	KD2 down vs Control	0.393302	0.907001	-1.10254	VirInfKD1 down vs VirInfCtrl	0.0318876	0.744237	-1.34366	VirInfKD2 down vs VirInfCtrl	2.57478	0.301973	0.140737	1	HSPC157	NR_023919.1	HSPC157	1	Homo sapiens hypothetical LOC29092 (HSPC157), transcript variant 2, non-coding RNA.
40227	ILMN_1801934	0.0108721	0.0525987	1.13561	1.13561	VirInfCtrl up vs Control	0.489879	0.961937	-1.03957	KD1 down vs Control	0.0489926	0.878161	-1.13874	KD2 down vs Control	0.130795	0.911809	-1.09672	VirInfKD1 down vs VirInfCtrl	0.00139109	0.744447	-1.34328	VirInfKD2 down vs VirInfCtrl	8.45823	0.245157	0.0347813	1	SERTAD3	NM_203344.1	SERTAD3	19	Homo sapiens SERTA domain containing 3 (SERTAD3), transcript variant 1, mRNA.	RBT1
22356	ILMN_1795835	0.0848747	0.0767541	1.16664	1.16664	VirInfCtrl up vs Control	0.789668	0.980059	-1.02035	KD1 down vs Control	0.834421	1.01589	1.01589	KD2 up vs Control	0.068766	0.852243	-1.17337	VirInfKD1 down vs VirInfCtrl	0.0065187	0.744922	-1.34242	VirInfKD2 down vs VirInfCtrl	3.38542	0.183735	0.065127	1	LOC338758	XM_931359.1	LOC338758	12	PREDICTED: Homo sapiens hypothetical protein LOC338758 (LOC338758), mRNA.
2970	ILMN_1757847	0.0392873	0.0422828	1.17958	1.17958	VirInfCtrl up vs Control	0.483879	0.953208	-1.04909	KD1 down vs Control	0.88031	1.01014	1.01014	KD2 up vs Control	0.0100039	0.788085	-1.2689	VirInfKD1 down vs VirInfCtrl	0.00380752	0.745552	-1.34129	VirInfKD2 down vs VirInfCtrl	4.90361	0.210604	0.0515384	1	C11orf68	NM_031450.2	C11ORF68	11	Homo sapiens chromosome 11 open reading frame 68 (C11orf68), mRNA.	P5326; Bles03
37039	ILMN_1674282	0.0122943	0.00291112	1.2863	1.2863	VirInfCtrl up vs Control	0.0821374	1.11483	1.11483	KD1 up vs Control	0.410078	1.04723	1.04723	KD2 up vs Control	0.00443409	0.793889	-1.25962	VirInfKD1 down vs VirInfCtrl	0.00134486	0.745707	-1.34101	VirInfKD2 down vs VirInfCtrl	8.04944	0.227638	0.033936	1	PPARD	NM_006238.2	PPARD	6	Homo sapiens peroxisome proliferative activated receptor, delta (PPARD), transcript variant 1, mRNA.	PPARB; NUCI; FAAR; PPAR-beta; NUC1; NUCII; MGC3931; NR1C2
6737	ILMN_1814583	0.00764607	0.0117776	1.18174	1.18174	VirInfCtrl up vs Control	0.0721344	1.1073	1.1073	KD1 up vs Control	0.584134	1.02741	1.02741	KD2 up vs Control	0.224419	0.938624	-1.06539	VirInfKD1 down vs VirInfCtrl	0.000766894	0.745957	-1.34056	VirInfKD2 down vs VirInfCtrl	9.72493	0.22138	0.027317	1	CRISP3	NM_006061.1	CRISP3	6	Homo sapiens cysteine-rich secretory protein 3 (CRISP3), mRNA.	MGC126588; SGP28; Aeg2; CRS3; CRISP-3; dJ442L6.3
10951	ILMN_1786473	0.135756	0.53096	1.07437	1.07437	VirInfCtrl up vs Control	0.636165	1.05523	1.05523	KD1 up vs Control	0.437086	0.914085	-1.09399	KD2 down vs Control	0.0546843	0.773377	-1.29303	VirInfKD1 down vs VirInfCtrl	0.0348764	0.74601	-1.34046	VirInfKD2 down vs VirInfCtrl	2.62575	0.3183	0.145467	1	FOXD4	NM_207305.2	FOXD4	9	Homo sapiens forkhead box D4 (FOXD4), mRNA.	FOXD4A; MGC105106; FREAC5; FKHL9
12066	ILMN_2121816	0.138337	0.882399	1.01496	1.01496	VirInfCtrl up vs Control	0.255431	0.886067	-1.12858	KD1 down vs Control	0.36951	0.910888	-1.09783	KD2 down vs Control	0.094934	0.826474	-1.20996	VirInfKD1 down vs VirInfCtrl	0.0231542	0.747237	-1.33826	VirInfKD2 down vs VirInfCtrl	2.59752	0.250284	0.115626	1	GPR137B	NM_003272.1	GPR137B	1	Homo sapiens G protein-coupled receptor 137B (GPR137B), mRNA.	TM7SF1
30570	ILMN_3245914	0.150606	0.343416	1.11457	1.11457	VirInfCtrl up vs Control	0.539695	0.933727	-1.07098	KD1 down vs Control	0.240365	1.14732	1.14732	KD2 up vs Control	0.287926	0.884294	-1.13085	VirInfKD1 down vs VirInfCtrl	0.0329703	0.747644	-1.33753	VirInfKD2 down vs VirInfCtrl	2.4721	0.286206	0.13893	1	LOC731718	XR_036846.1	LOC731718		PREDICTED: Homo sapiens misc_RNA (LOC731718), miscRNA.
24375	ILMN_1684208	0.181947	0.88801	0.98315	-1.01714	VirInfCtrl down vs Control	0.0966561	0.796446	-1.25558	KD1 down vs Control	0.233669	0.857997	-1.16551	KD2 down vs Control	0.160851	0.83111	-1.20321	VirInfKD1 down vs VirInfCtrl	0.0458057	0.747889	-1.3371	VirInfKD2 down vs VirInfCtrl	2.20416	0.306878	0.167072	1	LOC642716	XM_931037.1	LOC642716	5	PREDICTED: Homo sapiens hypothetical protein LOC642716 (LOC642716), mRNA.
39043	ILMN_1794726	0.0623076	0.772102	1.02448	1.02448	VirInfCtrl up vs Control	0.105509	0.859011	-1.16413	KD1 down vs Control	0.95356	0.995167	-1.00486	KD2 down vs Control	0.195281	0.890214	-1.12333	VirInfKD1 down vs VirInfCtrl	0.0108476	0.747977	-1.33694	VirInfKD2 down vs VirInfCtrl	3.95003	0.261755	0.0795198	1	RNF167	NM_015528.1	RNF167	17	Homo sapiens ring finger protein 167 (RNF167), mRNA.	5730408C10Rik; DKFZP566H073; LP2254
23037	ILMN_1661389	0.0440329	0.380825	1.06768	1.06768	VirInfCtrl up vs Control	0.60263	0.962677	-1.03877	KD1 down vs Control	0.43296	1.05991	1.05991	KD2 up vs Control	0.202957	0.90579	-1.10401	VirInfKD1 down vs VirInfCtrl	0.00573916	0.748075	-1.33677	VirInfKD2 down vs VirInfCtrl	4.65444	0.232264	0.059882	1	LOC392713	XM_374461.4	LOC392713		PREDICTED: Homo sapiens similar to PMS1 protein homolog 2 (DNA mismatch repair protein PMS2) (LOC392713), mRNA.
37481	ILMN_1675038	0.0910286	0.114919	1.22459	1.22459	VirInfCtrl up vs Control	0.191671	0.850667	-1.17555	KD1 down vs Control	0.662383	0.950788	-1.05176	KD2 down vs Control	0.0122966	0.677996	-1.47493	VirInfKD1 down vs VirInfCtrl	0.0385488	0.748095	-1.33673	VirInfKD2 down vs VirInfCtrl	3.26505	0.4107	0.150944	1	PRMT2	NM_206962.1	PRMT2	21	Homo sapiens protein arginine methyltransferase 2 (PRMT2), transcript variant 2, mRNA.	HRMT1L1; MGC111373
8670	ILMN_2218758	0.167633	0.463795	1.08721	1.08721	VirInfCtrl up vs Control	0.331972	0.893348	-1.11938	KD1 down vs Control	0.433562	1.09383	1.09383	KD2 up vs Control	0.395735	0.906885	-1.10268	VirInfKD1 down vs VirInfCtrl	0.0350367	0.748406	-1.33617	VirInfKD2 down vs VirInfCtrl	2.31847	0.275633	0.142663	1	EFCBP1	NM_022351.2	EFCBP1	8	Homo sapiens EF-hand calcium binding protein 1 (EFCBP1), mRNA.	STIP-1; NECAB1
8301	ILMN_2312732	0.0510545	0.755635	1.0278	1.0278	VirInfCtrl up vs Control	0.301197	1.09986	1.09986	KD1 up vs Control	0.325698	0.913877	-1.09424	KD2 down vs Control	0.264271	0.901565	-1.10918	VirInfKD1 down vs VirInfCtrl	0.0137597	0.748487	-1.33603	VirInfKD2 down vs VirInfCtrl	4.34456	0.320208	0.088444	1	DPP8	NM_130434.3	DPP8	15	Homo sapiens dipeptidyl-peptidase 8 (DPP8), transcript variant 1, mRNA.	FLJ20283; MGC26191; MSTP141; FLJ14920; DPRP1; DP8
9560	ILMN_1677122	0.0728375	0.039869	1.27413	1.27413	VirInfCtrl up vs Control	0.141185	1.16996	1.16996	KD1 up vs Control	0.63514	0.954764	-1.04738	KD2 down vs Control	0.0209534	0.749917	-1.33348	VirInfKD1 down vs VirInfCtrl	0.0204507	0.748594	-1.33584	VirInfKD2 down vs VirInfCtrl	3.65787	0.326801	0.10721	1	FAM168B	NM_001009993.1	FAM168B	2	Homo sapiens family with sequence similarity 168, member B (FAM168B), mRNA.	MGC87527
45958	ILMN_1742618	0.218759	0.39106	1.1013	1.1013	VirInfCtrl up vs Control	0.666285	1.04847	1.04847	KD1 up vs Control	0.515508	0.93041	-1.0748	KD2 down vs Control	0.148202	0.840956	-1.18912	VirInfKD1 down vs VirInfCtrl	0.0323398	0.748691	-1.33566	VirInfKD2 down vs VirInfCtrl	1.95673	0.222008	0.136151	1	XAF1	NM_199139.1	XAF1	17	Homo sapiens XIAP associated factor 1 (XAF1), transcript variant 2, mRNA.	HSXIAPAF1; BIRC4BP
32445	ILMN_3308250	0.188817	0.137071	1.17996	1.17996	VirInfCtrl up vs Control	0.396615	1.09203	1.09203	KD1 up vs Control	0.60026	1.05479	1.05479	KD2 up vs Control	0.533928	0.938345	-1.06571	VirInfKD1 down vs VirInfCtrl	0.0240968	0.748927	-1.33524	VirInfKD2 down vs VirInfCtrl	2.15334	0.208523	0.116204	1	MIR548H4	NR_031680.1	MIR548H4		Homo sapiens microRNA 548h-4 (MIR548H4), microRNA.
6560	ILMN_1752006	0.101222	0.549971	1.0616	1.0616	VirInfCtrl up vs Control	0.22223	0.879377	-1.13717	KD1 down vs Control	0.645364	0.955312	-1.04678	KD2 down vs Control	0.855996	1.01804	1.01804	VirInfKD1 up vs VirInfCtrl	0.0223298	0.749364	-1.33447	VirInfKD2 down vs VirInfCtrl	3.08749	0.286357	0.111297	1	COX18	NM_001033760.1	COX18	4	Homo sapiens COX18 cytochrome c oxidase assembly homolog (S. cerevisiae) (COX18), nuclear gene encoding mitochondrial protein, mRNA.	COX18HS; FLJ38991; MGC126733; COX18
35316	ILMN_1720303	0.191045	0.576355	1.06403	1.06403	VirInfCtrl up vs Control	0.489854	0.925629	-1.08035	KD1 down vs Control	0.733694	1.03817	1.03817	KD2 up vs Control	0.137638	0.835291	-1.19719	VirInfKD1 down vs VirInfCtrl	0.0336224	0.749595	-1.33405	VirInfKD2 down vs VirInfCtrl	2.13737	0.245669	0.137928	1	OSTM1	NM_014028.3	OSTM1	6	Homo sapiens osteopetrosis associated transmembrane protein 1 (OSTM1), mRNA.	GL; HSPC019; GIPN
40155	ILMN_3251501	0.146184	0.343949	1.10084	1.10084	VirInfCtrl up vs Control	0.360483	0.911578	-1.097	KD1 down vs Control	0.598414	0.94934	-1.05336	KD2 down vs Control	0.0369159	0.778851	-1.28394	VirInfKD1 down vs VirInfCtrl	0.0217852	0.750015	-1.33331	VirInfKD2 down vs VirInfCtrl	2.51572	0.229026	0.109246	1	SERF2	NM_001018108.2	SERF2	15	Homo sapiens small EDRK-rich factor 2 (SERF2), mRNA.	4F5REL; H4F5rel; FLJ37527; FLJ38557; FAM2C; MGC48826; HsT17089; FLJ20431
39723	ILMN_1697554	0.00755996	0.218754	1.10235	1.10235	VirInfCtrl up vs Control	0.00712556	0.752943	-1.32812	KD1 down vs Control	0.22249	0.907963	-1.10137	KD2 down vs Control	0.00154801	0.677997	-1.47493	VirInfKD1 down vs VirInfCtrl	0.00669758	0.750033	-1.33327	VirInfKD2 down vs VirInfCtrl	9.76819	0.51181	0.0628748	1	SASH3	NM_018990.2	SASH3	X	Homo sapiens SAM and SH3 domain containing 3 (SASH3), mRNA.	753P9; CXorf9; SH3D6C; SLY
21679	ILMN_3240485	0.0964335	0.147471	1.14685	1.14685	VirInfCtrl up vs Control	0.689699	0.966045	-1.03515	KD1 down vs Control	0.295043	0.909797	-1.09915	KD2 down vs Control	0.0220709	0.776745	-1.28742	VirInfKD1 down vs VirInfCtrl	0.0130231	0.750191	-1.33299	VirInfKD2 down vs VirInfCtrl	3.16783	0.22393	0.0848264	1	LOC100134498	XM_001716631.1	LOC100134498	7	PREDICTED: Homo sapiens hypothetical protein LOC100134498 (LOC100134498), mRNA.
14117	ILMN_1863233	0.163677	0.197526	1.16658	1.16658	VirInfCtrl up vs Control	0.559323	1.06792	1.06792	KD1 up vs Control	0.29519	1.12968	1.12968	KD2 up vs Control	0.0609179	0.782854	-1.27738	VirInfKD1 down vs VirInfCtrl	0.0356326	0.750523	-1.3324	VirInfKD2 down vs VirInfCtrl	2.3523	0.276814	0.141214	1		Hs.374420	HS.374420	6	full-length cDNA clone CS0CAP006YG05 of Thymus of Homo sapiens (human)
38326	ILMN_1783846	0.145152	0.73058	1.03632	1.03632	VirInfCtrl up vs Control	0.596724	1.05676	1.05676	KD1 up vs Control	0.517066	0.934233	-1.0704	KD2 down vs Control	0.381866	0.910948	-1.09776	VirInfKD1 down vs VirInfCtrl	0.0272864	0.750645	-1.33219	VirInfKD2 down vs VirInfCtrl	2.52615	0.256924	0.122047	1	RAPH1	NM_213589.1	RAPH1	2	Homo sapiens Ras association (RalGDS/AF-6) and pleckstrin homology domains 1 (RAPH1), transcript variant 1, mRNA.	ALS2CR9; PREL2; RalGDS/AF-6; LPD; ALS2CR18; RMO1; KIAA1681
2572	ILMN_2123415	0.291123	0.111348	1.21941	1.21941	VirInfCtrl up vs Control	0.869673	1.01837	1.01837	KD1 up vs Control	0.93575	0.991103	-1.00898	KD2 down vs Control	0.11253	0.820733	-1.21842	VirInfKD1 down vs VirInfCtrl	0.0358072	0.75084	-1.33184	VirInfKD2 down vs VirInfCtrl	1.59678	0.187864	0.141182	1	BMP8B	NM_001720.3	BMP8B	1	Homo sapiens bone morphogenetic protein 8b (BMP8B), mRNA.	BMP8; MGC131757; OP2
30488	ILMN_3224999	0.153366	0.297951	1.12041	1.12041	VirInfCtrl up vs Control	0.387377	1.09744	1.09744	KD1 up vs Control	0.767602	0.969616	-1.03134	KD2 down vs Control	0.075582	0.807289	-1.23871	VirInfKD1 down vs VirInfCtrl	0.0283863	0.750901	-1.33173	VirInfKD2 down vs VirInfCtrl	2.4457	0.253408	0.124336	1	LOC730993	XR_038168.1	LOC730993		PREDICTED: Homo sapiens misc_RNA (LOC730993), miscRNA.
44688	ILMN_2183389	0.11959	0.0971225	1.19779	1.19779	VirInfCtrl up vs Control	0.318099	1.1052	1.1052	KD1 up vs Control	0.892225	0.987097	-1.01307	KD2 down vs Control	0.0291809	0.769613	-1.29935	VirInfKD1 down vs VirInfCtrl	0.0206589	0.750951	-1.33165	VirInfKD2 down vs VirInfCtrl	2.8201	0.247771	0.105431	1	TTC9C	NM_173810.3	TTC9C	11	Homo sapiens tetratricopeptide repeat domain 9C (TTC9C), mRNA.	MGC29649
42507	ILMN_1777444	0.00163979	0.00792924	1.15715	1.15715	VirInfCtrl up vs Control	0.0325711	0.901782	-1.10892	KD1 down vs Control	0.417845	1.03304	1.03304	KD2 up vs Control	0.000411945	0.768806	-1.30072	VirInfKD1 down vs VirInfCtrl	0.000262907	0.751707	-1.33031	VirInfKD2 down vs VirInfCtrl	17.3854	0.252652	0.0174389	1	STX5	XM_938340.1	STX5	11	Homo sapiens syntaxin 5 (STX5), mRNA.	STX5A; SED5
31495	ILMN_1666109	0.0794052	0.524794	1.05673	1.05673	VirInfCtrl up vs Control	0.722891	0.970072	-1.03085	KD1 down vs Control	0.439915	1.06994	1.06994	KD2 up vs Control	0.213127	0.892393	-1.12058	VirInfKD1 down vs VirInfCtrl	0.012979	0.751776	-1.33018	VirInfKD2 down vs VirInfCtrl	3.50246	0.243573	0.083452	1	MB	NM_005368.2	MB	22	Homo sapiens myoglobin (MB), transcript variant 1, mRNA.	MGC13548; PVALB
6896	ILMN_1666894	0.30695	0.122273	1.21557	1.21557	VirInfCtrl up vs Control	0.914628	1.01221	1.01221	KD1 up vs Control	0.93363	1.00947	1.00947	KD2 up vs Control	0.089511	0.802806	-1.24563	VirInfKD1 down vs VirInfCtrl	0.0394957	0.752295	-1.32927	VirInfKD2 down vs VirInfCtrl	1.53295	0.188031	0.147192	1	CSPG4	NM_001897.3	CSPG4	15	Homo sapiens chondroitin sulfate proteoglycan 4 (CSPG4), mRNA.	MSK16; MCSP; NG2; MCSPG; MEL-CSPG; HMW-MAA
7173	ILMN_2064655	0.0474313	0.552662	1.04323	1.04323	VirInfCtrl up vs Control	0.672611	0.97056	-1.03033	KD1 down vs Control	0.342545	0.932999	-1.07181	KD2 down vs Control	0.0551108	0.852251	-1.17336	VirInfKD1 down vs VirInfCtrl	0.0055458	0.752624	-1.32868	VirInfKD2 down vs VirInfCtrl	4.49687	0.211984	0.0565684	1	CXorf40A	NM_178124.3	CXORF40A	X	Homo sapiens chromosome X open reading frame 40A (CXorf40A), mRNA.	EOLA1; CXorf40
46556	ILMN_1681628	0.0835214	0.264897	0.875461	-1.14226	VirInfCtrl down vs Control	0.395573	0.90578	-1.10402	KD1 down vs Control	0.122698	0.823461	-1.21439	KD2 down vs Control	0.416412	0.909921	-1.099	VirInfKD1 down vs VirInfCtrl	0.0392244	0.752646	-1.32865	VirInfKD2 down vs VirInfCtrl	3.41344	0.415687	0.146135	1	ZNF277	NM_021994.1	ZNF277	7	Homo sapiens zinc finger protein 277 (ZNF277), mRNA.	ZNF277P; ZNF277; NRIF4
12478	ILMN_2131177	0.188169	0.625922	1.05338	1.05338	VirInfCtrl up vs Control	0.699203	1.04191	1.04191	KD1 up vs Control	0.917056	1.01106	1.01106	KD2 up vs Control	0.563558	0.939999	-1.06383	VirInfKD1 down vs VirInfCtrl	0.0309218	0.75268	-1.32859	VirInfKD2 down vs VirInfCtrl	2.15803	0.230259	0.128038	1	GUCY1A3	NM_000856.2	GUCY1A3	4	Homo sapiens guanylate cyclase 1, soluble, alpha 3 (GUCY1A3), mRNA.	GUCA3; GC-SA3; GUC1A3; GUCSA3
30456	ILMN_1789187	0.0678516	0.0391666	1.24295	1.24295	VirInfCtrl up vs Control	0.052474	1.22087	1.22087	KD1 up vs Control	0.34024	1.0895	1.0895	KD2 up vs Control	0.0515958	0.818249	-1.22212	VirInfKD1 down vs VirInfCtrl	0.0140057	0.752998	-1.32803	VirInfKD2 down vs VirInfCtrl	3.78874	0.270042	0.08553	1	LOC730809	XM_937593.1	LOC730809		PREDICTED: Homo sapiens similar to BANP homolog (LOC730809), mRNA.
5002	ILMN_3244162	0.0613014	0.0941316	1.17895	1.17895	VirInfCtrl up vs Control	0.826144	1.01919	1.01919	KD1 up vs Control	0.142261	1.15017	1.15017	KD2 up vs Control	0.882227	1.01289	1.01289	VirInfKD1 up vs VirInfCtrl	0.014108	0.753109	-1.32783	VirInfKD2 down vs VirInfCtrl	3.98134	0.284457	0.0857371	1	CCDC155	NM_144688.3	CCDC155	19	Homo sapiens coiled-coil domain containing 155 (CCDC155), mRNA.
36722	ILMN_1749634	0.051265	0.300703	1.10826	1.10826	VirInfCtrl up vs Control	0.153862	1.15965	1.15965	KD1 up vs Control	0.168887	0.867657	-1.15253	KD2 down vs Control	0.0752497	0.8228	-1.21536	VirInfKD1 down vs VirInfCtrl	0.0205172	0.753176	-1.32771	VirInfKD2 down vs VirInfCtrl	4.33615	0.371847	0.102906	1	PLRG1	NM_002669.2	PLRG1	4	Homo sapiens pleiotropic regulator 1 (PRL1 homolog, Arabidopsis) (PLRG1), mRNA.	MGC110980; PRL1
24452	ILMN_1812100	0.153436	0.205224	1.14239	1.14239	VirInfCtrl up vs Control	0.878609	1.01504	1.01504	KD1 up vs Control	0.907818	1.01138	1.01138	KD2 up vs Control	0.95777	0.994841	-1.00519	VirInfKD1 down vs VirInfCtrl	0.0234741	0.753717	-1.32676	VirInfKD2 down vs VirInfCtrl	2.44505	0.223406	0.109645	1	LOC642859	XM_932076.1	LOC642859	8	PREDICTED: Homo sapiens similar to CG12132-PA, transcript variant 2 (LOC642859), mRNA.
45282	ILMN_1777982	0.00397798	0.00754838	1.19949	1.19949	VirInfCtrl up vs Control	0.908211	0.994476	-1.00555	KD1 down vs Control	0.460776	0.96436	-1.03696	KD2 down vs Control	0.000332544	0.713851	-1.40085	VirInfKD1 down vs VirInfCtrl	0.00086581	0.754185	-1.32593	VirInfKD2 down vs VirInfCtrl	12.5063	0.27617	0.026499	1	USF1	NM_007122.3	USF1	1	Homo sapiens upstream transcription factor 1 (USF1), transcript variant 2, mRNA.	HYPLIP1; FCHL1; MLTF; FCHL; UEF; MLTFI
5581	ILMN_1770690	0.0297117	0.140516	1.10077	1.10077	VirInfCtrl up vs Control	0.618099	0.970719	-1.03016	KD1 down vs Control	0.176099	0.916938	-1.09059	KD2 down vs Control	0.107194	0.898468	-1.11301	VirInfKD1 down vs VirInfCtrl	0.00249163	0.754366	-1.32562	VirInfKD2 down vs VirInfCtrl	5.55454	0.184893	0.0399443	1	CDKL3	NM_016508.2	CDKL3	5	Homo sapiens cyclin-dependent kinase-like 3 (CDKL3), mRNA.	NKIAMRE
3361	ILMN_1797155	0.000378949	0.260559	0.957791	-1.04407	VirInfCtrl down vs Control	0.279598	0.959579	-1.04212	KD1 down vs Control	0.000268579	0.767849	-1.30234	KD2 down vs Control	0.0937631	0.93325	-1.07152	VirInfKD1 down vs VirInfCtrl	0.000188397	0.754542	-1.32531	VirInfKD2 down vs VirInfCtrl	29.3864	0.368685	0.0150553	1	C17orf75	NM_022344.2	C17ORF75	17	Homo sapiens chromosome 17 open reading frame 75 (C17orf75), mRNA.	NJMU-R1
16632	ILMN_3235964	0.0332042	0.88803	0.987975	-1.01217	VirInfCtrl down vs Control	0.0452887	0.812578	-1.23065	KD1 down vs Control	0.121029	0.861828	-1.16032	KD2 down vs Control	0.011431	0.743708	-1.34461	VirInfKD1 down vs VirInfCtrl	0.0141624	0.75459	-1.32522	VirInfKD2 down vs VirInfCtrl	5.28846	0.373316	0.0847087	1	HSPA7	NR_024151.1	HSPA7	1	Homo sapiens heat shock 70kDa protein 7 (HSP70B) (HSPA7), non-coding RNA.
381	ILMN_1695821	0.0533396	0.973284	0.997038	-1.00297	VirInfCtrl down vs Control	0.0341369	0.792864	-1.26125	KD1 down vs Control	0.0466607	0.808733	-1.2365	KD2 down vs Control	0.0456921	0.807667	-1.23813	VirInfKD1 down vs VirInfCtrl	0.0161767	0.75471	-1.32501	VirInfKD2 down vs VirInfCtrl	4.25565	0.319875	0.0901978	1	ACTR1B	NM_005735.2	ACTR1B	2	Homo sapiens ARP1 actin-related protein 1 homolog B, centractin beta (yeast) (ACTR1B), mRNA.	CTRN2; ARP1B
36431	ILMN_1768754	0.166168	0.490272	1.06846	1.06846	VirInfCtrl up vs Control	0.872448	0.985012	-1.01522	KD1 down vs Control	0.913237	0.98981	-1.01029	KD2 down vs Control	0.136652	0.856565	-1.16745	VirInfKD1 down vs VirInfCtrl	0.0205419	0.754753	-1.32494	VirInfKD2 down vs VirInfCtrl	2.33087	0.197065	0.101455	1	PILRB	NM_175047.2	PILRB	7	Homo sapiens paired immunoglobin-like type 2 receptor beta (PILRB), transcript variant 1, mRNA.	FDFACT2; FDFACT1
42348	ILMN_1739253	0.176589	0.0886243	1.25176	1.25176	VirInfCtrl up vs Control	0.443078	0.913208	-1.09504	KD1 down vs Control	0.54511	0.931545	-1.07349	KD2 down vs Control	0.160236	0.837616	-1.19386	VirInfKD1 down vs VirInfCtrl	0.0439284	0.754877	-1.32472	VirInfKD2 down vs VirInfCtrl	2.24554	0.285842	0.152751	1	STAMBP	NM_201647.1	STAMBP	2	Homo sapiens STAM binding protein (STAMBP), transcript variant 1, mRNA.	MGC126518; AMSH; MGC126516
14949	ILMN_1867705	0.180308	0.259061	1.13011	1.13011	VirInfCtrl up vs Control	0.693226	1.04147	1.04147	KD1 up vs Control	0.767062	1.03089	1.03089	KD2 up vs Control	0.992268	1.00099	1.00099	VirInfKD1 up vs VirInfCtrl	0.0290854	0.755838	-1.32303	VirInfKD2 down vs VirInfCtrl	2.21665	0.222153	0.120264	1		Hs.542897	HS.542897	3	xb61a11.x1 Soares_NFL_T_GBC_S1 Homo sapiens cDNA clone IMAGE:2580764 3, mRNA sequence
33182	ILMN_2410262	0.190488	0.765577	1.03329	1.03329	VirInfCtrl up vs Control	0.131106	0.832416	-1.20132	KD1 down vs Control	0.209043	0.862715	-1.15913	KD2 down vs Control	0.353108	0.899772	-1.11139	VirInfKD1 down vs VirInfCtrl	0.0375442	0.756444	-1.32198	VirInfKD2 down vs VirInfCtrl	2.14134	0.245458	0.137554	1	MTMR14	NM_022485.3	MTMR14	3	Homo sapiens myotubularin related protein 14 (MTMR14), transcript variant 3, mRNA.	FLJ22405; C3orf29; hEDTP; FLJ90311
568	ILMN_1666019	0.120991	0.0348883	1.25257	1.25257	VirInfCtrl up vs Control	0.434107	1.07199	1.07199	KD1 up vs Control	0.186014	1.13186	1.13186	KD2 up vs Control	0.0649894	0.829387	-1.20571	VirInfKD1 down vs VirInfCtrl	0.0151474	0.756469	-1.32193	VirInfKD2 down vs VirInfCtrl	2.80193	0.200662	0.0859389	1	ADNP	NM_015339.2	ADNP	20	Homo sapiens activity-dependent neuroprotector homeobox (ADNP), transcript variant 1, mRNA.	ADNP1; KIAA0784
44424	ILMN_1661173	0.0423612	0.482581	1.05299	1.05299	VirInfCtrl up vs Control	0.483525	0.94979	-1.05286	KD1 down vs Control	0.208799	0.907425	-1.10202	KD2 down vs Control	0.0151714	0.792907	-1.26118	VirInfKD1 down vs VirInfCtrl	0.0068298	0.756908	-1.32116	VirInfKD2 down vs VirInfCtrl	4.73798	0.234744	0.0594543	1	TRIP4	NM_016213.3	TRIP4	15	Homo sapiens thyroid hormone receptor interactor 4 (TRIP4), mRNA.	HsT17391
14446	ILMN_1872488	0.00308846	0.0313249	1.12133	1.12133	VirInfCtrl up vs Control	0.964061	1.00193	1.00193	KD1 up vs Control	0.337632	1.04359	1.04359	KD2 up vs Control	0.601193	1.02285	1.02285	VirInfKD1 up vs VirInfCtrl	0.000496049	0.756966	-1.32106	VirInfKD2 down vs VirInfCtrl	13.7565	0.240146	0.0209484	1		Hs.504674	HS.504674	20	Homo sapiens cDNA: FLJ22613 fis, clone HSI04987
45427	ILMN_1809467	0.0550011	0.138543	1.17455	1.17455	VirInfCtrl up vs Control	0.036295	0.776512	-1.28781	KD1 down vs Control	0.519299	0.937564	-1.06659	KD2 down vs Control	0.0478794	0.791737	-1.26305	VirInfKD1 down vs VirInfCtrl	0.0254965	0.757113	-1.32081	VirInfKD2 down vs VirInfCtrl	4.19411	0.387372	0.110833	1	VAMP5	NM_006634.2	VAMP5	2	Homo sapiens vesicle-associated membrane protein 5 (myobrevin) (VAMP5), mRNA.	MYOBREVIN
15014	ILMN_1833115	0.22703	0.180729	1.16797	1.16797	VirInfCtrl up vs Control	0.649646	0.95218	-1.05022	KD1 down vs Control	0.474062	0.924691	-1.08144	KD2 down vs Control	0.354064	0.902159	-1.10845	VirInfKD1 down vs VirInfCtrl	0.0350025	0.757217	-1.32063	VirInfKD2 down vs VirInfCtrl	1.90842	0.208815	0.131302	1		Hs.543759	HS.543759	4	wy86a10.x1 Soares_NSF_F8_9W_OT_PA_P_S1 Homo sapiens cDNA clone IMAGE:2555418 3, mRNA sequence
21	ILMN_2295559	0.204357	0.112415	1.19653	1.19653	VirInfCtrl up vs Control	0.938068	0.992211	-1.00785	KD1 down vs Control	0.408374	1.08957	1.08957	KD2 up vs Control	0.420325	0.919902	-1.08707	VirInfKD1 down vs VirInfCtrl	0.028115	0.757408	-1.32029	VirInfKD2 down vs VirInfCtrl	2.04668	0.198466	0.116363	1	A3GALT2	NM_001080438.1	A3GALT2	1	Homo sapiens alpha 1,3-galactosyltransferase 2 (A3GALT2), mRNA.
11150	ILMN_1811692	0.17634	0.0703966	1.21499	1.21499	VirInfCtrl up vs Control	0.864713	0.984362	-1.01589	KD1 down vs Control	0.994479	1.00064	1.00064	KD2 up vs Control	0.0558673	0.810854	-1.23327	VirInfKD1 down vs VirInfCtrl	0.0202765	0.757599	-1.31996	VirInfKD2 down vs VirInfCtrl	2.2475	0.183762	0.0981156	1	FTSJ3	NM_017647.2	FTSJ3	17	Homo sapiens FtsJ homolog 3 (E. coli) (FTSJ3), mRNA.	FLJ20062; EPCS3
6050	ILMN_1770548	0.0206942	0.0228366	1.18709	1.18709	VirInfCtrl up vs Control	0.167966	1.09252	1.09252	KD1 up vs Control	0.280087	0.935202	-1.06929	KD2 down vs Control	0.0543519	0.874031	-1.14412	VirInfKD1 down vs VirInfCtrl	0.00268081	0.757923	-1.3194	VirInfKD2 down vs VirInfCtrl	6.49057	0.215156	0.0397788	1	CLASP2	NM_015097.1	CLASP2	3	Homo sapiens cytoplasmic linker associated protein 2 (CLASP2), mRNA.
8889	ILMN_1700546	0.0654456	0.531959	1.06133	1.06133	VirInfCtrl up vs Control	0.218966	1.13115	1.13115	KD1 up vs Control	0.712004	0.965838	-1.03537	KD2 down vs Control	0.0782343	0.826645	-1.20971	VirInfKD1 down vs VirInfCtrl	0.0214777	0.757953	-1.31934	VirInfKD2 down vs VirInfCtrl	3.85652	0.323518	0.100666	1	ELOVL6	NM_024090.1	ELOVL6	4	Homo sapiens ELOVL family member 6, elongation of long chain fatty acids (FEN1/Elo2, SUR4/Elo3-like, yeast) (ELOVL6), mRNA.	MGC5487; FLJ23378; FAE; LCE
36869	ILMN_1803772	0.0439952	0.0405317	1.18958	1.18958	VirInfCtrl up vs Control	0.207555	0.910088	-1.09879	KD1 down vs Control	0.645102	1.03286	1.03286	KD2 up vs Control	0.0872095	0.872657	-1.14593	VirInfKD1 down vs VirInfCtrl	0.00599453	0.758053	-1.31917	VirInfKD2 down vs VirInfCtrl	4.65628	0.21563	0.0555714	1	POLD4	NM_021173.2	POLD4	11	Homo sapiens polymerase (DNA-directed), delta 4 (POLD4), mRNA.	p12; POLDS
17559	ILMN_1724138	0.00798196	0.0311687	1.15036	1.15036	VirInfCtrl up vs Control	0.0853693	0.902195	-1.10841	KD1 down vs Control	0.197291	1.07523	1.07523	KD2 up vs Control	0.259986	0.939675	-1.0642	VirInfKD1 down vs VirInfCtrl	0.00146631	0.758127	-1.31904	VirInfKD2 down vs VirInfCtrl	9.5622	0.249055	0.031255	1	KAT5	NM_182710.1	KAT5	11	Homo sapiens K(lysine) acetyltransferase 5 (KAT5), transcript variant 1, mRNA.	ESA1; TIP60; TIP; PLIP; HTATIP1; cPLA2
18608	ILMN_2400448	0.0191001	0.00528326	1.28269	1.28269	VirInfCtrl up vs Control	0.0193487	1.2031	1.2031	KD1 up vs Control	0.0521147	1.15143	1.15143	KD2 up vs Control	0.0752675	0.882175	-1.13356	VirInfKD1 down vs VirInfCtrl	0.00317949	0.758208	-1.3189	VirInfKD2 down vs VirInfCtrl	6.71349	0.237885	0.0425207	1	L3MBTL3	NM_001007102.1	L3MBTL3	6	Homo sapiens l(3)mbt-like 3 (Drosophila) (L3MBTL3), transcript variant 2, mRNA.	MBT1; MBT-1; RP11-73O6.1
43736	ILMN_1690464	0.169346	0.188119	1.17285	1.17285	VirInfCtrl up vs Control	0.897027	1.0146	1.0146	KD1 up vs Control	0.382672	0.903825	-1.10641	KD2 down vs Control	0.834316	0.976817	-1.02373	VirInfKD1 down vs VirInfCtrl	0.0425174	0.759112	-1.31733	VirInfKD2 down vs VirInfCtrl	2.30413	0.276449	0.143976	1	TMEM20	NM_153226.1	TMEM20	10	Homo sapiens transmembrane protein 20 (TMEM20), mRNA.	C10orf60; FLJ33990
34523	ILMN_1787885	0.0369138	0.473185	1.06006	1.06006	VirInfCtrl up vs Control	0.253442	0.908218	-1.10106	KD1 down vs Control	0.144288	1.13647	1.13647	KD2 up vs Control	0.45077	0.940383	-1.0634	VirInfKD1 down vs VirInfCtrl	0.0112261	0.759427	-1.31678	VirInfKD2 down vs VirInfCtrl	5.04372	0.304957	0.0725553	1	NUDT18	NM_024815.2	NUDT18	8	Homo sapiens nudix (nucleoside diphosphate linked moiety X)-type motif 18 (NUDT18), mRNA.	FLJ22494
37414	ILMN_1751984	0.0617511	0.0686995	1.21512	1.21512	VirInfCtrl up vs Control	0.892738	1.01245	1.01245	KD1 up vs Control	0.086217	0.834961	-1.19766	KD2 down vs Control	0.0441761	0.799859	-1.25022	VirInfKD1 down vs VirInfCtrl	0.0204451	0.759604	-1.31648	VirInfKD2 down vs VirInfCtrl	3.96726	0.319554	0.0966573	1	PRKAG1	NM_002733.3	PRKAG1	12	Homo sapiens protein kinase, AMP-activated, gamma 1 non-catalytic subunit (PRKAG1), transcript variant 1, mRNA.	AMPKG; MGC8666
4886	ILMN_2053829	0.0282753	0.928739	0.992647	-1.00741	VirInfCtrl down vs Control	0.0946326	0.854757	-1.16992	KD1 down vs Control	0.787644	0.977953	-1.02254	KD2 down vs Control	0.0143217	0.763484	-1.30979	VirInfKD1 down vs VirInfCtrl	0.0132836	0.759782	-1.31617	VirInfKD2 down vs VirInfCtrl	5.67631	0.370006	0.078221	1	CBLN3	NM_001039771.2	CBLN3	14	Homo sapiens cerebellin 3 precursor (CBLN3), mRNA.	PRO1486
40863	ILMN_1741592	0.0872601	0.0290279	1.35386	1.35386	VirInfCtrl up vs Control	0.124059	1.20896	1.20896	KD1 up vs Control	0.06685	1.26769	1.26769	KD2 up vs Control	0.863358	1.01925	1.01925	VirInfKD1 up vs VirInfCtrl	0.0414467	0.759963	-1.31585	VirInfKD2 down vs VirInfCtrl	3.33744	0.391372	0.14072	1	SLC27A6	NM_001017372.1	SLC27A6	5	Homo sapiens solute carrier family 27 (fatty acid transporter), member 6 (SLC27A6), transcript variant 2, mRNA.	VLCS-H1; FATP6; ACSVL2; FACVL2; DKFZp779M0564
27942	ILMN_1809562	0.211285	0.389761	1.0965	1.0965	VirInfCtrl up vs Control	0.423759	0.918246	-1.08903	KD1 down vs Control	0.201679	0.867203	-1.15313	KD2 down vs Control	0.227659	0.874993	-1.14287	VirInfKD1 down vs VirInfCtrl	0.03287	0.760122	-1.31558	VirInfKD2 down vs VirInfCtrl	2.00243	0.20585	0.12336	1	LOC651714	XM_946106.1	LOC651714		PREDICTED: Homo sapiens similar to mucin 20 (LOC651714), mRNA.
29516	ILMN_3298511	0.0781282	0.734	1.02915	1.02915	VirInfCtrl up vs Control	0.325074	0.917147	-1.09034	KD1 down vs Control	0.867805	1.01412	1.01412	KD2 up vs Control	0.0832555	0.845777	-1.18234	VirInfKD1 down vs VirInfCtrl	0.0145299	0.760148	-1.31553	VirInfKD2 down vs VirInfCtrl	3.53133	0.239362	0.0813388	1	LOC728537	XR_041703.1	LOC728537		PREDICTED: Homo sapiens misc_RNA (LOC728537), miscRNA.
7989	ILMN_2398159	0.0344224	0.484388	1.05741	1.05741	VirInfCtrl up vs Control	0.0225217	0.795721	-1.25672	KD1 down vs Control	0.0410247	0.823395	-1.21448	KD2 down vs Control	0.0344943	0.815423	-1.22636	VirInfKD1 down vs VirInfCtrl	0.0105943	0.760217	-1.31541	VirInfKD2 down vs VirInfCtrl	5.20425	0.30407	0.0701127	1	DKK3	NM_013253.4	DKK3	11	Homo sapiens dickkopf homolog 3 (Xenopus laevis) (DKK3), transcript variant 2, mRNA.	REIC
36411	ILMN_1719986	0.0896305	0.880281	1.01758	1.01758	VirInfCtrl up vs Control	0.109744	0.81221	-1.23121	KD1 down vs Control	0.693109	0.955115	-1.04699	KD2 down vs Control	0.0246258	0.718625	-1.39155	VirInfKD1 down vs VirInfCtrl	0.0484638	0.760464	-1.31499	VirInfKD2 down vs VirInfCtrl	3.29144	0.421013	0.153494	1	PIK3IP1	NM_052880.3	PIK3IP1	22	Homo sapiens phosphoinositide-3-kinase interacting protein 1 (PIK3IP1), mRNA.	HGFL; hHGFL(S); MGC17330
40233	ILMN_1694027	0.0531377	0.185858	1.10055	1.10055	VirInfCtrl up vs Control	0.742895	0.978206	-1.02228	KD1 down vs Control	0.831505	0.985848	-1.01436	KD2 down vs Control	0.0214439	0.820324	-1.21903	VirInfKD1 down vs VirInfCtrl	0.00528201	0.76059	-1.31477	VirInfKD2 down vs VirInfCtrl	4.2633	0.182515	0.0513729	1	SESN3	NM_144665.2	SESN3	11	Homo sapiens sestrin 3 (SESN3), mRNA.	SEST3; MGC29667
31244	ILMN_2147435	0.251538	0.324661	1.11498	1.11498	VirInfCtrl up vs Control	0.764518	0.968692	-1.03232	KD1 down vs Control	0.310135	0.893631	-1.11903	KD2 down vs Control	0.31131	0.893898	-1.1187	VirInfKD1 down vs VirInfCtrl	0.0357617	0.760669	-1.31463	VirInfKD2 down vs VirInfCtrl	1.77748	0.190436	0.128566	1	MAN2A1	NM_002372.2	MAN2A1	5	Homo sapiens mannosidase, alpha, class 2A, member 1 (MAN2A1), mRNA.	GOLIM7; MANII; MANA2
43683	ILMN_2145116	0.0850745	0.274133	1.10413	1.10413	VirInfCtrl up vs Control	0.204635	0.889485	-1.12425	KD1 down vs Control	0.208764	0.890568	-1.12288	KD2 down vs Control	0.0182905	0.767599	-1.30276	VirInfKD1 down vs VirInfCtrl	0.0160349	0.760984	-1.31409	VirInfKD2 down vs VirInfCtrl	3.38134	0.238403	0.0846065	1	TMEM173	NM_198282.1	TMEM173	5	Homo sapiens transmembrane protein 173 (TMEM173), nuclear gene encoding mitochondrial protein, mRNA.	FLJ38577
1929	ILMN_1716384	0.0312638	0.0677674	1.13573	1.13573	VirInfCtrl up vs Control	0.470611	1.04503	1.04503	KD1 up vs Control	0.346716	0.943267	-1.06015	KD2 down vs Control	0.188871	0.918708	-1.08849	VirInfKD1 down vs VirInfCtrl	0.00311351	0.761421	-1.31333	VirInfKD2 down vs VirInfCtrl	5.43143	0.185028	0.0408794	1	ATL2	NM_022374.1	ATL2	2	Homo sapiens atlastin GTPase 2 (ATL2), mRNA.	FLJ23293; ARL3IP2; ATL2; atlastin2
22029	ILMN_1768551	0.121998	0.845263	0.980976	-1.01939	VirInfCtrl down vs Control	0.328108	0.904544	-1.10553	KD1 down vs Control	0.168137	0.862683	-1.15917	KD2 down vs Control	0.0971574	0.831006	-1.20336	VirInfKD1 down vs VirInfCtrl	0.0277136	0.761589	-1.31304	VirInfKD2 down vs VirInfCtrl	2.78904	0.257867	0.110949	1	LOC197135	XM_940702.1	LOC197135		PREDICTED: Homo sapiens hypothetical LOC197135, transcript variant 5 (LOC197135), mRNA.
10106	ILMN_2289849	0.00859551	0.257981	1.05808	1.05808	VirInfCtrl up vs Control	0.925322	0.995594	-1.00443	KD1 down vs Control	0.442199	0.963516	-1.03787	KD2 down vs Control	0.640364	0.978026	-1.02247	VirInfKD1 down vs VirInfCtrl	0.000957803	0.762268	-1.31187	VirInfKD2 down vs VirInfCtrl	9.28726	0.197308	0.025494	1	FCGR2A	NM_021642.2	FCGR2A	1	Homo sapiens Fc fragment of IgG, low affinity IIa, receptor (CD32) (FCGR2A), mRNA.	FCGR2A1; CDw32; CD32A; CD32; FcGR; FCG2; IGFR2; FCGR2; MGC30032; MGC23887
16813	ILMN_2058782	0.00741867	0.473849	1.05326	1.05326	VirInfCtrl up vs Control	0.00198718	0.701766	-1.42498	KD1 down vs Control	0.0526381	0.849058	-1.17778	KD2 down vs Control	0.00838393	0.769494	-1.29955	VirInfKD1 down vs VirInfCtrl	0.00721935	0.762733	-1.31108	VirInfKD2 down vs VirInfCtrl	9.8406	0.472434	0.0576104	1	IFI27	NM_005532.3	IFI27	14	Homo sapiens interferon, alpha-inducible protein 27 (IFI27), transcript variant 2, mRNA.	FAM14D; P27; ISG12
30982	ILMN_1795464	0.0381598	0.859444	0.982865	-1.01743	VirInfCtrl down vs Control	0.0144481	0.727476	-1.37462	KD1 down vs Control	0.859835	0.982913	-1.01738	KD2 down vs Control	0.0813029	0.82228	-1.21613	VirInfKD1 down vs VirInfCtrl	0.0275897	0.762995	-1.31062	VirInfKD2 down vs VirInfCtrl	4.96873	0.452116	0.109191	1	LTA	NM_000595.2	LTA	6	Homo sapiens lymphotoxin alpha (TNF superfamily, member 1) (LTA), transcript variant 2, mRNA.	LT; TNFSF1; TNFB
40438	ILMN_1693981	0.130435	0.366573	1.08456	1.08456	VirInfCtrl up vs Control	0.986324	0.998516	-1.00149	KD1 down vs Control	0.822308	0.980684	-1.0197	KD2 down vs Control	0.0536656	0.819463	-1.22031	VirInfKD1 down vs VirInfCtrl	0.0175045	0.763341	-1.31003	VirInfKD2 down vs VirInfCtrl	2.68623	0.193221	0.0863158	1	SH3TC2	NM_024577.2	SH3TC2	5	Homo sapiens SH3 domain and tetratricopeptide repeats 2 (SH3TC2), mRNA.	KIAA1985; FLJ13605; CMT4C
40543	ILMN_2073279	0.0600663	0.15983	1.13893	1.13893	VirInfCtrl up vs Control	0.763749	0.974812	-1.02584	KD1 down vs Control	0.135008	1.1503	1.1503	KD2 up vs Control	0.917558	1.00879	1.00879	VirInfKD1 up vs VirInfCtrl	0.0158453	0.76345	-1.30984	VirInfKD2 down vs VirInfCtrl	4.02071	0.275218	0.0821401	1	SIM1	NM_005068.2	SIM1	6	Homo sapiens single-minded homolog 1 (Drosophila) (SIM1), mRNA.
12336	ILMN_1745068	0.311855	0.388682	1.10038	1.10038	VirInfCtrl up vs Control	0.548579	0.93667	-1.06761	KD1 down vs Control	0.491743	0.927404	-1.07828	KD2 down vs Control	0.172781	0.852749	-1.17268	VirInfKD1 down vs VirInfCtrl	0.0396098	0.763613	-1.30956	VirInfKD2 down vs VirInfCtrl	1.51399	0.167005	0.13237	1	GRTP1	NM_024719.1	GRTP1	13	Homo sapiens growth hormone regulated TBC protein 1 (GRTP1), mRNA.	TBC1D6; MGC138328; MGC138330; FLJ22474
40954	ILMN_2206554	0.185596	0.150448	1.1695	1.1695	VirInfCtrl up vs Control	0.46314	1.07728	1.07728	KD1 up vs Control	0.432342	1.08323	1.08323	KD2 up vs Control	0.0656763	0.807733	-1.23803	VirInfKD1 down vs VirInfCtrl	0.0297012	0.763761	-1.30931	VirInfKD2 down vs VirInfCtrl	2.17687	0.204497	0.112729	1	SLC35F5	NM_025181.2	SLC35F5	2	Homo sapiens solute carrier family 35, member F5 (SLC35F5), mRNA.	FLJ22004
41746	ILMN_1740180	0.0198731	0.500176	0.952132	-1.05027	VirInfCtrl down vs Control	0.221394	0.910912	-1.0978	KD1 down vs Control	0.0159601	0.796762	-1.25508	KD2 down vs Control	0.915014	1.00764	1.00764	VirInfKD1 up vs VirInfCtrl	0.00762444	0.7638	-1.30924	VirInfKD2 down vs VirInfCtrl	6.60242	0.321351	0.058406	1	SNX3	NM_152828.2	SNX3	6	Homo sapiens sorting nexin 3 (SNX3), mRNA.	SDP3; SNX3A; MGC17570; Grd19
3098	ILMN_1706305	0.00740091	0.308198	1.05961	1.05961	VirInfCtrl up vs Control	0.490043	0.962492	-1.03897	KD1 down vs Control	0.0772614	0.895157	-1.11712	KD2 down vs Control	0.389765	1.04939	1.04939	VirInfKD1 up vs VirInfCtrl	0.00205768	0.763894	-1.30908	VirInfKD2 down vs VirInfCtrl	9.84984	0.277286	0.0337816	1	C14orf112	NM_016468.3	C14ORF112	14	Homo sapiens chromosome 14 open reading frame 112 (C14orf112), mRNA.	HSPC203
28005	ILMN_1684251	0.0959604	0.056997	1.17823	1.17823	VirInfCtrl up vs Control	0.71186	0.973336	-1.02739	KD1 down vs Control	0.96807	1.00292	1.00292	KD2 up vs Control	0.0493774	0.842513	-1.18693	VirInfKD1 down vs VirInfCtrl	0.00836617	0.763925	-1.30903	VirInfKD2 down vs VirInfCtrl	3.17605	0.160898	0.0607916	1	LOC651916	XM_941183.1	LOC651916		PREDICTED: Homo sapiens similar to testis-specific serine protease-6 (LOC651916), mRNA.
28239	ILMN_1740685	0.183329	0.370362	1.0927	1.0927	VirInfCtrl up vs Control	0.618756	0.953109	-1.0492	KD1 down vs Control	0.998941	1.00013	1.00013	KD2 up vs Control	0.80304	0.97641	-1.02416	VirInfKD1 down vs VirInfCtrl	0.025992	0.764069	-1.30878	VirInfKD2 down vs VirInfCtrl	2.19374	0.191433	0.104716	1	LOC652541	XM_942032.1	LOC652541		PREDICTED: Homo sapiens hypothetical protein LOC652541 (LOC652541), mRNA.
10952	ILMN_1781867	0.186496	0.289877	1.13034	1.13034	VirInfCtrl up vs Control	0.782644	0.97	-1.03093	KD1 down vs Control	0.676367	0.954765	-1.04738	KD2 down vs Control	0.0264764	0.734389	-1.36168	VirInfKD1 down vs VirInfCtrl	0.0436725	0.764252	-1.30847	VirInfKD2 down vs VirInfCtrl	2.17024	0.25168	0.139163	1	FOXD4L1	NM_012184.3	FOXD4L1	2	Homo sapiens forkhead box D4-like 1 (FOXD4L1), mRNA.	bA395L14.1; FOXD5
39524	ILMN_1740606	0.0407124	0.0170673	1.21158	1.21158	VirInfCtrl up vs Control	0.43337	1.05053	1.05053	KD1 up vs Control	0.425753	1.05144	1.05144	KD2 up vs Control	0.0116243	0.81034	-1.23405	VirInfKD1 down vs VirInfCtrl	0.0037883	0.764387	-1.30824	VirInfKD2 down vs VirInfCtrl	4.82476	0.173136	0.0430618	1	RTKN2	NM_145307.2	RTKN2	10	Homo sapiens rhotekin 2 (RTKN2), mRNA.	DKFZp686J10120; bA531F24.1; RTKN2
9203	ILMN_1723260	0.0920775	0.177296	1.12306	1.12306	VirInfCtrl up vs Control	0.328673	0.922446	-1.08407	KD1 down vs Control	0.193764	0.894841	-1.11752	KD2 down vs Control	0.0347571	0.813533	-1.22921	VirInfKD1 down vs VirInfCtrl	0.0123059	0.764614	-1.30785	VirInfKD2 down vs VirInfCtrl	3.2456	0.194787	0.0720187	1	ETV5	NM_004454.1	ETV5	3	Homo sapiens ets variant gene 5 (ets-related molecule) (ETV5), mRNA.	ERM
7746	ILMN_1738866	0.237383	0.137812	1.20025	1.20025	VirInfCtrl up vs Control	0.580344	0.939595	-1.06429	KD1 down vs Control	0.498841	0.926132	-1.07976	KD2 down vs Control	0.0595753	0.780946	-1.2805	VirInfKD1 down vs VirInfCtrl	0.0459562	0.765225	-1.30681	VirInfKD2 down vs VirInfCtrl	1.85101	0.21908	0.142028	1	DEXI	NM_014015.3	DEXI	16	Homo sapiens Dexi homolog (mouse) (DEXI), mRNA.	MYLE
159	ILMN_1745116	0.192108	0.317332	1.10617	1.10617	VirInfCtrl up vs Control	0.244745	0.887535	-1.12672	KD1 down vs Control	0.967667	1.00392	1.00392	KD2 up vs Control	0.194663	0.873655	-1.14462	VirInfKD1 down vs VirInfCtrl	0.0277213	0.765407	-1.30649	VirInfKD2 down vs VirInfCtrl	2.12984	0.189781	0.106927	1	ABHD12	NM_015600.2	ABHD12	20	Homo sapiens abhydrolase domain containing 12 (ABHD12), transcript variant 2, mRNA.	DKFZP434P106; C20orf22; BEM46L2; dJ965G21.2; ABHD12A
44516	ILMN_2124187	0.189506	0.671925	1.04421	1.04421	VirInfCtrl up vs Control	0.772429	1.02985	1.02985	KD1 up vs Control	0.321022	0.900206	-1.11086	KD2 down vs Control	0.388388	0.913584	-1.09459	VirInfKD1 down vs VirInfCtrl	0.0334162	0.76563	-1.30611	VirInfKD2 down vs VirInfCtrl	2.14837	0.211281	0.118013	1	TSC22D2	NM_014779.2	TSC22D2	3	Homo sapiens TSC22 domain family, member 2 (TSC22D2), mRNA.	KIAA0669; TILZ4a; TILZ4c; TILZ4b
8452	ILMN_1734288	0.0535618	0.861941	1.01773	1.01773	VirInfCtrl up vs Control	0.0570234	0.796472	-1.25554	KD1 down vs Control	0.40633	1.09029	1.09029	KD2 up vs Control	0.120239	0.839239	-1.19156	VirInfKD1 down vs VirInfCtrl	0.0332052	0.766105	-1.3053	VirInfKD2 down vs VirInfCtrl	4.24727	0.414315	0.117058	1	DUSP18	NM_152511.3	DUSP18	22	Homo sapiens dual specificity phosphatase 18 (DUSP18), mRNA.	LMWDSP20; bK963H5.1; DUSP20; MGC32658; DSP18
14649	ILMN_1912288	0.0796636	0.547386	1.05218	1.05218	VirInfCtrl up vs Control	0.0886494	0.850447	-1.17585	KD1 down vs Control	0.296	0.912718	-1.09563	KD2 down vs Control	0.609592	0.957938	-1.04391	VirInfKD1 down vs VirInfCtrl	0.0156367	0.766122	-1.30527	VirInfKD2 down vs VirInfCtrl	3.4967	0.231703	0.079516	1		Hs.537603	HS.537603		xb04f08.x1 NCI_CGAP_GU1 Homo sapiens cDNA clone IMAGE:2575335 3 similar to contains L1.t3 L1 repetitive element ;, mRNA sequence
41040	ILMN_3247587	0.0829819	0.983905	1.00212	1.00212	VirInfCtrl up vs Control	0.0369992	0.764266	-1.30844	KD1 down vs Control	0.0373781	0.764854	-1.30744	KD2 down vs Control	0.11226	0.829263	-1.20589	VirInfKD1 down vs VirInfCtrl	0.0383371	0.766316	-1.30495	VirInfKD2 down vs VirInfCtrl	3.42478	0.361187	0.126555	1	SLC48A1	NM_017842.2	SLC48A1	12	Homo sapiens solute carrier family 48 (heme transporter), member 1 (SLC48A1), mRNA.
19373	ILMN_3190570	0.221377	0.134497	1.19423	1.19423	VirInfCtrl up vs Control	0.153895	1.18232	1.18232	KD1 up vs Control	0.496433	1.07713	1.07713	KD2 up vs Control	0.269404	0.882592	-1.13303	VirInfKD1 down vs VirInfCtrl	0.041212	0.766546	-1.30455	VirInfKD2 down vs VirInfCtrl	1.94119	0.21286	0.131586	1	LOC100128648	XM_001717038.1	LOC100128648	6	PREDICTED: Homo sapiens hypothetical protein LOC100128648 (LOC100128648), mRNA.
10708	ILMN_3244650	0.262595	0.348594	1.10197	1.10197	VirInfCtrl up vs Control	0.411573	0.919175	-1.08793	KD1 down vs Control	0.824174	0.978073	-1.02242	KD2 down vs Control	0.168871	0.861233	-1.16113	VirInfKD1 down vs VirInfCtrl	0.0319836	0.766758	-1.30419	VirInfKD2 down vs VirInfCtrl	1.72359	0.16367	0.11395	1	FLJ41941	NR_024417.1	FLJ41941	22	Homo sapiens hypothetical LOC100192420 (FLJ41941), non-coding RNA.
45421	ILMN_1737611	0.052572	0.572076	1.0435	1.0435	VirInfCtrl up vs Control	0.0500506	0.83999	-1.19049	KD1 down vs Control	0.102657	0.871828	-1.14702	KD2 down vs Control	0.0363721	0.825907	-1.21079	VirInfKD1 down vs VirInfCtrl	0.00980989	0.76688	-1.30399	VirInfKD2 down vs VirInfCtrl	4.28494	0.226574	0.0634521	1	VAMP1	NM_016830.2	VAMP1	12	Homo sapiens vesicle-associated membrane protein 1 (synaptobrevin 1) (VAMP1), transcript variant 2, mRNA.	SYB1; VAMP-1; DKFZp686H12131
12731	ILMN_1762835	0.00735626	0.00394474	1.22182	1.22182	VirInfCtrl up vs Control	0.0160784	1.15769	1.15769	KD1 up vs Control	0.662493	1.02047	1.02047	KD2 up vs Control	0.0289398	0.881507	-1.13442	VirInfKD1 down vs VirInfCtrl	0.000957077	0.766959	-1.30385	VirInfKD2 down vs VirInfCtrl	9.87318	0.200325	0.0243477	1	HELZ	NM_014877.2	HELZ	17	Homo sapiens helicase with zinc finger (HELZ), mRNA.	DKFZp586G1924; MGC163454; KIAA0054; DHRC; DRHC; HUMORF5
36360	ILMN_1778709	0.0889145	0.125315	1.13592	1.13592	VirInfCtrl up vs Control	0.649142	1.03486	1.03486	KD1 up vs Control	0.49058	1.05395	1.05395	KD2 up vs Control	0.600845	0.961253	-1.04031	VirInfKD1 down vs VirInfCtrl	0.0100507	0.767145	-1.30353	VirInfKD2 down vs VirInfCtrl	3.30517	0.176246	0.0639892	1	PICALM	NM_007166.2	PICALM	11	Homo sapiens phosphatidylinositol binding clathrin assembly protein (PICALM), transcript variant 1, mRNA.	LAP; CALM; CLTH
30469	ILMN_1833415	0.136153	0.0472667	1.23292	1.23292	VirInfCtrl up vs Control	0.979203	1.00229	1.00229	KD1 up vs Control	0.203787	1.12748	1.12748	KD2 up vs Control	0.168282	0.876507	-1.14089	VirInfKD1 down vs VirInfCtrl	0.0199796	0.767583	-1.30279	VirInfKD2 down vs VirInfCtrl	2.62137	0.193156	0.0884222	1	LOC730877	Hs.363156	LOC730877		PREDICTED: Homo sapiens hypothetical protein LOC730877 (LOC730877), mRNA.
6634	ILMN_1678547	0.0185116	0.00298261	1.37126	1.37126	VirInfCtrl up vs Control	0.220563	1.09398	1.09398	KD1 up vs Control	0.0347208	1.19552	1.19552	KD2 up vs Control	0.00336156	0.734844	-1.36083	VirInfKD1 down vs VirInfCtrl	0.00693913	0.767775	-1.30247	VirInfKD2 down vs VirInfCtrl	6.80213	0.305514	0.0538974	1	CPNE9	NM_001033755.1	CPNE9	3	Homo sapiens copine family member IX (CPNE9), mRNA.	KIAA4217
37513	ILMN_1786720	0.259285	0.15608	1.1829	1.1829	VirInfCtrl up vs Control	0.576706	0.940703	-1.06303	KD1 down vs Control	0.898759	0.986345	-1.01384	KD2 down vs Control	0.0534906	0.780074	-1.28193	VirInfKD1 down vs VirInfCtrl	0.0435713	0.76794	-1.30218	VirInfKD2 down vs VirInfCtrl	1.73941	0.194294	0.134041	1	PROM1	NM_006017.1	PROM1	4	Homo sapiens prominin 1 (PROM1), mRNA.	AC133; MSTP061; PROML1; CD133
9952	ILMN_1686952	0.152826	0.0545044	1.23509	1.23509	VirInfCtrl up vs Control	0.220123	1.1289	1.1289	KD1 up vs Control	0.248767	1.11978	1.11978	KD2 up vs Control	0.0619661	0.81641	-1.22487	VirInfKD1 down vs VirInfCtrl	0.0247306	0.768185	-1.30177	VirInfKD2 down vs VirInfCtrl	2.45082	0.200152	0.0980006	1	FBLN1	NM_006485.2	FBLN1	22	Homo sapiens fibulin 1 (FBLN1), transcript variant B, mRNA.	FBLN
37950	ILMN_1797827	0.218632	0.326455	1.10159	1.10159	VirInfCtrl up vs Control	0.997075	0.999654	-1.00035	KD1 down vs Control	0.570034	1.05591	1.05591	KD2 up vs Control	0.278444	0.897711	-1.11394	VirInfKD1 down vs VirInfCtrl	0.0269842	0.768334	-1.30152	VirInfKD2 down vs VirInfCtrl	1.95749	0.167081	0.102426	1	PTPRV	XM_086287.3	PTPRV	1	Homo sapiens protein tyrosine phosphatase, receptor type, V (pseudogene) (PTPRV), non-coding RNA.	OST-PTP; ESP; PTPRVP
42419	ILMN_1751871	0.336303	0.174806	1.16621	1.16621	VirInfCtrl up vs Control	0.756275	1.033	1.033	KD1 up vs Control	0.817876	1.02433	1.02433	KD2 up vs Control	0.179649	0.859192	-1.16388	VirInfKD1 down vs VirInfCtrl	0.0387075	0.76836	-1.30147	VirInfKD2 down vs VirInfCtrl	1.42468	0.148062	0.124712	1	STK11	NM_000455.4	STK11	19	Homo sapiens serine/threonine kinase 11 (STK11), mRNA.	PJS; LKB1
21170	ILMN_3293730	0.158233	0.065358	1.19543	1.19543	VirInfCtrl up vs Control	0.433338	1.06884	1.06884	KD1 up vs Control	0.423221	1.07051	1.07051	KD2 up vs Control	0.149836	0.877281	-1.13989	VirInfKD1 down vs VirInfCtrl	0.015956	0.768372	-1.30145	VirInfKD2 down vs VirInfCtrl	2.40063	0.15712	0.0785395	1	LOC100133169	XM_001719014.1	LOC100133169		PREDICTED: Homo sapiens hypothetical protein LOC100133169 (LOC100133169), mRNA.
5217	ILMN_1708991	0.116071	0.0351369	1.30109	1.30109	VirInfCtrl up vs Control	0.445175	0.923705	-1.0826	KD1 down vs Control	0.692651	1.04113	1.04113	KD2 up vs Control	0.093017	0.823787	-1.21391	VirInfKD1 down vs VirInfCtrl	0.0351851	0.768666	-1.30096	VirInfKD2 down vs VirInfCtrl	2.86698	0.281569	0.117853	1	CCNY	NM_181698.1	CCNY	10	Homo sapiens cyclin Y (CCNY), transcript variant 1, mRNA.	CBCP1; CFP1; C10orf9
29782	ILMN_3227136	0.00857829	0.0888974	1.09866	1.09866	VirInfCtrl up vs Control	0.334967	1.04983	1.04983	KD1 up vs Control	0.0407308	0.886422	-1.12813	KD2 down vs Control	0.0250159	0.871358	-1.14763	VirInfKD1 down vs VirInfCtrl	0.00130877	0.769117	-1.30019	VirInfKD2 down vs VirInfCtrl	9.29461	0.208184	0.026878	1	LOC729020	XM_001723111.1	LOC729020		PREDICTED: Homo sapiens rcRPE (LOC729020), mRNA.
43137	ILMN_3244526	0.0447129	0.449778	1.06808	1.06808	VirInfCtrl up vs Control	0.178574	0.883285	-1.13214	KD1 down vs Control	0.412893	0.93083	-1.07431	KD2 down vs Control	0.00629573	0.715483	-1.39766	VirInfKD1 down vs VirInfCtrl	0.0181763	0.769323	-1.29984	VirInfKD2 down vs VirInfCtrl	4.62165	0.319357	0.0829204	1	TCTN3	NM_015631.4	TCTN3		Homo sapiens tectonic family member 3 (TCTN3), mRNA.
4156	ILMN_2225577	0.0933674	0.455991	1.06771	1.06771	VirInfCtrl up vs Control	0.381503	1.08074	1.08074	KD1 up vs Control	0.347578	0.919628	-1.0874	KD2 down vs Control	0.129029	0.865307	-1.15566	VirInfKD1 down vs VirInfCtrl	0.018882	0.76938	-1.29975	VirInfKD2 down vs VirInfCtrl	3.22208	0.226757	0.0844514	1	C5orf37	NM_152408.1	C5ORF37	5	Homo sapiens chromosome 5 open reading frame 37 (C5orf37), mRNA.	MGC120443; MGC120444; FLJ35779; MGC120442
4640	ILMN_1680132	0.0217087	0.833836	1.01478	1.01478	VirInfCtrl up vs Control	0.61774	1.03585	1.03585	KD1 up vs Control	0.0311956	0.82908	-1.20616	KD2 down vs Control	0.0625816	0.858267	-1.16514	VirInfKD1 down vs VirInfCtrl	0.00785127	0.769419	-1.29968	VirInfKD2 down vs VirInfCtrl	6.36025	0.296779	0.0559938	1	CADM1	NM_014333.2	CADM1	11	Homo sapiens cell adhesion molecule 1 (CADM1), transcript variant 1, mRNA.	sgIGSF; Necl-2; IGSF4; MGC149785; DKFZp686F1789; TSLC1; synCAM1; RA175; SYNCAM; IGSF4A; sTSLC-1; BL2; MGC51880; ST17; NECL2
5119	ILMN_1801600	0.0119143	0.775392	1.01595	1.01595	VirInfCtrl up vs Control	0.0283418	0.858733	-1.16451	KD1 down vs Control	0.0184192	0.843594	-1.1854	KD2 down vs Control	0.00789639	0.812779	-1.23035	VirInfKD1 down vs VirInfCtrl	0.00260702	0.769611	-1.29936	VirInfKD2 down vs VirInfCtrl	8.15227	0.238518	0.0351095	1	CCDC97	NM_052848.1	CCDC97	19	Homo sapiens coiled-coil domain containing 97 (CCDC97), mRNA.	FLJ40267; MGC20255
25873	ILMN_1655519	0.155287	0.484626	1.06259	1.06259	VirInfCtrl up vs Control	0.290505	0.909837	-1.0991	KD1 down vs Control	0.770379	0.975408	-1.02521	KD2 down vs Control	0.28087	0.907918	-1.10142	VirInfKD1 down vs VirInfCtrl	0.018386	0.769786	-1.29906	VirInfKD2 down vs VirInfCtrl	2.4277	0.167936	0.0830099	1	LOC645651	XM_928665.1	LOC645651	8	PREDICTED: Homo sapiens hypothetical LOC645651 (LOC645651), mRNA.
14895	ILMN_1880796	0.0325694	0.0323465	1.16824	1.16824	VirInfCtrl up vs Control	0.325554	1.0619	1.0619	KD1 up vs Control	0.391804	0.949557	-1.05312	KD2 down vs Control	0.0194128	0.837253	-1.19438	VirInfKD1 down vs VirInfCtrl	0.00346575	0.769926	-1.29883	VirInfKD2 down vs VirInfCtrl	5.33399	0.174715	0.0393061	1		Hs.541868	HS.541868	2	HTM1-160F1 HTM1 Homo sapiens cDNA, mRNA sequence
23584	ILMN_1730616	0.0543983	0.259231	1.09461	1.09461	VirInfCtrl up vs Control	0.218007	0.904991	-1.10498	KD1 down vs Control	0.0874878	0.86244	-1.1595	KD2 down vs Control	0.445215	0.942452	-1.06106	VirInfKD1 down vs VirInfCtrl	0.0113527	0.770067	-1.29859	VirInfKD2 down vs VirInfCtrl	4.21615	0.230989	0.0657441	1	LOC441061	XM_941081.1	LOC441061	5	PREDICTED: Homo sapiens similar to membrane-associated ring finger (C3HC4) 4 (LOC441061), mRNA.
2274	ILMN_1703593	0.0495634	0.850614	1.01521	1.01521	VirInfCtrl up vs Control	0.0938065	0.858324	-1.16506	KD1 down vs Control	0.311794	0.918693	-1.0885	KD2 down vs Control	0.0162857	0.775775	-1.28903	VirInfKD1 down vs VirInfCtrl	0.0144703	0.77011	-1.29852	VirInfKD2 down vs VirInfCtrl	4.40546	0.270397	0.0736535	1	BAIAP2L1	NM_018842.3	BAIAP2L1	7	Homo sapiens BAI1-associated protein 2-like 1 (BAIAP2L1), mRNA.	IRTKS
12967	ILMN_1721113	0.0452775	0.0617061	1.15907	1.15907	VirInfCtrl up vs Control	0.258106	1.08375	1.08375	KD1 up vs Control	0.889608	1.00937	1.00937	KD2 up vs Control	0.0118705	0.794963	-1.25792	VirInfKD1 down vs VirInfCtrl	0.00669054	0.770238	-1.2983	VirInfKD2 down vs VirInfCtrl	4.59492	0.19822	0.0517667	1	HLA-C	NM_002117.4	HLA-C	6	Homo sapiens major histocompatibility complex, class I, C (HLA-C), mRNA.	FLJ27082; PSORS1; Cw*1701; D6S204; HLC-C; HLA-Cw; HLA-JY3
36291	ILMN_2325194	0.0479541	0.412994	1.05933	1.05933	VirInfCtrl up vs Control	0.135398	0.89313	-1.11966	KD1 down vs Control	0.105236	0.882541	-1.13309	KD2 down vs Control	0.0194226	0.812618	-1.23059	VirInfKD1 down vs VirInfCtrl	0.00728002	0.770368	-1.29808	VirInfKD2 down vs VirInfCtrl	4.47396	0.200016	0.0536481	1	PHF6	NM_032335.2	PHF6	X	Homo sapiens PHD finger protein 6 (PHF6), transcript variant 3, mRNA.	MGC14797; BORJ
7046	ILMN_1664863	0.0804044	0.633658	1.04036	1.04036	VirInfCtrl up vs Control	0.287806	0.912165	-1.09629	KD1 down vs Control	0.634323	1.04027	1.04027	KD2 up vs Control	0.885872	0.988264	-1.01188	VirInfKD1 down vs VirInfCtrl	0.016324	0.770681	-1.29755	VirInfKD2 down vs VirInfCtrl	3.4803	0.225101	0.0776143	1	CTRL	NM_001907.1	CTRL	16	Homo sapiens chymotrypsin-like (CTRL), mRNA.	CTRL1; MGC70821
26353	ILMN_1795312	0.0763606	0.307496	1.0892	1.0892	VirInfCtrl up vs Control	0.490856	0.945335	-1.05783	KD1 down vs Control	0.265177	1.09873	1.09873	KD2 up vs Control	0.0827542	0.852672	-1.17278	VirInfKD1 down vs VirInfCtrl	0.0147853	0.771578	-1.29604	VirInfKD2 down vs VirInfCtrl	3.57231	0.218313	0.0733351	1	LOC646734	XM_929681.1	LOC646734	9	PREDICTED: Homo sapiens similar to integrin, beta 6 (LOC646734), mRNA.
25723	ILMN_1761108	0.133596	0.529223	1.06306	1.06306	VirInfCtrl up vs Control	0.0897252	0.830973	-1.20341	KD1 down vs Control	0.151685	0.860355	-1.16231	KD2 down vs Control	0.190515	0.873577	-1.14472	VirInfKD1 down vs VirInfCtrl	0.0299483	0.771634	-1.29595	VirInfKD2 down vs VirInfCtrl	2.64993	0.231382	0.10478	1	LOC645306	XM_927942.1	LOC645306	15	PREDICTED: Homo sapiens similar to melanoma-associated chondroitin sulfate proteoglycan 4 (LOC645306), mRNA.
34142	ILMN_2288219	0.0575879	0.0591923	1.21168	1.21168	VirInfCtrl up vs Control	0.215517	1.12122	1.12122	KD1 up vs Control	0.0290417	1.26598	1.26598	KD2 up vs Control	0.837742	0.982481	-1.01783	VirInfKD1 down vs VirInfCtrl	0.0202841	0.771963	-1.2954	VirInfKD2 down vs VirInfCtrl	4.10304	0.29167	0.0853036	1	NOBOX	NM_001080413.1	NOBOX	7	Homo sapiens NOBOX oogenesis homeobox (NOBOX), mRNA.	OG2; OG-2; POF5; TCAG_12042; Og2x
15790	ILMN_1891247	0.0269474	0.0343492	1.15607	1.15607	VirInfCtrl up vs Control	0.264188	1.0677	1.0677	KD1 up vs Control	0.0986662	1.10947	1.10947	KD2 up vs Control	0.123002	0.908992	-1.10012	VirInfKD1 down vs VirInfCtrl	0.00282163	0.772176	-1.29504	VirInfKD2 down vs VirInfCtrl	5.79643	0.170686	0.035336	1		Hs.566479	HS.566479	6	NISC_gc01a06.x1 NCI_CGAP_Co17 Homo sapiens cDNA clone IMAGE:3217426 3, mRNA sequence
34687	ILMN_3239775	0.11652	0.607512	0.950872	-1.05167	VirInfCtrl down vs Control	0.421942	0.922996	-1.08343	KD1 down vs Control	0.124583	0.84709	-1.18051	KD2 down vs Control	0.941992	0.99297	-1.00708	VirInfKD1 down vs VirInfCtrl	0.0321693	0.772493	-1.29451	VirInfKD2 down vs VirInfCtrl	2.86089	0.257447	0.107986	1	ODZ4	NM_001098816.2	ODZ4	11	Homo sapiens odz, odd Oz/ten-m homolog 4 (Drosophila) (ODZ4), mRNA.
1071	ILMN_1760727	0.187018	0.185855	1.14457	1.14457	VirInfCtrl up vs Control	0.747331	0.969963	-1.03097	KD1 down vs Control	0.479413	1.07053	1.07053	KD2 up vs Control	0.0605654	0.811804	-1.23182	VirInfKD1 down vs VirInfCtrl	0.0289817	0.772511	-1.29448	VirInfKD2 down vs VirInfCtrl	2.16641	0.184239	0.102052	1	ANG	NM_001145.2	ANG	14	Homo sapiens angiogenin, ribonuclease, RNase A family, 5 (ANG), transcript variant 2, mRNA.	RNASE5; MGC22466; RNASE4; MGC71966
33896	ILMN_2278518	0.0989815	0.133971	1.16371	1.16371	VirInfCtrl up vs Control	0.0637524	1.21971	1.21971	KD1 up vs Control	0.342021	1.09451	1.09451	KD2 up vs Control	0.284356	0.902228	-1.10837	VirInfKD1 down vs VirInfCtrl	0.0256986	0.772596	-1.29434	VirInfKD2 down vs VirInfCtrl	3.12445	0.24914	0.0956866	1	NFATC2IP	NM_032815.3	NFATC2IP	16	Homo sapiens nuclear factor of activated T-cells, cytoplasmic, calcineurin-dependent 2 interacting protein (NFATC2IP), mRNA.	MGC138387; FLJ14639; MGC126790
34495	ILMN_1665291	0.0148813	0.0216446	1.18417	1.18417	VirInfCtrl up vs Control	0.552411	0.966065	-1.03513	KD1 down vs Control	0.28591	0.937755	-1.06638	KD2 down vs Control	0.0014598	0.737878	-1.35524	VirInfKD1 down vs VirInfCtrl	0.00333614	0.772799	-1.294	VirInfKD2 down vs VirInfCtrl	7.44647	0.233324	0.0376002	1	NUB1	NM_016118.3	NUB1	7	Homo sapiens negative regulator of ubiquitin-like proteins 1 (NUB1), mRNA.	NUB1L; NYREN18; BS4
23623	ILMN_1715546	0.146649	0.113822	1.20464	1.20464	VirInfCtrl up vs Control	0.132959	1.19111	1.19111	KD1 up vs Control	0.506827	1.07361	1.07361	KD2 up vs Control	0.872304	1.01703	1.01703	VirInfKD1 up vs VirInfCtrl	0.0430611	0.77306	-1.29356	VirInfKD2 down vs VirInfCtrl	2.51106	0.26473	0.126511	1	LOC441191	XR_001271.1	LOC441191		PREDICTED: Homo sapiens similar to hypothetical protein FLJ10307 (LOC441191), misc RNA.
23436	ILMN_3214684	0.140399	0.115856	1.17675	1.17675	VirInfCtrl up vs Control	0.141495	1.16178	1.16178	KD1 up vs Control	0.510036	1.064	1.064	KD2 up vs Control	0.0883766	0.835216	-1.1973	VirInfKD1 down vs VirInfCtrl	0.0271909	0.773138	-1.29343	VirInfKD2 down vs VirInfCtrl	2.57545	0.210396	0.0980317	1	LOC440302	XM_496089.4	LOC440302	15	PREDICTED: Homo sapiens hypothetical LOC440302 (LOC440302), mRNA.
3887	ILMN_2110496	0.024634	0.0429575	1.15344	1.15344	VirInfCtrl up vs Control	0.904911	1.00697	1.00697	KD1 up vs Control	0.0545707	1.14214	1.14214	KD2 up vs Control	0.265645	0.933829	-1.07086	VirInfKD1 down vs VirInfCtrl	0.00365847	0.773316	-1.29313	VirInfKD2 down vs VirInfCtrl	6.0257	0.195103	0.0388542	1	C21orf91	NM_017447.2	C21ORF91	21	Homo sapiens chromosome 21 open reading frame 91 (C21orf91), mRNA.	C21orf14; YG81; DKFZp781D1223; C21orf38
6871	ILMN_2364174	0.070273	0.0813642	1.13808	1.13808	VirInfCtrl up vs Control	0.93337	1.0054	1.0054	KD1 up vs Control	0.415833	1.05551	1.05551	KD2 up vs Control	0.173108	0.908856	-1.10028	VirInfKD1 down vs VirInfCtrl	0.00597677	0.773455	-1.2929	VirInfKD2 down vs VirInfCtrl	3.72366	0.148118	0.047733	1	CSNK1A1	NM_001892.4	CSNK1A1	5	Homo sapiens casein kinase 1, alpha 1 (CSNK1A1), transcript variant 2, mRNA.	HLCDGP1; PRO2975; CK1
47047	ILMN_1804263	0.00955492	0.358421	1.05198	1.05198	VirInfCtrl up vs Control	0.079398	0.898059	-1.11351	KD1 down vs Control	0.0295473	0.86523	-1.15576	KD2 down vs Control	0.00223655	0.771393	-1.29636	VirInfKD1 down vs VirInfCtrl	0.00236112	0.773555	-1.29273	VirInfKD2 down vs VirInfCtrl	8.90591	0.240714	0.0324343	1	ZNF76	NM_003427.3	ZNF76	6	Homo sapiens zinc finger protein 76 (expressed in testis) (ZNF76), mRNA.	D6S229E; Zfp523; ZNF523
25340	ILMN_1673104	0.146795	0.0765016	1.20389	1.20389	VirInfCtrl up vs Control	0.175987	1.14247	1.14247	KD1 up vs Control	0.155882	1.15129	1.15129	KD2 up vs Control	0.367991	0.918949	-1.0882	VirInfKD1 down vs VirInfCtrl	0.0254589	0.773684	-1.29252	VirInfKD2 down vs VirInfCtrl	2.50959	0.196967	0.0941828	1	LOC644571	XM_927686.1	LOC644571	7	PREDICTED: Homo sapiens hypothetical protein LOC644571 (LOC644571), mRNA.
11069	ILMN_2356273	0.0555124	0.102145	1.16663	1.16663	VirInfCtrl up vs Control	0.866784	1.01409	1.01409	KD1 up vs Control	0.182484	1.12805	1.12805	KD2 up vs Control	0.0111412	0.748917	-1.33526	VirInfKD1 down vs VirInfCtrl	0.0184312	0.773838	-1.29226	VirInfKD2 down vs VirInfCtrl	4.17567	0.277713	0.079809	1	FRMPD2	NM_001018071.2	FRMPD2	10	Homo sapiens FERM and PDZ domain containing 2 (FRMPD2), transcript variant 3, mRNA.	PDZD5C; MGC90186; MGC35285; MGC87776; PDZK5C; MGC87777
37108	ILMN_1806030	0.0231985	0.0935062	1.10744	1.10744	VirInfCtrl up vs Control	0.218365	0.931983	-1.07298	KD1 down vs Control	0.883485	0.992195	-1.00787	KD2 down vs Control	0.345032	0.948847	-1.05391	VirInfKD1 down vs VirInfCtrl	0.00244927	0.773929	-1.29211	VirInfKD2 down vs VirInfCtrl	6.18286	0.168952	0.032791	1	PPL	NM_002705.3	PPL	16	Homo sapiens periplakin (PPL), mRNA.	MGC134872; KIAA0568
1462	ILMN_1713462	0.0377728	0.0163696	1.2257	1.2257	VirInfCtrl up vs Control	0.49664	1.0456	1.0456	KD1 up vs Control	0.536197	1.04126	1.04126	KD2 up vs Control	0.512392	0.958001	-1.04384	VirInfKD1 down vs VirInfCtrl	0.00596971	0.774014	-1.29197	VirInfKD2 down vs VirInfCtrl	4.99167	0.19734	0.0474407	1	AQP8	NM_001169.2	AQP8	16	Homo sapiens aquaporin 8 (AQP8), mRNA.
20997	ILMN_3235677	0.181666	0.0432555	1.30427	1.30427	VirInfCtrl up vs Control	0.408047	1.09692	1.09692	KD1 up vs Control	0.7653	0.968028	-1.03303	KD2 down vs Control	0.196834	0.85987	-1.16297	VirInfKD1 down vs VirInfCtrl	0.0490668	0.774182	-1.29169	VirInfKD2 down vs VirInfCtrl	2.20629	0.248391	0.1351	1	LOC100132784	XM_001720461.1	LOC100132784	9	PREDICTED: Homo sapiens similar to hCG1795400 (LOC100132784), mRNA.
11137	ILMN_2234016	0.0774798	0.0329105	1.26426	1.26426	VirInfCtrl up vs Control	0.285753	1.10472	1.10472	KD1 up vs Control	0.505853	1.06197	1.06197	KD2 up vs Control	0.00862954	0.721955	-1.38513	VirInfKD1 down vs VirInfCtrl	0.0238295	0.77454	-1.29109	VirInfKD2 down vs VirInfCtrl	3.54622	0.266625	0.0902229	1	FTHL7	NR_002202.2	FTHL7	13	Homo sapiens ferritin, heavy polypeptide-like 7 (FTHL7) on chromosome 13.
7176	ILMN_2143261	0.182644	0.855084	1.01704	1.01704	VirInfCtrl up vs Control	0.629091	0.955902	-1.04613	KD1 down vs Control	0.421201	0.926335	-1.07952	KD2 down vs Control	0.189664	0.877131	-1.14008	VirInfKD1 down vs VirInfCtrl	0.0280526	0.774667	-1.29088	VirInfKD2 down vs VirInfCtrl	2.1989	0.179834	0.0981404	1	CXorf40B	NM_001013845.1	CXORF40B	X	Homo sapiens chromosome X open reading frame 40B (CXorf40B), mRNA.
18310	ILMN_1664466	0.183064	0.557264	1.05456	1.05456	VirInfCtrl up vs Control	0.62682	0.957151	-1.04477	KD1 down vs Control	0.532554	0.944968	-1.05824	KD2 down vs Control	0.0935762	0.843458	-1.1856	VirInfKD1 down vs VirInfCtrl	0.0244635	0.774709	-1.29081	VirInfKD2 down vs VirInfCtrl	2.19573	0.16706	0.0913006	1	KLHL9	NM_018847.1	KLHL9	9	Homo sapiens kelch-like 9 (Drosophila) (KLHL9), mRNA.	RP11-380P16.6; FLJ21815
32311	ILMN_3309364	0.212735	0.120315	1.17919	1.17919	VirInfCtrl up vs Control	0.868681	1.01584	1.01584	KD1 up vs Control	0.511434	0.938424	-1.06562	KD2 down vs Control	0.263285	0.893681	-1.11897	VirInfKD1 down vs VirInfCtrl	0.0310588	0.77472	-1.29079	VirInfKD2 down vs VirInfCtrl	1.9934	0.172087	0.103594	1	MIR320B1	NR_031564.1	MIR320B1		Homo sapiens microRNA 320b-1 (MIR320B1), microRNA.
10679	ILMN_2041222	0.0937322	0.0902564	1.14682	1.14682	VirInfCtrl up vs Control	0.737828	0.976466	-1.0241	KD1 down vs Control	0.398344	0.940125	-1.06369	KD2 down vs Control	0.0358611	0.832797	-1.20077	VirInfKD1 down vs VirInfCtrl	0.00945409	0.774899	-1.29049	VirInfKD2 down vs VirInfCtrl	3.2155	0.15435	0.0576024	1	FLJ40504	NM_173624.1	FLJ40504	17	Homo sapiens hypothetical protein FLJ40504 (FLJ40504), mRNA.	MGC138233; MGC138231
15227	ILMN_1830314	0.133749	0.345782	1.0832	1.0832	VirInfCtrl up vs Control	0.69695	1.03245	1.03245	KD1 up vs Control	0.342803	0.922693	-1.08378	KD2 down vs Control	0.206765	0.895328	-1.11691	VirInfKD1 down vs VirInfCtrl	0.0171612	0.774904	-1.29048	VirInfKD2 down vs VirInfCtrl	2.64819	0.168224	0.0762287	1		Hs.547341	HS.547341	11	UI-H-EU0-azk-h-02-0-UI.s1 NCI_CGAP_Car1 Homo sapiens cDNA clone UI-H-EU0-azk-h-02-0-UI 3, mRNA sequence
15451	ILMN_1877911	0.0740284	0.430419	1.0705	1.0705	VirInfCtrl up vs Control	0.824558	1.01884	1.01884	KD1 up vs Control	0.642377	1.04018	1.04018	KD2 up vs Control	0.432221	1.0702	1.0702	VirInfKD1 up vs VirInfCtrl	0.0195318	0.775052	-1.29024	VirInfKD2 down vs VirInfCtrl	3.62835	0.245341	0.0811413	1		Hs.558031	HS.558031		BX352600 Homo sapiens B CELLS (RAMOS CELL LINE) COT 25-NORMALIZED Homo sapiens cDNA clone CS0DL006YK23 3-PRIME, mRNA sequence
20994	ILMN_3284424	0.0230279	0.0111597	1.20358	1.20358	VirInfCtrl up vs Control	0.231092	1.07068	1.07068	KD1 up vs Control	0.0465336	1.1367	1.1367	KD2 up vs Control	0.0508074	0.882666	-1.13293	VirInfKD1 down vs VirInfCtrl	0.00252734	0.775133	-1.2901	VirInfKD2 down vs VirInfCtrl	6.20239	0.169562	0.0328057	1	LOC100132779	XM_001721452.1	LOC100132779		PREDICTED: Homo sapiens hypothetical protein LOC100132779 (LOC100132779), mRNA.
13312	ILMN_1851063	0.111627	0.206565	1.1204	1.1204	VirInfCtrl up vs Control	0.165287	0.880883	-1.13522	KD1 down vs Control	0.515289	0.946014	-1.05707	KD2 down vs Control	0.0308079	0.798098	-1.25298	VirInfKD1 down vs VirInfCtrl	0.0193528	0.775365	-1.28971	VirInfKD2 down vs VirInfCtrl	2.92892	0.196515	0.0805136	1		Hs.120193	HS.120193	3	BX119001 Soares_fetal_heart_NbHH19W Homo sapiens cDNA clone IMAGp998A12892, mRNA sequence
43310	ILMN_1776214	0.000593499	0.00177658	1.14305	1.14305	VirInfCtrl up vs Control	0.148572	0.959291	-1.04244	KD1 down vs Control	0.0292359	1.07406	1.07406	KD2 up vs Control	0.00736047	0.90521	-1.10472	VirInfKD1 down vs VirInfCtrl	5.35054e-05	0.775449	-1.28958	VirInfKD2 down vs VirInfCtrl	25.0724	0.164129	0.00785546	1	TGM6	NM_198994.1	TGM6	20	Homo sapiens transglutaminase 6 (TGM6), mRNA.	TGY; dJ734P14.3; TGM3L
30950	ILMN_1702698	0.00659741	0.00785957	1.23057	1.23057	VirInfCtrl up vs Control	0.166311	1.08709	1.08709	KD1 up vs Control	0.100059	0.902133	-1.10848	KD2 down vs Control	0.0011636	0.735752	-1.35915	VirInfKD1 down vs VirInfCtrl	0.00302476	0.775649	-1.28924	VirInfKD2 down vs VirInfCtrl	10.3013	0.301297	0.0350983	1	LSM11	NM_173491.1	LSM11	5	Homo sapiens LSM11, U7 small nuclear RNA associated (LSM11), mRNA.	FLJ38273
36132	ILMN_1683279	0.0230683	0.102785	1.11874	1.11874	VirInfCtrl up vs Control	0.326266	0.939556	-1.06433	KD1 down vs Control	0.445423	1.04878	1.04878	KD2 up vs Control	0.00498089	0.777223	-1.28663	VirInfKD1 down vs VirInfCtrl	0.00481087	0.775778	-1.28903	VirInfKD2 down vs VirInfCtrl	6.19776	0.219491	0.0424976	1	PEX6	NM_000287.2	PEX6	6	Homo sapiens peroxisomal biogenesis factor 6 (PEX6), mRNA.	PAF-2; PAF2; PXAAA1
17103	ILMN_2368530	0.229051	0.785791	1.02784	1.02784	VirInfCtrl up vs Control	0.326363	0.901914	-1.10875	KD1 down vs Control	0.26074	0.886967	-1.12744	KD2 down vs Control	0.128389	0.843401	-1.18568	VirInfKD1 down vs VirInfCtrl	0.0391807	0.775795	-1.289	VirInfKD2 down vs VirInfCtrl	1.89695	0.184265	0.116565	1	IL32	NM_001012633.1	IL32	16	Homo sapiens interleukin 32 (IL32), transcript variant 4, mRNA.	IL-32alpha; TAIFd; IL-32beta; TAIFc; TAIF; IL-32gamma; TAIFb; TAIFa; IL-32delta; NK4
18001	ILMN_2095273	0.023591	0.0235805	1.22615	1.22615	VirInfCtrl up vs Control	0.346712	1.0715	1.0715	KD1 up vs Control	0.795261	0.981816	-1.01852	KD2 down vs Control	0.00203885	0.70403	-1.42039	VirInfKD1 down vs VirInfCtrl	0.00950315	0.775914	-1.2888	VirInfKD2 down vs VirInfCtrl	6.13863	0.292332	0.0571461	1	KIAA1407	NM_020817.1	KIAA1407	3	Homo sapiens KIAA1407 (KIAA1407), mRNA.	FLJ43314
33210	ILMN_1786684	0.0486276	0.847632	1.01668	1.01668	VirInfCtrl up vs Control	0.306967	0.91205	-1.09643	KD1 down vs Control	0.909889	1.00978	1.00978	KD2 up vs Control	0.233803	1.11534	1.11534	VirInfKD1 up vs VirInfCtrl	0.0218293	0.776081	-1.28853	VirInfKD2 down vs VirInfCtrl	4.44492	0.314571	0.0849249	1	MTRF1L	NM_019041.3	MTRF1L	6	Homo sapiens mitochondrial translational release factor 1-like (MTRF1L), mRNA.	MGC102748
46019	ILMN_1755235	0.00115674	0.596957	1.02957	1.02957	VirInfCtrl up vs Control	0.000970447	0.731275	-1.36748	KD1 down vs Control	0.00115956	0.738985	-1.35321	KD2 down vs Control	0.000421507	0.693594	-1.44176	VirInfKD1 down vs VirInfCtrl	0.0028634	0.776418	-1.28797	VirInfKD2 down vs VirInfCtrl	19.7376	0.560166	0.0340568	1	XPO6	NM_015171.1	XPO6	16	Homo sapiens exportin 6 (XPO6), mRNA.	EXP6; KIAA0370; RANBP20; FLJ22519
42215	ILMN_1676625	0.143184	0.992522	0.999165	-1.00084	VirInfCtrl down vs Control	0.578065	0.950982	-1.05154	KD1 down vs Control	0.454913	0.933994	-1.07067	KD2 down vs Control	0.174885	0.876759	-1.14056	VirInfKD1 down vs VirInfCtrl	0.0253192	0.776486	-1.28785	VirInfKD2 down vs VirInfCtrl	2.5463	0.1937	0.0912852	1	SS18L1	NM_015558.3	SS18L1	20	Homo sapiens synovial sarcoma translocation gene on chromosome 18-like 1 (SS18L1), mRNA.	MGC78386; MGC26711; LP2261; KIAA0693; CREST
26962	ILMN_1681569	0.0890317	0.456185	1.06368	1.06368	VirInfCtrl up vs Control	0.685464	0.967568	-1.03352	KD1 down vs Control	0.0640654	0.838927	-1.192	KD2 down vs Control	0.112491	0.865832	-1.15496	VirInfKD1 down vs VirInfCtrl	0.017189	0.776508	-1.28782	VirInfKD2 down vs VirInfCtrl	3.30291	0.206587	0.0750565	1	LOC648403	XM_937452.1	LOC648403		PREDICTED: Homo sapiens similar to Ral guanine nucleotide dissociation stimulator (RalGEF) (RalGDS) (LOC648403), mRNA.
44680	ILMN_1706455	0.0709675	0.124842	1.13416	1.13416	VirInfCtrl up vs Control	0.755185	0.977216	-1.02331	KD1 down vs Control	0.209108	0.905447	-1.10443	KD2 down vs Control	0.0140854	0.78529	-1.27342	VirInfKD1 down vs VirInfCtrl	0.0116906	0.776838	-1.28727	VirInfKD2 down vs VirInfCtrl	3.70553	0.192232	0.0622525	1	TTC5	NM_138376.1	TTC5	14	Homo sapiens tetratricopeptide repeat domain 5 (TTC5), mRNA.	Strap
38278	ILMN_1690610	0.0973212	0.0220692	1.29823	1.29823	VirInfCtrl up vs Control	0.421233	1.07625	1.07625	KD1 up vs Control	0.994358	1.00063	1.00063	KD2 up vs Control	0.287117	0.90534	-1.10456	VirInfKD1 down vs VirInfCtrl	0.0251713	0.777004	-1.28699	VirInfKD2 down vs VirInfCtrl	3.15255	0.237829	0.0905284	1	RALY	NM_016732.1	RALY	20	Homo sapiens RNA binding protein, autoantigenic (hnRNP-associated with lethal yellow homolog (mouse)) (RALY), transcript variant 2, mRNA.	P542; MGC117312; HNRPCL2
17734	ILMN_1727466	0.323633	0.763922	1.03282	1.03282	VirInfCtrl up vs Control	0.606256	0.945674	-1.05745	KD1 down vs Control	0.381299	0.907507	-1.10192	KD2 down vs Control	0.324249	0.89556	-1.11662	VirInfKD1 down vs VirInfCtrl	0.0495633	0.7772	-1.28667	VirInfKD2 down vs VirInfCtrl	1.46993	0.161469	0.131818	1	KCNMB4	NM_014505.4	KCNMB4	12	Homo sapiens potassium large conductance calcium-activated channel, subfamily M, beta member 4 (KCNMB4), mRNA.
504	ILMN_1763000	0.00118853	0.852351	1.0081	1.0081	VirInfCtrl up vs Control	0.00181148	0.80222	-1.24654	KD1 down vs Control	0.231076	0.946207	-1.05685	KD2 down vs Control	0.000473752	0.752372	-1.32913	VirInfKD1 down vs VirInfCtrl	0.000904555	0.777211	-1.28665	VirInfKD2 down vs VirInfCtrl	19.5449	0.350258	0.0215049	1	ADAP2	NM_018404.1	ADAP2	17	Homo sapiens ArfGAP with dual PH domains 2 (ADAP2), mRNA.	cent-b; HSA272195
19036	ILMN_1694913	0.00370785	0.781769	1.01269	1.01269	VirInfCtrl up vs Control	0.00675172	0.838528	-1.19257	KD1 down vs Control	0.00390731	0.820494	-1.21878	KD2 down vs Control	0.00272377	0.808124	-1.23743	VirInfKD1 down vs VirInfCtrl	0.00116228	0.777278	-1.28654	VirInfKD2 down vs VirInfCtrl	12.8432	0.253135	0.0236517	1	LMO3	NM_001001395.1	LMO3	12	Homo sapiens LIM domain only 3 (rhombotin-like 2) (LMO3), transcript variant 2, mRNA.	RBTNL2; RBTN3; RHOM3; DAT1; Rhom-3; MGC26081
9971	ILMN_1791253	0.162684	0.659888	0.95426	-1.04793	VirInfCtrl down vs Control	0.307185	0.893234	-1.11953	KD1 down vs Control	0.73063	0.964153	-1.03718	KD2 down vs Control	0.277432	0.88617	-1.12845	VirInfKD1 down vs VirInfCtrl	0.0472091	0.777337	-1.28644	VirInfKD2 down vs VirInfCtrl	2.36096	0.25157	0.127865	1	FBXL13	NM_145032.2	FBXL13	7	Homo sapiens F-box and leucine-rich repeat protein 13 (FBXL13), mRNA.	Fbl13; FLJ38068; MGC21636
43939	ILMN_1728106	0.0506226	0.256915	1.09992	1.09992	VirInfCtrl up vs Control	0.0293445	0.80546	-1.24153	KD1 down vs Control	0.256108	0.908994	-1.10012	KD2 down vs Control	0.140192	0.878817	-1.13789	VirInfKD1 down vs VirInfCtrl	0.0161703	0.777428	-1.28629	VirInfKD2 down vs VirInfCtrl	4.36195	0.262352	0.0721747	1	TNF	NM_000594.2	TNF	6	Homo sapiens tumor necrosis factor (TNF superfamily, member 2) (TNF), mRNA.	TNFSF2; DIF; TNF-alpha; TNFA
17716	ILMN_1680212	0.014192	0.00398855	1.28276	1.28276	VirInfCtrl up vs Control	0.030991	1.16679	1.16679	KD1 up vs Control	0.00712059	1.2461	1.2461	KD2 up vs Control	0.0405598	0.866646	-1.15387	VirInfKD1 down vs VirInfCtrl	0.0037964	0.77757	-1.28606	VirInfKD2 down vs VirInfCtrl	7.59269	0.239096	0.0377883	1	KCNK4	NM_016611.2	KCNK4	11	Homo sapiens potassium channel, subfamily K, member 4 (KCNK4), transcript variant 1, mRNA.	TRAAK; DKFZP566E164
35606	ILMN_1771832	0.00219368	0.840507	1.00998	1.00998	VirInfCtrl up vs Control	0.00242874	0.789154	-1.26718	KD1 down vs Control	0.000687914	0.7391	-1.353	KD2 down vs Control	0.00960813	0.837916	-1.19344	VirInfKD1 down vs VirInfCtrl	0.00179185	0.777594	-1.28602	VirInfKD2 down vs VirInfCtrl	15.6223	0.363225	0.0279005	1	PARP6	NM_020213.1	PARP6	15	Homo sapiens poly (ADP-ribose) polymerase family, member 6 (PARP6), transcript variant 1, mRNA.
38791	ILMN_1692688	0.228656	0.0786415	1.20779	1.20779	VirInfCtrl up vs Control	0.319758	1.10157	1.10157	KD1 up vs Control	0.364873	1.09135	1.09135	KD2 up vs Control	0.142923	0.860444	-1.16219	VirInfKD1 down vs VirInfCtrl	0.0303946	0.77769	-1.28586	VirInfKD2 down vs VirInfCtrl	1.89919	0.157226	0.0993433	1	RGS12	NM_198230.1	RGS12	4	Homo sapiens regulator of G-protein signalling 12 (RGS12), transcript variant 6, mRNA.	DKFZp761K1817; DKFZp761K1617
35733	ILMN_1675737	0.0438233	0.0345643	1.1738	1.1738	VirInfCtrl up vs Control	0.259899	1.07599	1.07599	KD1 up vs Control	0.495521	0.95819	-1.04363	KD2 down vs Control	0.13515	0.903384	-1.10695	VirInfKD1 down vs VirInfCtrl	0.0052698	0.777758	-1.28575	VirInfKD2 down vs VirInfCtrl	4.66468	0.168285	0.0432916	1	PCDHA1	NM_031410.1	PCDHA1	5	Homo sapiens protocadherin alpha 1 (PCDHA1), transcript variant 3, mRNA.	PCDH-ALPHA1
14148	ILMN_1824032	0.043109	0.137208	1.09514	1.09514	VirInfCtrl up vs Control	0.760839	0.983256	-1.01703	KD1 down vs Control	0.877823	0.991534	-1.00854	KD2 down vs Control	0.15597	0.917633	-1.08976	VirInfKD1 down vs VirInfCtrl	0.00319049	0.777835	-1.28562	VirInfKD2 down vs VirInfCtrl	4.70008	0.137402	0.0350809	1		Hs.385760	HS.385760	16	Homo sapiens cDNA clone IMAGE:5271145
22359	ILMN_1788887	0.0462358	0.0424294	1.24938	1.24938	VirInfCtrl up vs Control	0.679365	0.963065	-1.03835	KD1 down vs Control	0.88606	0.987124	-1.01304	KD2 down vs Control	0.00336438	0.66599	-1.50152	VirInfKD1 down vs VirInfCtrl	0.0274418	0.777917	-1.28548	VirInfKD2 down vs VirInfCtrl	4.55055	0.35588	0.0938472	1	LOC338799	XR_000910.1	LOC338799	12	PREDICTED: Homo sapiens hypothetical locus LOC338799, transcript variant 3 (LOC338799), misc RNA.
7646	ILMN_1770424	0.0726751	0.3629	1.07914	1.07914	VirInfCtrl up vs Control	0.0468428	0.82445	-1.21293	KD1 down vs Control	0.442575	0.938391	-1.06565	KD2 down vs Control	0.0412656	0.818475	-1.22178	VirInfKD1 down vs VirInfCtrl	0.0175582	0.777923	-1.28547	VirInfKD2 down vs VirInfCtrl	3.66195	0.228125	0.0747555	1	DEFA5	NM_021010.1	DEFA5	8	Homo sapiens defensin, alpha 5, Paneth cell-specific (DEFA5), mRNA.	HD-5; MGC129728; DEF5
41051	ILMN_2369571	0.226241	0.161952	1.1493	1.1493	VirInfCtrl up vs Control	0.590739	1.05081	1.05081	KD1 up vs Control	0.598167	0.952615	-1.04974	KD2 down vs Control	0.157272	0.868478	-1.15144	VirInfKD1 down vs VirInfCtrl	0.0284738	0.778517	-1.28449	VirInfKD2 down vs VirInfCtrl	1.91293	0.151629	0.095118	1	SLC4A5	NM_133478.2	SLC4A5	2	Homo sapiens solute carrier family 4, sodium bicarbonate cotransporter, member 5 (SLC4A5), transcript variant c, mRNA.	NBC4; MGC129662
30596	ILMN_1753980	0.217435	0.371034	1.09986	1.09986	VirInfCtrl up vs Control	0.588615	1.05785	1.05785	KD1 up vs Control	0.758868	1.03214	1.03214	KD2 up vs Control	0.0863682	0.817298	-1.22354	VirInfKD1 down vs VirInfCtrl	0.0439404	0.778538	-1.28446	VirInfKD2 down vs VirInfCtrl	1.96468	0.198237	0.12108	1	LOC731950	XM_945973.1	LOC731950		PREDICTED: Homo sapiens similar to slit (Drosophila) homolog 2 (LOC731950), mRNA.
21733	ILMN_3241780	0.219134	0.480237	1.07772	1.07772	VirInfCtrl up vs Control	0.589708	0.944932	-1.05828	KD1 down vs Control	0.130955	0.840365	-1.18996	KD2 down vs Control	0.280446	0.888724	-1.12521	VirInfKD1 down vs VirInfCtrl	0.0455359	0.778607	-1.28435	VirInfKD2 down vs VirInfCtrl	1.95449	0.201231	0.12355	1	LOC100134687	XM_001725648.1	LOC100134687	7	PREDICTED: Homo sapiens hypothetical protein LOC100134687 (LOC100134687), mRNA.
842	ILMN_1677043	0.040285	0.0676917	1.13647	1.13647	VirInfCtrl up vs Control	0.587751	1.03346	1.03346	KD1 up vs Control	0.225338	1.08077	1.08077	KD2 up vs Control	0.589869	0.967809	-1.03326	VirInfKD1 down vs VirInfCtrl	0.00480815	0.778633	-1.2843	VirInfKD2 down vs VirInfCtrl	4.84802	0.166718	0.0412666	1	AKR7A2	NM_003689.2	AKR7A2	1	Homo sapiens aldo-keto reductase family 7, member A2 (aflatoxin aldehyde reductase) (AKR7A2), mRNA.	AFAR1; AKR7; AFAR; AFB1-AR1
444	ILMN_2100871	0.20904	0.56714	1.05522	1.05522	VirInfCtrl up vs Control	0.235669	0.889571	-1.12414	KD1 down vs Control	0.809112	0.977831	-1.02267	KD2 down vs Control	0.275526	0.898956	-1.1124	VirInfKD1 down vs VirInfCtrl	0.030474	0.778682	-1.28422	VirInfKD2 down vs VirInfCtrl	2.01657	0.165487	0.0984766	1	ADAM30	NM_021794.2	ADAM30	1	Homo sapiens ADAM metallopeptidase domain 30 (ADAM30), mRNA.	svph4
18588	ILMN_1811104	0.128182	0.516636	1.06876	1.06876	VirInfCtrl up vs Control	0.915994	0.989437	-1.01068	KD1 down vs Control	0.696651	1.04028	1.04028	KD2 up vs Control	0.0370472	0.772822	-1.29396	VirInfKD1 down vs VirInfCtrl	0.0414811	0.779146	-1.28346	VirInfKD2 down vs VirInfCtrl	2.71282	0.26309	0.116376	1	KTELC1	NM_020231.3	KTELC1	3	Homo sapiens KTEL (Lys-Tyr-Glu-Leu) containing 1 (KTELC1), mRNA.	MDSRP; MDS010; C3orf9; MGC32995; hCLP46; CLP46; KDELCL1
24828	ILMN_1763751	0.151495	0.0691765	1.19263	1.19263	VirInfCtrl up vs Control	0.236651	1.11049	1.11049	KD1 up vs Control	0.278657	1.0996	1.0996	KD2 up vs Control	0.104944	0.858866	-1.16433	VirInfKD1 down vs VirInfCtrl	0.0204193	0.77939	-1.28305	VirInfKD2 down vs VirInfCtrl	2.46353	0.162948	0.0793729	1	LOC643626	XM_926928.1	LOC643626	20	PREDICTED: Homo sapiens similar to T-box 1 isoform C (LOC643626), mRNA.
31477	ILMN_1663171	0.228631	0.350183	1.10646	1.10646	VirInfCtrl up vs Control	0.821552	0.976741	-1.02381	KD1 down vs Control	0.93195	1.00893	1.00893	KD2 up vs Control	0.0468039	0.77939	-1.28306	VirInfKD1 down vs VirInfCtrl	0.0469054	0.779514	-1.28285	VirInfKD2 down vs VirInfCtrl	1.89933	0.197154	0.124563	1	MATN3	NM_002381.3	MATN3	2	Homo sapiens matrilin 3 (MATN3), mRNA.	HOA; EDM5
6280	ILMN_3250984	0.12	0.870903	1.01519	1.01519	VirInfCtrl up vs Control	0.983689	1.0019	1.0019	KD1 up vs Control	0.826954	0.979904	-1.02051	KD2 down vs Control	0.557116	1.05681	1.05681	VirInfKD1 up vs VirInfCtrl	0.0311848	0.779678	-1.28258	VirInfKD2 down vs VirInfCtrl	2.81475	0.231507	0.0986971	1	CNBP	NM_003418.4	CNBP	3	Homo sapiens CCHC-type zinc finger, nucleic acid binding protein (CNBP), transcript variant 3, mRNA.
31293	ILMN_2100693	0.0929446	0.57069	0.944113	-1.0592	VirInfCtrl down vs Control	0.434048	0.922758	-1.08371	KD1 down vs Control	0.0661582	0.806512	-1.23991	KD2 down vs Control	0.0934612	0.826093	-1.21052	VirInfKD1 down vs VirInfCtrl	0.0409724	0.779719	-1.28251	VirInfKD2 down vs VirInfCtrl	3.22974	0.309178	0.114874	1	MAP2K4	NM_003010.2	MAP2K4	17	Homo sapiens mitogen-activated protein kinase kinase 4 (MAP2K4), mRNA.	MEK4; SERK1; MKK4; JNKK; MAPKK4; JNKK1; SEK1; PRKMK4
23310	ILMN_3234371	0.110716	0.0599675	1.18464	1.18464	VirInfCtrl up vs Control	0.874387	0.987991	-1.01215	KD1 down vs Control	0.866679	0.98725	-1.01291	KD2 down vs Control	0.0186642	0.791239	-1.26384	VirInfKD1 down vs VirInfCtrl	0.014635	0.780021	-1.28202	VirInfKD2 down vs VirInfCtrl	2.94202	0.164215	0.0669806	1	LOC402116	XR_037692.1	LOC402116		PREDICTED: Homo sapiens misc_RNA (LOC402116), miscRNA.
36216	ILMN_1709590	0.00485702	0.629766	1.02099	1.02099	VirInfCtrl up vs Control	0.0275055	0.888299	-1.12575	KD1 down vs Control	0.0242375	0.884765	-1.13024	KD2 down vs Control	0.0024756	0.815324	-1.22651	VirInfKD1 down vs VirInfCtrl	0.000906859	0.780075	-1.28193	VirInfKD2 down vs VirInfCtrl	11.5916	0.201907	0.020902	1	PGM5	XM_936702.1	PGM5	9	Homo sapiens phosphoglucomutase 5 (PGM5), mRNA.	PGMRP
14147	ILMN_1829664	0.0448301	0.0372469	1.15743	1.15743	VirInfCtrl up vs Control	0.433616	0.955025	-1.04709	KD1 down vs Control	0.802464	0.98576	-1.01445	KD2 down vs Control	0.0176575	0.837125	-1.19456	VirInfKD1 down vs VirInfCtrl	0.00399652	0.780214	-1.2817	VirInfKD2 down vs VirInfCtrl	4.61606	0.144517	0.037569	1		Hs.385749	HS.385749	2	Homo sapiens, clone IMAGE:3451264, mRNA
34414	ILMN_1657624	0.0988846	0.371632	1.07402	1.07402	VirInfCtrl up vs Control	0.423447	1.06558	1.06558	KD1 up vs Control	0.379575	0.932258	-1.07266	KD2 down vs Control	0.274599	0.91492	-1.09299	VirInfKD1 down vs VirInfCtrl	0.0153657	0.78036	-1.28146	VirInfKD2 down vs VirInfCtrl	3.12607	0.177992	0.0683255	1	NSFL1C	NM_016143.3	NSFL1C	20	Homo sapiens NSFL1 (p97) cofactor (p47) (NSFL1C), transcript variant 1, mRNA.	dJ776F14.1; UBX1; UBXD10; p47; MGC3347
2337	ILMN_1745415	0.00215502	0.0438271	1.13289	1.13289	VirInfCtrl up vs Control	0.415203	1.04384	1.04384	KD1 up vs Control	0.00175211	0.769408	-1.2997	KD2 down vs Control	0.00368816	0.798017	-1.25311	VirInfKD1 down vs VirInfCtrl	0.00232724	0.780531	-1.28118	VirInfKD2 down vs VirInfCtrl	15.7252	0.393539	0.0300313	1	BBX	NM_020235.2	BBX	3	Homo sapiens bobby sox homolog (Drosophila) (BBX), mRNA.	MDS001; HSPC339
44420	ILMN_2161746	0.0189404	0.803689	0.981875	-1.01846	VirInfCtrl down vs Control	0.00782553	0.758972	-1.31757	KD1 down vs Control	0.032264	0.82261	-1.21564	KD2 down vs Control	0.01118	0.775369	-1.28971	VirInfKD1 down vs VirInfCtrl	0.0125639	0.780669	-1.28095	VirInfKD2 down vs VirInfCtrl	6.73718	0.347505	0.0618962	1	TRIP10	NM_004240.2	TRIP10	19	Homo sapiens thyroid hormone receptor interactor 10 (TRIP10), mRNA.	CIP4; STOT; HSTP; STP
573	ILMN_1747227	0.0464109	0.0841187	1.13658	1.13658	VirInfCtrl up vs Control	0.96336	1.00297	1.00297	KD1 up vs Control	0.291608	1.07419	1.07419	KD2 up vs Control	0.0130239	0.805815	-1.24098	VirInfKD1 down vs VirInfCtrl	0.00713019	0.780714	-1.28088	VirInfKD2 down vs VirInfCtrl	4.54257	0.181182	0.0478624	1	ADORA1	NM_000674.1	ADORA1	1	Homo sapiens adenosine A1 receptor (ADORA1), mRNA.	RDC7
34611	ILMN_1687265	0.023904	0.335108	1.06792	1.06792	VirInfCtrl up vs Control	0.312872	1.07153	1.07153	KD1 up vs Control	0.103082	1.12806	1.12806	KD2 up vs Control	0.73775	1.02224	1.02224	VirInfKD1 up vs VirInfCtrl	0.00756773	0.780736	-1.28084	VirInfKD2 down vs VirInfCtrl	6.10406	0.249875	0.0491231	1	NXF5	NM_033155.1	NXF5	X	Homo sapiens nuclear RNA export factor 5 (NXF5), mRNA.
15559	ILMN_1884750	0.151473	0.787692	0.972522	-1.02825	VirInfCtrl down vs Control	0.784457	1.02871	1.02871	KD1 up vs Control	0.772506	0.970518	-1.03038	KD2 down vs Control	0.953052	0.993946	-1.00609	VirInfKD1 down vs VirInfCtrl	0.0464703	0.780805	-1.28073	VirInfKD2 down vs VirInfCtrl	2.46374	0.250968	0.122238	1		Hs.561735	HS.561735	7	AL528570 Homo sapiens NEUROBLASTOMA COT 50-NORMALIZED Homo sapiens cDNA clone CS0DD001YM19 5-PRIME, mRNA sequence
20533	ILMN_3282061	0.0645992	0.0259816	1.23377	1.23377	VirInfCtrl up vs Control	0.0948736	1.15213	1.15213	KD1 up vs Control	0.0528224	1.1877	1.1877	KD2 up vs Control	0.383574	0.935027	-1.06949	VirInfKD1 down vs VirInfCtrl	0.0134607	0.780869	-1.28062	VirInfKD2 down vs VirInfCtrl	3.88115	0.206368	0.0638061	1	LOC100131580	XM_001715434.1	LOC100131580		PREDICTED: Homo sapiens similar to hCG2042489 (LOC100131580), mRNA.
30173	ILMN_1746917	0.175507	0.090914	1.17217	1.17217	VirInfCtrl up vs Control	0.886848	0.988347	-1.01179	KD1 down vs Control	0.617816	0.959326	-1.0424	KD2 down vs Control	0.0692435	0.839949	-1.19055	VirInfKD1 down vs VirInfCtrl	0.0203249	0.781033	-1.28036	VirInfKD2 down vs VirInfCtrl	2.25409	0.146246	0.0778561	1	LOC729843	NM_012477.2	LOC729843	2	PREDICTED: Homo sapiens similar to WW domain binding protein 1 (LOC729843), mRNA.
38991	ILMN_3247728	0.0211411	0.395087	1.05368	1.05368	VirInfCtrl up vs Control	0.510098	1.04078	1.04078	KD1 up vs Control	0.161728	0.912926	-1.09538	KD2 down vs Control	0.803075	1.01499	1.01499	VirInfKD1 up vs VirInfCtrl	0.00494215	0.781059	-1.28031	VirInfKD2 down vs VirInfCtrl	6.43214	0.218255	0.0407182	1	RNF115	NM_014455.2	RNF115	1	Homo sapiens ring finger protein 115 (RNF115), mRNA.
21855	ILMN_1815679	0.171089	0.704856	1.03532	1.03532	VirInfCtrl up vs Control	0.242664	0.892976	-1.11985	KD1 down vs Control	0.187759	0.878239	-1.13864	KD2 down vs Control	0.548079	0.945932	-1.05716	VirInfKD1 down vs VirInfCtrl	0.0304012	0.781731	-1.27921	VirInfKD2 down vs VirInfCtrl	2.28975	0.181846	0.0953011	1	LOC131873	XM_067585.11	LOC131873		PREDICTED: Homo sapiens hypothetical protein LOC131873 (LOC131873), mRNA.
16564	ILMN_2094106	0.11766	0.168182	1.11594	1.11594	VirInfCtrl up vs Control	0.529271	1.04784	1.04784	KD1 up vs Control	0.915488	1.00778	1.00778	KD2 up vs Control	0.485378	0.949294	-1.05341	VirInfKD1 down vs VirInfCtrl	0.0126809	0.782168	-1.2785	VirInfKD2 down vs VirInfCtrl	2.84558	0.145141	0.0612069	1	HSD17B12	NM_016142.1	HSD17B12	11	Homo sapiens hydroxysteroid (17-beta) dehydrogenase 12 (HSD17B12), mRNA.	KAR
25024	ILMN_1722092	0.0853499	0.0831184	1.15565	1.15565	VirInfCtrl up vs Control	0.293581	0.922959	-1.08347	KD1 down vs Control	0.678731	1.03077	1.03077	KD2 up vs Control	0.0276667	0.817607	-1.22308	VirInfKD1 down vs VirInfCtrl	0.0125124	0.782519	-1.27792	VirInfKD2 down vs VirInfCtrl	3.37572	0.17048	0.0606022	1	LOC644010	XM_928638.1	LOC644010	5	PREDICTED: Homo sapiens hypothetical LOC644010, transcript variant 2 (LOC644010), mRNA.
5184	ILMN_1667081	0.0393417	0.324586	1.11044	1.11044	VirInfCtrl up vs Control	0.36263	1.10096	1.10096	KD1 up vs Control	0.785469	0.972588	-1.02818	KD2 down vs Control	0.0063208	0.669765	-1.49306	VirInfKD1 down vs VirInfCtrl	0.0458941	0.782632	-1.27774	VirInfKD2 down vs VirInfCtrl	4.90053	0.486212	0.119059	1	CCND2	NM_001759.2	CCND2	12	Homo sapiens cyclin D2 (CCND2), mRNA.	KIAK0002; MGC102758
38166	ILMN_1752299	0.0135622	0.854251	1.00949	1.00949	VirInfCtrl up vs Control	0.193577	0.930436	-1.07477	KD1 down vs Control	0.0219697	0.859703	-1.16319	KD2 down vs Control	0.547827	0.969125	-1.03186	VirInfKD1 down vs VirInfCtrl	0.00254483	0.783132	-1.27692	VirInfKD2 down vs VirInfCtrl	7.7348	0.195294	0.0302986	1	RAB6B	NM_016577.2	RAB6B	3	Homo sapiens RAB6B, member RAS oncogene family (RAB6B), mRNA.
45027	ILMN_1810729	0.0376683	0.774433	0.977988	-1.02251	VirInfCtrl down vs Control	0.00945825	0.756742	-1.32145	KD1 down vs Control	0.0827432	0.856922	-1.16697	KD2 down vs Control	0.172214	0.891332	-1.12192	VirInfKD1 down vs VirInfCtrl	0.0166186	0.783312	-1.27663	VirInfKD2 down vs VirInfCtrl	4.99792	0.286652	0.0688251	1	UBL3	NM_007106.2	UBL3	13	Homo sapiens ubiquitin-like 3 (UBL3), mRNA.	DKFZP434K151; PNSC1; HCG-1; FLJ32018
3454	ILMN_1730945	0.109987	0.197348	1.10878	1.10878	VirInfCtrl up vs Control	0.683482	0.969962	-1.03097	KD1 down vs Control	0.615833	0.963023	-1.0384	KD2 down vs Control	0.0234959	0.806629	-1.23973	VirInfKD1 down vs VirInfCtrl	0.014002	0.783329	-1.2766	VirInfKD2 down vs VirInfCtrl	2.9526	0.155915	0.0633673	1	C19orf4	NM_012109.1	C19ORF4	19	Homo sapiens chromosome 19 open reading frame 4 (C19orf4), mRNA.	BSMAP
31050	ILMN_1739605	0.105552	0.417314	1.07758	1.07758	VirInfCtrl up vs Control	0.672383	0.962594	-1.03886	KD1 down vs Control	0.0529126	0.813528	-1.22921	KD2 down vs Control	0.111825	0.852306	-1.17329	VirInfKD1 down vs VirInfCtrl	0.0293656	0.783393	-1.2765	VirInfKD2 down vs VirInfCtrl	3.01902	0.231295	0.091935	1	LYPD3	NM_014400.1	LYPD3	19	Homo sapiens LY6/PLAUR domain containing 3 (LYPD3), mRNA.	C4.4A
20449	ILMN_3209156	0.0698853	0.396588	1.06468	1.06468	VirInfCtrl up vs Control	0.103647	0.876646	-1.14071	KD1 down vs Control	0.927213	1.00656	1.00656	KD2 up vs Control	0.0625396	0.854908	-1.16972	VirInfKD1 down vs VirInfCtrl	0.0120211	0.78349	-1.27634	VirInfKD2 down vs VirInfCtrl	3.73387	0.183203	0.0588782	1	LOC100131372	XM_001720675.1	LOC100131372		PREDICTED: Homo sapiens hypothetical protein LOC100131372 (LOC100131372), mRNA.
39926	ILMN_2380850	0.0331266	0.472423	1.04857	1.04857	VirInfCtrl up vs Control	0.331708	0.93676	-1.06751	KD1 down vs Control	0.836815	1.0134	1.0134	KD2 up vs Control	0.548409	1.04012	1.04012	VirInfKD1 up vs VirInfCtrl	0.00759925	0.78351	-1.27631	VirInfKD2 down vs VirInfCtrl	5.29397	0.210934	0.047813	1	SDCCAG3	NM_001039708.1	SDCCAG3	9	Homo sapiens serologically defined colon cancer antigen 3 (SDCCAG3), transcript variant 3, mRNA.	NY-CO-3
40911	ILMN_1789999	0.0434312	0.318659	0.91086	-1.09786	VirInfCtrl down vs Control	0.872726	1.01446	1.01446	KD1 up vs Control	0.20356	0.88469	-1.13034	KD2 down vs Control	0.404641	1.08	1.08	VirInfKD1 up vs VirInfCtrl	0.0297668	0.783926	-1.27563	VirInfKD2 down vs VirInfCtrl	4.68401	0.359464	0.0920913	1	SLC30A7	NM_133496.3	SLC30A7	1	Homo sapiens solute carrier family 30 (zinc transporter), member 7 (SLC30A7), mRNA.	ZnT-7; ZNT7; ZnTL2; DKFZp686M0368
25617	ILMN_3215411	0.0610639	0.0550001	1.17402	1.17402	VirInfCtrl up vs Control	0.211146	1.09908	1.09908	KD1 up vs Control	0.986033	1.00123	1.00123	KD2 up vs Control	0.810142	0.983196	-1.01709	VirInfKD1 down vs VirInfCtrl	0.0112795	0.783938	-1.27561	VirInfKD2 down vs VirInfCtrl	3.98882	0.189124	0.0568963	1	LOC645086	XM_940960.3	LOC645086		PREDICTED: Homo sapiens hypothetical LOC645086 (LOC645086), mRNA.
6919	ILMN_1688022	0.120679	0.37243	1.07464	1.07464	VirInfCtrl up vs Control	0.506703	0.948631	-1.05415	KD1 down vs Control	0.876798	1.01216	1.01216	KD2 up vs Control	0.0506182	0.833504	-1.19975	VirInfKD1 down vs VirInfCtrl	0.0173307	0.784075	-1.27539	VirInfKD2 down vs VirInfCtrl	2.80596	0.162959	0.0696916	1	CST5	NM_001900.4	CST5	20	Homo sapiens cystatin D (CST5), mRNA.	MGC71922
38509	ILMN_3304219	0.220495	0.198859	1.13158	1.13158	VirInfCtrl up vs Control	0.378686	1.08475	1.08475	KD1 up vs Control	0.688911	1.03664	1.03664	KD2 up vs Control	0.162227	0.8725	-1.14613	VirInfKD1 down vs VirInfCtrl	0.0295824	0.784195	-1.27519	VirInfKD2 down vs VirInfCtrl	1.9464	0.148457	0.0915269	1	RBMS2P	XR_019556.2	RBMS2P		PREDICTED: Homo sapiens misc_RNA (RBMS2P), miscRNA.
10861	ILMN_1805665	0.303898	0.307524	1.11138	1.11138	VirInfCtrl up vs Control	0.624155	1.05011	1.05011	KD1 up vs Control	0.64703	0.955392	-1.04669	KD2 down vs Control	0.368975	0.912118	-1.09635	VirInfKD1 down vs VirInfCtrl	0.042593	0.784273	-1.27507	VirInfKD2 down vs VirInfCtrl	1.54493	0.144243	0.112038	1	FLRT3	NM_013281.2	FLRT3	20	Homo sapiens fibronectin leucine rich transmembrane protein 3 (FLRT3), transcript variant 2, mRNA.
35493	ILMN_2312386	0.0973216	0.06359	1.1845	1.1845	VirInfCtrl up vs Control	0.188902	1.11682	1.11682	KD1 up vs Control	0.544228	0.953216	-1.04908	KD2 down vs Control	0.0831909	0.856596	-1.16741	VirInfKD1 down vs VirInfCtrl	0.0173021	0.784364	-1.27492	VirInfKD2 down vs VirInfCtrl	3.15254	0.182386	0.0694244	1	PAIP1	NM_182789.2	PAIP1	5	Homo sapiens poly(A) binding protein interacting protein 1 (PAIP1), transcript variant 2, mRNA.	MGC12360
8667	ILMN_1683858	0.0903716	0.0447402	1.18567	1.18567	VirInfCtrl up vs Control	0.84769	0.986586	-1.0136	KD1 down vs Control	0.677062	1.0299	1.0299	KD2 up vs Control	0.0168543	0.80189	-1.24705	VirInfKD1 down vs VirInfCtrl	0.0113321	0.784581	-1.27457	VirInfKD2 down vs VirInfCtrl	3.27739	0.15468	0.0566354	1	EFCAB6	NM_022785.2	EFCAB6	22	Homo sapiens EF-hand calcium binding domain 6 (EFCAB6), transcript variant 1, mRNA.	DJBP; HSCBCIP1; FLJ23588; KIAA1672; dJ185D5.1
40780	ILMN_1741392	0.0778673	0.131753	1.14012	1.14012	VirInfCtrl up vs Control	0.453984	1.06203	1.06203	KD1 up vs Control	0.596517	0.958855	-1.04291	KD2 down vs Control	0.0137076	0.771776	-1.29571	VirInfKD1 down vs VirInfCtrl	0.0180308	0.784699	-1.27437	VirInfKD2 down vs VirInfCtrl	3.5373	0.208104	0.0705975	1	SLC25A20	XM_941287.1	SLC25A20	3	Homo sapiens solute carrier family 25 (carnitine/acylcarnitine translocase), member 20 (SLC25A20), nuclear gene encoding mitochondrial protein, mRNA.	CAC; CACT
5374	ILMN_1662843	0.205756	0.994426	1.00066	1.00066	VirInfCtrl up vs Control	0.325193	0.907102	-1.10241	KD1 down vs Control	0.172439	0.868547	-1.15135	KD2 down vs Control	0.437329	0.92709	-1.07864	VirInfKD1 down vs VirInfCtrl	0.0373354	0.784729	-1.27433	VirInfKD2 down vs VirInfCtrl	2.0376	0.175618	0.103426	1	CD53	NM_000560.2	CD53	1	Homo sapiens CD53 molecule (CD53), transcript variant 2, mRNA.	MOX44; TSPAN25
21988	ILMN_3275929	0.192302	0.893012	1.013	1.013	VirInfCtrl up vs Control	0.473184	0.932004	-1.07296	KD1 down vs Control	0.796976	1.02506	1.02506	KD2 up vs Control	0.657113	0.957951	-1.0439	VirInfKD1 down vs VirInfCtrl	0.0388536	0.784741	-1.27431	VirInfKD2 down vs VirInfCtrl	2.12846	0.187603	0.105768	1	LOC152845	XR_038701.1	LOC152845		PREDICTED: Homo sapiens misc_RNA (LOC152845), miscRNA.
46783	ILMN_1791069	0.00134738	0.0362885	1.09587	1.09587	VirInfCtrl up vs Control	0.00260439	0.844996	-1.18344	KD1 down vs Control	0.653066	1.01625	1.01625	KD2 up vs Control	0.0881295	0.932989	-1.07182	VirInfKD1 down vs VirInfCtrl	0.000389267	0.784747	-1.2743	VirInfKD2 down vs VirInfCtrl	18.6756	0.225931	0.0145171	1	ZNF513	NM_144631.4	ZNF513	2	Homo sapiens zinc finger protein 513 (ZNF513), mRNA.	FLJ32203; HMFT0656
11981	ILMN_1786036	0.151471	0.450168	1.07717	1.07717	VirInfCtrl up vs Control	0.511873	0.937853	-1.06627	KD1 down vs Control	0.774031	0.972729	-1.02804	KD2 down vs Control	0.0269271	0.764901	-1.30736	VirInfKD1 down vs VirInfCtrl	0.038896	0.784755	-1.27428	VirInfKD2 down vs VirInfCtrl	2.46376	0.217258	0.105818	1	GPATCH2	NM_018040.1	GPATCH2	1	Homo sapiens G patch domain containing 2 (GPATCH2), mRNA.	FLJ10252; FLJ21048; GPATC2; RP11-361K17.1; MGC74998
7068	ILMN_1769633	0.00837508	0.229372	1.06528	1.06528	VirInfCtrl up vs Control	0.425326	0.960391	-1.04124	KD1 down vs Control	0.148897	0.924735	-1.08139	KD2 down vs Control	0.397276	1.04401	1.04401	VirInfKD1 up vs VirInfCtrl	0.00216163	0.784772	-1.27426	VirInfKD2 down vs VirInfCtrl	9.38294	0.218134	0.0278975	1	CTSO	NM_001334.2	CTSO	4	Homo sapiens cathepsin O (CTSO), mRNA.	CTSO1
44457	ILMN_2311518	0.174537	0.697473	1.03853	1.03853	VirInfCtrl up vs Control	0.936258	1.00776	1.00776	KD1 up vs Control	0.39255	0.918186	-1.0891	KD2 down vs Control	0.0792737	0.822325	-1.21606	VirInfKD1 down vs VirInfCtrl	0.0398421	0.78478	-1.27424	VirInfKD2 down vs VirInfCtrl	2.26182	0.202146	0.107247	1	TROVE2	NM_001042369.1	TROVE2	1	Homo sapiens TROVE domain family, member 2 (TROVE2), transcript variant 1, mRNA.	SSA2; RO60
3489	ILMN_1662187	0.0125371	0.0653424	1.10999	1.10999	VirInfCtrl up vs Control	0.0861578	1.09972	1.09972	KD1 up vs Control	0.13016	1.08465	1.08465	KD2 up vs Control	0.491309	0.966602	-1.03455	VirInfKD1 down vs VirInfCtrl	0.00196787	0.784922	-1.27401	VirInfKD2 down vs VirInfCtrl	7.98594	0.178576	0.0268336	1	C19orf67	XM_929382.1	C19ORF67	19	PREDICTED: Homo sapiens chromosome 19 open reading frame 67 (C19orf67), mRNA.
9452	ILMN_2394366	0.0222832	0.549508	1.04761	1.04761	VirInfCtrl up vs Control	0.667748	1.03365	1.03365	KD1 up vs Control	0.0158925	0.783483	-1.27635	KD2 down vs Control	0.0218612	0.798148	-1.2529	VirInfKD1 down vs VirInfCtrl	0.0164344	0.785033	-1.27383	VirInfKD2 down vs VirInfCtrl	6.28998	0.352386	0.0672281	1	FAM123A	NM_199138.1	FAM123A	13	Homo sapiens family with sequence similarity 123A (FAM123A), transcript variant 2, mRNA.	FLJ25477
34640	ILMN_1674811	0.0298946	0.0140263	1.26906	1.26906	VirInfCtrl up vs Control	0.384468	0.936862	-1.06739	KD1 down vs Control	0.0577774	1.17676	1.17676	KD2 up vs Control	0.0217019	0.807298	-1.2387	VirInfKD1 down vs VirInfCtrl	0.013145	0.785086	-1.27375	VirInfKD2 down vs VirInfCtrl	5.53959	0.278723	0.0603778	1	OASL	NM_003733.2	OASL	12	Homo sapiens 2'-5'-oligoadenylate synthetase-like (OASL), transcript variant 2, mRNA.	p59OASL; TRIP14
35441	ILMN_3303612	0.0639267	0.670271	1.0337	1.0337	VirInfCtrl up vs Control	0.729798	0.973545	-1.02717	KD1 down vs Control	0.702142	1.03017	1.03017	KD2 up vs Control	0.0399401	0.824001	-1.21359	VirInfKD1 down vs VirInfCtrl	0.0171384	0.785164	-1.27362	VirInfKD2 down vs VirInfCtrl	3.90102	0.222758	0.0685229	1	PABPC1L	XM_001722078.1	PABPC1L		PREDICTED: Homo sapiens poly(A) binding protein, cytoplasmic 1-like (PABPC1L), mRNA.
34206	ILMN_1656254	0.0642074	0.896578	0.990232	-1.00986	VirInfCtrl down vs Control	0.369858	0.932236	-1.07269	KD1 down vs Control	0.690929	0.970236	-1.03068	KD2 down vs Control	0.645867	1.03562	1.03562	VirInfKD1 up vs VirInfCtrl	0.0156028	0.785183	-1.27359	VirInfKD2 down vs VirInfCtrl	3.89269	0.212327	0.0654541	1	NOTCH2NL	NM_024408.2	NOTCH2NL	1	Homo sapiens Notch homolog 2 (Drosophila) N-terminal like (NOTCH2NL), mRNA.	N2N
1247	ILMN_1798679	0.0694649	0.225954	1.10554	1.10554	VirInfCtrl up vs Control	0.182532	1.11859	1.11859	KD1 up vs Control	0.620724	0.961963	-1.03954	KD2 down vs Control	0.0424468	0.826152	-1.21043	VirInfKD1 down vs VirInfCtrl	0.0174451	0.785242	-1.27349	VirInfKD2 down vs VirInfCtrl	3.74504	0.215542	0.0690646	1	ANO9	NM_001012302.1	ANO9	11	Homo sapiens anoctamin 9 (ANO9), mRNA.	TP53I5; PIG5
4001	ILMN_1764500	0.0483057	0.0668285	1.12275	1.12275	VirInfCtrl up vs Control	0.813716	0.987324	-1.01284	KD1 down vs Control	0.928131	0.995139	-1.00488	KD2 down vs Control	0.125283	0.911879	-1.09664	VirInfKD1 down vs VirInfCtrl	0.00347028	0.785537	-1.27301	VirInfKD2 down vs VirInfCtrl	4.45874	0.124549	0.0335203	1	C3orf10	NM_018462.4	C3ORF10	3	Homo sapiens chromosome 3 open reading frame 10 (C3orf10), mRNA.	MDS027; HSPC300; hHBrk1
30071	ILMN_3249715	0.124293	0.0931266	1.14956	1.14956	VirInfCtrl up vs Control	0.330997	1.07669	1.07669	KD1 up vs Control	0.392298	1.06652	1.06652	KD2 up vs Control	0.116082	0.879616	-1.13686	VirInfKD1 down vs VirInfCtrl	0.0136088	0.785698	-1.27275	VirInfKD2 down vs VirInfCtrl	2.76017	0.140264	0.0609805	1	LOC729609	NR_024440.1	LOC729609	X	Homo sapiens hypothetical protein LOC729609 (LOC729609), non-coding RNA.
12284	ILMN_2370872	0.000436865	0.0118001	1.08494	1.08494	VirInfCtrl up vs Control	0.0095252	0.917933	-1.0894	KD1 down vs Control	0.273193	1.02793	1.02793	KD2 up vs Control	0.00299641	0.896121	-1.11592	VirInfKD1 down vs VirInfCtrl	4.26837e-05	0.785873	-1.27247	VirInfKD2 down vs VirInfCtrl	27.9484	0.151772	0.00651653	1	GRINA	NM_001009184.1	GRINA	8	Homo sapiens glutamate receptor, ionotropic, N-methyl D-aspartate-associated protein 1 (glutamate binding) (GRINA), transcript variant 2, mRNA.	HNRGW; NMDARA1; TMBIM3; MGC99687
15021	ILMN_1889447	0.104691	0.0175239	1.27546	1.27546	VirInfCtrl up vs Control	0.367478	1.07574	1.07574	KD1 up vs Control	0.10959	1.15101	1.15101	KD2 up vs Control	0.137193	0.879427	-1.1371	VirInfKD1 down vs VirInfCtrl	0.0182366	0.785897	-1.27243	VirInfKD2 down vs VirInfCtrl	3.03233	0.177149	0.070104	1		Hs.543862	HS.543862	5	tj88a02.x1 Soares_NSF_F8_9W_OT_PA_P_S1 Homo sapiens cDNA clone IMAGE:2148554 3, mRNA sequence
7719	ILMN_1785356	0.00117869	0.357532	0.953869	-1.04836	VirInfCtrl down vs Control	0.000950189	0.751854	-1.33005	KD1 down vs Control	0.00124203	0.762663	-1.3112	KD2 down vs Control	0.000534186	0.727718	-1.37416	VirInfKD1 down vs VirInfCtrl	0.00226085	0.785926	-1.27238	VirInfKD2 down vs VirInfCtrl	19.6038	0.458371	0.0280581	1	DENND5A	NM_015213.2	DENND5A	11	Homo sapiens DENN/MADD domain containing 5A (DENND5A), mRNA.	FLJ33829; FLJ22354; FLJ43455; KIAA1091
33274	ILMN_1773814	0.114819	0.698595	0.961682	-1.03985	VirInfCtrl down vs Control	0.0440705	0.783287	-1.27667	KD1 down vs Control	0.611655	0.949824	-1.05283	KD2 down vs Control	0.368485	0.91075	-1.098	VirInfKD1 down vs VirInfCtrl	0.0462823	0.786022	-1.27223	VirInfKD2 down vs VirInfCtrl	2.88412	0.277522	0.115469	1	MUSTN1	NM_205853.1	MUSTN1	3	Homo sapiens musculoskeletal, embryonic nuclear protein 1 (MUSTN1), mRNA.	Mustang; DKFZp686G21125
29638	ILMN_3226637	0.0120641	0.933436	0.994996	-1.00503	VirInfCtrl down vs Control	0.704052	1.02322	1.02322	KD1 up vs Control	0.813008	1.01434	1.01434	KD2 up vs Control	0.139186	1.10316	1.10316	VirInfKD1 up vs VirInfCtrl	0.00585028	0.786278	-1.27182	VirInfKD2 down vs VirInfCtrl	8.11123	0.280069	0.0414343	1	LOC728743	XR_041713.1	LOC728743	7	PREDICTED: Homo sapiens misc_RNA (LOC728743), miscRNA.
32275	ILMN_3309529	0.0392638	0.280814	1.06447	1.06447	VirInfCtrl up vs Control	0.111109	0.906242	-1.10346	KD1 down vs Control	0.442064	0.957543	-1.04434	KD2 down vs Control	0.113631	0.907016	-1.10252	VirInfKD1 down vs VirInfCtrl	0.00386182	0.786402	-1.27161	VirInfKD2 down vs VirInfCtrl	4.90494	0.141904	0.034717	1	MIR2276	NR_031753.1	MIR2276		Homo sapiens microRNA 2276 (MIR2276), microRNA.
41527	ILMN_3309458	0.0445697	0.0816564	1.12243	1.12243	VirInfCtrl up vs Control	0.356435	0.946286	-1.05676	KD1 down vs Control	0.407177	1.05049	1.05049	KD2 up vs Control	0.182184	0.920006	-1.08695	VirInfKD1 down vs VirInfCtrl	0.00484401	0.786457	-1.27152	VirInfKD2 down vs VirInfCtrl	4.6285	0.147164	0.0381543	1	SNORD114-7	NR_003199.1	SNORD114-7	14	Homo sapiens small nucleolar RNA, C/D box 114-7 (SNORD114-7), small nucleolar RNA.	14q(II-7)
526	ILMN_2148944	0.107699	0.968963	1.00313	1.00313	VirInfCtrl up vs Control	0.137602	0.876322	-1.14113	KD1 down vs Control	0.80816	0.98063	-1.01975	KD2 down vs Control	0.288712	0.914202	-1.09385	VirInfKD1 down vs VirInfCtrl	0.0207005	0.786502	-1.27145	VirInfKD2 down vs VirInfCtrl	2.98641	0.184666	0.0742025	1	ADCY4	NM_139247.2	ADCY4	14	Homo sapiens adenylate cyclase 4 (ADCY4), mRNA.
14655	ILMN_1906239	0.0747703	0.151848	1.1269	1.1269	VirInfCtrl up vs Control	0.0724403	0.8535	-1.17165	KD1 down vs Control	0.45165	0.943101	-1.06033	KD2 down vs Control	0.0708414	0.852495	-1.17303	VirInfKD1 down vs VirInfCtrl	0.0164735	0.786643	-1.27123	VirInfKD2 down vs VirInfCtrl	3.61028	0.199081	0.0661713	1		Hs.537679	HS.537679	1	wq97g02.x1 NCI_CGAP_GC6 Homo sapiens cDNA clone IMAGE:2480018 3, mRNA sequence
10266	ILMN_2368318	0.0674152	0.18623	1.10385	1.10385	VirInfCtrl up vs Control	0.811754	0.983656	-1.01662	KD1 down vs Control	0.728691	1.02436	1.02436	KD2 up vs Control	0.0152204	0.800512	-1.2492	VirInfKD1 down vs VirInfCtrl	0.0110404	0.786651	-1.27121	VirInfKD2 down vs VirInfCtrl	3.8008	0.173406	0.0547483	1	FGR	NM_001042729.1	FGR	1	Homo sapiens Gardner-Rasheed feline sarcoma viral (v-fgr) oncogene homolog (FGR), transcript variant 3, mRNA.	p58c-fgr; SRC2; c-fgr; FLJ43153; MGC75096; c-src2; p55c-fgr
24753	ILMN_1678242	0.139987	0.999413	1.00007	1.00007	VirInfCtrl up vs Control	0.546143	0.946215	-1.05684	KD1 down vs Control	0.0798283	0.83355	-1.19969	KD2 down vs Control	0.337374	0.913817	-1.09431	VirInfKD1 down vs VirInfCtrl	0.0322364	0.786741	-1.27107	VirInfKD2 down vs VirInfCtrl	2.57983	0.200672	0.0933423	1	LOC643446	XM_940246.1	LOC643446		PREDICTED: Homo sapiens similar to ribonucleic acid binding protein S1, transcript variant 2 (LOC643446), mRNA.
20352	ILMN_3210304	0.205268	0.609927	1.04754	1.04754	VirInfCtrl up vs Control	0.64698	0.959255	-1.04248	KD1 down vs Control	0.1985	0.882698	-1.13289	KD2 down vs Control	0.402791	0.925245	-1.0808	VirInfKD1 down vs VirInfCtrl	0.032114	0.78682	-1.27094	VirInfKD2 down vs VirInfCtrl	2.04075	0.158279	0.0930712	1	LOC100131139	XR_037336.1	LOC100131139		PREDICTED: Homo sapiens misc_RNA (LOC100131139), miscRNA.
36599	ILMN_2374340	0.154245	0.0529486	1.21363	1.21363	VirInfCtrl up vs Control	0.443081	1.06833	1.06833	KD1 up vs Control	0.132872	1.1502	1.1502	KD2 up vs Control	0.31437	0.915404	-1.09241	VirInfKD1 down vs VirInfCtrl	0.0248117	0.787032	-1.2706	VirInfKD2 down vs VirInfCtrl	2.43743	0.16443	0.0809521	1	PLAUR	NM_001005376.1	PLAUR	19	Homo sapiens plasminogen activator, urokinase receptor (PLAUR), transcript variant 2, mRNA.	CD87; UPAR; URKR
44705	ILMN_1682818	0.0710029	0.467121	1.05408	1.05408	VirInfCtrl up vs Control	0.0604166	0.855032	-1.16955	KD1 down vs Control	0.135486	0.88961	-1.12409	KD2 down vs Control	0.071643	0.862256	-1.15975	VirInfKD1 down vs VirInfCtrl	0.0125481	0.787647	-1.2696	VirInfKD2 down vs VirInfCtrl	3.70461	0.177493	0.0574938	1	TTLL3	NM_015644.2	TTLL3	3	Homo sapiens tubulin tyrosine ligase-like family, member 3 (TTLL3), transcript variant 2, mRNA.	MGC120532; MGC120530; MGC120529; FLJ13898; HOTTL; DKFZp686D076; DKFZP434B103
18700	ILMN_2404625	0.0841703	0.0525429	1.18469	1.18469	VirInfCtrl up vs Control	0.257059	0.915712	-1.09205	KD1 down vs Control	0.914824	1.00787	1.00787	KD2 up vs Control	0.0317152	0.822061	-1.21646	VirInfKD1 down vs VirInfCtrl	0.0145914	0.78766	-1.26958	VirInfKD2 down vs VirInfCtrl	3.39993	0.174928	0.0617406	1	LAT	NM_001014987.1	LAT	16	Homo sapiens linker for activation of T cells (LAT), transcript variant 2, mRNA.	pp36; LAT1
42078	ILMN_1672461	0.180556	0.441408	1.07163	1.07163	VirInfCtrl up vs Control	0.273176	0.903706	-1.10655	KD1 down vs Control	0.514137	0.943471	-1.05992	KD2 down vs Control	0.053365	0.817588	-1.22311	VirInfKD1 down vs VirInfCtrl	0.0294594	0.787692	-1.26953	VirInfKD2 down vs VirInfCtrl	2.21475	0.162433	0.0880098	1	SPPL2B	NM_152988.1	SPPL2B	19	Homo sapiens signal peptide peptidase-like 2B (SPPL2B), transcript variant 3, mRNA.	PSL1; IMP4; MGC111084; KIAA1532
27083	ILMN_3275505	0.054656	0.215502	1.08255	1.08255	VirInfCtrl up vs Control	0.540609	0.963521	-1.03786	KD1 down vs Control	0.940762	1.00445	1.00445	KD2 up vs Control	0.590152	0.967938	-1.03312	VirInfKD1 down vs VirInfCtrl	0.00591449	0.787727	-1.26948	VirInfKD2 down vs VirInfCtrl	4.20669	0.143709	0.0409944	1	LOC648809	XM_001714916.1	LOC648809		PREDICTED: Homo sapiens similar to elongation factor Tu GTP binding domain containing 1 (LOC648809), mRNA.
13183	ILMN_1760029	0.0591348	0.0849491	1.12943	1.12943	VirInfCtrl up vs Control	0.41402	1.05318	1.05318	KD1 up vs Control	0.20927	1.0866	1.0866	KD2 up vs Control	0.377825	0.945325	-1.05784	VirInfKD1 down vs VirInfCtrl	0.00680489	0.787749	-1.26944	VirInfKD2 down vs VirInfCtrl	4.05112	0.147044	0.0435565	1	HOXC12	NM_173860.1	HOXC12	12	Homo sapiens homeobox C12 (HOXC12), mRNA.	HOC3F; HOX3F; HOX3
9255	ILMN_2396648	0.0682886	0.760545	1.02434	1.02434	VirInfCtrl up vs Control	0.625115	0.961931	-1.03958	KD1 down vs Control	0.0410595	0.822434	-1.2159	KD2 down vs Control	0.575592	0.956361	-1.04563	VirInfKD1 down vs VirInfCtrl	0.0194764	0.787788	-1.26938	VirInfKD2 down vs VirInfCtrl	3.77677	0.223435	0.0709925	1	EXOSC1	NM_016046.3	EXOSC1	10	Homo sapiens exosome component 1 (EXOSC1), mRNA. XM_944315 XM_944318 XM_944323	SKI4; Ski4p; Csl4p; RP11-452K12.9; p13; CGI-108; CSL4; hCsl4p
42108	ILMN_1741168	0.206527	0.0602163	1.24286	1.24286	VirInfCtrl up vs Control	0.630524	0.953452	-1.04882	KD1 down vs Control	0.747237	1.03227	1.03227	KD2 up vs Control	0.0710229	0.813738	-1.2289	VirInfKD1 down vs VirInfCtrl	0.0444332	0.787852	-1.26927	VirInfKD2 down vs VirInfCtrl	2.03262	0.187285	0.110567	1	SPRY4	NM_030964.2	SPRY4	5	Homo sapiens sprouty homolog 4 (Drosophila) (SPRY4), mRNA.
19436	ILMN_3272129	0.296129	0.154801	1.1687	1.1687	VirInfCtrl up vs Control	0.784261	0.972943	-1.02781	KD1 down vs Control	0.932918	1.00844	1.00844	KD2 up vs Control	0.500909	0.933708	-1.071	VirInfKD1 down vs VirInfCtrl	0.0474057	0.78806	-1.26894	VirInfKD2 down vs VirInfCtrl	1.57613	0.150541	0.114615	1	LOC100128822	XM_001714377.1	LOC100128822		PREDICTED: Homo sapiens hypothetical protein LOC100128822 (LOC100128822), mRNA.
38107	ILMN_2379718	0.328224	0.277216	1.11434	1.11434	VirInfCtrl up vs Control	0.622367	0.95407	-1.04814	KD1 down vs Control	0.801987	0.97653	-1.02403	KD2 down vs Control	0.260303	0.893508	-1.11918	VirInfKD1 down vs VirInfCtrl	0.0391403	0.788092	-1.26889	VirInfKD2 down vs VirInfCtrl	1.45329	0.124147	0.10251	1	RAB24	NM_001031677.2	RAB24	5	Homo sapiens RAB24, member RAS oncogene family (RAB24), transcript variant 1, mRNA.
27535	ILMN_1766514	0.12085	0.941709	1.0058	1.0058	VirInfCtrl up vs Control	0.441209	0.939401	-1.06451	KD1 down vs Control	0.581927	0.95685	-1.0451	KD2 down vs Control	0.139489	0.878873	-1.13782	VirInfKD1 down vs VirInfCtrl	0.0201075	0.78823	-1.26866	VirInfKD2 down vs VirInfCtrl	2.80374	0.167746	0.0717953	1	LOC650274	XM_942068.1	LOC650274		PREDICTED: Homo sapiens similar to unc-93 homolog B1, transcript variant 1 (LOC650274), mRNA.
26046	ILMN_1714955	0.0352478	0.200027	1.08354	1.08354	VirInfCtrl up vs Control	0.37951	1.05428	1.05428	KD1 up vs Control	0.228765	0.928042	-1.07754	KD2 down vs Control	0.423592	0.953283	-1.04901	VirInfKD1 down vs VirInfCtrl	0.00526576	0.788246	-1.26864	VirInfKD2 down vs VirInfCtrl	5.14941	0.166444	0.0387876	1	LOC646050	XM_930528.1	LOC646050	2	PREDICTED: Homo sapiens hypothetical LOC646050 (LOC646050), mRNA.
36475	ILMN_1698072	0.0610953	0.274139	1.08172	1.08172	VirInfCtrl up vs Control	0.585003	0.963043	-1.03837	KD1 down vs Control	0.0529332	0.854711	-1.16999	KD2 down vs Control	0.0768856	0.87002	-1.1494	VirInfKD1 down vs VirInfCtrl	0.010775	0.788272	-1.2686	VirInfKD2 down vs VirInfCtrl	3.98783	0.17684	0.0532138	1	PITRM1	NM_014889.2	PITRM1	10	Homo sapiens pitrilysin metallopeptidase 1 (PITRM1), mRNA.	MGC141929; KIAA1104; MP1; MGC138192; hMP1
24692	ILMN_1653991	0.0782873	0.591945	1.04477	1.04477	VirInfCtrl up vs Control	0.0484001	0.825974	-1.21069	KD1 down vs Control	0.959946	0.995957	-1.00406	KD2 down vs Control	0.308044	0.917436	-1.08999	VirInfKD1 down vs VirInfCtrl	0.0219214	0.788512	-1.26821	VirInfKD2 down vs VirInfCtrl	3.5277	0.21981	0.0747718	1	LOC643344	XM_926677.1	LOC643344	21	PREDICTED: Homo sapiens hypothetical protein LOC643344 (LOC643344), mRNA.
14754	ILMN_1880310	0.0465937	0.0118804	1.28971	1.28971	VirInfCtrl up vs Control	0.0404599	1.20431	1.20431	KD1 up vs Control	0.0218667	1.24532	1.24532	KD2 up vs Control	0.33614	0.92808	-1.07749	VirInfKD1 down vs VirInfCtrl	0.015878	0.788593	-1.26808	VirInfKD2 down vs VirInfCtrl	4.53429	0.240564	0.0636653	1		Hs.539385	HS.539385	12	qd83h02.x1 Soares_testis_NHT Homo sapiens cDNA clone IMAGE:1736115 3, mRNA sequence
12828	ILMN_1681812	0.0939078	0.121625	1.14913	1.14913	VirInfCtrl up vs Control	0.438288	0.937977	-1.06612	KD1 down vs Control	0.373555	1.07697	1.07697	KD2 up vs Control	0.0219697	0.789191	-1.26712	VirInfKD1 down vs VirInfCtrl	0.0217285	0.788666	-1.26796	VirInfKD2 down vs VirInfCtrl	3.21235	0.198936	0.0743143	1	HIF1AN	NM_017902.1	HIF1AN	10	Homo sapiens hypoxia inducible factor 1, alpha subunit inhibitor (HIF1AN), mRNA.	DKFZp762F1811; FIH1; FLJ22027; FLJ20615
10246	ILMN_1723123	0.214046	0.101803	1.16488	1.16488	VirInfCtrl up vs Control	0.804682	1.02065	1.02065	KD1 up vs Control	0.510611	1.05684	1.05684	KD2 up vs Control	0.32139	0.918114	-1.08919	VirInfKD1 down vs VirInfCtrl	0.0239916	0.788809	-1.26773	VirInfKD2 down vs VirInfCtrl	1.98531	0.129149	0.0780628	1	FGFR3	NM_000142.2	FGFR3	4	Homo sapiens fibroblast growth factor receptor 3 (achondroplasia, thanatophoric dwarfism) (FGFR3), transcript variant 2, mRNA.	HSFGFR3EX; JTK4; CD333; ACH; CEK2
42528	ILMN_2210729	0.125074	0.0849456	1.17829	1.17829	VirInfCtrl up vs Control	0.238567	1.10979	1.10979	KD1 up vs Control	0.376989	1.07889	1.07889	KD2 up vs Control	0.0349643	0.805758	-1.24107	VirInfKD1 down vs VirInfCtrl	0.0246467	0.788836	-1.26769	VirInfKD2 down vs VirInfCtrl	2.75051	0.181389	0.0791368	1	STYXL1	NM_016086.2	STYXL1	7	Homo sapiens serine/threonine/tyrosine interacting-like 1 (STYXL1), mRNA.	MK-STYX; DUSP24
11539	ILMN_1812494	0.185254	0.211845	1.13064	1.13064	VirInfCtrl up vs Control	0.805949	0.977689	-1.02282	KD1 down vs Control	0.41576	1.07983	1.07983	KD2 up vs Control	0.909724	0.989661	-1.01045	VirInfKD1 down vs VirInfCtrl	0.0356625	0.788898	-1.26759	VirInfKD2 down vs VirInfCtrl	2.17939	0.175164	0.0964471	1	GDA	NM_004293.2	GDA	9	Homo sapiens guanine deaminase (GDA), mRNA.	CYPIN; GUANASE; MGC9982; KIAA1258; NEDASIN
3578	ILMN_1777437	0.186902	0.598946	1.05467	1.05467	VirInfCtrl up vs Control	0.468336	0.928461	-1.07705	KD1 down vs Control	0.220873	0.8772	-1.13999	KD2 down vs Control	0.0424515	0.781707	-1.27925	VirInfKD1 down vs VirInfCtrl	0.0487494	0.78942	-1.26675	VirInfKD2 down vs VirInfCtrl	2.16727	0.207443	0.11486	1	C1orf177	NM_152607.1	C1ORF177	1	Homo sapiens chromosome 1 open reading frame 177 (C1orf177), mRNA.	FLJ40201
11362	ILMN_1714157	0.164534	0.0695083	1.19951	1.19951	VirInfCtrl up vs Control	0.76658	0.974711	-1.02595	KD1 down vs Control	0.569487	0.951608	-1.05085	KD2 down vs Control	0.158209	0.875575	-1.14211	VirInfKD1 down vs VirInfCtrl	0.0285926	0.789555	-1.26654	VirInfKD2 down vs VirInfCtrl	2.34488	0.165919	0.0849093	1	GALE	NM_001008216.1	GALE	1	Homo sapiens UDP-galactose-4-epimerase (GALE), transcript variant 2, mRNA.
43061	ILMN_2398039	0.121247	0.0442304	1.21071	1.21071	VirInfCtrl up vs Control	0.72694	0.9728	-1.02796	KD1 down vs Control	0.855769	0.985804	-1.0144	KD2 down vs Control	0.0249196	0.799409	-1.25092	VirInfKD1 down vs VirInfCtrl	0.0203101	0.789865	-1.26604	VirInfKD2 down vs VirInfCtrl	2.79864	0.165368	0.0709063	1	TCERG1	NM_006706.3	TCERG1	5	Homo sapiens transcription elongation regulator 1 (TCERG1), transcript variant 1, mRNA.	MGC133200; TAF2S; CA150
37116	ILMN_1796085	0.0757408	0.593339	0.958542	-1.04325	VirInfCtrl down vs Control	0.113716	0.870248	-1.1491	KD1 down vs Control	0.0489006	0.831102	-1.20322	KD2 down vs Control	0.512843	0.949116	-1.05361	VirInfKD1 down vs VirInfCtrl	0.0201095	0.790015	-1.2658	VirInfKD2 down vs VirInfCtrl	3.58698	0.210558	0.0704406	1	PPM1B	NM_001033556.1	PPM1B	2	Homo sapiens protein phosphatase 1B (formerly 2C), magnesium-dependent, beta isoform (PPM1B), transcript variant 1, mRNA.	PPC2BETAX; MGC21657; PP2CB; PP2C-beta-X; PP2CBETA
22371	ILMN_1666642	0.0363971	0.0462302	1.13287	1.13287	VirInfCtrl up vs Control	0.528917	0.967271	-1.03384	KD1 down vs Control	0.447351	0.960322	-1.04132	KD2 down vs Control	0.111094	0.911188	-1.09747	VirInfKD1 down vs VirInfCtrl	0.00322171	0.790069	-1.26571	VirInfKD2 down vs VirInfCtrl	5.07581	0.131046	0.0309814	1	LOC339047	XM_932631.1	LOC339047	16	PREDICTED: Homo sapiens hypothetical protein LOC339047, transcript variant 81 (LOC339047), mRNA.
24581	ILMN_1802459	0.0604872	0.388563	1.08832	1.08832	VirInfCtrl up vs Control	0.238229	1.12666	1.12666	KD1 up vs Control	0.167327	0.866732	-1.15376	KD2 down vs Control	0.0299199	0.772752	-1.29408	VirInfKD1 down vs VirInfCtrl	0.041349	0.790074	-1.2657	VirInfKD2 down vs VirInfCtrl	4.00717	0.345815	0.103559	1	LOC643138	XM_926511.1	LOC643138	11	PREDICTED: Homo sapiens similar to Guanine nucleotide-binding protein G(s), alpha subunit (Adenylate cyclase-stimulating G alpha protein) (G-alpha-8) (LOC643138), mRNA.
30308	ILMN_3226109	0.11879	0.558667	1.04283	1.04283	VirInfCtrl up vs Control	0.2718	0.921301	-1.08542	KD1 down vs Control	0.543645	0.957337	-1.04456	KD2 down vs Control	0.186591	0.903934	-1.10627	VirInfKD1 down vs VirInfCtrl	0.0132129	0.790209	-1.26549	VirInfKD2 down vs VirInfCtrl	2.8306	0.135194	0.057314	1	LOC730134	XM_001719031.1	LOC730134		PREDICTED: Homo sapiens similar to hCG1815165 (LOC730134), mRNA.
4743	ILMN_1737089	0.110571	0.0639849	1.21317	1.21317	VirInfCtrl up vs Control	0.277799	0.903261	-1.1071	KD1 down vs Control	0.851613	0.983487	-1.01679	KD2 down vs Control	0.0240077	0.774302	-1.29149	VirInfKD1 down vs VirInfCtrl	0.0328434	0.790295	-1.26535	VirInfKD2 down vs VirInfCtrl	2.94411	0.222742	0.0907883	1	CAPN5	NM_004055.3	CAPN5	11	Homo sapiens calpain 5 (CAPN5), mRNA.	HTRA3; FLJ46245; nCL-3
10845	ILMN_1773553	0.0158933	0.199876	1.13606	1.13606	VirInfCtrl up vs Control	0.00555859	0.688095	-1.45329	KD1 down vs Control	0.575327	0.948896	-1.05386	KD2 down vs Control	0.0182276	0.752116	-1.32958	VirInfKD1 down vs VirInfCtrl	0.0377404	0.790388	-1.2652	VirInfKD2 down vs VirInfCtrl	7.24737	0.59174	0.0979788	1	FLJ46906	XM_928441.1	FLJ46906	6	PREDICTED: Homo sapiens hypothetical gene supported by AK128874; BC071813 (FLJ46906), mRNA.
42364	ILMN_1660451	0.0216869	0.233211	1.08353	1.08353	VirInfCtrl up vs Control	0.503967	1.04395	1.04395	KD1 up vs Control	0.121237	1.11538	1.11538	KD2 up vs Control	0.016302	0.818703	-1.22144	VirInfKD1 down vs VirInfCtrl	0.00812023	0.790456	-1.26509	VirInfKD2 down vs VirInfCtrl	6.36296	0.242544	0.0457416	1	STARD13	NM_178008.1	STARD13	13	Homo sapiens START domain containing 13 (STARD13), transcript variant delta, mRNA.	DLC2; 4902678; GT650
38161	ILMN_1752582	0.126913	0.415407	1.08271	1.08271	VirInfCtrl up vs Control	0.103564	0.840075	-1.19037	KD1 down vs Control	0.721291	0.966592	-1.03456	KD2 down vs Control	0.034103	0.780191	-1.28174	VirInfKD1 down vs VirInfCtrl	0.041371	0.790516	-1.265	VirInfKD2 down vs VirInfCtrl	2.72806	0.234383	0.103099	1	RAB5B	NM_002868.2	RAB5B	12	Homo sapiens RAB5B, member RAS oncogene family (RAB5B), mRNA.
36960	ILMN_1701007	0.273326	0.105049	1.18954	1.18954	VirInfCtrl up vs Control	0.543633	1.06031	1.06031	KD1 up vs Control	0.724402	1.0342	1.0342	KD2 up vs Control	0.540786	0.942721	-1.06076	VirInfKD1 down vs VirInfCtrl	0.0415975	0.790559	-1.26493	VirInfKD2 down vs VirInfCtrl	1.67395	0.144206	0.103376	1	PON3	NM_000940.1	PON3	7	Homo sapiens paraoxonase 3 (PON3), mRNA.
5356	ILMN_1739794	0.102265	0.0150587	1.28085	1.28085	VirInfCtrl up vs Control	0.212261	1.10798	1.10798	KD1 up vs Control	0.144344	1.13121	1.13121	KD2 up vs Control	0.0391563	0.824409	-1.21299	VirInfKD1 down vs VirInfCtrl	0.0186541	0.790624	-1.26482	VirInfKD2 down vs VirInfCtrl	3.07064	0.172488	0.067408	1	CD3E	NM_000733.2	CD3E	11	Homo sapiens CD3e molecule, epsilon (CD3-TCR complex) (CD3E), mRNA.	T3E; TCRE
46246	ILMN_1668270	0.00756005	0.351779	1.05474	1.05474	VirInfCtrl up vs Control	0.0117868	0.828206	-1.20743	KD1 down vs Control	0.0198369	0.846809	-1.1809	KD2 down vs Control	0.00159635	0.750171	-1.33303	VirInfKD1 down vs VirInfCtrl	0.004339	0.790684	-1.26473	VirInfKD2 down vs VirInfCtrl	9.76814	0.283421	0.0348178	1	ZDHHC18	NM_032283.1	ZDHHC18	1	Homo sapiens zinc finger, DHHC-type containing 18 (ZDHHC18), mRNA.	DKFZp667O2416
29778	ILMN_1738648	0.0147904	0.0163003	1.17319	1.17319	VirInfCtrl up vs Control	0.247059	1.06393	1.06393	KD1 up vs Control	0.089039	1.10291	1.10291	KD2 up vs Control	0.934634	1.00414	1.00414	VirInfKD1 up vs VirInfCtrl	0.00283603	0.790859	-1.26445	VirInfKD2 down vs VirInfCtrl	7.46522	0.181424	0.0291631	1	LOC729008	XM_930138.1	LOC729008	17	PREDICTED: Homo sapiens similar to Apoptosis-related protein 2 (APR-2) (LOC729008), mRNA.
16579	ILMN_1787843	0.0359734	0.830588	0.986648	-1.01353	VirInfCtrl down vs Control	0.0294431	0.842804	-1.18652	KD1 down vs Control	0.0715867	0.876852	-1.14044	KD2 down vs Control	0.0556572	0.867231	-1.1531	VirInfKD1 down vs VirInfCtrl	0.00799208	0.790938	-1.26432	VirInfKD2 down vs VirInfCtrl	5.10258	0.19213	0.0451842	1	HSDL2	NM_032303.2	HSDL2	9	Homo sapiens hydroxysteroid dehydrogenase like 2 (HSDL2), mRNA.	MGC10940; C9orf99; FLJ25855
45207	ILMN_2176502	0.0803107	0.607676	0.957096	-1.04483	VirInfCtrl down vs Control	0.0363397	0.80464	-1.24279	KD1 down vs Control	0.0566756	0.826374	-1.21011	KD2 down vs Control	0.154753	0.876516	-1.14088	VirInfKD1 down vs VirInfCtrl	0.0274774	0.790946	-1.26431	VirInfKD2 down vs VirInfCtrl	3.48237	0.237671	0.0818997	1	UNC5B	NM_170744.2	UNC5B	10	Homo sapiens unc-5 homolog B (C. elegans) (UNC5B), mRNA.	UNC5H2; p53RDL1
8	ILMN_1806310	0.133633	0.0429376	1.23713	1.23713	VirInfCtrl up vs Control	0.825754	0.981062	-1.0193	KD1 down vs Control	0.15418	1.14515	1.14515	KD2 up vs Control	0.155149	0.873581	-1.14471	VirInfKD1 down vs VirInfCtrl	0.0303558	0.791007	-1.26421	VirInfKD2 down vs VirInfCtrl	2.64951	0.190586	0.0863192	1	A1CF	NM_138933.1	A1CF	10	Homo sapiens APOBEC1 complementation factor (A1CF), transcript variant 1, mRNA.	ASP; APOBEC1CF; ACF65; ACF64; RP11-564C4.2; MGC163391; ACF
1573	ILMN_1669928	0.169799	0.375863	1.0877	1.0877	VirInfCtrl up vs Control	0.50492	1.06431	1.06431	KD1 up vs Control	0.235565	0.890596	-1.12284	KD2 down vs Control	0.35973	0.916533	-1.09107	VirInfKD1 down vs VirInfCtrl	0.0372637	0.791136	-1.26401	VirInfKD2 down vs VirInfCtrl	2.30037	0.184989	0.0965	1	ARHGEF16	NM_014448.2	ARHGEF16	1	Homo sapiens Rho guanine exchange factor (GEF) 16 (ARHGEF16), mRNA.	GEF16; NBR
33998	ILMN_1815086	0.0965786	0.899424	1.01097	1.01097	VirInfCtrl up vs Control	0.0439735	0.810331	-1.23406	KD1 down vs Control	0.0797973	0.840075	-1.19037	KD2 down vs Control	0.282932	0.907036	-1.10249	VirInfKD1 down vs VirInfCtrl	0.0299866	0.791285	-1.26377	VirInfKD2 down vs VirInfCtrl	3.16532	0.225517	0.0854954	1	NINJ1	NM_004148.2	NINJ1	9	Homo sapiens ninjurin 1 (NINJ1), mRNA.	NIN1; NINJURIN
43516	ILMN_1739170	0.197272	0.270407	1.11292	1.11292	VirInfCtrl up vs Control	0.691679	0.963974	-1.03737	KD1 down vs Control	0.170459	0.871763	-1.1471	KD2 down vs Control	0.214277	0.884796	-1.1302	VirInfKD1 down vs VirInfCtrl	0.0378549	0.791467	-1.26348	VirInfKD2 down vs VirInfCtrl	2.09397	0.169284	0.0970122	1	TM4SF18	NM_138786.1	TM4SF18	3	Homo sapiens transmembrane 4 L six family member 18 (TM4SF18), mRNA.	L6D
24724	ILMN_1685833	0.0417617	0.00843802	1.24273	1.24273	VirInfCtrl up vs Control	0.682117	1.02456	1.02456	KD1 up vs Control	0.780873	1.01655	1.01655	KD2 up vs Control	0.0605093	0.877965	-1.139	VirInfKD1 down vs VirInfCtrl	0.00605428	0.79156	-1.26333	VirInfKD2 down vs VirInfCtrl	4.76901	0.157941	0.0397418	1	LOC643401	XM_932012.1	LOC643401	5	PREDICTED: Homo sapiens hypothetical protein LOC643401, transcript variant 1 (LOC643401), mRNA.
23971	ILMN_1808754	0.0444057	0.102056	1.12988	1.12988	VirInfCtrl up vs Control	0.772505	1.01934	1.01934	KD1 up vs Control	0.858808	0.988311	-1.01183	KD2 down vs Control	0.640872	1.03158	1.03158	VirInfKD1 up vs VirInfCtrl	0.0101896	0.791562	-1.26332	VirInfKD2 down vs VirInfCtrl	4.63638	0.193448	0.0500687	1	LOC641860	XM_935765.1	LOC641860		PREDICTED: Homo sapiens hypothetical protein LOC641860 (LOC641860), mRNA.
21067	ILMN_3294100	0.242539	0.165638	1.13337	1.13337	VirInfCtrl up vs Control	0.669618	1.03621	1.03621	KD1 up vs Control	0.640152	1.03981	1.03981	KD2 up vs Control	0.181537	0.887029	-1.12736	VirInfKD1 down vs VirInfCtrl	0.0257797	0.791643	-1.2632	VirInfKD2 down vs VirInfCtrl	1.8236	0.119451	0.0786035	1	LOC100132911	XR_039287.1	LOC100132911		PREDICTED: Homo sapiens misc_RNA (LOC100132911), miscRNA.
3365	ILMN_1752947	0.122836	0.0255721	1.26236	1.26236	VirInfCtrl up vs Control	0.352261	1.08285	1.08285	KD1 up vs Control	0.0727248	1.18717	1.18717	KD2 up vs Control	0.123959	0.868342	-1.15162	VirInfKD1 down vs VirInfCtrl	0.025366	0.791777	-1.26298	VirInfKD2 down vs VirInfCtrl	2.77842	0.180202	0.0778295	1	C17orf79	NM_018405.2	C17ORF79	17	Homo sapiens chromosome 17 open reading frame 79 (C17orf79), mRNA.	HSA272196; FLJ21119; TTP1
25829	ILMN_1696085	0.00785621	0.194393	1.08049	1.08049	VirInfCtrl up vs Control	0.108465	1.10503	1.10503	KD1 up vs Control	0.657211	0.975573	-1.02504	KD2 down vs Control	0.105403	1.10624	1.10624	VirInfKD1 up vs VirInfCtrl	0.00456565	0.791988	-1.26264	VirInfKD2 down vs VirInfCtrl	9.62203	0.28123	0.0350732	1	LOC645527	XM_928547.1	LOC645527	1	PREDICTED: Homo sapiens hypothetical LOC645527 (LOC645527), mRNA.
39233	ILMN_1737709	0.119369	0.0658825	1.21267	1.21267	VirInfCtrl up vs Control	0.402777	0.925612	-1.08037	KD1 down vs Control	0.430365	0.929975	-1.0753	KD2 down vs Control	0.0307058	0.785491	-1.27309	VirInfKD1 down vs VirInfCtrl	0.0349343	0.7921	-1.26247	VirInfKD2 down vs VirInfCtrl	2.82299	0.216707	0.0921178	1	RPL10L	NM_080746.2	RPL10L	14	Homo sapiens ribosomal protein L10-like (RPL10L), mRNA.	FLJ27353
43745	ILMN_2073010	0.0843512	0.0579496	1.16847	1.16847	VirInfCtrl up vs Control	0.436731	0.946052	-1.05702	KD1 down vs Control	0.582447	0.962064	-1.03943	KD2 down vs Control	0.0169417	0.804133	-1.24357	VirInfKD1 down vs VirInfCtrl	0.0128703	0.792292	-1.26216	VirInfKD2 down vs VirInfCtrl	3.39619	0.156651	0.0553507	1	TMEM203	NM_053045.1	TMEM203	9	Homo sapiens transmembrane protein 203 (TMEM203), mRNA.	MGC14327; HBEBP1; MGC15961
24359	ILMN_1796206	0.156303	0.692826	1.03569	1.03569	VirInfCtrl up vs Control	0.484871	1.06497	1.06497	KD1 up vs Control	0.479472	0.938228	-1.06584	KD2 down vs Control	0.354411	0.918632	-1.08858	VirInfKD1 down vs VirInfCtrl	0.0331906	0.792313	-1.26213	VirInfKD2 down vs VirInfCtrl	2.41829	0.180053	0.0893454	1	LOC642678	XM_926130.1	LOC642678	2	PREDICTED: Homo sapiens similar to myeloid/lymphoid or mixed-lineage leukemia 3 isoform 2 (LOC642678), mRNA.
10993	ILMN_1738816	0.0325882	0.536387	0.956349	-1.04564	VirInfCtrl down vs Control	0.0656801	0.858137	-1.16532	KD1 down vs Control	0.107762	0.879313	-1.13725	KD2 down vs Control	0.0200601	0.807525	-1.23835	VirInfKD1 down vs VirInfCtrl	0.0141851	0.792423	-1.26195	VirInfKD2 down vs VirInfCtrl	5.33262	0.25719	0.0578755	1	FOXO1	NM_002015.2	FOXO1	13	Homo sapiens forkhead box O1 (FOXO1), mRNA.	FKHR; FKH1; FOXO1A
1568	ILMN_1656546	0.017094	0.00998967	1.18204	1.18204	VirInfCtrl up vs Control	0.0430787	1.12224	1.12224	KD1 up vs Control	0.43865	1.03811	1.03811	KD2 up vs Control	0.170536	0.932198	-1.07273	VirInfKD1 down vs VirInfCtrl	0.00209798	0.792435	-1.26193	VirInfKD2 down vs VirInfCtrl	7.03194	0.148851	0.0254013	1	ARHGEF11	NM_198236.1	ARHGEF11	1	Homo sapiens Rho guanine nucleotide exchange factor (GEF) 11 (ARHGEF11), transcript variant 2, mRNA.	DKFZp667F1223; KIAA0380; PDZ-RHOGEF; GTRAP48
246	ILMN_1769694	0.0569199	0.801164	0.978383	-1.02209	VirInfCtrl down vs Control	0.126308	0.863013	-1.15873	KD1 down vs Control	0.837391	1.01795	1.01795	KD2 up vs Control	0.0515693	0.81771	-1.22293	VirInfKD1 down vs VirInfCtrl	0.031093	0.792478	-1.26187	VirInfKD2 down vs VirInfCtrl	4.12603	0.295927	0.0860664	1	ACCN2	NM_020039.2	ACCN2	12	Homo sapiens amiloride-sensitive cation channel 2, neuronal (ACCN2), transcript variant 2, mRNA.	ASIC; BNaC2; ASIC1A; hBNaC2
11793	ILMN_1764380	0.0926411	0.750742	0.969014	-1.03198	VirInfCtrl down vs Control	0.889478	0.986374	-1.01381	KD1 down vs Control	0.0359401	0.775083	-1.29019	KD2 down vs Control	0.324706	0.903482	-1.10683	VirInfKD1 down vs VirInfCtrl	0.049509	0.79275	-1.26143	VirInfKD2 down vs VirInfCtrl	3.23527	0.30152	0.111838	1	GLTP	NM_016433.3	GLTP	12	Homo sapiens glycolipid transfer protein (GLTP), mRNA.
43553	ILMN_1793829	0.0963679	0.345506	1.08114	1.08114	VirInfCtrl up vs Control	0.190774	0.893699	-1.11894	KD1 down vs Control	0.347381	1.08079	1.08079	KD2 up vs Control	0.219042	0.900687	-1.11026	VirInfKD1 down vs VirInfCtrl	0.0227014	0.792975	-1.26107	VirInfKD2 down vs VirInfCtrl	3.16897	0.191575	0.0725442	1	TMCO1	NM_019026.2	TMCO1	1	Homo sapiens transmembrane and coiled-coil domains 1 (TMCO1), mRNA.	HP10122; TMCC4; RP11-466F5.7; PCIA3; PNAS-136
6644	ILMN_1762316	0.0248892	0.0709974	1.10575	1.10575	VirInfCtrl up vs Control	0.300745	0.949375	-1.05332	KD1 down vs Control	0.795434	0.98764	-1.01251	KD2 down vs Control	0.259568	0.944478	-1.05879	VirInfKD1 down vs VirInfCtrl	0.00234049	0.793281	-1.26059	VirInfKD2 down vs VirInfCtrl	5.99903	0.131439	0.026292	1	CPSF3L	NM_017871.3	CPSF3L	1	Homo sapiens cleavage and polyadenylation specific factor 3-like (CPSF3L), mRNA.	RC68; RC-68; INTS11; FLJ13294; CPSF73L; FLJ20542; INT11
5138	ILMN_1769129	0.00072388	0.770332	1.01311	1.01311	VirInfCtrl up vs Control	0.000181712	0.70609	-1.41625	KD1 down vs Control	0.140258	0.930145	-1.0751	KD2 down vs Control	0.00111121	0.779641	-1.28264	VirInfKD1 down vs VirInfCtrl	0.00162177	0.793472	-1.26028	VirInfKD2 down vs VirInfCtrl	23.3592	0.441686	0.0226902	1	CCL19	NM_006274.2	CCL19	9	Homo sapiens chemokine (C-C motif) ligand 19 (CCL19), mRNA.	MIP3B; CKb11; MIP-3b; ELC; MGC34433; SCYA19
16807	ILMN_1721833	0.0384917	0.652353	1.04441	1.04441	VirInfCtrl up vs Control	0.621451	1.04887	1.04887	KD1 up vs Control	0.0209662	0.75217	-1.32949	KD2 down vs Control	0.0381995	0.784503	-1.27469	VirInfKD1 down vs VirInfCtrl	0.0451548	0.793509	-1.26022	VirInfKD2 down vs VirInfCtrl	4.9493	0.433141	0.105019	1	IER5	NM_016545.3	IER5	1	Homo sapiens immediate early response 5 (IER5), mRNA.	SBBI48; MGC102760
36655	ILMN_1702899	0.00896794	0.7521	1.01805	1.01805	VirInfCtrl up vs Control	0.0445174	0.871998	-1.14679	KD1 down vs Control	0.0268148	0.854167	-1.17073	KD2 down vs Control	0.00171136	0.747946	-1.337	VirInfKD1 down vs VirInfCtrl	0.00524233	0.793647	-1.26001	VirInfKD2 down vs VirInfCtrl	9.13279	0.27797	0.0365237	1	PLEKHA7	NM_175058.3	PLEKHA7	11	Homo sapiens pleckstrin homology domain containing, family A member 7 (PLEKHA7), mRNA.	DKFZp686M22243
43950	ILMN_1721316	0.00322969	0.766393	1.01263	1.01263	VirInfCtrl up vs Control	0.877234	0.993514	-1.00653	KD1 down vs Control	0.00268005	0.820141	-1.2193	KD2 down vs Control	0.0138483	0.870432	-1.14885	VirInfKD1 down vs VirInfCtrl	0.00123542	0.793737	-1.25986	VirInfKD2 down vs VirInfCtrl	13.5279	0.229457	0.0203542	1	TNFRSF10A	NM_003844.2	TNFRSF10A	8	Homo sapiens tumor necrosis factor receptor superfamily, member 10a (TNFRSF10A), mRNA.	TRAILR1; MGC9365; APO2; DR4; CD261; TRAILR-1
25918	ILMN_1672656	0.0583763	0.168473	1.10195	1.10195	VirInfCtrl up vs Control	0.167328	1.10229	1.10229	KD1 up vs Control	0.877482	0.990075	-1.01002	KD2 down vs Control	0.651454	0.970963	-1.0299	VirInfKD1 down vs VirInfCtrl	0.00979247	0.793743	-1.25985	VirInfKD2 down vs VirInfCtrl	4.07635	0.163121	0.0480197	1	LOC645733	XM_374004.2	LOC645733	2	PREDICTED: Homo sapiens hypothetical LOC645733 (LOC645733), mRNA.
9052	ILMN_2168347	0.178632	0.464069	1.06393	1.06393	VirInfCtrl up vs Control	0.81401	1.01968	1.01968	KD1 up vs Control	0.288405	0.911816	-1.09671	KD2 down vs Control	0.336119	0.92047	-1.0864	VirInfKD1 down vs VirInfCtrl	0.0268458	0.793749	-1.25984	VirInfKD2 down vs VirInfCtrl	2.22958	0.145811	0.078478	1	EPOR	NM_000121.2	EPOR	19	Homo sapiens erythropoietin receptor (EPOR), mRNA.	MGC138358
17172	ILMN_1724666	0.128568	0.0866063	1.15243	1.15243	VirInfCtrl up vs Control	0.381529	1.06763	1.06763	KD1 up vs Control	0.211602	1.10174	1.10174	KD2 up vs Control	0.171993	0.89811	-1.11345	VirInfKD1 down vs VirInfCtrl	0.0157808	0.793831	-1.25971	VirInfKD2 down vs VirInfCtrl	2.70822	0.135382	0.0599869	1	INADL	NM_176878.1	INADL	1	Homo sapiens InaD-like (Drosophila) (INADL), transcript variant 4, mRNA.	Cipp; PATJ
5948	ILMN_1798700	0.183989	0.161731	1.1222	1.1222	VirInfCtrl up vs Control	0.712528	1.02832	1.02832	KD1 up vs Control	0.572977	1.04401	1.04401	KD2 up vs Control	0.298438	0.92104	-1.08573	VirInfKD1 down vs VirInfCtrl	0.0187316	0.793863	-1.25966	VirInfKD2 down vs VirInfCtrl	2.1888	0.118955	0.0652164	1	CHRNA1	NM_000079.1	CHRNA1	2	Homo sapiens cholinergic receptor, nicotinic, alpha 1 (muscle) (CHRNA1), transcript variant 2, mRNA.	FCCMS; ACHRA; ACHRD; CHRNA; CMS2A; SCCMS
5029	ILMN_1770493	0.064004	0.0500222	1.14565	1.14565	VirInfCtrl up vs Control	0.436113	0.954696	-1.04745	KD1 down vs Control	0.691629	1.02341	1.02341	KD2 up vs Control	0.0484017	0.871689	-1.1472	VirInfKD1 down vs VirInfCtrl	0.00600215	0.793963	-1.2595	VirInfKD2 down vs VirInfCtrl	3.89873	0.125323	0.0385736	1	CCDC37	NM_182628.1	CCDC37	3	Homo sapiens coiled-coil domain containing 37 (CCDC37), mRNA.	MGC120558; FLJ40083
32251	ILMN_3309814	0.261539	0.132882	1.17755	1.17755	VirInfCtrl up vs Control	0.212329	1.14023	1.14023	KD1 up vs Control	0.86048	1.0174	1.0174	KD2 up vs Control	0.469609	0.930006	-1.07526	VirInfKD1 down vs VirInfCtrl	0.0496679	0.794088	-1.25931	VirInfKD2 down vs VirInfCtrl	1.72861	0.159078	0.110432	1	MIR208B	NR_030624.1	MIR208B		Homo sapiens microRNA 208b (MIR208B), microRNA.
21298	ILMN_3246237	0.12163	0.911068	1.0104	1.0104	VirInfCtrl up vs Control	0.0384486	0.790931	-1.26433	KD1 down vs Control	0.193342	0.878059	-1.13888	KD2 down vs Control	0.303	0.904829	-1.10518	VirInfKD1 down vs VirInfCtrl	0.0408338	0.794092	-1.2593	VirInfKD2 down vs VirInfCtrl	2.79373	0.22917	0.0984363	1	LOC100133519	XM_001714804.1	LOC100133519		PREDICTED: Homo sapiens similar to FAM21A protein (LOC100133519), mRNA.
16400	ILMN_1892708	0.186645	0.155042	1.14958	1.14958	VirInfCtrl up vs Control	0.492011	1.06472	1.06472	KD1 up vs Control	0.54483	1.05654	1.05654	KD2 up vs Control	0.043012	0.803084	-1.2452	VirInfKD1 down vs VirInfCtrl	0.0360733	0.794091	-1.2593	VirInfKD2 down vs VirInfCtrl	2.16915	0.165882	0.0917678	1		Hs.582701	HS.582701	6	DB369246 NT2RP3 Homo sapiens cDNA clone NT2RP3004061 3, mRNA sequence
37485	ILMN_1813834	0.0325026	0.0631609	1.10847	1.10847	VirInfCtrl up vs Control	0.672687	0.980114	-1.02029	KD1 down vs Control	0.965659	1.00203	1.00203	KD2 up vs Control	0.024367	0.87351	-1.14481	VirInfKD1 down vs VirInfCtrl	0.00224554	0.794306	-1.25896	VirInfKD2 down vs VirInfCtrl	5.33885	0.113773	0.0255725	1	PRMT6	NM_018137.1	PRMT6	1	Homo sapiens protein arginine methyltransferase 6 (PRMT6), mRNA.	FLJ10559; HRMT1L6
12131	ILMN_1782944	0.0118178	0.0102868	1.1589	1.1589	VirInfCtrl up vs Control	0.102357	1.08017	1.08017	KD1 up vs Control	0.146812	1.06896	1.06896	KD2 up vs Control	0.00711391	0.852007	-1.1737	VirInfKD1 down vs VirInfCtrl	0.00120224	0.794314	-1.25895	VirInfKD2 down vs VirInfCtrl	8.17907	0.13642	0.0200151	1	GPR37L1	NM_004767.2	GPR37L1	1	Homo sapiens G protein-coupled receptor 37 like 1 (GPR37L1), mRNA.	ET(B)R-LP-2; ETBR-LP-2
3353	ILMN_1755711	0.198576	0.863211	1.01574	1.01574	VirInfCtrl up vs Control	0.127268	0.857557	-1.1661	KD1 down vs Control	0.483761	0.937244	-1.06696	KD2 down vs Control	0.335683	0.913119	-1.09515	VirInfKD1 down vs VirInfCtrl	0.0379722	0.794318	-1.25894	VirInfKD2 down vs VirInfCtrl	2.08511	0.163708	0.0942154	1	C17orf68	XM_938283.1	C17ORF68		PREDICTED: Homo sapiens chromosome 17 open reading frame 68 (C17orf68), mRNA.
8074	ILMN_1754187	0.0704426	0.61479	1.04185	1.04185	VirInfCtrl up vs Control	0.0557168	0.832819	-1.20074	KD1 down vs Control	0.749953	0.974543	-1.02612	KD2 down vs Control	0.0299465	0.803557	-1.24447	VirInfKD1 down vs VirInfCtrl	0.02473	0.794494	-1.25866	VirInfKD2 down vs VirInfCtrl	3.71921	0.231117	0.0745698	1	DMRTB1	NM_033067.1	DMRTB1	1	Homo sapiens DMRT-like family B with proline-rich C-terminal, 1 (DMRTB1), mRNA.
2005	ILMN_2209417	0.0730663	0.21112	1.10032	1.10032	VirInfCtrl up vs Control	0.709584	1.02704	1.02704	KD1 up vs Control	0.382484	0.937677	-1.06647	KD2 down vs Control	0.0152512	0.795	-1.25786	VirInfKD1 down vs VirInfCtrl	0.0150867	0.794524	-1.25862	VirInfKD2 down vs VirInfCtrl	3.65215	0.177306	0.0582579	1	ATP4A	NM_000704.2	ATP4A	19	Homo sapiens ATPase, H+/K+ exchanging, alpha polypeptide (ATP4A), mRNA.	ATP6A
42947	ILMN_2068991	0.342894	0.18132	1.14934	1.14934	VirInfCtrl up vs Control	0.464556	1.07454	1.07454	KD1 up vs Control	0.918997	1.00981	1.00981	KD2 up vs Control	0.333747	0.90778	-1.10159	VirInfKD1 down vs VirInfCtrl	0.0466958	0.794606	-1.25849	VirInfKD2 down vs VirInfCtrl	1.40196	0.123655	0.105841	1	TBC1D3G	NM_001040282.1	TBC1D3G	17	Homo sapiens TBC1 domain family, member 3G (TBC1D3G), mRNA.
46071	ILMN_1695998	0.106896	0.0407465	1.18188	1.18188	VirInfCtrl up vs Control	0.617581	1.03442	1.03442	KD1 up vs Control	0.94609	1.00454	1.00454	KD2 up vs Control	0.0259489	0.827732	-1.20812	VirInfKD1 down vs VirInfCtrl	0.0118271	0.79502	-1.25783	VirInfKD2 down vs VirInfCtrl	2.9985	0.129052	0.0516464	1	YKT6	NM_006555.3	YKT6	7	Homo sapiens YKT6 v-SNARE homolog (S. cerevisiae) (YKT6), mRNA.
6878	ILMN_2286870	0.0928594	0.0807543	1.15264	1.15264	VirInfCtrl up vs Control	0.23036	1.09461	1.09461	KD1 up vs Control	0.517539	0.954516	-1.04765	KD2 down vs Control	0.0627558	0.856888	-1.16701	VirInfKD1 down vs VirInfCtrl	0.0147412	0.795055	-1.25777	VirInfKD2 down vs VirInfCtrl	3.23129	0.154239	0.0572796	1	CSNK1D	NM_139062.1	CSNK1D	17	Homo sapiens casein kinase 1, delta (CSNK1D), transcript variant 2, mRNA.	HCKID
4841	ILMN_1740739	0.277975	0.086954	1.19164	1.19164	VirInfCtrl up vs Control	0.561833	1.05407	1.05407	KD1 up vs Control	0.349173	1.09098	1.09098	KD2 up vs Control	0.18383	0.879137	-1.13748	VirInfKD1 down vs VirInfCtrl	0.0368491	0.795071	-1.25775	VirInfKD2 down vs VirInfCtrl	1.6532	0.126576	0.0918771	1	CASRL1	XM_941234.1	CASRL1		PREDICTED: Homo sapiens calcium-sensing receptor like 1 (CASRL1), mRNA.
45913	ILMN_1685314	0.0875084	0.0787525	1.13925	1.13925	VirInfCtrl up vs Control	0.320568	1.06898	1.06898	KD1 up vs Control	0.530785	1.04183	1.04183	KD2 up vs Control	0.0420572	0.853283	-1.17194	VirInfKD1 down vs VirInfCtrl	0.00986406	0.795198	-1.25755	VirInfKD2 down vs VirInfCtrl	3.33255	0.131685	0.0474178	1	WNT7B	NM_058238.1	WNT7B	22	Homo sapiens wingless-type MMTV integration site family, member 7B (WNT7B), mRNA.
40302	ILMN_1711270	0.139569	0.830769	1.01649	1.01649	VirInfCtrl up vs Control	0.711739	0.972003	-1.0288	KD1 down vs Control	0.450273	0.942557	-1.06094	KD2 down vs Control	0.191855	0.897858	-1.11376	VirInfKD1 down vs VirInfCtrl	0.0204338	0.795296	-1.25739	VirInfKD2 down vs VirInfCtrl	2.58428	0.1444	0.0670515	1	SFRS14	NM_014884.1	SFRS14	19	Homo sapiens splicing factor, arginine/serine-rich 14 (SFRS14), transcript variant 2, mRNA.	DKFZp779L2418
37779	ILMN_2225709	0.11455	0.126892	1.11678	1.11678	VirInfCtrl up vs Control	0.554001	0.961683	-1.03984	KD1 down vs Control	0.998714	1.0001	1.0001	KD2 up vs Control	0.205781	0.915338	-1.09249	VirInfKD1 down vs VirInfCtrl	0.0104997	0.795637	-1.25685	VirInfKD2 down vs VirInfCtrl	2.88782	0.116848	0.0485546	1	PTCD1	NM_015545.2	PTCD1	7	Homo sapiens pentatricopeptide repeat domain 1 (PTCD1), mRNA.	KIAA0632
37216	ILMN_2124082	0.0777337	0.30355	1.07099	1.07099	VirInfCtrl up vs Control	0.361591	0.941583	-1.06204	KD1 down vs Control	0.45424	0.952403	-1.04998	KD2 down vs Control	0.023738	0.832415	-1.20132	VirInfKD1 down vs VirInfCtrl	0.0095479	0.795802	-1.25659	VirInfKD2 down vs VirInfCtrl	3.54037	0.136931	0.0464124	1	PPP2R5B	NM_006244.2	PPP2R5B	11	Homo sapiens protein phosphatase 2, regulatory subunit B', beta isoform (PPP2R5B), mRNA.	FLJ35411; B56B; PR61B
35440	ILMN_1761155	0.050051	0.761624	1.02193	1.02193	VirInfCtrl up vs Control	0.401232	0.940164	-1.06364	KD1 down vs Control	0.229237	0.91262	-1.09575	KD2 down vs Control	0.012735	0.787019	-1.27062	VirInfKD1 down vs VirInfCtrl	0.015707	0.796255	-1.25588	VirInfKD2 down vs VirInfCtrl	4.38528	0.212983	0.0582812	1	PABPC1	NM_002568.3	PABPC1	8	Homo sapiens poly(A) binding protein, cytoplasmic 1 (PABPC1), mRNA.	PABPL1; PABPC2; PABP1; PAB1; PABP
406	ILMN_1670193	0.102091	0.0233542	1.30623	1.30623	VirInfCtrl up vs Control	0.409226	1.08158	1.08158	KD1 up vs Control	0.724537	1.0332	1.0332	KD2 up vs Control	0.0115756	0.72836	-1.37295	VirInfKD1 down vs VirInfCtrl	0.042043	0.796374	-1.25569	VirInfKD2 down vs VirInfCtrl	3.07345	0.250042	0.0976268	1	ACY3	NM_080658.1	ACY3	11	Homo sapiens aspartoacylase (aminocyclase) 3 (ACY3), mRNA.	HCBP1; ACY-3; MGC9740
27345	ILMN_1676036	0.071915	0.378227	1.0831	1.0831	VirInfCtrl up vs Control	0.0373407	0.799679	-1.2505	KD1 down vs Control	0.110968	0.854893	-1.16974	KD2 down vs Control	0.0383893	0.801071	-1.24833	VirInfKD1 down vs VirInfCtrl	0.0352155	0.796732	-1.25513	VirInfKD2 down vs VirInfCtrl	3.68118	0.269821	0.087957	1	LOC649679	XM_945045.1	LOC649679		PREDICTED: Homo sapiens similar to Tubulin beta-4q chain, transcript variant 2 (LOC649679), mRNA.
3659	ILMN_1698243	0.178755	0.575658	1.05227	1.05227	VirInfCtrl up vs Control	0.14413	0.865378	-1.15556	KD1 down vs Control	0.969256	1.00347	1.00347	KD2 up vs Control	0.1613	0.871494	-1.14746	VirInfKD1 down vs VirInfCtrl	0.0386017	0.796742	-1.25511	VirInfKD2 down vs VirInfCtrl	2.22862	0.171969	0.0925966	1	C1orf85	NM_144580.1	C1ORF85	1	Homo sapiens chromosome 1 open reading frame 85 (C1orf85), mRNA.	NCU-G1; MGC31963; RP11-443G18.2
40284	ILMN_1806607	0.134878	0.0342278	1.24177	1.24177	VirInfCtrl up vs Control	0.850053	0.984462	-1.01578	KD1 down vs Control	0.914112	0.991115	-1.00896	KD2 down vs Control	0.0381069	0.810469	-1.23385	VirInfKD1 down vs VirInfCtrl	0.0287668	0.796921	-1.25483	VirInfKD2 down vs VirInfCtrl	2.63552	0.172672	0.078621	1	SFN	NM_006142.3	SFN	1	Homo sapiens stratifin (SFN), mRNA.	YWHAS
14753	ILMN_1842578	0.105032	0.878256	0.987894	-1.01225	VirInfCtrl down vs Control	0.126196	0.873473	-1.14485	KD1 down vs Control	0.630551	0.962137	-1.03935	KD2 down vs Control	0.884692	0.988537	-1.0116	VirInfKD1 down vs VirInfCtrl	0.0248921	0.797344	-1.25416	VirInfKD2 down vs VirInfCtrl	3.02704	0.182915	0.0725124	1		Hs.539384	HS.539384	12	ov06f07.x5 NCI_CGAP_Kid3 Homo sapiens cDNA clone IMAGE:1636549 3, mRNA sequence
40244	ILMN_1751075	0.124371	0.449129	1.06001	1.06001	VirInfCtrl up vs Control	0.896385	1.00983	1.00983	KD1 up vs Control	0.421523	1.06407	1.06407	KD2 up vs Control	0.258712	0.914107	-1.09396	VirInfKD1 down vs VirInfCtrl	0.0200032	0.797526	-1.25388	VirInfKD2 down vs VirInfCtrl	2.7592	0.148828	0.0647265	1	SETD4	NM_001007260.1	SETD4	21	Homo sapiens SET domain containing 4 (SETD4), transcript variant 1, mRNA.	C21orf18; C21orf27
11402	ILMN_1733847	0.0117001	0.0223535	1.1648	1.1648	VirInfCtrl up vs Control	0.574423	0.970796	-1.03008	KD1 down vs Control	0.3147	0.946704	-1.0563	KD2 down vs Control	0.000906501	0.738518	-1.35406	VirInfKD1 down vs VirInfCtrl	0.00398069	0.797642	-1.2537	VirInfKD2 down vs VirInfCtrl	8.21217	0.213019	0.0311272	1	GALR2	NM_003857.2	GALR2	17	Homo sapiens galanin receptor 2 (GALR2), mRNA.	MGC125983; MGC125984; GALNR2
39184	ILMN_1805614	0.0291681	0.0296206	1.16427	1.16427	VirInfCtrl up vs Control	0.135869	1.09665	1.09665	KD1 up vs Control	0.0307975	1.16242	1.16242	KD2 up vs Control	0.37158	0.949585	-1.05309	VirInfKD1 down vs VirInfCtrl	0.0055966	0.79788	-1.25332	VirInfKD2 down vs VirInfCtrl	5.59968	0.167292	0.0358502	1	RORA	NM_134261.1	RORA	15	Homo sapiens RAR-related orphan receptor A (RORA), transcript variant 1, mRNA.	NR1F1; MGC119326; ROR2; RZRA; ROR1; MGC119329; ROR3
34636	ILMN_1674063	0.00686004	0.472079	1.02778	1.02778	VirInfCtrl up vs Control	0.138451	0.940812	-1.06291	KD1 down vs Control	0.822519	0.991666	-1.0084	KD2 down vs Control	0.109344	0.935101	-1.0694	VirInfKD1 down vs VirInfCtrl	0.000734739	0.798014	-1.25311	VirInfKD2 down vs VirInfCtrl	10.146	0.134688	0.01593	1	OAS2	NM_016817.2	OAS2	12	Homo sapiens 2'-5'-oligoadenylate synthetase 2, 69/71kDa (OAS2), transcript variant 1, mRNA.	MGC78578
28763	ILMN_1780861	0.142726	0.38744	1.08718	1.08718	VirInfCtrl up vs Control	0.415894	0.924612	-1.08153	KD1 down vs Control	0.0686763	0.819787	-1.21983	KD2 down vs Control	0.0820095	0.829296	-1.20584	VirInfKD1 down vs VirInfCtrl	0.045855	0.798314	-1.25264	VirInfKD2 down vs VirInfCtrl	2.55105	0.21368	0.100514	1	LOC653506	XM_927769.1	LOC653506	17	PREDICTED: Homo sapiens similar to meteorin, glial cell differentiation regulator-like (LOC653506), mRNA.
46382	ILMN_1781028	0.0565499	0.449707	1.05512	1.05512	VirInfCtrl up vs Control	0.343693	1.07059	1.07059	KD1 up vs Control	0.972272	1.00241	1.00241	KD2 up vs Control	0.0449045	0.845646	-1.18253	VirInfKD1 down vs VirInfCtrl	0.0146664	0.798509	-1.25233	VirInfKD2 down vs VirInfCtrl	4.13892	0.189702	0.0550006	1	ZMYM5	NM_014242.1	ZMYM5	13	Homo sapiens zinc finger, MYM-type 5 (ZMYM5), transcript variant 1, mRNA.	ZNF237; MYM; HSPC050; ZNF198L1
18849	ILMN_2360401	0.0540215	0.0949604	1.14056	1.14056	VirInfCtrl up vs Control	0.0354818	1.19653	1.19653	KD1 up vs Control	0.584154	1.03914	1.03914	KD2 up vs Control	0.240192	0.917082	-1.09042	VirInfKD1 down vs VirInfCtrl	0.0147169	0.798544	-1.25228	VirInfKD2 down vs VirInfCtrl	4.23009	0.194127	0.0550703	1	LFNG	NM_001040168.1	LFNG	7	Homo sapiens LFNG O-fucosylpeptide 3-beta-N-acetylglucosaminyltransferase (LFNG), transcript variant 2, mRNA.	SCDO3
70	ILMN_1687636	0.0358789	0.513547	1.04201	1.04201	VirInfCtrl up vs Control	0.0858092	0.885374	-1.12947	KD1 down vs Control	0.803315	1.01555	1.01555	KD2 up vs Control	0.990186	0.99924	-1.00076	VirInfKD1 down vs VirInfCtrl	0.00904457	0.798642	-1.25213	VirInfKD2 down vs VirInfCtrl	5.10861	0.186843	0.043889	1	ABCA2	NM_212533.1	ABCA2	9	Homo sapiens ATP-binding cassette, sub-family A (ABC1), member 2 (ABCA2), transcript variant 2, mRNA.	MGC129761; ABC2
29317	ILMN_1698369	0.0299679	0.0204319	1.16984	1.16984	VirInfCtrl up vs Control	0.157232	1.08448	1.08448	KD1 up vs Control	0.0452787	1.13482	1.13482	KD2 up vs Control	0.21249	0.93239	-1.07251	VirInfKD1 down vs VirInfCtrl	0.00419587	0.798685	-1.25206	VirInfKD2 down vs VirInfCtrl	5.53363	0.145035	0.0314517	1	LOC728127	XM_930729.1	LOC728127	10	PREDICTED: Homo sapiens similar to centaurin, gamma-like family, member 1 (LOC728127), mRNA.
18021	ILMN_1732609	0.0202599	0.689833	0.975809	-1.02479	VirInfCtrl down vs Control	0.0205679	0.83326	-1.20011	KD1 down vs Control	0.0148672	0.820748	-1.2184	KD2 down vs Control	0.760043	0.981487	-1.01886	VirInfKD1 down vs VirInfCtrl	0.00851267	0.798732	-1.25198	VirInfKD2 down vs VirInfCtrl	6.54899	0.232862	0.0426683	1	KIAA1539	NM_025182.2	KIAA1539	9	Homo sapiens KIAA1539 (KIAA1539), mRNA.	P1.11659_5; FLJ11560; RP11-182N22.6; bA182N22.6
31751	ILMN_2276811	0.0584098	0.0466576	1.15701	1.15701	VirInfCtrl up vs Control	0.765652	0.981954	-1.01838	KD1 down vs Control	0.207694	0.920877	-1.08592	KD2 down vs Control	0.0253203	0.841349	-1.18857	VirInfKD1 down vs VirInfCtrl	0.00847225	0.798753	-1.25195	VirInfKD2 down vs VirInfCtrl	4.07522	0.14456	0.0425676	1	METT11D1	NM_001029991.1	METT11D1	14	Homo sapiens methyltransferase 11 domain containing 1 (METT11D1), transcript variant 1, mRNA.	FLJ20859
38646	ILMN_1766425	0.241473	0.0949488	1.16385	1.16385	VirInfCtrl up vs Control	0.78465	1.02214	1.02214	KD1 up vs Control	0.528534	1.05257	1.05257	KD2 up vs Control	0.129891	0.874234	-1.14386	VirInfKD1 down vs VirInfCtrl	0.0264924	0.799309	-1.25108	VirInfKD2 down vs VirInfCtrl	1.82921	0.111724	0.0732936	1	REPS2	NM_004726.1	REPS2	X	Homo sapiens RALBP1 associated Eps domain containing 2 (REPS2), transcript variant 1, mRNA.	POB1
43732	ILMN_2125084	0.112895	0.213456	1.09489	1.09489	VirInfCtrl up vs Control	0.440317	0.947599	-1.0553	KD1 down vs Control	0.800124	0.982905	-1.01739	KD2 down vs Control	0.0294918	0.830981	-1.2034	VirInfKD1 down vs VirInfCtrl	0.0138391	0.799344	-1.25103	VirInfKD2 down vs VirInfCtrl	2.91092	0.128575	0.0530041	1	TMEM196	NM_152774.2	TMEM196	7	Homo sapiens transmembrane protein 196 (TMEM196), mRNA.	DKFZp686H19205; MGC42090; DKFZp686K0753
1822	ILMN_1769013	0.0320408	0.0863989	1.14349	1.14349	VirInfCtrl up vs Control	0.266674	0.92299	-1.08344	KD1 down vs Control	0.184092	1.10321	1.10321	KD2 up vs Control	0.793498	1.01807	1.01807	VirInfKD1 up vs VirInfCtrl	0.014152	0.799476	-1.25082	VirInfKD2 down vs VirInfCtrl	5.3728	0.2395	0.0534916	1	ASGR1	NM_001671.2	ASGR1	17	Homo sapiens asialoglycoprotein receptor 1 (ASGR1), mRNA.	ASGPR; Hs.12056; CLEC4H1
609	ILMN_1736178	0.0497482	0.026281	1.19463	1.19463	VirInfCtrl up vs Control	0.822036	0.98584	-1.01436	KD1 down vs Control	0.286045	0.931405	-1.07365	KD2 down vs Control	0.0117391	0.805043	-1.24217	VirInfKD1 down vs VirInfCtrl	0.0102553	0.799542	-1.25072	VirInfKD2 down vs VirInfCtrl	4.39777	0.168577	0.0459987	1	AEBP1	NM_001129.3	AEBP1	7	Homo sapiens AE binding protein 1 (AEBP1), mRNA.	FLJ33612; ACLP
11406	ILMN_1657475	0.267693	0.138335	1.14238	1.14238	VirInfCtrl up vs Control	0.898883	1.01038	1.01038	KD1 up vs Control	0.692645	1.03285	1.03285	KD2 up vs Control	0.142809	0.876938	-1.14033	VirInfKD1 down vs VirInfCtrl	0.0284417	0.799689	-1.25049	VirInfKD2 down vs VirInfCtrl	1.69969	0.107331	0.0757769	1	GALT	NM_000155.2	GALT	9	Homo sapiens galactose-1-phosphate uridylyltransferase (GALT), mRNA.
2367	ILMN_1758090	0.161311	0.23021	1.11717	1.11717	VirInfCtrl up vs Control	0.268065	0.903686	-1.10658	KD1 down vs Control	0.181629	0.882189	-1.13354	KD2 down vs Control	0.0768781	0.837778	-1.19363	VirInfKD1 down vs VirInfCtrl	0.0359037	0.79974	-1.25041	VirInfKD2 down vs VirInfCtrl	2.37305	0.17004	0.0859859	1	BCCIP	NM_078469.1	BCCIP	10	Homo sapiens BRCA2 and CDKN1A interacting protein (BCCIP), transcript variant C, mRNA.	TOK-1
36390	ILMN_1738759	0.0587077	0.272072	1.0901	1.0901	VirInfCtrl up vs Control	0.373447	1.071	1.071	KD1 up vs Control	0.445166	0.943379	-1.06002	KD2 down vs Control	0.015107	0.78648	-1.27149	VirInfKD1 down vs VirInfCtrl	0.0203014	0.799814	-1.25029	VirInfKD2 down vs VirInfCtrl	4.06527	0.21535	0.0635676	1	PIGT	NM_015937.2	PIGT	20	Homo sapiens phosphatidylinositol glycan anchor biosynthesis, class T (PIGT), mRNA.	MGC8909; NDAP; FLJ41596; CGI-06
33894	ILMN_1675461	0.0870049	0.315228	1.06441	1.06441	VirInfCtrl up vs Control	0.586289	0.967783	-1.03329	KD1 down vs Control	0.474579	0.957485	-1.0444	KD2 down vs Control	0.245508	0.929306	-1.07607	VirInfKD1 down vs VirInfCtrl	0.0078044	0.799879	-1.25019	VirInfKD2 down vs VirInfCtrl	3.34249	0.112884	0.040527	1	NFATC2	NM_012340.3	NFATC2	20	Homo sapiens nuclear factor of activated T-cells, cytoplasmic, calcineurin-dependent 2 (NFATC2), transcript variant 1, mRNA.	KIAA0611; NFAT1; NFATP
42743	ILMN_1667314	0.0469216	0.0203199	1.16631	1.16631	VirInfCtrl up vs Control	0.70309	1.01985	1.01985	KD1 up vs Control	0.852808	0.990525	-1.00957	KD2 down vs Control	0.0242426	0.863227	-1.15844	VirInfKD1 down vs VirInfCtrl	0.00392491	0.799926	-1.25012	VirInfKD2 down vs VirInfCtrl	4.51954	0.113618	0.0301671	1	T1560	NM_199048.1	T1560	8	Homo sapiens T1560 protein (T1560), mRNA.
28275	ILMN_1678847	0.0136957	0.516543	0.969646	-1.0313	VirInfCtrl down vs Control	0.0804555	0.910327	-1.09851	KD1 down vs Control	0.11261	0.920263	-1.08665	KD2 down vs Control	0.185676	0.935332	-1.06914	VirInfKD1 down vs VirInfCtrl	0.002482	0.800008	-1.24999	VirInfKD2 down vs VirInfCtrl	7.70396	0.160443	0.0249912	1	LOC652606	XM_942136.1	LOC652606		PREDICTED: Homo sapiens similar to opposite strand transcription unit to Stag3 (LOC652606), mRNA.
23908	ILMN_1698164	0.29381	0.119856	1.17829	1.17829	VirInfCtrl up vs Control	0.284614	1.11219	1.11219	KD1 up vs Control	0.606542	1.0504	1.0504	KD2 up vs Control	0.508303	0.938333	-1.06572	VirInfKD1 down vs VirInfCtrl	0.0488566	0.800087	-1.24986	VirInfKD2 down vs VirInfCtrl	1.58565	0.135209	0.102325	1	LOC641693	XM_925883.1	LOC641693	7	PREDICTED: Homo sapiens hypothetical protein LOC641693 (LOC641693), mRNA.
25612	ILMN_1657125	0.140355	0.127602	1.12127	1.12127	VirInfCtrl up vs Control	0.882385	0.990052	-1.01005	KD1 down vs Control	0.954774	1.00384	1.00384	KD2 up vs Control	0.0446949	0.848876	-1.17803	VirInfKD1 down vs VirInfCtrl	0.0137633	0.800163	-1.24975	VirInfKD2 down vs VirInfCtrl	2.57591	0.112447	0.0523838	1	LOC645073	XM_930039.1	LOC645073	X	PREDICTED: Homo sapiens similar to GAGE-1 protein (G antigen 1) (MZ2-F antigen), transcript variant 1 (LOC645073), mRNA.
3419	ILMN_1719097	0.121315	0.460947	1.06142	1.06142	VirInfCtrl up vs Control	0.37559	1.07511	1.07511	KD1 up vs Control	0.540338	0.952062	-1.05035	KD2 down vs Control	0.113156	0.869074	-1.15065	VirInfKD1 down vs VirInfCtrl	0.0257758	0.800188	-1.24971	VirInfKD2 down vs VirInfCtrl	2.79777	0.166794	0.07154	1	C18orf8	NM_013326.2	C18ORF8	18	Homo sapiens chromosome 18 open reading frame 8 (C18orf8), mRNA.	HsT2591; MIC1; FLJ23453
22607	ILMN_1669180	0.00576916	0.257863	1.04342	1.04342	VirInfCtrl up vs Control	0.742431	0.988364	-1.01177	KD1 down vs Control	0.924557	1.00336	1.00336	KD2 up vs Control	0.347749	0.965962	-1.03524	VirInfKD1 down vs VirInfCtrl	0.000603519	0.800213	-1.24967	VirInfKD2 down vs VirInfCtrl	10.8504	0.130551	0.0144383	1	LOC388177	XM_370909.2	LOC388177	15	PREDICTED: Homo sapiens similar to H2A histone family, member V isoform 2 (LOC388177), mRNA.
39094	ILMN_2404746	0.0349368	0.0154984	1.20465	1.20465	VirInfCtrl up vs Control	0.151888	1.09562	1.09562	KD1 up vs Control	0.82736	0.987403	-1.01276	KD2 down vs Control	0.351113	0.945303	-1.05786	VirInfKD1 down vs VirInfCtrl	0.00707966	0.800227	-1.24965	VirInfKD2 down vs VirInfCtrl	5.16987	0.166605	0.0386713	1	RNF39	NM_170770.1	RNF39	6	Homo sapiens ring finger protein 39 (RNF39), transcript variant 3, mRNA.	HZF; HZFW; LIRF; HZFw1
27810	ILMN_3282436	0.0319992	0.0592131	1.16318	1.16318	VirInfCtrl up vs Control	0.0211963	1.22328	1.22328	KD1 up vs Control	0.164298	1.10857	1.10857	KD2 up vs Control	0.0423535	0.846014	-1.18201	VirInfKD1 down vs VirInfCtrl	0.014067	0.800242	-1.24962	VirInfKD2 down vs VirInfCtrl	5.37589	0.236911	0.0528831	1	LOC651198	XM_001715717.1	LOC651198	13	PREDICTED: Homo sapiens similar to hCG2036706 (LOC651198), mRNA.
41431	ILMN_3241798	0.0070323	0.0439781	1.10312	1.10312	VirInfCtrl up vs Control	0.226395	1.05342	1.05342	KD1 up vs Control	0.0961947	0.92671	-1.07909	KD2 down vs Control	0.00344392	0.83511	-1.19745	VirInfKD1 down vs VirInfCtrl	0.00118523	0.800341	-1.24947	VirInfKD2 down vs VirInfCtrl	10.0484	0.155919	0.0186202	1	SNORA41	NR_002590.1	SNORA41	2	Homo sapiens small nucleolar RNA, H/ACA box 41 (SNORA41), small nucleolar RNA.	ACA41
10615	ILMN_1717265	0.0535644	0.428366	1.0525	1.0525	VirInfCtrl up vs Control	0.13229	0.9004	-1.11062	KD1 down vs Control	0.0482567	0.861556	-1.16069	KD2 down vs Control	0.202629	0.917437	-1.08999	VirInfKD1 down vs VirInfCtrl	0.0101447	0.800386	-1.2494	VirInfKD2 down vs VirInfCtrl	4.24718	0.160475	0.0453408	1	FLJ37078	NM_153043.3	FLJ37078	7	Homo sapiens hypothetical protein FLJ37078 (FLJ37078), mRNA.	FLJ35271
46062	ILMN_1675106	0.267193	0.257029	1.11755	1.11755	VirInfCtrl up vs Control	0.313959	0.90709	-1.10243	KD1 down vs Control	0.738602	0.969455	-1.03151	KD2 down vs Control	0.0881094	0.834814	-1.19787	VirInfKD1 down vs VirInfCtrl	0.0460207	0.800457	-1.24929	VirInfKD2 down vs VirInfCtrl	1.70201	0.139486	0.0983445	1	YIPF2	NM_024029.3	YIPF2	19	Homo sapiens Yip1 domain family, member 2 (YIPF2), mRNA.	FinGER2; MGC3262
5591	ILMN_1718565	0.0187686	0.382485	1.05378	1.05378	VirInfCtrl up vs Control	0.0144073	0.827533	-1.20841	KD1 down vs Control	0.0594626	0.878996	-1.13766	KD2 down vs Control	0.00668139	0.798121	-1.25294	VirInfKD1 down vs VirInfCtrl	0.00712659	0.800647	-1.24899	VirInfKD2 down vs VirInfCtrl	6.76297	0.217548	0.038601	1	CDKN1C	NM_000076.1	CDKN1C	11	Homo sapiens cyclin-dependent kinase inhibitor 1C (p57, Kip2) (CDKN1C), mRNA.	BWCR; p57; BWS; KIP2; WBS
12447	ILMN_2356574	0.0314746	0.979518	1.00139	1.00139	VirInfCtrl up vs Control	0.580932	0.970245	-1.03067	KD1 down vs Control	0.137775	0.91517	-1.09269	KD2 down vs Control	0.646609	0.975328	-1.0253	VirInfKD1 down vs VirInfCtrl	0.00512961	0.800648	-1.24899	VirInfKD2 down vs VirInfCtrl	5.41533	0.151129	0.033489	1	GTF3C2	NM_001035521.1	GTF3C2	2	Homo sapiens general transcription factor IIIC, polypeptide 2, beta 110kDa (GTF3C2), transcript variant 2, mRNA.	KIAA0011; TFIIIC-BETA; TFIIIC110
44909	ILMN_1758209	0.107069	0.711994	0.970117	-1.0308	VirInfCtrl down vs Control	0.0928093	0.85514	-1.1694	KD1 down vs Control	0.214109	0.896849	-1.11501	KD2 down vs Control	0.0913418	0.85437	-1.17045	VirInfKD1 down vs VirInfCtrl	0.0297677	0.800801	-1.24875	VirInfKD2 down vs VirInfCtrl	2.9959	0.191449	0.0766846	1	UACA	NM_001008224.1	UACA	15	Homo sapiens uveal autoantigen with coiled-coil domains and ankyrin repeats (UACA), transcript variant 2, mRNA.	MGC141967; FLJ10128; NUCLING; MGC141969; KIAA1561
43746	ILMN_2073012	0.135018	0.201424	1.13455	1.13455	VirInfCtrl up vs Control	0.322152	1.09958	1.09958	KD1 up vs Control	0.72885	0.968538	-1.03248	KD2 down vs Control	0.0283395	0.776653	-1.28758	VirInfKD1 down vs VirInfCtrl	0.0450197	0.800803	-1.24875	VirInfKD2 down vs VirInfCtrl	2.63396	0.212262	0.0967039	1	TMEM203	NM_053045.1	TMEM203	9	Homo sapiens transmembrane protein 203 (TMEM203), mRNA.	MGC14327; HBEBP1; MGC15961
12923	ILMN_1676580	0.11416	0.182698	1.11138	1.11138	VirInfCtrl up vs Control	0.377002	1.06916	1.06916	KD1 up vs Control	0.171216	1.11509	1.11509	KD2 up vs Control	0.335756	0.929275	-1.07611	VirInfKD1 down vs VirInfCtrl	0.0194526	0.801025	-1.2484	VirInfKD2 down vs VirInfCtrl	2.89324	0.147995	0.0613826	1	HIST1H4D	NM_003539.3	HIST1H4D	6	Homo sapiens histone cluster 1, H4d (HIST1H4D), mRNA.	HIST1H4F; dJ221C16.9; H4FB; H4/b
21498	ILMN_3279169	0.0100359	0.104726	1.08536	1.08536	VirInfCtrl up vs Control	0.0187597	0.872015	-1.14677	KD1 down vs Control	0.0518145	0.90139	-1.1094	KD2 down vs Control	0.0811053	0.914093	-1.09398	VirInfKD1 down vs VirInfCtrl	0.00208213	0.801264	-1.24803	VirInfKD2 down vs VirInfCtrl	8.73341	0.167171	0.0229699	1	LOC100134006	XM_001725030.1	LOC100134006		PREDICTED: Homo sapiens similar to ring finger protein 18, transcript variant 1 (LOC100134006), mRNA.
33035	ILMN_1798493	0.0151038	0.419607	1.03996	1.03996	VirInfCtrl up vs Control	0.16221	0.93048	-1.07471	KD1 down vs Control	0.463495	0.965216	-1.03604	KD2 down vs Control	0.00511789	0.82344	-1.21442	VirInfKD1 down vs VirInfCtrl	0.00271669	0.801311	-1.24796	VirInfKD2 down vs VirInfCtrl	7.40118	0.157535	0.0255421	1	MRVI1	NM_130385.1	MRVI1	11	Homo sapiens murine retrovirus integration site 1 homolog (MRVI1), transcript variant 2, mRNA.	JAW1L; IRAG
3297	ILMN_1713956	0.00847278	0.0172313	1.14353	1.14353	VirInfCtrl up vs Control	0.115524	1.07858	1.07858	KD1 up vs Control	0.0313233	1.12188	1.12188	KD2 up vs Control	0.999877	1.00001	1.00001	VirInfKD1 up vs VirInfCtrl	0.00169442	0.801464	-1.24772	VirInfKD2 down vs VirInfCtrl	9.34012	0.164439	0.0211268	1	C16orf90	XM_940146.1	C16ORF90	16	Homo sapiens chromosome 16 open reading frame 90 (C16orf90), mRNA.
39014	ILMN_1738883	0.0355381	0.0632017	1.14756	1.14756	VirInfCtrl up vs Control	0.158917	1.10217	1.10217	KD1 up vs Control	0.632099	1.03097	1.03097	KD2 up vs Control	0.509423	1.04333	1.04333	VirInfKD1 up vs VirInfCtrl	0.0106042	0.801499	-1.24766	VirInfKD2 down vs VirInfCtrl	5.13052	0.195359	0.0456935	1	RNF135	NM_032322.3	RNF135	17	Homo sapiens ring finger protein 135 (RNF135), transcript variant 1, mRNA.	MGC13061; L13
31791	ILMN_1766914	0.238927	0.261456	1.09747	1.09747	VirInfCtrl up vs Control	0.651104	0.964931	-1.03634	KD1 down vs Control	0.528968	0.951107	-1.05141	KD2 down vs Control	0.182121	0.892962	-1.11987	VirInfKD1 down vs VirInfCtrl	0.0257184	0.801608	-1.24749	VirInfKD2 down vs VirInfCtrl	1.84272	0.107991	0.0703246	1	MFAP4	NM_002404.1	MFAP4	17	Homo sapiens microfibrillar-associated protein 4 (MFAP4), mRNA.
10213	ILMN_1781390	0.0231663	0.0366057	1.11686	1.11686	VirInfCtrl up vs Control	0.86996	0.992975	-1.00707	KD1 down vs Control	0.50711	0.971321	-1.02953	KD2 down vs Control	0.00888986	0.854618	-1.17011	VirInfKD1 down vs VirInfCtrl	0.00173777	0.801782	-1.24722	VirInfKD2 down vs VirInfCtrl	6.18653	0.109611	0.0212612	1	FGF17	NM_003867.2	FGF17	8	Homo sapiens fibroblast growth factor 17 (FGF17), mRNA.	FGF-13
1195	ILMN_1758846	0.0495027	0.0248714	1.18854	1.18854	VirInfCtrl up vs Control	0.438597	1.04937	1.04937	KD1 up vs Control	0.221584	1.08246	1.08246	KD2 up vs Control	0.773752	0.982677	-1.01763	VirInfKD1 down vs VirInfCtrl	0.00896032	0.801848	-1.24712	VirInfKD2 down vs VirInfCtrl	4.40798	0.154871	0.042161	1	ANKRD40	NM_052855.2	ANKRD40	17	Homo sapiens ankyrin repeat domain 40 (ANKRD40), mRNA.	MGC15396; DKFZp451K241
31814	ILMN_1702065	0.104392	0.654585	1.04238	1.04238	VirInfCtrl up vs Control	0.178602	0.874281	-1.1438	KD1 down vs Control	0.963086	0.995753	-1.00427	KD2 down vs Control	0.0253801	0.770383	-1.29806	VirInfKD1 down vs VirInfCtrl	0.0463643	0.801895	-1.24705	VirInfKD2 down vs VirInfCtrl	3.03699	0.245973	0.0971909	1	MFSD5	NM_032889.2	MFSD5	12	Homo sapiens major facilitator superfamily domain containing 5 (MFSD5), mRNA.	MGC11308
30205	ILMN_3229594	0.128227	0.068695	1.21371	1.21371	VirInfCtrl up vs Control	0.550758	0.946239	-1.05682	KD1 down vs Control	0.673859	0.96207	-1.03943	KD2 down vs Control	0.0162298	0.748747	-1.33557	VirInfKD1 down vs VirInfCtrl	0.0450623	0.801958	-1.24695	VirInfKD2 down vs VirInfCtrl	2.71228	0.215866	0.0955062	1	LOC729926	XR_038426.1	LOC729926		PREDICTED: Homo sapiens misc_RNA (LOC729926), miscRNA.
14924	ILMN_1858833	0.145093	0.0614941	1.21157	1.21157	VirInfCtrl up vs Control	0.19968	1.12804	1.12804	KD1 up vs Control	0.0648602	1.20764	1.20764	KD2 up vs Control	0.163613	0.875736	-1.1419	VirInfKD1 down vs VirInfCtrl	0.0386552	0.802078	-1.24676	VirInfKD2 down vs VirInfCtrl	2.52675	0.18383	0.087304	1		Hs.542484	HS.542484	20	Homo sapiens, clone IMAGE:5745053, mRNA
4741	ILMN_1687971	0.000766607	0.0289644	1.07534	1.07534	VirInfCtrl up vs Control	0.0166688	0.919785	-1.08721	KD1 down vs Control	0.0036481	0.889325	-1.12445	KD2 down vs Control	0.000215986	0.817665	-1.22299	VirInfKD1 down vs VirInfCtrl	0.000132446	0.802713	-1.24578	VirInfKD2 down vs VirInfCtrl	22.8851	0.15408	0.00807932	1	CAPN3	NM_000070.2	CAPN3	15	Homo sapiens calpain 3, (p94) (CAPN3), transcript variant 2, mRNA.	CANP3; MGC14344; p94; LGMD2; MGC10767; CANPL3; MGC11121; MGC4403; LGMD2A; nCL-1
36125	ILMN_1658759	0.0628031	0.747403	0.972532	-1.02824	VirInfCtrl down vs Control	0.0251502	0.782874	-1.27734	KD1 down vs Control	0.0479138	0.814916	-1.22712	KD2 down vs Control	0.0392315	0.804991	-1.24225	VirInfKD1 down vs VirInfCtrl	0.0374852	0.80273	-1.24575	VirInfKD2 down vs VirInfCtrl	3.93485	0.279278	0.0851707	1	PEX19	NM_002857.2	PEX19	1	Homo sapiens peroxisomal biogenesis factor 19 (PEX19), mRNA.	D1S2223E; PXF; PMPI; HK33; PXMP1; PMP1
17477	ILMN_2397750	0.0309978	0.410532	1.07238	1.07238	VirInfCtrl up vs Control	0.0562754	1.20501	1.20501	KD1 up vs Control	0.464623	0.94017	-1.06364	KD2 down vs Control	0.0349883	0.807075	-1.23904	VirInfKD1 down vs VirInfCtrl	0.0320336	0.802839	-1.24558	VirInfKD2 down vs VirInfCtrl	5.45194	0.35426	0.0779745	1	IVNS1ABP	NM_006469.4	IVNS1ABP	1	Homo sapiens influenza virus NS1A binding protein (IVNS1ABP), mRNA.	FLJ36593; FLJ35593; KIAA0850; FLARA3; FLJ10069; NS1-BP; NS-1; DKFZp686K06216; ND1; HSPC068; FLJ10962; FLJ10411; NS1BP
17888	ILMN_1693233	0.192465	0.713483	0.967878	-1.03319	VirInfCtrl down vs Control	0.27341	0.902836	-1.10762	KD1 down vs Control	0.211415	0.888163	-1.12592	KD2 down vs Control	0.553251	0.948157	-1.05468	VirInfKD1 down vs VirInfCtrl	0.0412562	0.802881	-1.24551	VirInfKD2 down vs VirInfCtrl	2.12731	0.159177	0.0897903	1	KIAA0513	NM_014732.2	KIAA0513	16	Homo sapiens KIAA0513 (KIAA0513), mRNA.
11937	ILMN_2192351	0.142818	0.688344	1.03256	1.03256	VirInfCtrl up vs Control	0.184106	0.892108	-1.12094	KD1 down vs Control	0.526004	0.950089	-1.05253	KD2 down vs Control	0.863386	0.98643	-1.01376	VirInfKD1 down vs VirInfCtrl	0.0279035	0.802982	-1.24536	VirInfKD2 down vs VirInfCtrl	2.5501	0.153597	0.0722781	1	GOLGA8E	NM_001012423.1	GOLGA8E	15	Homo sapiens golgi autoantigen, golgin subfamily a, 8E (GOLGA8E), mRNA.
5807	ILMN_1789830	0.0567294	0.652378	1.03502	1.03502	VirInfCtrl up vs Control	0.735835	0.974651	-1.02601	KD1 down vs Control	0.114749	1.14333	1.14333	KD2 up vs Control	0.340391	0.927545	-1.07812	VirInfKD1 down vs VirInfCtrl	0.0233872	0.802999	-1.24533	VirInfKD2 down vs VirInfCtrl	4.13265	0.226943	0.0658977	1	CFLAR	NM_003879.3	CFLAR	2	Homo sapiens CASP8 and FADD-like apoptosis regulator (CFLAR), mRNA.	I-FLICE; CASP8AP1; CASH; c-FLIPL; Casper; FLAME1; CLARP; USURPIN; FLIP; c-FLIPR; c-FLIPS; c-FLIP; MRIT; FLAME; FLAME-1
39214	ILMN_1791523	0.0424636	0.00990056	1.23399	1.23399	VirInfCtrl up vs Control	0.0400696	1.1592	1.1592	KD1 up vs Control	0.555205	1.03598	1.03598	KD2 up vs Control	0.0672831	0.881467	-1.13447	VirInfKD1 down vs VirInfCtrl	0.00820219	0.803039	-1.24527	VirInfKD2 down vs VirInfCtrl	4.73273	0.157686	0.0399819	1	RPE	NM_006916.1	RPE	2	Homo sapiens ribulose-5-phosphate-3-epimerase (RPE), transcript variant 2, mRNA.	MGC2636; RPE2-1
22952	ILMN_1738174	0.0430415	0.00538869	1.26457	1.26457	VirInfCtrl up vs Control	0.359841	1.05629	1.05629	KD1 up vs Control	0.112265	1.10821	1.10821	KD2 up vs Control	0.0484372	0.872421	-1.14624	VirInfKD1 down vs VirInfCtrl	0.007365	0.803039	-1.24527	VirInfKD2 down vs VirInfCtrl	4.70346	0.149413	0.0381199	1	LOC391378	XM_941726.1	LOC391378		PREDICTED: Homo sapiens similar to Heterogeneous nuclear ribonucleoprotein A1 (Helix-destabilizing protein) (Single-strand binding protein) (hnRNP core protein A1) (HDP) (LOC391378), mRNA.
36856	ILMN_1652929	0.0763432	0.603178	0.964251	-1.03707	VirInfCtrl down vs Control	0.310966	0.929199	-1.0762	KD1 down vs Control	0.325673	0.931427	-1.07362	KD2 down vs Control	0.326144	0.931498	-1.07354	VirInfKD1 down vs VirInfCtrl	0.0163391	0.803109	-1.24516	VirInfKD2 down vs VirInfCtrl	3.57273	0.163812	0.0550208	1	POGZ	NM_145796.2	POGZ	1	Homo sapiens pogo transposable element with ZNF domain (POGZ), transcript variant 1, mRNA.	ZNF280E; ZNF635m; SUHW5; MGC71543; KIAA0461; ZNF635
7558	ILMN_2345908	0.175635	0.0596046	1.22971	1.22971	VirInfCtrl up vs Control	0.366891	1.09094	1.09094	KD1 up vs Control	0.58651	1.05258	1.05258	KD2 up vs Control	0.902246	0.988637	-1.01149	VirInfKD1 down vs VirInfCtrl	0.0492716	0.803133	-1.24512	VirInfKD2 down vs VirInfCtrl	2.25308	0.186574	0.09937	1	DDX11	NM_030653.3	DDX11	12	Homo sapiens DEAD/H (Asp-Glu-Ala-Asp/His) box polypeptide 11 (CHL1-like helicase homolog, S. cerevisiae) (DDX11), transcript variant 1, mRNA.	CHL1; KRG2; MGC9335; CHLR1; MGC133249
41013	ILMN_1787127	0.0336031	0.337179	1.08526	1.08526	VirInfCtrl up vs Control	0.00984732	0.746855	-1.33895	KD1 down vs Control	0.21884	0.897877	-1.11374	KD2 down vs Control	0.0754406	0.844995	-1.18344	VirInfKD1 down vs VirInfCtrl	0.0314299	0.803188	-1.24504	VirInfKD2 down vs VirInfCtrl	5.26045	0.336959	0.0768663	1	SLC43A2	NM_152346.1	SLC43A2	17	Homo sapiens solute carrier family 43, member 2 (SLC43A2), mRNA.	FLJ23848; LAT4; MGC34680
45871	ILMN_1751431	0.0204589	0.0945409	1.12169	1.12169	VirInfCtrl up vs Control	0.108422	1.11529	1.11529	KD1 up vs Control	0.224241	1.08159	1.08159	KD2 up vs Control	0.210585	1.08452	1.08452	VirInfKD1 up vs VirInfCtrl	0.0091264	0.80323	-1.24497	VirInfKD2 down vs VirInfCtrl	6.52202	0.227459	0.0418507	1	WIBG	NM_032345.1	WIBG	12	Homo sapiens within bgcn homolog (Drosophila) (WIBG), mRNA.	MGC13064; PYM
15567	ILMN_1830984	0.114726	0.172192	1.12778	1.12778	VirInfCtrl up vs Control	0.184221	1.12346	1.12346	KD1 up vs Control	0.866461	1.01371	1.01371	KD2 up vs Control	0.802837	1.02046	1.02046	VirInfKD1 up vs VirInfCtrl	0.0303355	0.80343	-1.24466	VirInfKD2 down vs VirInfCtrl	2.8854	0.180816	0.075199	1		Hs.561915	HS.561915	9	UI-H-BI4-aou-g-01-0-UI.s1 NCI_CGAP_Sub8 Homo sapiens cDNA clone IMAGE:3086376 3, mRNA sequence
15332	ILMN_1868851	0.0696315	0.0556988	1.16496	1.16496	VirInfCtrl up vs Control	0.674477	1.02886	1.02886	KD1 up vs Control	0.394569	0.942588	-1.06091	KD2 down vs Control	0.0104819	0.789367	-1.26684	VirInfKD1 down vs VirInfCtrl	0.0146214	0.803479	-1.24459	VirInfKD2 down vs VirInfCtrl	3.74061	0.161884	0.051933	1		Hs.552025	HS.552025	20	UI-E-EJ0-ahk-f-18-0-UI.r2 UI-E-EJ0 Homo sapiens cDNA clone UI-E-EJ0-ahk-f-18-0-UI 5, mRNA sequence
23835	ILMN_1754249	0.0361346	0.86001	0.987236	-1.01293	VirInfCtrl down vs Control	0.0288985	0.819219	-1.22067	KD1 down vs Control	0.740718	1.02448	1.02448	KD2 up vs Control	0.106157	0.875819	-1.14179	VirInfKD1 down vs VirInfCtrl	0.0203146	0.803763	-1.24415	VirInfKD2 down vs VirInfCtrl	5.09235	0.258077	0.0608154	1	LOC442535	NM_001013738.1	LOC442535		Homo sapiens similar to T-cell receptor gamma chain V region PT-gamma-1/2 precursor (LOC442535), mRNA.
31165	ILMN_2413231	0.040057	0.152172	1.08278	1.08278	VirInfCtrl up vs Control	0.66452	0.978133	-1.02236	KD1 down vs Control	0.418262	1.04305	1.04305	KD2 up vs Control	0.044513	0.884403	-1.13071	VirInfKD1 down vs VirInfCtrl	0.00410134	0.803897	-1.24394	VirInfKD2 down vs VirInfCtrl	4.86056	0.11899	0.0293768	1	MAGEB1	NM_002363.3	MAGEB1	X	Homo sapiens melanoma antigen family B, 1 (MAGEB1), transcript variant 1, mRNA.	MAGEL1; MAGE-Xp; MGC9322; DAM10
36419	ILMN_1715832	0.211896	0.148079	1.14903	1.14903	VirInfCtrl up vs Control	0.806029	0.978746	-1.02172	KD1 down vs Control	0.97484	1.00276	1.00276	KD2 up vs Control	0.0301504	0.789397	-1.26679	VirInfKD1 down vs VirInfCtrl	0.0404216	0.804116	-1.2436	VirInfKD2 down vs VirInfCtrl	1.99862	0.145742	0.0875058	1	PIK3R4	NM_014602.1	PIK3R4	3	Homo sapiens phosphoinositide-3-kinase, regulatory subunit 4, p150 (PIK3R4), mRNA.	MGC102700; p150; VPS15
12215	ILMN_1661443	0.0161012	0.80149	0.988034	-1.01211	VirInfCtrl down vs Control	0.107982	0.917163	-1.09032	KD1 down vs Control	0.845089	0.990699	-1.00939	KD2 down vs Control	0.32386	0.95197	-1.05045	VirInfKD1 down vs VirInfCtrl	0.00313194	0.804163	-1.24353	VirInfKD2 down vs VirInfCtrl	7.20854	0.157396	0.0262015	1	GRAMD2	NM_001012642.1	GRAMD2	15	Homo sapiens GRAM domain containing 2 (GRAMD2), mRNA.
8762	ILMN_1724984	0.232585	0.700775	1.03522	1.03522	VirInfCtrl up vs Control	0.919077	1.00914	1.00914	KD1 up vs Control	0.914508	0.990436	-1.00966	KD2 down vs Control	0.168803	0.874357	-1.1437	VirInfKD1 down vs VirInfCtrl	0.0441687	0.804207	-1.24346	VirInfKD2 down vs VirInfCtrl	1.87721	0.14394	0.0920127	1	EIF2AK3	NM_004836.3	EIF2AK3	2	Homo sapiens eukaryotic translation initiation factor 2-alpha kinase 3 (EIF2AK3), mRNA.	PERK; PEK; WRS; DKFZp781H1925
42055	ILMN_1681016	0.0816752	0.128722	1.12263	1.12263	VirInfCtrl up vs Control	0.186375	0.906658	-1.10295	KD1 down vs Control	0.526299	1.04517	1.04517	KD2 up vs Control	0.313356	0.930269	-1.07496	VirInfKD1 down vs VirInfCtrl	0.0160908	0.804281	-1.24335	VirInfKD2 down vs VirInfCtrl	3.45264	0.155049	0.053889	1	SPNS1	NM_032038.1	SPNS1	16	Homo sapiens spinster homolog 1 (Drosophila) (SPNS1), mRNA.	SPINL; FLJ38358; HSpin1; PP2030; nrs; LAT; SPIN1
32303	ILMN_3308370	0.0795247	0.30574	1.09784	1.09784	VirInfCtrl up vs Control	0.640215	1.04188	1.04188	KD1 up vs Control	0.217674	1.12167	1.12167	KD2 up vs Control	0.0275887	0.785669	-1.2728	VirInfKD1 down vs VirInfCtrl	0.0400467	0.804331	-1.24327	VirInfKD2 down vs VirInfCtrl	3.4998	0.253231	0.0868273	1	MIR30B	NR_029666.1	MIR30B		Homo sapiens microRNA 30b (MIR30B), microRNA.
13447	ILMN_1821724	0.296641	0.358713	1.08608	1.08608	VirInfCtrl up vs Control	0.853476	0.984106	-1.01615	KD1 down vs Control	0.93755	0.993235	-1.00681	KD2 down vs Control	0.666126	0.963016	-1.0384	VirInfKD1 down vs VirInfCtrl	0.0397631	0.804577	-1.24289	VirInfKD2 down vs VirInfCtrl	1.57405	0.113113	0.0862332	1		Hs.130077	HS.130077	X	BX096636 Soares_NFL_T_GBC_S1 Homo sapiens cDNA clone IMAGp998F153815, mRNA sequence
45689	ILMN_1676448	0.0647697	0.147118	1.1015	1.1015	VirInfCtrl up vs Control	0.275722	1.07213	1.07213	KD1 up vs Control	0.325614	0.93972	-1.06415	KD2 down vs Control	0.183174	0.916323	-1.09132	VirInfKD1 down vs VirInfCtrl	0.00960707	0.804671	-1.24274	VirInfKD2 down vs VirInfCtrl	3.87615	0.136103	0.0421355	1	WDFY1	NM_020830.3	WDFY1	2	Homo sapiens WD repeat and FYVE domain containing 1 (WDFY1), mRNA.	FENS-1; ZFYVE17; WDF1
31287	ILMN_1790534	0.0301291	0.0837008	1.15145	1.15145	VirInfCtrl up vs Control	0.0465111	0.84349	-1.18555	KD1 down vs Control	0.302992	1.0797	1.0797	KD2 up vs Control	0.277706	0.921963	-1.08464	VirInfKD1 down vs VirInfCtrl	0.0188093	0.804739	-1.24264	VirInfKD2 down vs VirInfCtrl	5.52061	0.266248	0.0578736	1	MAP2K3	XM_940575.1	MAP2K3	17	Homo sapiens mitogen-activated protein kinase kinase 3 (MAP2K3), transcript variant A, mRNA.	MEK3; MKK3; MAPKK3; PRKMK3
8247	ILMN_1791211	0.0300907	0.0316078	1.2663	1.2663	VirInfCtrl up vs Control	0.357298	0.919077	-1.08805	KD1 down vs Control	0.0184151	1.31198	1.31198	KD2 up vs Control	0.236308	0.894608	-1.11781	VirInfKD1 down vs VirInfCtrl	0.0426095	0.804822	-1.24251	VirInfKD2 down vs VirInfCtrl	5.52369	0.411875	0.0894781	1	DOK2	NM_201349.1	DOK2	8	Homo sapiens docking protein 2, 56kDa (DOK2), mRNA.	p56DOK; p56dok-2
29682	ILMN_3303305	0.165178	0.0283423	1.23462	1.23462	VirInfCtrl up vs Control	0.619569	1.03914	1.03914	KD1 up vs Control	0.380233	1.07195	1.07195	KD2 up vs Control	0.0647005	0.847294	-1.18023	VirInfKD1 down vs VirInfCtrl	0.0253935	0.804969	-1.24228	VirInfKD2 down vs VirInfCtrl	2.33934	0.131082	0.0672404	1	LOC728813	XR_038395.1	LOC728813		PREDICTED: Homo sapiens misc_RNA (LOC728813), miscRNA.
24450	ILMN_1670058	0.16196	0.3318	1.08034	1.08034	VirInfCtrl up vs Control	0.865637	1.01301	1.01301	KD1 up vs Control	0.365769	1.07423	1.07423	KD2 up vs Control	0.189749	0.897414	-1.11431	VirInfKD1 down vs VirInfCtrl	0.0251735	0.80498	-1.24227	VirInfKD2 down vs VirInfCtrl	2.36732	0.132033	0.0669278	1	LOC642856	XM_926250.1	LOC642856	X	PREDICTED: Homo sapiens hypothetical protein LOC642856 (LOC642856), mRNA.
15748	ILMN_1838372	0.0221646	0.0119575	1.22474	1.22474	VirInfCtrl up vs Control	0.962047	1.00283	1.00283	KD1 up vs Control	0.896981	0.992334	-1.00773	KD2 down vs Control	0.00168436	0.735681	-1.35929	VirInfKD1 down vs VirInfCtrl	0.00892255	0.805112	-1.24206	VirInfKD2 down vs VirInfCtrl	6.30428	0.213016	0.0405469	1		Hs.565633	HS.565633		UI-H-FH1-bfe-o-03-0-UI.s1 NCI_CGAP_FH1 Homo sapiens cDNA clone UI-H-FH1-bfe-o-03-0-UI 3, mRNA sequence
26234	ILMN_1669619	0.182188	0.248832	1.10423	1.10423	VirInfCtrl up vs Control	0.452714	0.939569	-1.06432	KD1 down vs Control	0.238269	0.903319	-1.10703	KD2 down vs Control	0.055091	0.831549	-1.20258	VirInfKD1 down vs VirInfCtrl	0.0315793	0.805226	-1.24189	VirInfKD2 down vs VirInfCtrl	2.20234	0.138183	0.0752923	1	LOC646470	XM_930557.1	LOC646470	1	PREDICTED: Homo sapiens similar to proteaseome (prosome, macropain) 28 subunit, 3 (predicted) (LOC646470), mRNA.
5588	ILMN_1784602	0.0871529	0.752876	1.02785	1.02785	VirInfCtrl up vs Control	0.0483743	0.81386	-1.22871	KD1 down vs Control	0.787992	1.02371	1.02371	KD2 up vs Control	0.12712	0.862844	-1.15896	VirInfKD1 down vs VirInfCtrl	0.0407089	0.805233	-1.24188	VirInfKD2 down vs VirInfCtrl	3.33956	0.241413	0.0867466	1	CDKN1A	NM_078467.1	CDKN1A	6	Homo sapiens cyclin-dependent kinase inhibitor 1A (p21, Cip1) (CDKN1A), transcript variant 1, mRNA.	P21; MDA-6; SDI1; p21CIP1; CIP1; CDKN1; WAF1; CAP20
45965	ILMN_1691494	0.0892448	0.336793	1.06069	1.06069	VirInfCtrl up vs Control	0.450477	0.95547	-1.04661	KD1 down vs Control	0.278336	0.934938	-1.06959	KD2 down vs Control	0.194445	0.920863	-1.08594	VirInfKD1 down vs VirInfCtrl	0.0085856	0.805245	-1.24186	VirInfKD2 down vs VirInfCtrl	3.29882	0.109389	0.039792	1	XAGE1B	NM_133430.1	XAGE1B	X	Homo sapiens X antigen family, member 1B (XAGE1B), transcript variant 1, mRNA.
17024	ILMN_2334296	0.0697261	0.464407	1.05273	1.05273	VirInfCtrl up vs Control	0.194191	0.908342	-1.10091	KD1 down vs Control	0.494578	1.04899	1.04899	KD2 up vs Control	0.858271	0.987814	-1.01234	VirInfKD1 down vs VirInfCtrl	0.0165966	0.805361	-1.24168	VirInfKD2 down vs VirInfCtrl	3.73809	0.168318	0.0540335	1	IL18BP	NM_173042.2	IL18BP	11	Homo sapiens interleukin 18 binding protein (IL18BP), transcript variant A, mRNA.	IL18BPa
40392	ILMN_1701237	0.0254298	0.183252	0.910249	-1.0986	VirInfCtrl down vs Control	0.0236998	0.828461	-1.20706	KD1 down vs Control	0.0116663	0.799541	-1.25072	KD2 down vs Control	0.168664	0.906802	-1.10278	VirInfKD1 down vs VirInfCtrl	0.0134305	0.805366	-1.24167	VirInfKD2 down vs VirInfCtrl	5.94372	0.241776	0.048813	1	SH2D1B	NM_053282.4	SH2D1B	1	Homo sapiens SH2 domain containing 1B (SH2D1B), mRNA.	EAT2
19286	ILMN_3265228	0.225655	0.199903	1.12364	1.12364	VirInfCtrl up vs Control	0.498211	0.943333	-1.06007	KD1 down vs Control	0.835883	0.98264	-1.01767	KD2 down vs Control	0.54178	0.949002	-1.05374	VirInfKD1 down vs VirInfCtrl	0.0368448	0.805394	-1.24163	VirInfKD2 down vs VirInfCtrl	1.91629	0.130667	0.081825	1	LOC100128392	XM_001723572.1	LOC100128392		PREDICTED: Homo sapiens hypothetical LOC100128392 (LOC100128392), mRNA.
21891	ILMN_1701230	0.172243	0.943264	1.00582	1.00582	VirInfCtrl up vs Control	0.94282	0.994165	-1.00587	KD1 down vs Control	0.452193	0.939033	-1.06493	KD2 down vs Control	0.83257	0.982868	-1.01743	VirInfKD1 down vs VirInfCtrl	0.032719	0.805534	-1.24141	VirInfKD2 down vs VirInfCtrl	2.28031	0.145354	0.0764914	1	LOC142937	XM_938400.1	LOC142937		PREDICTED: Homo sapiens hypothetical protein BC008131 (LOC142937), mRNA.
22583	ILMN_3290681	0.0705996	0.0403992	1.16192	1.16192	VirInfCtrl up vs Control	0.188118	1.08931	1.08931	KD1 up vs Control	0.66313	0.973964	-1.02673	KD2 down vs Control	0.0906348	0.890441	-1.12304	VirInfKD1 down vs VirInfCtrl	0.00948933	0.805614	-1.24129	VirInfKD2 down vs VirInfCtrl	3.7151	0.128327	0.0414504	1	LOC387924	XR_017443.2	LOC387924	13	PREDICTED: Homo sapiens misc_RNA (LOC387924), miscRNA.
21366	ILMN_3238402	0.166944	0.291935	1.08599	1.08599	VirInfCtrl up vs Control	0.349467	0.930112	-1.07514	KD1 down vs Control	0.662247	0.967739	-1.03334	KD2 down vs Control	0.0456736	0.835684	-1.19663	VirInfKD1 down vs VirInfCtrl	0.0233521	0.805924	-1.24081	VirInfKD2 down vs VirInfCtrl	2.32429	0.123348	0.0636831	1	LOC100133686	XM_001718404.1	LOC100133686		PREDICTED: Homo sapiens hypothetical protein LOC100133686 (LOC100133686), mRNA.
40734	ILMN_3227263	0.144189	0.90266	0.990096	-1.01	VirInfCtrl down vs Control	0.209277	0.896082	-1.11597	KD1 down vs Control	0.109433	0.863685	-1.15783	KD2 down vs Control	0.116618	0.866782	-1.15369	VirInfKD1 down vs VirInfCtrl	0.0327229	0.806066	-1.24059	VirInfKD2 down vs VirInfCtrl	2.53596	0.160676	0.0760307	1	SLC22A23	NM_015482.1	SLC22A23	6	Homo sapiens solute carrier family 22, member 23 (SLC22A23), transcript variant 1, mRNA.
32607	ILMN_3310296	0.0159655	0.00187607	1.31445	1.31445	VirInfCtrl up vs Control	0.0633064	1.12513	1.12513	KD1 up vs Control	0.0495464	1.13565	1.13565	KD2 up vs Control	0.241728	0.934889	-1.06965	VirInfKD1 down vs VirInfCtrl	0.00596737	0.806148	-1.24047	VirInfKD2 down vs VirInfCtrl	7.2338	0.202334	0.0335648	1	MIR937	NR_030633.1	MIR937		Homo sapiens microRNA 937 (MIR937), microRNA.
22438	ILMN_3201221	0.0199219	0.092832	0.871867	-1.14696	VirInfCtrl down vs Control	0.0080302	0.76532	-1.30664	KD1 down vs Control	0.00847475	0.767768	-1.30248	KD2 down vs Control	0.144557	0.891227	-1.12205	VirInfKD1 down vs VirInfCtrl	0.0201166	0.806149	-1.24046	VirInfKD2 down vs VirInfCtrl	6.59562	0.323655	0.0588854	1	LOC341315	XR_017616.1	LOC341315	12	PREDICTED: Homo sapiens misc_RNA (LOC341315), miscRNA.
9427	ILMN_3184048	0.0352406	0.358434	0.940322	-1.06347	VirInfCtrl down vs Control	0.288019	0.930412	-1.07479	KD1 down vs Control	0.0366208	0.847272	-1.18026	KD2 down vs Control	0.975729	1.00196	1.00196	VirInfKD1 up vs VirInfCtrl	0.01313	0.806223	-1.24035	VirInfKD2 down vs VirInfCtrl	5.14988	0.205226	0.0478207	1	FAM115C	NM_001130026.1	FAM115C	7	Homo sapiens family with sequence similarity 115, member C (FAM115C), transcript variant 3, mRNA.
861	ILMN_2385647	0.145585	0.539336	0.944676	-1.05856	VirInfCtrl down vs Control	0.0931665	0.839942	-1.19056	KD1 down vs Control	0.494745	0.938414	-1.06563	KD2 down vs Control	0.362259	0.917384	-1.09006	VirInfKD1 down vs VirInfCtrl	0.0489828	0.806268	-1.24028	VirInfKD2 down vs VirInfCtrl	2.52176	0.200758	0.0955322	1	ALAS1	NM_199166.1	ALAS1	3	Homo sapiens aminolevulinate, delta-, synthase 1 (ALAS1), transcript variant 2, mRNA.	MIG4; ALAS3; ALAS; ALASH
22669	ILMN_3289257	0.0459098	0.0232024	1.19898	1.19898	VirInfCtrl up vs Control	0.802079	1.01583	1.01583	KD1 up vs Control	0.0296169	1.18556	1.18556	KD2 up vs Control	0.115767	0.895669	-1.11648	VirInfKD1 down vs VirInfCtrl	0.0115213	0.80639	-1.24009	VirInfKD2 down vs VirInfCtrl	4.56551	0.170827	0.0449003	1	LOC388707	XR_015965.2	LOC388707		PREDICTED: Homo sapiens misc_RNA (LOC388707), miscRNA.
10436	ILMN_1778144	0.0613704	0.0302614	1.27205	1.27205	VirInfCtrl up vs Control	0.683053	0.964103	-1.03723	KD1 down vs Control	0.49992	0.940645	-1.0631	KD2 down vs Control	0.00739681	0.71307	-1.40239	VirInfKD1 down vs VirInfCtrl	0.0450846	0.806433	-1.24003	VirInfKD2 down vs VirInfCtrl	3.97917	0.301016	0.0907775	1	FLJ20489	NM_017842.1	FLJ20489	12	Homo sapiens hypothetical protein FLJ20489 (FLJ20489), mRNA.
37884	ILMN_1750240	0.12068	0.890636	0.989767	-1.01034	VirInfCtrl down vs Control	0.145032	0.88685	-1.12759	KD1 down vs Control	0.649021	0.966249	-1.03493	KD2 down vs Control	0.351491	0.93014	-1.07511	VirInfKD1 down vs VirInfCtrl	0.0240439	0.806514	-1.2399	VirInfKD2 down vs VirInfCtrl	2.80594	0.150143	0.0642106	1	PTPN14	NM_005401.3	PTPN14	1	Homo sapiens protein tyrosine phosphatase, non-receptor type 14 (PTPN14), mRNA.	PTP36; PEZ; MGC126803
15679	ILMN_1881284	0.245821	0.876882	1.01409	1.01409	VirInfCtrl up vs Control	0.401964	0.924905	-1.08119	KD1 down vs Control	0.95095	0.994463	-1.00557	KD2 down vs Control	0.810466	0.978536	-1.02194	VirInfKD1 down vs VirInfCtrl	0.0476362	0.806595	-1.23978	VirInfKD2 down vs VirInfCtrl	1.80653	0.140914	0.0936032	1		Hs.564485	HS.564485	12	wb39e07.x1 NCI_CGAP_GC6 Homo sapiens cDNA clone IMAGE:2308068 3, mRNA sequence
11005	ILMN_1738179	0.0308826	0.204159	1.0722	1.0722	VirInfCtrl up vs Control	0.0385043	0.878767	-1.13796	KD1 down vs Control	0.439249	0.960278	-1.04136	KD2 down vs Control	0.0986884	0.908859	-1.10028	VirInfKD1 down vs VirInfCtrl	0.00461514	0.806643	-1.23971	VirInfKD2 down vs VirInfCtrl	5.4609	0.136116	0.0299106	1	FOXP1	NM_001012505.1	FOXP1	3	Homo sapiens forkhead box P1 (FOXP1), transcript variant 2, mRNA.	12CC4; HSPC215; MGC99551; QRF1; hFKH1B; MGC12942; FLJ23741; MGC88572
32390	ILMN_3309394	0.142126	0.0201959	1.26115	1.26115	VirInfCtrl up vs Control	0.252718	1.09816	1.09816	KD1 up vs Control	0.155001	1.12791	1.12791	KD2 up vs Control	0.17503	0.892429	-1.12054	VirInfKD1 down vs VirInfCtrl	0.0272307	0.806666	-1.23967	VirInfKD2 down vs VirInfCtrl	2.55729	0.145776	0.0684048	1	MIR494	NR_030174.1	MIR494		Homo sapiens microRNA 494 (MIR494), microRNA.
6009	ILMN_2174437	0.311638	0.55645	1.05404	1.05404	VirInfCtrl up vs Control	0.441097	0.932663	-1.0722	KD1 down vs Control	0.738816	0.970907	-1.02996	KD2 down vs Control	0.179136	0.879369	-1.13718	VirInfKD1 down vs VirInfCtrl	0.0440029	0.806688	-1.23964	VirInfKD2 down vs VirInfCtrl	1.51482	0.112644	0.0892337	1	CIDEC	NM_022094.2	CIDEC	3	Homo sapiens cell death-inducing DFFA-like effector c (CIDEC), mRNA.	FLJ20871; CIDE-3; Fsp27
44895	ILMN_1736135	0.195546	0.833264	1.01864	1.01864	VirInfCtrl up vs Control	0.726884	1.03123	1.03123	KD1 up vs Control	0.918399	0.991065	-1.00902	KD2 down vs Control	0.27524	0.904084	-1.10609	VirInfKD1 down vs VirInfCtrl	0.0432361	0.806885	-1.23933	VirInfKD2 down vs VirInfCtrl	2.10582	0.154644	0.0881237	1	TYW1	NM_018264.2	TYW1	7	Homo sapiens tRNA-yW synthesizing protein 1 homolog (S. cerevisiae) (TYW1), mRNA.	MGC23001; FLJ10900; YPL207W; MGC60291; RSAFD1; TYW1A
6863	ILMN_2319228	0.198942	0.0784888	1.18137	1.18137	VirInfCtrl up vs Control	0.543532	0.950602	-1.05196	KD1 down vs Control	0.906417	0.990398	-1.0097	KD2 down vs Control	0.073019	0.842995	-1.18625	VirInfKD1 down vs VirInfCtrl	0.0344261	0.807015	-1.23913	VirInfKD2 down vs VirInfCtrl	2.08263	0.134211	0.0773316	1	CSMD3	NM_198123.1	CSMD3	8	Homo sapiens CUB and Sushi multiple domains 3 (CSMD3), transcript variant a, mRNA.	KIAA1894
5242	ILMN_2086143	0.0162238	0.00736029	1.19989	1.19989	VirInfCtrl up vs Control	0.110927	1.08953	1.08953	KD1 up vs Control	0.0136126	1.17162	1.17162	KD2 up vs Control	0.014831	0.856257	-1.16787	VirInfKD1 down vs VirInfCtrl	0.00342608	0.807035	-1.2391	VirInfKD2 down vs VirInfCtrl	7.18595	0.157505	0.0263022	1	CCR4	NM_005508.4	CCR4	3	Homo sapiens chemokine (C-C motif) receptor 4 (CCR4), mRNA.	CMKBR4; ChemR13; CD194; K5-5; CKR4; HGCN:14099; MGC88293; CC-CKR-4
4889	ILMN_1652237	0.0268821	0.0246338	1.20572	1.20572	VirInfCtrl up vs Control	0.0725912	0.872389	-1.14628	KD1 down vs Control	0.965759	1.00281	1.00281	KD2 up vs Control	0.00856549	0.785825	-1.27255	VirInfKD1 down vs VirInfCtrl	0.0142418	0.807071	-1.23905	VirInfKD2 down vs VirInfCtrl	5.80254	0.237977	0.0492151	1	CBR3	NM_001236.3	CBR3	21	Homo sapiens carbonyl reductase 3 (CBR3), mRNA.	hCBR3
10085	ILMN_1709056	0.172257	0.262534	1.10516	1.10516	VirInfCtrl up vs Control	0.252566	0.902705	-1.10778	KD1 down vs Control	0.4984	0.943406	-1.05999	KD2 down vs Control	0.0329264	0.80005	-1.24992	VirInfKD1 down vs VirInfCtrl	0.038032	0.807095	-1.23901	VirInfKD2 down vs VirInfCtrl	2.2802	0.155212	0.0816832	1	FBXW8	NM_153348.2	FBXW8	12	Homo sapiens F-box and WD repeat domain containing 8 (FBXW8), transcript variant 2, mRNA.	FBX29; FBXO29; FBW6; MGC33534; FBW8
21247	ILMN_3203162	0.0389227	0.637656	1.02612	1.02612	VirInfCtrl up vs Control	0.951315	1.00332	1.00332	KD1 up vs Control	0.223048	0.931773	-1.07322	KD2 down vs Control	0.78257	0.985102	-1.01512	VirInfKD1 down vs VirInfCtrl	0.00621627	0.807144	-1.23894	VirInfKD2 down vs VirInfCtrl	4.9244	0.138591	0.0337724	1	LOC100133403	XR_037609.1	LOC100133403		PREDICTED: Homo sapiens misc_RNA (LOC100133403), miscRNA.
2968	ILMN_1732739	0.303998	0.0928854	1.17734	1.17734	VirInfCtrl up vs Control	0.856437	1.01556	1.01556	KD1 up vs Control	0.779902	1.02419	1.02419	KD2 up vs Control	0.218854	0.893794	-1.11883	VirInfKD1 down vs VirInfCtrl	0.0395871	0.807143	-1.23894	VirInfKD2 down vs VirInfCtrl	1.54454	0.107493	0.0835145	1	C11orf66	NM_145017.1	C11ORF66	11	Homo sapiens chromosome 11 open reading frame 66 (C11orf66), mRNA.	FLJ32771; IIIG9
29839	ILMN_3298544	0.0551383	0.0462124	1.15407	1.15407	VirInfCtrl up vs Control	0.331049	0.941308	-1.06235	KD1 down vs Control	0.208048	1.08404	1.08404	KD2 up vs Control	0.0449426	0.865474	-1.15544	VirInfKD1 down vs VirInfCtrl	0.00965118	0.807511	-1.23837	VirInfKD2 down vs VirInfCtrl	4.18914	0.142659	0.0408654	1	LOC729157	XR_015862.1	LOC729157		PREDICTED: Homo sapiens misc_RNA (LOC729157), miscRNA.
20542	ILMN_3230845	0.10913	0.145414	1.12762	1.12762	VirInfCtrl up vs Control	0.380807	0.934347	-1.07027	KD1 down vs Control	0.222568	1.10262	1.10262	KD2 up vs Control	0.0787181	0.85904	-1.16409	VirInfKD1 down vs VirInfCtrl	0.0248356	0.807725	-1.23804	VirInfKD2 down vs VirInfCtrl	2.96516	0.159103	0.0643891	1	LOC100131608	XM_001715126.1	LOC100131608		PREDICTED: Homo sapiens hypothetical LOC100131608 (LOC100131608), mRNA.
8689	ILMN_1755710	0.0509033	0.63024	1.03213	1.03213	VirInfCtrl up vs Control	0.0353303	0.844729	-1.18381	KD1 down vs Control	0.803885	0.983941	-1.01632	KD2 down vs Control	0.0558489	0.86281	-1.159	VirInfKD1 down vs VirInfCtrl	0.0141207	0.807827	-1.23789	VirInfKD2 down vs VirInfCtrl	4.35062	0.176156	0.0485879	1	EFNA4	NM_182690.1	EFNA4	1	Homo sapiens ephrin-A4 (EFNA4), transcript variant 2, mRNA.	EFL4; LERK4; MGC125826; EPLG4
8527	ILMN_2374249	0.0134217	0.0855436	1.09814	1.09814	VirInfCtrl up vs Control	0.154401	0.928499	-1.07701	KD1 down vs Control	0.074825	0.906624	-1.10299	KD2 down vs Control	0.614393	0.976103	-1.02448	VirInfKD1 down vs VirInfCtrl	0.0033764	0.807862	-1.23783	VirInfKD2 down vs VirInfCtrl	7.7677	0.167622	0.0258952	1	DYRK2	NM_003583.2	DYRK2	12	Homo sapiens dual-specificity tyrosine-(Y)-phosphorylation regulated kinase 2 (DYRK2), transcript variant 1, mRNA.
7776	ILMN_2319913	0.00235261	0.359865	1.04422	1.04422	VirInfCtrl up vs Control	0.0876938	0.914885	-1.09303	KD1 down vs Control	0.00113502	0.775792	-1.28901	KD2 down vs Control	0.000919411	0.767742	-1.30252	VirInfKD1 down vs VirInfCtrl	0.00274473	0.807873	-1.23782	VirInfKD2 down vs VirInfCtrl	15.2233	0.301858	0.0237944	1	DGKA	NM_201554.1	DGKA	12	Homo sapiens diacylglycerol kinase, alpha 80kDa (DGKA), transcript variant 4, mRNA.	MGC42356; DGK-alpha; DAGK1; MGC12821; DAGK
24511	ILMN_2079322	0.166324	0.195643	1.09771	1.09771	VirInfCtrl up vs Control	0.872301	0.989318	-1.0108	KD1 down vs Control	0.833643	1.01414	1.01414	KD2 up vs Control	0.302904	0.930401	-1.07481	VirInfKD1 down vs VirInfCtrl	0.0157669	0.80788	-1.23781	VirInfKD2 down vs VirInfCtrl	2.32955	0.0993862	0.051196	1	LOC642980	NM_001039761.2	LOC642980	X	Homo sapiens hypothetical protein LOC642980 (LOC642980), mRNA.	FLJ16523
28722	ILMN_1699164	0.17114	0.468905	1.05483	1.05483	VirInfCtrl up vs Control	0.942692	0.994838	-1.00519	KD1 down vs Control	0.337369	0.930542	-1.07464	KD2 down vs Control	0.155763	0.893988	-1.11858	VirInfKD1 down vs VirInfCtrl	0.0214078	0.807887	-1.2378	VirInfKD2 down vs VirInfCtrl	2.28932	0.113613	0.0595528	1	LOC653438	XM_934066.1	LOC653438	1	PREDICTED: Homo sapiens similar to CG33096-PB, isoform B, transcript variant 4 (LOC653438), mRNA.
26326	ILMN_3206064	0.279283	0.526609	1.05608	1.05608	VirInfCtrl up vs Control	0.867525	0.985963	-1.01424	KD1 down vs Control	0.349913	0.920991	-1.08579	KD2 down vs Control	0.251132	0.902014	-1.10863	VirInfKD1 down vs VirInfCtrl	0.0392313	0.807911	-1.23776	VirInfKD2 down vs VirInfCtrl	1.64743	0.113055	0.0823502	1	LOC646674	XR_042303.1	LOC646674	2	PREDICTED: Homo sapiens misc_RNA (LOC646674), miscRNA.
26432	ILMN_1805329	0.258645	0.126116	1.1565	1.1565	VirInfCtrl up vs Control	0.877098	0.986874	-1.0133	KD1 down vs Control	0.600005	0.955702	-1.04635	KD2 down vs Control	0.0689138	0.83431	-1.19859	VirInfKD1 down vs VirInfCtrl	0.0404117	0.807944	-1.23771	VirInfKD2 down vs VirInfCtrl	1.7425	0.121573	0.0837226	1	LOC646892	XM_929856.1	LOC646892	15	PREDICTED: Homo sapiens similar to SH2 domain protein 2A (T cell-specific adapter protein) (TSAd) (VEGF receptor-associated protein) (SH2 domain containing adapter protein) (LOC646892), mRNA.
37426	ILMN_1771800	0.0145671	0.701429	0.979364	-1.02107	VirInfCtrl down vs Control	0.00847564	0.819146	-1.22078	KD1 down vs Control	0.007101	0.812641	-1.23056	KD2 down vs Control	0.0643127	0.889326	-1.12445	VirInfKD1 down vs VirInfCtrl	0.00627006	0.808016	-1.2376	VirInfKD2 down vs VirInfCtrl	7.51197	0.21007	0.0335577	1	PRKCA	NM_002737.2	PRKCA	17	Homo sapiens protein kinase C, alpha (PRKCA), mRNA.	MGC129901; MGC129900; PRKACA; PKCA; AAG6; PKC-alpha
5135	ILMN_2045324	0.0326166	0.0397679	1.14357	1.14357	VirInfCtrl up vs Control	0.169776	0.923132	-1.08327	KD1 down vs Control	0.335141	1.05518	1.05518	KD2 up vs Control	0.15571	0.920154	-1.08677	VirInfKD1 down vs VirInfCtrl	0.0059776	0.80813	-1.23742	VirInfKD2 down vs VirInfCtrl	5.33056	0.145827	0.0328281	1	CCL16	NM_004590.2	CCL16	17	Homo sapiens chemokine (C-C motif) ligand 16 (CCL16), mRNA.	LEC; MGC117051; SCYL4; NCC4; Mtn-1; HCC-4; CKb12; SCYA16; ILINCK; NCC-4; LCC-1; LMC
3940	ILMN_1774584	0.061943	0.113624	1.10302	1.10302	VirInfCtrl up vs Control	0.329434	1.05783	1.05783	KD1 up vs Control	0.882694	1.00819	1.00819	KD2 up vs Control	0.0384453	0.869405	-1.15021	VirInfKD1 down vs VirInfCtrl	0.00696032	0.808204	-1.23731	VirInfKD2 down vs VirInfCtrl	3.96129	0.115682	0.0350436	1	C2orf28	NM_080592.2	C2ORF28	2	Homo sapiens chromosome 2 open reading frame 28 (C2orf28), transcript variant 2, mRNA.	HSPC013; APR--3; APR3; APR-3; PRO240; p18
30435	ILMN_3229781	0.0249093	0.621651	1.02815	1.02815	VirInfCtrl up vs Control	0.742221	1.01856	1.01856	KD1 up vs Control	0.535629	0.965539	-1.03569	KD2 down vs Control	0.317114	1.05998	1.05998	VirInfKD1 up vs VirInfCtrl	0.00721355	0.808212	-1.2373	VirInfKD2 down vs VirInfCtrl	5.99694	0.177878	0.0355938	1	LOC730631	XM_001723714.1	LOC730631	1	PREDICTED: Homo sapiens hypothetical LOC730631 (LOC730631), mRNA.
43342	ILMN_1722789	0.0643188	0.917432	0.992223	-1.00784	VirInfCtrl down vs Control	0.234962	0.909076	-1.10002	KD1 down vs Control	0.395696	1.06828	1.06828	KD2 up vs Control	0.256462	0.913414	-1.09479	VirInfKD1 down vs VirInfCtrl	0.0257425	0.808348	-1.23709	VirInfKD2 down vs VirInfCtrl	3.8894	0.211102	0.0651315	1	THEG	NM_199202.1	THEG	19	Homo sapiens Theg homolog (mouse) (THEG), transcript variant 2, mRNA.	MGC26138
30759	ILMN_1651254	0.124852	0.604338	1.04245	1.04245	VirInfCtrl up vs Control	0.528526	1.05218	1.05218	KD1 up vs Control	0.212306	0.899304	-1.11197	KD2 down vs Control	0.151624	0.882583	-1.13304	VirInfKD1 down vs VirInfCtrl	0.0313227	0.80844	-1.23695	VirInfKD2 down vs VirInfCtrl	2.75324	0.165719	0.0722286	1	LPP	NM_005578.2	LPP	3	Homo sapiens LIM domain containing preferred translocation partner in lipoma (LPP), mRNA.
1486	ILMN_1719518	0.0576976	0.0704628	1.15274	1.15274	VirInfCtrl up vs Control	0.479898	1.04995	1.04995	KD1 up vs Control	0.102511	1.1327	1.1327	KD2 up vs Control	0.0167012	0.808435	-1.23696	VirInfKD1 down vs VirInfCtrl	0.0167852	0.808645	-1.23664	VirInfKD2 down vs VirInfCtrl	4.09929	0.17869	0.0523084	1	ARF4	NM_001660.2	ARF4	3	Homo sapiens ADP-ribosylation factor 4 (ARF4), mRNA.	ARF2
19618	ILMN_3184518	0.00106044	0.000400571	1.17275	1.17275	VirInfCtrl up vs Control	0.124854	1.04099	1.04099	KD1 up vs Control	0.0346643	1.06319	1.06319	KD2 up vs Control	0.00053799	0.859939	-1.16287	VirInfKD1 down vs VirInfCtrl	8.10898e-05	0.808659	-1.23661	VirInfKD2 down vs VirInfCtrl	20.3672	0.107616	0.00634057	1	LOC100129264	XM_001725448.1	LOC100129264		PREDICTED: Homo sapiens hypothetical protein LOC100129264 (LOC100129264), mRNA.
18646	ILMN_1715684	0.31227	0.470664	1.06757	1.06757	VirInfCtrl up vs Control	0.710587	1.03361	1.03361	KD1 up vs Control	0.884466	0.987204	-1.01296	KD2 down vs Control	0.623049	0.956958	-1.04498	VirInfKD1 down vs VirInfCtrl	0.0466458	0.808795	-1.23641	VirInfKD2 down vs VirInfCtrl	1.5124	0.113576	0.0901156	1	LAMB3	NM_000228.2	LAMB3	1	Homo sapiens laminin, beta 3 (LAMB3), transcript variant 1, mRNA.	LAMNB1
17578	ILMN_1687092	0.0262095	0.172301	1.07613	1.07613	VirInfCtrl up vs Control	0.322153	1.05242	1.05242	KD1 up vs Control	0.35626	0.953776	-1.04846	KD2 down vs Control	0.0161899	0.854871	-1.16977	VirInfKD1 down vs VirInfCtrl	0.00421445	0.809005	-1.23609	VirInfKD2 down vs VirInfCtrl	5.86664	0.136954	0.0280135	1	KBTBD4	NM_018095.3	KBTBD4	11	Homo sapiens kelch repeat and BTB (POZ) domain containing 4 (KBTBD4), transcript variant 1, mRNA.	FLJ10450; BKLHD4; HSPC252
33926	ILMN_1773154	0.11459	0.142375	1.13425	1.13425	VirInfCtrl up vs Control	0.521983	1.05204	1.05204	KD1 up vs Control	0.162546	1.12613	1.12613	KD2 up vs Control	0.0449787	0.828249	-1.20737	VirInfKD1 down vs VirInfCtrl	0.0296662	0.809163	-1.23585	VirInfKD2 down vs VirInfCtrl	2.88727	0.167347	0.0695524	1	NFKBIA	NM_020529.1	NFKBIA	14	Homo sapiens nuclear factor of kappa light polypeptide gene enhancer in B-cells inhibitor, alpha (NFKBIA), mRNA.	IKBA; NFKBI; MAD-3
3518	ILMN_1777963	0.0183962	0.0190837	1.15688	1.15688	VirInfCtrl up vs Control	0.170902	1.07388	1.07388	KD1 up vs Control	0.341961	1.04842	1.04842	KD2 up vs Control	0.00301856	0.802741	-1.24573	VirInfKD1 down vs VirInfCtrl	0.00361463	0.809169	-1.23584	VirInfKD2 down vs VirInfCtrl	6.81995	0.149078	0.026231	1	C1orf114	NM_021179.1	C1ORF114	1	Homo sapiens chromosome 1 open reading frame 114 (C1orf114), mRNA.	FLJ25846; RP1-206D15.2
2875	ILMN_1768077	0.0289011	0.552065	1.04279	1.04279	VirInfCtrl up vs Control	0.0941039	0.87616	-1.14134	KD1 down vs Control	0.0877789	0.873237	-1.14516	KD2 down vs Control	0.00397676	0.739797	-1.35172	VirInfKD1 down vs VirInfCtrl	0.0190689	0.809287	-1.23566	VirInfKD2 down vs VirInfCtrl	5.62227	0.25902	0.0552845	1	C10orf61	NM_001013840.1	C10ORF61	10	Homo sapiens chromosome 10 open reading frame 61 (C10orf61), transcript variant 1, mRNA.	DKFZp564D116; TECT3
38608	ILMN_1697682	0.124997	0.138976	1.13303	1.13303	VirInfCtrl up vs Control	0.612764	1.03985	1.03985	KD1 up vs Control	0.179066	1.11783	1.11783	KD2 up vs Control	0.0505096	0.836404	-1.19559	VirInfKD1 down vs VirInfCtrl	0.0277515	0.809353	-1.23556	VirInfKD2 down vs VirInfCtrl	2.75146	0.153558	0.0669716	1	RECQL5	NM_004259.4	RECQL5	17	Homo sapiens RecQ protein-like 5 (RECQL5), transcript variant 1, mRNA.	FLJ90603; RECQ5
10064	ILMN_1672843	0.145711	0.241398	1.11518	1.11518	VirInfCtrl up vs Control	0.118218	1.16517	1.16517	KD1 up vs Control	0.685985	1.03625	1.03625	KD2 up vs Control	0.130624	0.863449	-1.15815	VirInfKD1 down vs VirInfCtrl	0.0451947	0.809366	-1.23554	VirInfKD2 down vs VirInfCtrl	2.52049	0.184553	0.0878651	1	FBXO8	NM_012180.2	FBXO8	4	Homo sapiens F-box protein 8 (FBXO8), mRNA.	FBS; FBX8; DC10
42027	ILMN_1801045	0.300092	0.691255	1.0356	1.0356	VirInfCtrl up vs Control	0.811894	0.979348	-1.02109	KD1 down vs Control	0.593137	0.95377	-1.04847	KD2 down vs Control	0.219919	0.891449	-1.12177	VirInfKD1 down vs VirInfCtrl	0.0452558	0.809371	-1.23553	VirInfKD2 down vs VirInfCtrl	1.56009	0.114316	0.08793	1	SPIN3	NM_001010862.1	SPIN3	X	Homo sapiens spindlin family, member 3 (SPIN3), mRNA.	MGC40395; FLJ41127; bA445O16.1
8638	ILMN_1343291	0.0605662	0.194369	1.11268	1.11268	VirInfCtrl up vs Control	0.536174	0.953188	-1.04911	KD1 down vs Control	0.13989	0.88311	-1.13236	KD2 down vs Control	0.00710354	0.746404	-1.33976	VirInfKD1 down vs VirInfCtrl	0.0276455	0.809515	-1.23531	VirInfKD2 down vs VirInfCtrl	4.00464	0.222622	0.0667091	1	EEF1A1	NM_001402.4	EEF1A1	6	Homo sapiens eukaryotic translation elongation factor 1 alpha 1 (EEF1A1), mRNA.	EEF1A; FLJ25721; CCS-3; PTI1; CCS3; MGC102687; MGC16224; EF-Tu; eEF1A-1; EEF-1; MGC131894; HNGC:16303; GRAF-1EF; LENG7; EF1A
8045	ILMN_2328813	0.0913529	0.220649	1.09192	1.09192	VirInfCtrl up vs Control	0.686259	0.973083	-1.02766	KD1 down vs Control	0.194571	1.09849	1.09849	KD2 up vs Control	0.550156	0.960101	-1.04156	VirInfKD1 down vs VirInfCtrl	0.0167318	0.809533	-1.23528	VirInfKD2 down vs VirInfCtrl	3.25901	0.140379	0.0516889	1	DMAP1	NM_001034024.1	DMAP1	1	Homo sapiens DNA methyltransferase 1 associated protein 1 (DMAP1), transcript variant 3, mRNA.	FLJ11543; KIAA1425; DNMTAP1; DKFZp686L09142; SWC4; DNMAP1; EAF2
4627	ILMN_1748102	0.0165749	0.0135406	1.20048	1.20048	VirInfCtrl up vs Control	0.0140124	1.19871	1.19871	KD1 up vs Control	0.00982432	1.21754	1.21754	KD2 up vs Control	0.398578	0.95309	-1.04922	VirInfKD1 down vs VirInfCtrl	0.00716326	0.809592	-1.23519	VirInfKD2 down vs VirInfCtrl	7.12253	0.207255	0.0349183	1	CACNG5	NM_145811.1	CACNG5	17	Homo sapiens calcium channel, voltage-dependent, gamma subunit 5 (CACNG5), transcript variant 1, mRNA.	MGC126656; MGC126682
45034	ILMN_2202481	0.0493134	0.290192	1.09317	1.09317	VirInfCtrl up vs Control	0.303361	0.917181	-1.0903	KD1 down vs Control	0.169186	1.12752	1.12752	KD2 up vs Control	0.4112	1.07018	1.07018	VirInfKD1 up vs VirInfCtrl	0.0334706	0.809845	-1.2348	VirInfKD2 down vs VirInfCtrl	4.4159	0.271116	0.0736743	1	UBLCP1	NM_145049.1	UBLCP1	5	Homo sapiens ubiquitin-like domain containing CTD phosphatase 1 (UBLCP1), mRNA.	MGC10067; FLJ25267; CPUB1
42142	ILMN_1667199	0.116308	0.886263	1.01162	1.01162	VirInfCtrl up vs Control	0.450622	1.06444	1.06444	KD1 up vs Control	0.591213	0.957051	-1.04488	KD2 down vs Control	0.224171	0.900416	-1.1106	VirInfKD1 down vs VirInfCtrl	0.0344756	0.809909	-1.23471	VirInfKD2 down vs VirInfCtrl	2.86377	0.178582	0.0748308	1	SQRDL	NM_021199.2	SQRDL	15	Homo sapiens sulfide quinone reductase-like (yeast) (SQRDL), nuclear gene encoding mitochondrial protein, mRNA.	CGI-44
32606	ILMN_3308793	0.119821	0.376358	1.07335	1.07335	VirInfCtrl up vs Control	0.638301	1.03735	1.03735	KD1 up vs Control	0.601577	1.04167	1.04167	KD2 up vs Control	0.556604	1.0472	1.0472	VirInfKD1 up vs VirInfCtrl	0.0293988	0.809957	-1.23463	VirInfKD2 down vs VirInfCtrl	2.81708	0.160986	0.0685757	1	MIR934	NR_030631.1	MIR934		Homo sapiens microRNA 934 (MIR934), microRNA.
601	ILMN_2389013	0.0504779	0.403744	1.06043	1.06043	VirInfCtrl up vs Control	0.280718	0.925485	-1.08052	KD1 down vs Control	0.0632977	0.861928	-1.16019	KD2 down vs Control	0.993834	0.999474	-1.00053	VirInfKD1 down vs VirInfCtrl	0.0180665	0.810119	-1.23439	VirInfKD2 down vs VirInfCtrl	4.36782	0.19402	0.0533045	1	ADRM1	NM_175573.1	ADRM1	20	Homo sapiens adhesion regulating molecule 1 (ADRM1), transcript variant 2, mRNA.	Rpn13; GP110; MGC29536
18657	ILMN_1673282	0.0497428	0.245229	1.06769	1.06769	VirInfCtrl up vs Control	0.57513	1.03059	1.03059	KD1 up vs Control	0.491741	0.963454	-1.03793	KD2 down vs Control	0.0367186	0.872744	-1.14581	VirInfKD1 down vs VirInfCtrl	0.00610676	0.810303	-1.23411	VirInfKD2 down vs VirInfCtrl	4.398	0.118389	0.0323027	1	LAMP2	NM_002294.1	LAMP2	X	Homo sapiens lysosomal-associated membrane protein 2 (LAMP2), transcript variant LAMP2A, mRNA.	CD107b; LAMP-2C; LAMPB
34627	ILMN_1782274	0.0914175	0.0543497	1.16925	1.16925	VirInfCtrl up vs Control	0.658502	0.969998	-1.03093	KD1 down vs Control	0.398917	1.06132	1.06132	KD2 up vs Control	0.5548	0.959844	-1.04184	VirInfKD1 down vs VirInfCtrl	0.0183919	0.810318	-1.23408	VirInfKD2 down vs VirInfCtrl	3.25781	0.145653	0.0536506	1	NYX	NM_022567.1	NYX	X	Homo sapiens nyctalopin (NYX), mRNA.	MGC138447; CSNB4; CLRP; CSNB1
1340	ILMN_2344798	0.172003	0.333914	1.08965	1.08965	VirInfCtrl up vs Control	0.362404	1.08388	1.08388	KD1 up vs Control	0.924955	0.992005	-1.00806	KD2 down vs Control	0.0666784	0.832965	-1.20053	VirInfKD1 down vs VirInfCtrl	0.0422468	0.810459	-1.23387	VirInfKD2 down vs VirInfCtrl	2.28227	0.158625	0.0834041	1	APAF1	NM_181869.1	APAF1	12	Homo sapiens apoptotic peptidase activating factor 1 (APAF1), transcript variant 5, mRNA.	CED4; DKFZp781B1145
1902	ILMN_1673898	0.11333	0.284007	1.07113	1.07113	VirInfCtrl up vs Control	0.290269	0.934511	-1.07008	KD1 down vs Control	0.438187	0.952663	-1.04969	KD2 down vs Control	0.179989	0.915189	-1.09267	VirInfKD1 down vs VirInfCtrl	0.0114125	0.81052	-1.23378	VirInfKD2 down vs VirInfCtrl	2.90482	0.103136	0.0426063	1	ATG12	NM_004707.2	ATG12	5	Homo sapiens ATG12 autophagy related 12 homolog (S. cerevisiae) (ATG12), mRNA.	APG12L; HAPG12; APG12
12846	ILMN_1667453	0.258248	0.390946	1.07312	1.07312	VirInfCtrl up vs Control	0.970783	1.00292	1.00292	KD1 up vs Control	0.959808	1.00402	1.00402	KD2 up vs Control	0.645716	0.963744	-1.03762	VirInfKD1 down vs VirInfCtrl	0.0333152	0.810667	-1.23355	VirInfKD2 down vs VirInfCtrl	1.74443	0.105801	0.0727812	1	HINFP	NM_015517.3	HINFP	11	Homo sapiens histone H4 transcription factor (HINFP), transcript variant 1, mRNA.	ZNF743; HiNF-P; DKFZP434F162
39539	ILMN_1730611	0.115367	0.0402147	1.2254	1.2254	VirInfCtrl up vs Control	0.845439	1.01599	1.01599	KD1 up vs Control	0.293168	1.09393	1.09393	KD2 up vs Control	0.792757	0.978819	-1.02164	VirInfKD1 down vs VirInfCtrl	0.0359078	0.810688	-1.23352	VirInfKD2 down vs VirInfCtrl	2.87658	0.181813	0.0758453	1	RTN4	NM_007008.2	RTN4	2	Homo sapiens reticulon 4 (RTN4), transcript variant 3, mRNA.	RTN4-B1; Nbla10545; RTN-X; Nogo-C; NSP; ASY; RTN4-A; NSP-CL; NOGOC; Nbla00271; NI220/250; RTN4-C; RTN4-B2; NOGO-A; Nogo-B; NOGO
32029	ILMN_2382648	0.301932	0.235484	1.11384	1.11384	VirInfCtrl up vs Control	0.816646	0.980382	-1.02001	KD1 down vs Control	0.466977	1.06556	1.06556	KD2 up vs Control	0.29447	0.910347	-1.09848	VirInfKD1 down vs VirInfCtrl	0.0426308	0.810781	-1.23338	VirInfKD2 down vs VirInfCtrl	1.55273	0.108078	0.0835258	1	MID2	NM_052817.1	MID2	X	Homo sapiens midline 2 (MID2), transcript variant 2, mRNA.	TRIM1; RNF60; MID1; FXY2
38171	ILMN_1760858	0.107102	0.156187	1.11062	1.11062	VirInfCtrl up vs Control	0.863457	0.988448	-1.01169	KD1 down vs Control	0.159521	0.901294	-1.10952	KD2 down vs Control	0.213369	0.913841	-1.09428	VirInfKD1 down vs VirInfCtrl	0.0178487	0.811181	-1.23277	VirInfKD2 down vs VirInfCtrl	2.99539	0.130623	0.0523294	1	RAB8A	NM_005370.4	RAB8A	19	Homo sapiens RAB8A, member RAS oncogene family (RAB8A), mRNA.	RAB8; MEL
16700	ILMN_1747204	0.178269	0.0687581	1.16687	1.16687	VirInfCtrl up vs Control	0.368842	1.07006	1.07006	KD1 up vs Control	0.663849	1.03236	1.03236	KD2 up vs Control	0.0501727	0.843343	-1.18576	VirInfKD1 down vs VirInfCtrl	0.023943	0.811187	-1.23276	VirInfKD2 down vs VirInfCtrl	2.2324	0.112875	0.0606748	1	HTRA2	NM_013247.4	HTRA2	2	Homo sapiens HtrA serine peptidase 2 (HTRA2), nuclear gene encoding mitochondrial protein, transcript variant 1, mRNA.	PARK13; OMI; PRSS25
32504	ILMN_3308813	0.0556947	0.573245	0.963727	-1.03764	VirInfCtrl down vs Control	0.312961	0.933956	-1.07071	KD1 down vs Control	0.334189	0.936939	-1.06731	KD2 down vs Control	0.723747	1.02325	1.02325	VirInfKD1 up vs VirInfCtrl	0.0150491	0.811353	-1.23251	VirInfKD2 down vs VirInfCtrl	4.16914	0.166996	0.0480661	1	MIR599	NR_030329.1	MIR599		Homo sapiens microRNA 599 (MIR599), microRNA.
21325	ILMN_3214389	0.125555	0.0881251	1.16501	1.16501	VirInfCtrl up vs Control	0.135677	1.13808	1.13808	KD1 up vs Control	0.614081	0.960875	-1.04072	KD2 down vs Control	0.0993142	0.863938	-1.15749	VirInfKD1 down vs VirInfCtrl	0.03189	0.81148	-1.23232	VirInfKD2 down vs VirInfCtrl	2.74459	0.160981	0.0703846	1	LOC100133583	XM_001714074.1	LOC100133583		PREDICTED: Homo sapiens similar to major histocompatibility complex, class II, DQ beta 1, transcript variant 2 (LOC100133583), mRNA.
15539	ILMN_1905436	0.0290543	0.281195	0.92678	-1.07901	VirInfCtrl down vs Control	0.0241778	0.825042	-1.21206	KD1 down vs Control	0.693162	0.973752	-1.02696	KD2 down vs Control	0.80279	0.983375	-1.01691	VirInfKD1 down vs VirInfCtrl	0.0174245	0.811517	-1.23226	VirInfKD2 down vs VirInfCtrl	5.60928	0.240778	0.0515099	1		Hs.561415	HS.561415		UI-H-EZ1-bba-f-06-0-UI.s1 NCI_CGAP_Ch2 Homo sapiens cDNA clone UI-H-EZ1-bba-f-06-0-UI 3, mRNA sequence
38448	ILMN_1805778	0.00159605	0.740493	0.98974	-1.01037	VirInfCtrl down vs Control	0.268801	0.964429	-1.03688	KD1 down vs Control	0.0090171	0.893309	-1.11943	KD2 down vs Control	0.643521	1.01458	1.01458	VirInfKD1 up vs VirInfCtrl	0.000416913	0.811648	-1.23206	VirInfKD2 down vs VirInfCtrl	17.5581	0.16147	0.0110356	1	RBM12B	NM_203390.1	RBM12B	8	Homo sapiens RNA binding motif protein 12B (RBM12B), mRNA.	MGC:33837
8150	ILMN_1688730	0.174386	0.73272	1.02591	1.02591	VirInfCtrl up vs Control	0.934518	0.993894	-1.00614	KD1 down vs Control	0.55191	0.955959	-1.04607	KD2 down vs Control	0.728367	0.974316	-1.02636	VirInfKD1 down vs VirInfCtrl	0.0267352	0.811769	-1.23188	VirInfKD2 down vs VirInfCtrl	2.26303	0.120367	0.0638263	1	DNAJC18	NM_152686.2	DNAJC18	5	Homo sapiens DnaJ (Hsp40) homolog, subfamily C, member 18 (DNAJC18), mRNA.	MGC29463
21719	ILMN_3231577	0.0761977	0.0977328	1.11747	1.11747	VirInfCtrl up vs Control	0.258407	1.07331	1.07331	KD1 up vs Control	0.240732	1.07657	1.07657	KD2 up vs Control	0.527821	0.962744	-1.0387	VirInfKD1 down vs VirInfCtrl	0.0103371	0.811778	-1.23186	VirInfKD2 down vs VirInfCtrl	3.57616	0.119535	0.0401106	1	LOC100134648	XM_001724681.1	LOC100134648	7	PREDICTED: Homo sapiens similar to hCG2024106, transcript variant 2 (LOC100134648), mRNA.
42512	ILMN_1792518	0.292924	0.156013	1.14327	1.14327	VirInfCtrl up vs Control	0.6566	1.03936	1.03936	KD1 up vs Control	0.391807	1.07915	1.07915	KD2 up vs Control	0.114699	0.858749	-1.16449	VirInfKD1 down vs VirInfCtrl	0.0449618	0.811789	-1.23185	VirInfKD2 down vs VirInfCtrl	1.5893	0.112762	0.0851407	1	STX7	NM_003569.1	STX7	6	Homo sapiens syntaxin 7 (STX7), mRNA.
40382	ILMN_1762207	0.0337933	0.942357	0.995441	-1.00458	VirInfCtrl down vs Control	0.0212447	0.828954	-1.20634	KD1 down vs Control	0.352732	0.940785	-1.06294	KD2 down vs Control	0.0235086	0.832929	-1.20058	VirInfKD1 down vs VirInfCtrl	0.0138675	0.812007	-1.23152	VirInfKD2 down vs VirInfCtrl	5.24724	0.200577	0.0458702	1	SGSM1	XM_938660.1	SGSM1	22	Homo sapiens small G protein signaling modulator 1 (SGSM1), transcript variant 1, mRNA.	MGC133298; RUTBC2; SGSM1; KIAA1941
8605	ILMN_1767233	0.106876	0.552447	1.04065	1.04065	VirInfCtrl up vs Control	0.760479	1.02041	1.02041	KD1 up vs Control	0.790515	0.982562	-1.01775	KD2 down vs Control	0.891893	0.99106	-1.00902	VirInfKD1 down vs VirInfCtrl	0.0166955	0.812107	-1.23136	VirInfKD2 down vs VirInfCtrl	2.99882	0.125186	0.0500942	1	EDA2R	NM_021783.2	EDA2R	X	Homo sapiens ectodysplasin A2 receptor (EDA2R), mRNA.	EDA-A2R; EDAA2R; XEDAR; TNFRSF27
1125	ILMN_1690465	0.0487465	0.00867481	1.29466	1.29466	VirInfCtrl up vs Control	0.265729	1.0863	1.0863	KD1 up vs Control	0.06553	1.16382	1.16382	KD2 up vs Control	0.00823039	0.770049	-1.29862	VirInfKD1 down vs VirInfCtrl	0.0215712	0.812219	-1.23119	VirInfKD2 down vs VirInfCtrl	4.43986	0.21024	0.0568235	1	ANKRD11	NM_013275.4	ANKRD11	16	Homo sapiens ankyrin repeat domain 11 (ANKRD11), mRNA.	LZ16; T13; ANCO-1
39927	ILMN_2271379	0.0890784	0.34049	1.06817	1.06817	VirInfCtrl up vs Control	0.964326	1.00297	1.00297	KD1 up vs Control	0.556839	0.961149	-1.04042	KD2 down vs Control	0.755174	1.02102	1.02102	VirInfKD1 up vs VirInfCtrl	0.0171606	0.812245	-1.23115	VirInfKD2 down vs VirInfCtrl	3.30201	0.139477	0.0506879	1	SDCCAG3	NM_001039707.1	SDCCAG3	9	Homo sapiens serologically defined colon cancer antigen 3 (SDCCAG3), transcript variant 1, mRNA.	NY-CO-3
43869	ILMN_1652456	0.00115017	0.0201215	1.09573	1.09573	VirInfCtrl up vs Control	0.0945369	0.943843	-1.0595	KD1 down vs Control	0.0158413	1.10182	1.10182	KD2 up vs Control	0.863986	1.00522	1.00522	VirInfKD1 up vs VirInfCtrl	0.000381125	0.812259	-1.23114	VirInfKD2 down vs VirInfCtrl	19.7783	0.174716	0.0106005	1	TMEM98	NM_015544.2	TMEM98	17	Homo sapiens transmembrane protein 98 (TMEM98), transcript variant 1, mRNA.	DKFZP564K1964
15867	ILMN_1902027	0.0281592	0.178904	1.08897	1.08897	VirInfCtrl up vs Control	0.86434	0.990062	-1.01004	KD1 down vs Control	0.773674	1.01699	1.01699	KD2 up vs Control	0.00394422	0.775584	-1.28935	VirInfKD1 down vs VirInfCtrl	0.00994202	0.812265	-1.23113	VirInfKD2 down vs VirInfCtrl	5.68652	0.185652	0.0391773	1		Hs.568837	HS.568837	10	ou17h02.s1 Soares_NFL_T_GBC_S1 Homo sapiens cDNA clone IMAGE:1626579 3, mRNA sequence
46140	ILMN_1689456	0.112944	0.795907	0.978937	-1.02152	VirInfCtrl down vs Control	0.204153	0.893909	-1.11868	KD1 down vs Control	0.0855552	0.850574	-1.17568	KD2 down vs Control	0.0581358	0.831993	-1.20193	VirInfKD1 down vs VirInfCtrl	0.0385973	0.812409	-1.23091	VirInfKD2 down vs VirInfCtrl	2.91024	0.187712	0.0774006	1	ZBTB20	NM_015642.2	ZBTB20	3	Homo sapiens zinc finger and BTB domain containing 20 (ZBTB20), mRNA.	DKFZp566F123; ODA-8S; HOF; ZNF288; DPZF
19444	ILMN_3181881	0.096849	0.214399	1.09041	1.09041	VirInfCtrl up vs Control	0.148595	0.901855	-1.10883	KD1 down vs Control	0.90453	1.00783	1.00783	KD2 up vs Control	0.0522237	0.860234	-1.16247	VirInfKD1 down vs VirInfCtrl	0.0157873	0.812482	-1.2308	VirInfKD2 down vs VirInfCtrl	3.16065	0.127839	0.0485363	1	LOC100128842	XM_001724667.1	LOC100128842	1	PREDICTED: Homo sapiens hypothetical protein LOC100128842 (LOC100128842), mRNA.
6997	ILMN_2209578	0.105959	0.720369	0.97391	-1.02679	VirInfCtrl down vs Control	0.16111	0.893517	-1.11917	KD1 down vs Control	0.583229	0.959986	-1.04168	KD2 down vs Control	0.19395	0.902107	-1.10852	VirInfKD1 down vs VirInfCtrl	0.0256998	0.812503	-1.23076	VirInfKD2 down vs VirInfCtrl	3.01277	0.155601	0.0619764	1	CTGLF3	NM_001077665.1	CTGLF3		Homo sapiens centaurin, gamma-like family, member 3 (CTGLF3), mRNA.	bA324H6.1
38168	ILMN_1716524	0.0154134	0.585863	0.96692	-1.03421	VirInfCtrl down vs Control	0.0158768	0.823299	-1.21463	KD1 down vs Control	0.935915	0.995112	-1.00491	KD2 down vs Control	0.0249745	0.840658	-1.18955	VirInfKD1 down vs VirInfCtrl	0.0120599	0.812571	-1.23066	VirInfKD2 down vs VirInfCtrl	7.33962	0.260968	0.0426673	1	RAB7A	NM_004637.5	RAB7A	3	Homo sapiens RAB7A, member RAS oncogene family (RAB7A), mRNA.	PSN; CMT2B; FLJ20819; PRO2706; RAB7
43369	ILMN_1654613	0.331935	0.276901	1.09987	1.09987	VirInfCtrl up vs Control	0.771383	1.0245	1.0245	KD1 up vs Control	0.706822	1.03191	1.03191	KD2 up vs Control	0.308062	0.915164	-1.0927	VirInfKD1 down vs VirInfCtrl	0.0406969	0.813076	-1.2299	VirInfKD2 down vs VirInfCtrl	1.44004	0.0949743	0.0791431	1	THRA	NM_199334.2	THRA	17	Homo sapiens thyroid hormone receptor, alpha (erythroblastic leukemia viral (v-erb-a) oncogene homolog, avian) (THRA), transcript variant 1, mRNA.	NR1A1; THRA1; THRA2; ERB-T-1; ERBA; ERBA1; c-ERBA-1; AR7; MGC43240; MGC000261; EAR7
11277	ILMN_1761147	0.0248897	0.561783	0.962087	-1.03941	VirInfCtrl down vs Control	0.505842	1.04554	1.04554	KD1 up vs Control	0.0383277	0.846661	-1.18111	KD2 down vs Control	0.272168	0.926719	-1.07908	VirInfKD1 down vs VirInfCtrl	0.0166782	0.813086	-1.22988	VirInfKD2 down vs VirInfCtrl	5.99898	0.247412	0.0494909	1	GABPB2	NM_181427.2	GABPB2	15	Homo sapiens GA binding protein transcription factor, beta subunit 2 (GABPB2), transcript variant gamma-2, mRNA.	NRF2B2; GABPB; E4TF1-47; E4TF1; NRF2B1; E4TF1B; E4TF1-53; BABPB2; GABPB1
34209	ILMN_1711157	0.118748	0.257861	1.08389	1.08389	VirInfCtrl up vs Control	0.371335	0.939637	-1.06424	KD1 down vs Control	0.392276	1.0612	1.0612	KD2 up vs Control	0.189769	0.909112	-1.09997	VirInfKD1 down vs VirInfCtrl	0.0183674	0.813112	-1.22984	VirInfKD2 down vs VirInfCtrl	2.83115	0.122388	0.051875	1	NOTCH4	NM_004557.3	NOTCH4	6	Homo sapiens Notch homolog 4 (Drosophila) (NOTCH4), mRNA.	MGC74442; NOTCH3; FLJ16302; INT3
38108	ILMN_1677843	0.0447944	0.0245056	1.15112	1.15112	VirInfCtrl up vs Control	0.597578	0.974066	-1.02662	KD1 down vs Control	0.798582	1.01266	1.01266	KD2 up vs Control	0.113564	0.916387	-1.09124	VirInfKD1 down vs VirInfCtrl	0.00465285	0.813255	-1.22963	VirInfKD2 down vs VirInfCtrl	4.61776	0.106887	0.0277764	1	RAB24	NM_130781.1	RAB24	5	Homo sapiens RAB24, member RAS oncogene family (RAB24), transcript variant 1, mRNA.
10257	ILMN_1672872	0.0446394	0.032477	1.13491	1.13491	VirInfCtrl up vs Control	0.450837	1.03754	1.03754	KD1 up vs Control	0.758534	0.9854	-1.01482	KD2 down vs Control	0.144498	0.9262	-1.07968	VirInfKD1 down vs VirInfCtrl	0.00401156	0.813292	-1.22957	VirInfKD2 down vs VirInfCtrl	4.62516	0.100561	0.0260907	1	FGL1	XM_937886.1	FGL1	8	Homo sapiens fibrinogen-like 1 (FGL1), transcript variant 1, mRNA.	LFIRE1; HP-041; MGC12455; HFREP1
42817	ILMN_2343332	0.0543106	0.0309259	1.16616	1.16616	VirInfCtrl up vs Control	0.370045	1.05451	1.05451	KD1 up vs Control	0.356777	0.946789	-1.0562	KD2 down vs Control	0.141061	0.911335	-1.09729	VirInfKD1 down vs VirInfCtrl	0.00928363	0.813377	-1.22944	VirInfKD2 down vs VirInfCtrl	4.21939	0.131788	0.0374807	1	TAF9	NM_016283.4	TAF9	5	Homo sapiens TAF9 RNA polymerase II, TATA box binding protein (TBP)-associated factor, 32kDa (TAF9), transcript variant 2, mRNA.	TAFIID32; MGC3647; MGC:1603; AD-004; MGC:3647; TAF2G; MGC1603; CGI-137; MGC5067; CIP; MGC:5067; AK6; CINAP; TAFII32; TAFII31
25757	ILMN_1806044	0.242581	0.11761	1.14427	1.14427	VirInfCtrl up vs Control	0.900131	1.00971	1.00971	KD1 up vs Control	0.545219	1.04844	1.04844	KD2 up vs Control	0.444425	0.941393	-1.06226	VirInfKD1 down vs VirInfCtrl	0.0313664	0.813611	-1.22909	VirInfKD2 down vs VirInfCtrl	1.82338	0.103345	0.0680135	1	LOC645378	XM_928418.1	LOC645378	8	PREDICTED: Homo sapiens hypothetical protein LOC645378 (LOC645378), mRNA.
39334	ILMN_1660533	0.0331114	0.215575	1.10867	1.10867	VirInfCtrl up vs Control	0.903131	1.00951	1.00951	KD1 up vs Control	0.112518	0.870684	-1.14852	KD2 down vs Control	0.00396902	0.713404	-1.40173	VirInfKD1 down vs VirInfCtrl	0.032558	0.813671	-1.229	VirInfKD2 down vs VirInfCtrl	5.29505	0.306052	0.0693596	1	RPN1	NM_002950.3	RPN1	3	Homo sapiens ribophorin I (RPN1), mRNA.	DKFZp686B16177; OST1; RBPH1
11628	ILMN_2346856	0.0499435	0.0448806	1.12366	1.12366	VirInfCtrl up vs Control	0.498817	0.96734	-1.03376	KD1 down vs Control	0.575204	1.02771	1.02771	KD2 up vs Control	0.0537977	0.895452	-1.11675	VirInfKD1 down vs VirInfCtrl	0.00425416	0.813759	-1.22886	VirInfKD2 down vs VirInfCtrl	4.3897	0.0972687	0.0265901	1	GGPS1	NM_001037278.1	GGPS1	1	Homo sapiens geranylgeranyl diphosphate synthase 1 (GGPS1), transcript variant 3, mRNA.	GGPPS1; GGPPS
25809	ILMN_1659253	0.114605	0.0122128	1.29335	1.29335	VirInfCtrl up vs Control	0.107801	1.14711	1.14711	KD1 up vs Control	0.159761	1.12363	1.12363	KD2 up vs Control	0.115664	0.874977	-1.14289	VirInfKD1 down vs VirInfCtrl	0.0297081	0.813768	-1.22885	VirInfKD2 down vs VirInfCtrl	2.88707	0.158607	0.0659244	1	LOC645468	XM_942250.1	LOC645468	6	PREDICTED: Homo sapiens similar to insulin-like growth factor 2 mRNA binding protein 3 (LOC645468), mRNA.
38638	ILMN_1745262	0.0684726	0.702375	0.972524	-1.02825	VirInfCtrl down vs Control	0.698195	0.972118	-1.02868	KD1 down vs Control	0.587048	1.04067	1.04067	KD2 up vs Control	0.947603	0.99525	-1.00477	VirInfKD1 down vs VirInfCtrl	0.0252139	0.813954	-1.22857	VirInfKD2 down vs VirInfCtrl	3.77176	0.18957	0.0603125	1	REM2	NM_173527.1	REM2	14	Homo sapiens RAS (RAD and GEM)-like GTP binding 2 (REM2), mRNA.	FLJ38964
17646	ILMN_1704063	0.0697792	0.0771904	1.13571	1.13571	VirInfCtrl up vs Control	0.619648	0.969232	-1.03175	KD1 down vs Control	0.117558	1.1153	1.1153	KD2 up vs Control	0.0548624	0.867524	-1.15271	VirInfKD1 down vs VirInfCtrl	0.0137855	0.814184	-1.22822	VirInfKD2 down vs VirInfCtrl	3.73669	0.138794	0.0445725	1	KCNH3	NM_012284.1	KCNH3	12	Homo sapiens potassium voltage-gated channel, subfamily H (eag-related), member 3 (KCNH3), mRNA.	BEC1; ELK2; KIAA1282; Kv12.2
29297	ILMN_1821031	0.281472	0.266334	1.09632	1.09632	VirInfCtrl up vs Control	0.718367	0.972025	-1.02878	KD1 down vs Control	0.805432	0.980866	-1.01951	KD2 down vs Control	0.0942881	0.861568	-1.16067	VirInfKD1 down vs VirInfCtrl	0.0340077	0.81452	-1.22772	VirInfKD2 down vs VirInfCtrl	1.63787	0.0959821	0.0703221	1	LOC728089	Hs.582692	LOC728089		PREDICTED: Homo sapiens hypothetical LOC728089 (LOC728089), mRNA.
36670	ILMN_1736242	0.0229274	0.752269	0.985256	-1.01496	VirInfCtrl down vs Control	0.049428	0.895513	-1.11668	KD1 down vs Control	0.124899	0.922999	-1.08342	KD2 down vs Control	0.0889591	0.912897	-1.09541	VirInfKD1 down vs VirInfCtrl	0.00384008	0.814589	-1.22761	VirInfKD2 down vs VirInfCtrl	6.214	0.130637	0.0252276	1	PLEKHG4	NM_015432.2	PLEKHG4	16	Homo sapiens pleckstrin homology domain containing, family G (with RhoGef domain) member 4 (PLEKHG4), mRNA.	puratrophin1; DKFZP434I216; SCA4
29282	ILMN_1668053	0.0320315	0.0259489	1.18267	1.18267	VirInfCtrl up vs Control	0.181998	1.08994	1.08994	KD1 up vs Control	0.0292842	1.17644	1.17644	KD2 up vs Control	0.827324	1.01309	1.01309	VirInfKD1 up vs VirInfCtrl	0.0115006	0.81474	-1.22738	VirInfKD2 down vs VirInfCtrl	5.37349	0.182118	0.0406704	1	LOC728056	XM_375928.3	LOC728056	20	PREDICTED: Homo sapiens similar to IQ motif and Sec7 domain 3 (LOC728056), mRNA.
12845	ILMN_2353697	0.0892555	0.0116828	1.28383	1.28383	VirInfCtrl up vs Control	0.234931	1.09659	1.09659	KD1 up vs Control	0.263891	1.08989	1.08989	KD2 up vs Control	0.0166006	0.794664	-1.25839	VirInfKD1 down vs VirInfCtrl	0.0261851	0.814764	-1.22735	VirInfKD2 down vs VirInfCtrl	3.29861	0.167466	0.0609225	1	HINFP	NM_198971.1	HINFP	11	Homo sapiens histone H4 transcription factor (HINFP), transcript variant 2, mRNA.	ZNF743; HiNF-P; DKFZP434F162
888	ILMN_1728662	0.0575145	0.0765286	1.13023	1.13023	VirInfCtrl up vs Control	0.258931	1.07406	1.07406	KD1 up vs Control	0.273038	0.933199	-1.07158	KD2 down vs Control	0.0264085	0.845609	-1.18258	VirInfKD1 down vs VirInfCtrl	0.0117322	0.814822	-1.22726	VirInfKD2 down vs VirInfCtrl	4.10554	0.140301	0.0410082	1	ALDH3B1	NM_001030010.1	ALDH3B1	11	Homo sapiens aldehyde dehydrogenase 3 family, member B1 (ALDH3B1), transcript variant 1, mRNA.	FLJ26433; ALDH7; ALDH4
35151	ILMN_2140910	0.16014	0.176498	1.10103	1.10103	VirInfCtrl up vs Control	0.463914	0.952043	-1.05037	KD1 down vs Control	0.474651	0.953213	-1.04908	KD2 down vs Control	0.151677	0.901956	-1.1087	VirInfKD1 down vs VirInfCtrl	0.0173117	0.814911	-1.22713	VirInfKD2 down vs VirInfCtrl	2.38346	0.0979494	0.0493146	1	OR5P3	NM_153445.1	OR5P3	11	Homo sapiens olfactory receptor, family 5, subfamily P, member 3 (OR5P3), mRNA.	JCG1
21075	ILMN_3204434	0.125066	0.0714421	1.16421	1.16421	VirInfCtrl up vs Control	0.153576	1.12027	1.12027	KD1 up vs Control	0.112873	1.13776	1.13776	KD2 up vs Control	0.541284	0.955969	-1.04606	VirInfKD1 down vs VirInfCtrl	0.0258971	0.814999	-1.227	VirInfKD2 down vs VirInfCtrl	2.75061	0.138449	0.0604006	1	LOC100132934	XM_001723077.1	LOC100132934		PREDICTED: Homo sapiens similar to hCG1644233 (LOC100132934), mRNA.
21359	ILMN_3246004	0.0214965	0.0133812	1.17663	1.17663	VirInfCtrl up vs Control	0.0140146	1.17455	1.17455	KD1 up vs Control	0.0707281	1.10845	1.10845	KD2 up vs Control	0.0892805	0.909326	-1.09972	VirInfKD1 down vs VirInfCtrl	0.00478417	0.81503	-1.22695	VirInfKD2 down vs VirInfCtrl	6.38683	0.146445	0.027515	1	LOC100133666	XM_001716571.1	LOC100133666		PREDICTED: Homo sapiens hypothetical protein LOC100133666 (LOC100133666), mRNA.
7516	ILMN_1726839	0.00686167	0.113905	1.11523	1.11523	VirInfCtrl up vs Control	0.0114745	1.23595	1.23595	KD1 up vs Control	0.1711	0.912412	-1.096	KD2 down vs Control	0.00842689	0.796726	-1.25514	VirInfKD1 down vs VirInfCtrl	0.013344	0.815063	-1.2269	VirInfKD2 down vs VirInfCtrl	10.1451	0.367179	0.0434315	1	DCUN1D5	NM_032299.2	DCUN1D5	11	Homo sapiens DCN1, defective in cullin neddylation 1, domain containing 5 (S. cerevisiae) (DCUN1D5), mRNA.	MGC2714; FLJ32431
38084	ILMN_1708328	0.0382527	0.368712	1.05171	1.05171	VirInfCtrl up vs Control	0.186501	0.925553	-1.08044	KD1 down vs Control	0.841939	1.01086	1.01086	KD2 up vs Control	0.910349	1.00611	1.00611	VirInfKD1 up vs VirInfCtrl	0.00762539	0.815134	-1.22679	VirInfKD2 down vs VirInfCtrl	4.96327	0.139024	0.0336127	1	RAB11FIP3	NM_014700.2	RAB11FIP3	16	Homo sapiens RAB11 family interacting protein 3 (class II) (RAB11FIP3), mRNA.	KIAA0665; Rab11-FIP3
45144	ILMN_1810233	0.149275	0.375186	1.08125	1.08125	VirInfCtrl up vs Control	0.62867	0.959303	-1.04242	KD1 down vs Control	0.5633	1.05114	1.05114	KD2 up vs Control	0.563777	1.05108	1.05108	VirInfKD1 up vs VirInfCtrl	0.0461675	0.815149	-1.22677	VirInfKD2 down vs VirInfCtrl	2.48505	0.172056	0.0830838	1	UGT2B11	NM_001073.1	UGT2B11	4	Homo sapiens UDP glucuronosyltransferase 2 family, polypeptide B11 (UGT2B11), mRNA.	MGC129612; MGC129611
20260	ILMN_3272838	0.21977	0.283449	1.09046	1.09046	VirInfCtrl up vs Control	0.808078	0.981509	-1.01884	KD1 down vs Control	0.402336	1.06848	1.06848	KD2 up vs Control	0.208237	0.901532	-1.10922	VirInfKD1 down vs VirInfCtrl	0.0320952	0.815282	-1.22657	VirInfKD2 down vs VirInfCtrl	1.9507	0.109736	0.0675055	1	LOC100130894	XM_001724341.1	LOC100130894		PREDICTED: Homo sapiens hypothetical protein LOC100130894 (LOC100130894), mRNA.
26524	ILMN_1773991	0.19482	0.551305	1.05052	1.05052	VirInfCtrl up vs Control	0.687407	0.967542	-1.03355	KD1 down vs Control	0.283385	0.912096	-1.09638	KD2 down vs Control	0.05453	0.830159	-1.20459	VirInfKD1 down vs VirInfCtrl	0.0399224	0.815348	-1.22647	VirInfKD2 down vs VirInfCtrl	2.11085	0.134006	0.0761814	1	LOC647089	XM_942827.1	LOC647089	7	PREDICTED: Homo sapiens hypothetical LOC647089 (LOC647089), mRNA.
33281	ILMN_2277537	0.247123	0.58443	1.04774	1.04774	VirInfCtrl up vs Control	0.269031	0.906389	-1.10328	KD1 down vs Control	0.226312	0.896907	-1.11494	KD2 down vs Control	0.390267	0.928	-1.07759	VirInfKD1 down vs VirInfCtrl	0.0447229	0.815345	-1.22647	VirInfKD2 down vs VirInfCtrl	1.79984	0.12202	0.0813538	1	MUTYH	NM_001048174.1	MUTYH	1	Homo sapiens mutY homolog (E. coli) (MUTYH), transcript variant beta3, mRNA.	MGC4416; MYH
3599	ILMN_3256801	0.0809774	0.072449	1.14397	1.14397	VirInfCtrl up vs Control	0.518489	0.958501	-1.0433	KD1 down vs Control	0.129866	1.11455	1.11455	KD2 up vs Control	0.156167	0.904668	-1.10538	VirInfKD1 down vs VirInfCtrl	0.0163588	0.815363	-1.22645	VirInfKD2 down vs VirInfCtrl	3.46776	0.137875	0.0477109	1	C1orf203	NR_024125.1	C1ORF203		Homo sapiens chromosome 1 open reading frame 203 (C1orf203), non-coding RNA.
14652	ILMN_1901666	0.130755	0.247109	1.09668	1.09668	VirInfCtrl up vs Control	0.306303	0.922675	-1.08381	KD1 down vs Control	0.300866	1.08489	1.08489	KD2 up vs Control	0.131424	0.8819	-1.13392	VirInfKD1 down vs VirInfCtrl	0.0298831	0.815589	-1.22611	VirInfKD2 down vs VirInfCtrl	2.6825	0.144644	0.0647056	1		Hs.537645	HS.537645	1	tj30g08.x1 NCI_CGAP_Pan1 Homo sapiens cDNA clone IMAGE:2143070 3, mRNA sequence
30453	ILMN_3246457	0.350984	0.216032	1.11627	1.11627	VirInfCtrl up vs Control	0.988536	0.998809	-1.00119	KD1 down vs Control	0.727584	0.971376	-1.02947	KD2 down vs Control	0.235978	0.900551	-1.11043	VirInfKD1 down vs VirInfCtrl	0.0428282	0.815658	-1.226	VirInfKD2 down vs VirInfCtrl	1.37479	0.0905398	0.0790286	1	LOC730796	XM_001127241.1	LOC730796		PREDICTED: Homo sapiens hypothetical LOC730796 (LOC730796), mRNA.
19364	ILMN_3268752	0.133034	0.843806	1.01384	1.01384	VirInfCtrl up vs Control	0.550108	0.958592	-1.0432	KD1 down vs Control	0.96904	0.997301	-1.00271	KD2 down vs Control	0.191983	0.90646	-1.10319	VirInfKD1 down vs VirInfCtrl	0.0225238	0.815665	-1.22599	VirInfKD2 down vs VirInfCtrl	2.6563	0.123399	0.0557464	1	LOC100128615	XM_001717646.1	LOC100128615		PREDICTED: Homo sapiens similar to hCG2022586 (LOC100128615), mRNA.
40474	ILMN_2402463	0.274354	0.147226	1.14728	1.14728	VirInfCtrl up vs Control	0.766189	1.02603	1.02603	KD1 up vs Control	0.255539	1.10937	1.10937	KD2 up vs Control	0.132425	0.866118	-1.15458	VirInfKD1 down vs VirInfCtrl	0.0486677	0.815692	-1.22595	VirInfKD2 down vs VirInfCtrl	1.66932	0.11848	0.0851701	1	SHMT1	NM_148918.1	SHMT1	17	Homo sapiens serine hydroxymethyltransferase 1 (soluble) (SHMT1), transcript variant 2, mRNA.	MGC15229; MGC24556; SHMT; CSHMT
40146	ILMN_2183610	0.0127976	0.0891425	1.09144	1.09144	VirInfCtrl up vs Control	0.287784	1.05165	1.05165	KD1 up vs Control	0.0315486	1.12808	1.12808	KD2 up vs Control	0.970821	0.998355	-1.00165	VirInfKD1 down vs VirInfCtrl	0.00326839	0.815701	-1.22594	VirInfKD2 down vs VirInfCtrl	7.91959	0.153716	0.0232915	1	SERAC1	NM_032861.2	SERAC1	6	Homo sapiens serine active site containing 1 (SERAC1), mRNA.	FLJ30544; FLJ14917
17047	ILMN_1772131	0.142067	0.593784	1.04273	1.04273	VirInfCtrl up vs Control	0.933012	0.993509	-1.00653	KD1 down vs Control	0.289859	1.09008	1.09008	KD2 up vs Control	0.660876	0.966307	-1.03487	VirInfKD1 down vs VirInfCtrl	0.0336765	0.815704	-1.22594	VirInfKD2 down vs VirInfCtrl	2.5579	0.146988	0.0689569	1	IL1R2	NM_173343.1	IL1R2	2	Homo sapiens interleukin 1 receptor, type II (IL1R2), transcript variant 2, mRNA.	IL1RB; CD121b; MGC47725
12338	ILMN_1793305	0.0252862	0.020887	1.16642	1.16642	VirInfCtrl up vs Control	0.702787	1.02002	1.02002	KD1 up vs Control	0.0172508	1.1752	1.1752	KD2 up vs Control	0.0625734	0.893116	-1.11968	VirInfKD1 down vs VirInfCtrl	0.00627727	0.815791	-1.2258	VirInfKD2 down vs VirInfCtrl	5.95826	0.152063	0.0306257	1	GRXCR1	XM_941109.1	GRXCR1	4	Homo sapiens glutaredoxin, cysteine rich 1 (GRXCR1), mRNA.
17382	ILMN_1810055	0.0575019	0.06053	1.19648	1.19648	VirInfCtrl up vs Control	0.956338	1.00445	1.00445	KD1 up vs Control	0.155693	0.881427	-1.13452	KD2 down vs Control	0.00833772	0.740557	-1.35033	VirInfKD1 down vs VirInfCtrl	0.0396915	0.815806	-1.22578	VirInfKD2 down vs VirInfCtrl	4.10597	0.258376	0.0755122	1	ITFG3	NM_032039.1	ITFG3	16	Homo sapiens integrin alpha FG-GAP repeat containing 3 (ITFG3), mRNA.	FLJ32603; DKFZP761D0211; gene +108; C16orf9; gs19
32835	ILMN_1707649	0.00223266	0.100439	0.861337	-1.16099	VirInfCtrl down vs Control	0.0300122	0.804415	-1.24314	KD1 down vs Control	0.000563151	0.599961	-1.66678	KD2 down vs Control	0.001972	0.66911	-1.49452	VirInfKD1 down vs VirInfCtrl	0.0384841	0.816106	-1.22533	VirInfKD2 down vs VirInfCtrl	15.521	0.956235	0.0739311	1	MPDZ	NM_003829.1	MPDZ	9	Homo sapiens multiple PDZ domain protein (MPDZ), mRNA.	FLJ25909; DKFZp781P216; FLJ34626; MUPP1; FLJ90240
20169	ILMN_3175797	0.0234857	0.010688	1.17221	1.17221	VirInfCtrl up vs Control	0.291206	1.05164	1.05164	KD1 up vs Control	0.0250203	1.13786	1.13786	KD2 up vs Control	0.0668257	0.907334	-1.10213	VirInfKD1 down vs VirInfCtrl	0.00344047	0.816195	-1.2252	VirInfKD2 down vs VirInfCtrl	6.1504	0.121195	0.0236463	1	LOC100130696	XM_001724725.1	LOC100130696		PREDICTED: Homo sapiens hypothetical protein LOC100130696 (LOC100130696), mRNA.
12228	ILMN_1652662	0.269566	0.164962	1.13014	1.13014	VirInfCtrl up vs Control	0.685434	0.967622	-1.03346	KD1 down vs Control	0.985655	1.00145	1.00145	KD2 up vs Control	0.44879	0.939232	-1.0647	VirInfKD1 down vs VirInfCtrl	0.0393649	0.816219	-1.22516	VirInfKD2 down vs VirInfCtrl	1.69106	0.105387	0.0747845	1	GRB10	NM_001001555.1	GRB10	7	Homo sapiens growth factor receptor-bound protein 10 (GRB10), transcript variant 4, mRNA.	RSS; GRB-IR; IRBP; KIAA0207; Grb-10; MEG1
34433	ILMN_1718449	0.0684217	0.0183324	1.20073	1.20073	VirInfCtrl up vs Control	0.312758	1.06477	1.06477	KD1 up vs Control	0.919358	0.994004	-1.00603	KD2 down vs Control	0.0147277	0.824539	-1.2128	VirInfKD1 down vs VirInfCtrl	0.0119035	0.816384	-1.22491	VirInfKD2 down vs VirInfCtrl	3.77314	0.127398	0.0405172	1	NSUN5C	NM_148936.1	NSUN5C	7	Homo sapiens NOP2/Sun domain family, member 5C (NSUN5C), transcript variant 1, mRNA.	WBSCR20B; NOL1R2; DKFZp434K058; MGC15057; MGC129801; DKFZp666P104; FLJ11626; WBSCR20C
10793	ILMN_1665778	0.0504436	0.0918779	1.13514	1.13514	VirInfCtrl up vs Control	0.044431	1.17382	1.17382	KD1 up vs Control	0.671104	0.972177	-1.02862	KD2 down vs Control	0.0691	0.869541	-1.15003	VirInfKD1 down vs VirInfCtrl	0.0184649	0.816495	-1.22475	VirInfKD2 down vs VirInfCtrl	4.36922	0.18185	0.0499448	1	FLJ45256	NM_207448.1	FLJ45256	16	Homo sapiens FLJ45256 protein (FLJ45256), mRNA.
18938	ILMN_2312340	0.0302997	0.96269	0.997702	-1.0023	VirInfCtrl down vs Control	0.0343363	0.879309	-1.13726	KD1 down vs Control	0.184185	0.931673	-1.07334	KD2 down vs Control	0.100263	0.912496	-1.0959	VirInfKD1 down vs VirInfCtrl	0.00510867	0.816524	-1.2247	VirInfKD2 down vs VirInfCtrl	5.50691	0.127517	0.0277869	1	LILRB2	NM_001080978.1	LILRB2	19	Homo sapiens leukocyte immunoglobulin-like receptor, subfamily B (with TM and ITIM domains), member 2 (LILRB2), transcript variant 2, mRNA.	ILT4; LIR2; LIR-2; MIR10; CD85D; MIR-10
39500	ILMN_2081645	0.165247	0.0623653	1.17129	1.17129	VirInfCtrl up vs Control	0.603236	1.03867	1.03867	KD1 up vs Control	0.213844	1.10097	1.10097	KD2 up vs Control	0.0545997	0.848035	-1.1792	VirInfKD1 down vs VirInfCtrl	0.0264733	0.816803	-1.22429	VirInfKD2 down vs VirInfCtrl	2.33875	0.116525	0.0597882	1	RSPO2	NM_178565.3	RSPO2	8	Homo sapiens R-spondin 2 homolog (Xenopus laevis) (RSPO2), mRNA.	MGC35555; MGC43342
9605	ILMN_3241250	0.0127062	0.142329	1.07893	1.07893	VirInfCtrl up vs Control	0.131069	0.924358	-1.08183	KD1 down vs Control	0.00796439	0.838958	-1.19195	KD2 down vs Control	0.0284409	0.878858	-1.13784	VirInfKD1 down vs VirInfCtrl	0.0041486	0.817061	-1.2239	VirInfKD2 down vs VirInfCtrl	7.94268	0.16738	0.0252883	1	FAM18A	NM_001079512.2	FAM18A	16	Homo sapiens family with sequence similarity 18, member A (FAM18A), mRNA.	YDR084C
31336	ILMN_2375002	0.0688916	0.355541	0.923137	-1.08326	VirInfCtrl down vs Control	0.63022	0.960293	-1.04135	KD1 down vs Control	0.115509	0.863321	-1.15832	KD2 down vs Control	0.117271	0.864075	-1.15731	VirInfKD1 down vs VirInfCtrl	0.044785	0.817068	-1.22389	VirInfKD2 down vs VirInfCtrl	3.76042	0.249894	0.0797446	1	MAP4K4	NM_145687.2	MAP4K4	2	Homo sapiens mitogen-activated protein kinase kinase kinase kinase 4 (MAP4K4), transcript variant 3, mRNA.	KIAA0687; FLJ90111; FLJ20373; HGK; NIK; FLJ10410; FLH21957
35537	ILMN_1697817	0.116927	0.71537	1.02706	1.02706	VirInfCtrl up vs Control	0.98094	1.00174	1.00174	KD1 up vs Control	0.0890985	0.868034	-1.15203	KD2 down vs Control	0.255256	0.915916	-1.0918	VirInfKD1 down vs VirInfCtrl	0.0276833	0.817216	-1.22367	VirInfKD2 down vs VirInfCtrl	2.8554	0.144935	0.0609097	1	PANX1	NM_015368.3	PANX1	11	Homo sapiens pannexin 1 (PANX1), mRNA.	MRS1; MGC21309; UNQ2529
34529	ILMN_1743582	0.0663499	0.0519963	1.1472	1.1472	VirInfCtrl up vs Control	0.248586	0.930016	-1.07525	KD1 down vs Control	0.515572	0.961536	-1.04	KD2 down vs Control	0.0170335	0.830524	-1.20406	VirInfKD1 down vs VirInfCtrl	0.0120285	0.817285	-1.22356	VirInfKD2 down vs VirInfCtrl	3.83066	0.12856	0.0402729	1	NUDT22	NM_032344.1	NUDT22	11	Homo sapiens nudix (nucleoside diphosphate linked moiety X)-type motif 22 (NUDT22), mRNA.	MGC13045
44192	ILMN_2329679	0.131317	0.309262	1.06917	1.06917	VirInfCtrl up vs Control	0.755681	1.01981	1.01981	KD1 up vs Control	0.697347	1.02488	1.02488	KD2 up vs Control	0.51117	0.958824	-1.04294	VirInfKD1 down vs VirInfCtrl	0.0154239	0.817322	-1.22351	VirInfKD2 down vs VirInfCtrl	2.67599	0.100991	0.0452876	1	TPST2	NM_001008566.1	TPST2	22	Homo sapiens tyrosylprotein sulfotransferase 2 (TPST2), transcript variant 1, mRNA.
41025	ILMN_1744003	0.153319	0.477723	1.05858	1.05858	VirInfCtrl up vs Control	0.47974	0.944922	-1.05829	KD1 down vs Control	0.0800906	0.853694	-1.17138	KD2 down vs Control	0.108382	0.867828	-1.1523	VirInfKD1 down vs VirInfCtrl	0.036499	0.817427	-1.22335	VirInfKD2 down vs VirInfCtrl	2.44615	0.14396	0.0706219	1	SLC44A5	NM_152697.2	SLC44A5	1	Homo sapiens solute carrier family 44, member 5 (SLC44A5), mRNA.	MGC34032; CTL5; FLJ34081
28063	ILMN_1779915	0.0484329	0.0511064	1.14737	1.14737	VirInfCtrl up vs Control	0.399303	0.949991	-1.05264	KD1 down vs Control	0.714356	1.02194	1.02194	KD2 up vs Control	0.00566872	0.788453	-1.26831	VirInfKD1 down vs VirInfCtrl	0.0118976	0.817544	-1.22318	VirInfKD2 down vs VirInfCtrl	4.45327	0.148229	0.0399425	1	LOC652115	XM_941449.1	LOC652115		PREDICTED: Homo sapiens similar to F59A6.3 (LOC652115), mRNA.
10498	ILMN_1720004	0.0626055	0.805629	0.985599	-1.01461	VirInfCtrl down vs Control	0.184527	0.91893	-1.08822	KD1 down vs Control	0.425651	0.952952	-1.04937	KD2 down vs Control	0.128896	0.905504	-1.10436	VirInfKD1 down vs VirInfCtrl	0.0117633	0.81756	-1.22315	VirInfKD2 down vs VirInfCtrl	3.94088	0.130459	0.0397247	1	FLJ27354	XM_378874.3	FLJ27354	1	PREDICTED: Homo sapiens hypothetical gene supported by AK130864 (FLJ27354), mRNA.
39988	ILMN_2285802	0.0509361	0.0487993	1.15376	1.15376	VirInfCtrl up vs Control	0.499076	0.959127	-1.04262	KD1 down vs Control	0.262691	0.930795	-1.07435	KD2 down vs Control	0.00685369	0.791321	-1.26371	VirInfKD1 down vs VirInfCtrl	0.0133971	0.817891	-1.22266	VirInfKD2 down vs VirInfCtrl	4.3493	0.152411	0.0420512	1	SEC14L1	NM_003003.2	SEC14L1	17	Homo sapiens SEC14-like 1 (S. cerevisiae) (SEC14L1), transcript variant 1, mRNA.	SEC14L; DKFZp686C06176; PRELID4A
5168	ILMN_1784352	0.0377564	0.290678	1.07243	1.07243	VirInfCtrl up vs Control	0.017075	0.820986	-1.21805	KD1 down vs Control	0.163484	0.908629	-1.10056	KD2 down vs Control	0.0966564	0.888018	-1.1261	VirInfKD1 down vs VirInfCtrl	0.0157995	0.817906	-1.22263	VirInfKD2 down vs VirInfCtrl	4.99265	0.189274	0.0454927	1	CCM2	NM_031443.3	CCM2	7	Homo sapiens cerebral cavernous malformation 2 (CCM2), transcript variant 1, mRNA.	MGC74868; MGC4067; MGC4607; C7orf22; PP10187
11533	ILMN_2272857	0.0820913	0.0369002	1.1874	1.1874	VirInfCtrl up vs Control	0.229121	1.08986	1.08986	KD1 up vs Control	0.0722679	1.15025	1.15025	KD2 up vs Control	0.794349	0.982637	-1.01767	VirInfKD1 down vs VirInfCtrl	0.0204479	0.818025	-1.22246	VirInfKD2 down vs VirInfCtrl	3.4437	0.148038	0.0515855	1	GCOM1	NM_001018090.1	GCOM1	15	Homo sapiens GRINL1A complex locus (GCOM1), transcript variant 1, mRNA.	Gup2; Gup1; MGC126694; GRINL1A; Gcom2; MGC138353; FLJ30973
15576	ILMN_1838385	0.0929739	0.0142313	1.25574	1.25574	VirInfCtrl up vs Control	0.747079	1.02278	1.02278	KD1 up vs Control	0.147976	1.11706	1.11706	KD2 up vs Control	0.03715	0.837044	-1.19468	VirInfKD1 down vs VirInfCtrl	0.0236551	0.818063	-1.2224	VirInfKD2 down vs VirInfCtrl	3.22921	0.149434	0.055531	1		Hs.562146	HS.562146	1	wb05e05.x1 NCI_CGAP_GC6 Homo sapiens cDNA clone IMAGE:2304800 3, mRNA sequence
37623	ILMN_2156971	0.21505	0.0416056	1.2246	1.2246	VirInfCtrl up vs Control	0.148654	1.13878	1.13878	KD1 up vs Control	0.373372	1.07835	1.07835	KD2 up vs Control	0.119052	0.867136	-1.15322	VirInfKD1 down vs VirInfCtrl	0.0429126	0.81807	-1.22239	VirInfKD2 down vs VirInfCtrl	1.97916	0.126736	0.0768424	1	PRY	NM_004676.2	PRY	Y	Homo sapiens PTPN13-like, Y-linked (PRY), mRNA.	PRY1; PTPN13LY
15136	ILMN_1849148	0.0741431	0.526924	1.03667	1.03667	VirInfCtrl up vs Control	0.624476	0.972719	-1.02805	KD1 down vs Control	0.695346	1.02229	1.02229	KD2 up vs Control	0.272805	0.937312	-1.06688	VirInfKD1 down vs VirInfCtrl	0.00959397	0.818149	-1.22227	VirInfKD2 down vs VirInfCtrl	3.62554	0.10852	0.0359183	1		Hs.545230	HS.545230	8	RST9912 Athersys RAGE Library Homo sapiens cDNA, mRNA sequence
38462	ILMN_2363106	0.0248123	0.185852	1.08691	1.08691	VirInfCtrl up vs Control	0.18997	0.92087	-1.08593	KD1 down vs Control	0.0432617	0.867205	-1.15313	KD2 down vs Control	0.00368084	0.773531	-1.29277	VirInfKD1 down vs VirInfCtrl	0.0114	0.818156	-1.22226	VirInfKD2 down vs VirInfCtrl	6.00703	0.194568	0.0388681	1	RBM23	NM_001077352.1	RBM23	14	Homo sapiens RNA binding motif protein 23 (RBM23), transcript variant 3, mRNA.	MGC4458; PP239; RNPC4; CAPERbeta; FLJ10482
43758	ILMN_3237381	0.028412	0.0572708	1.11413	1.11413	VirInfCtrl up vs Control	0.28447	1.0556	1.0556	KD1 up vs Control	0.416587	1.04098	1.04098	KD2 up vs Control	0.836651	1.00996	1.00996	VirInfKD1 up vs VirInfCtrl	0.0048014	0.818345	-1.22198	VirInfKD2 down vs VirInfCtrl	5.66438	0.124965	0.0264739	1	TMEM217	NM_145316.2	TMEM217	6	Homo sapiens transmembrane protein 217 (TMEM217), mRNA.	dJ355M6.2
27894	ILMN_1684311	0.219859	0.480124	1.05823	1.05823	VirInfCtrl up vs Control	0.367673	0.929376	-1.07599	KD1 down vs Control	0.260597	0.910837	-1.09789	KD2 down vs Control	0.0743595	0.850255	-1.17612	VirInfKD1 down vs VirInfCtrl	0.0373565	0.818503	-1.22174	VirInfKD2 down vs VirInfCtrl	1.95017	0.114762	0.0706168	1	LOC651552	XM_940727.1	LOC651552		PREDICTED: Homo sapiens similar to fetal Alzheimer antigen isoform 2 (LOC651552), mRNA.
11788	ILMN_1713290	0.0017703	0.00840463	1.11145	1.11145	VirInfCtrl up vs Control	0.0960569	1.05554	1.05554	KD1 up vs Control	0.0345768	1.07743	1.07743	KD2 up vs Control	0.622227	1.01433	1.01433	VirInfKD1 up vs VirInfCtrl	0.000335075	0.818512	-1.22173	VirInfKD2 down vs VirInfCtrl	16.9048	0.132133	0.0093796	1	GLT8D1	NM_152932.1	GLT8D1	3	Homo sapiens glycosyltransferase 8 domain containing 1 (GLT8D1), transcript variant 2, mRNA.	FLJ14611; AD-017; MSTP139; DKFZp781O20198
8044	ILMN_1773885	0.00479175	0.00190189	1.15392	1.15392	VirInfCtrl up vs Control	0.372677	1.02656	1.02656	KD1 up vs Control	0.222082	1.03777	1.03777	KD2 up vs Control	0.00295025	0.877126	-1.14009	VirInfKD1 down vs VirInfCtrl	0.000324908	0.818708	-1.22144	VirInfKD2 down vs VirInfCtrl	11.6517	0.0898388	0.00925241	1	DMAP1	NM_019100.3	DMAP1	1	Homo sapiens DNA methyltransferase 1 associated protein 1 (DMAP1), transcript variant 2, mRNA.	FLJ11543; KIAA1425; DNMTAP1; DKFZp686L09142; SWC4; DNMAP1; EAF2
30688	ILMN_1671651	0.0456262	0.722496	1.02605	1.02605	VirInfCtrl up vs Control	0.224571	1.09803	1.09803	KD1 up vs Control	0.156024	1.11853	1.11853	KD2 up vs Control	0.327226	0.928979	-1.07645	VirInfKD1 down vs VirInfCtrl	0.0274961	0.818723	-1.22141	VirInfKD2 down vs VirInfCtrl	4.57863	0.227361	0.0595884	1	LOC91661	NM_138372.1	LOC91661	19	Homo sapiens hypothetical protein BC001610 (LOC91661), mRNA.
46432	ILMN_2143822	0.039639	0.105161	0.856201	-1.16795	VirInfCtrl down vs Control	0.037235	0.8049	-1.24239	KD1 down vs Control	0.012304	0.749953	-1.33342	KD2 down vs Control	0.139368	0.870498	-1.14877	VirInfKD1 down vs VirInfCtrl	0.0493524	0.818732	-1.2214	VirInfKD2 down vs VirInfCtrl	4.8838	0.336893	0.0827781	1	ZNF148	NM_021964.1	ZNF148	3	Homo sapiens zinc finger protein 148 (ZNF148), mRNA.	HT-BETA; ZBP-89; BFCOL1; BERF-1; ZFP148; pHZ-52
44208	ILMN_1698218	0.0861936	0.982615	0.998358	-1.00164	VirInfCtrl down vs Control	0.0719636	0.85401	-1.17095	KD1 down vs Control	0.249739	0.911928	-1.09658	KD2 down vs Control	0.0304052	0.815497	-1.22625	VirInfKD1 down vs VirInfCtrl	0.0327428	0.818818	-1.22127	VirInfKD2 down vs VirInfCtrl	3.35868	0.183004	0.0653844	1	TRAF1	NM_005658.3	TRAF1	9	Homo sapiens TNF receptor-associated factor 1 (TRAF1), mRNA.	MGC:10353; EBI6
40812	ILMN_1781231	0.116771	0.0683011	1.18242	1.18242	VirInfCtrl up vs Control	0.174638	1.12327	1.12327	KD1 up vs Control	0.831108	0.983318	-1.01696	KD2 down vs Control	0.0252394	0.799613	-1.2506	VirInfKD1 down vs VirInfCtrl	0.0382229	0.818871	-1.22119	VirInfKD2 down vs VirInfCtrl	2.85751	0.169582	0.0712156	1	SLC25A38	NM_017875.1	SLC25A38	3	Homo sapiens solute carrier family 25, member 38 (SLC25A38), mRNA.	FLJ20551; FLJ22703
8221	ILMN_2328972	0.0203088	0.167447	1.08134	1.08134	VirInfCtrl up vs Control	0.334783	1.05361	1.05361	KD1 up vs Control	0.751452	0.983619	-1.01665	KD2 down vs Control	0.261287	1.0637	1.0637	VirInfKD1 up vs VirInfCtrl	0.00702664	0.818898	-1.22115	VirInfKD2 down vs VirInfCtrl	6.54232	0.168895	0.030979	1	DNMT3B	NM_006892.3	DNMT3B	20	Homo sapiens DNA (cytosine-5-)-methyltransferase 3 beta (DNMT3B), transcript variant 1, mRNA.	ICF; M.HsaIIIB
38467	ILMN_3248026	0.118984	0.681097	1.02806	1.02806	VirInfCtrl up vs Control	0.538173	0.959014	-1.04274	KD1 down vs Control	0.584801	1.03771	1.03771	KD2 up vs Control	0.467415	0.951479	-1.051	VirInfKD1 down vs VirInfCtrl	0.0207455	0.818997	-1.22101	VirInfKD2 down vs VirInfCtrl	2.82804	0.121016	0.0513499	1	RBM27	NM_018989.1	RBM27	5	Homo sapiens RNA binding motif protein 27 (RBM27), mRNA.	Psc1; KIAA1311; ARRS1
2444	ILMN_1734611	0.107683	0.276373	1.07948	1.07948	VirInfCtrl up vs Control	0.357308	1.06576	1.06576	KD1 up vs Control	0.909474	0.992453	-1.0076	KD2 down vs Control	0.932663	1.00564	1.00564	VirInfKD1 up vs VirInfCtrl	0.0204583	0.819035	-1.22095	VirInfKD2 down vs VirInfCtrl	2.98666	0.12685	0.0509666	1	BDKRB1	NM_000710.2	BDKRB1	14	Homo sapiens bradykinin receptor B1 (BDKRB1), mRNA.	BKR1; B1BKR; BKB1R; B1R; BRADYB1
18210	ILMN_1654653	0.137321	0.196622	1.10685	1.10685	VirInfCtrl up vs Control	0.624189	0.964563	-1.03674	KD1 down vs Control	0.25091	1.09288	1.09288	KD2 up vs Control	0.0696269	0.857169	-1.16663	VirInfKD1 down vs VirInfCtrl	0.0290211	0.819138	-1.2208	VirInfKD2 down vs VirInfCtrl	2.60855	0.132631	0.0610136	1	KLC1	NM_005552.3	KLC1	14	Homo sapiens kinesin light chain 1 (KLC1), transcript variant 1, mRNA.	KLC1; KLC; KNS2; KNS2A; MGC15245
36573	ILMN_1697654	0.164495	0.830977	0.983604	-1.01667	VirInfCtrl down vs Control	0.66871	0.967202	-1.03391	KD1 down vs Control	0.72473	0.973001	-1.02775	KD2 down vs Control	0.37819	0.931888	-1.07309	VirInfKD1 down vs VirInfCtrl	0.0361094	0.819231	-1.22066	VirInfKD2 down vs VirInfCtrl	2.34522	0.13421	0.0686723	1	PLA2G6	NM_003560.2	PLA2G6	22	Homo sapiens phospholipase A2, group VI (cytosolic, calcium-independent) (PLA2G6), transcript variant 2, mRNA.	PNPLA9; PLA2; INAD1; GVI; CaI-PLA2; iPLA2
5261	ILMN_1766797	0.0983707	0.0751786	1.19113	1.19113	VirInfCtrl up vs Control	0.346827	0.920303	-1.0866	KD1 down vs Control	0.1098	1.16491	1.16491	KD2 up vs Control	0.205226	0.89082	-1.12256	VirInfKD1 down vs VirInfCtrl	0.0498096	0.81926	-1.22061	VirInfKD2 down vs VirInfCtrl	3.13471	0.216038	0.0827015	1	CCS	NM_005125.1	CCS	11	Homo sapiens copper chaperone for superoxide dismutase (CCS), mRNA.	MGC138260
5854	ILMN_2339284	0.100476	0.903066	0.990081	-1.01002	VirInfCtrl down vs Control	0.639589	0.962057	-1.03944	KD1 down vs Control	0.141845	0.875745	-1.14188	KD2 down vs Control	0.0411178	0.815963	-1.22555	VirInfKD1 down vs VirInfCtrl	0.0440919	0.819293	-1.22057	VirInfKD2 down vs VirInfCtrl	3.09967	0.198658	0.0769079	1	CHD2	NM_001042572.2	CHD2	15	Homo sapiens chromodomain helicase DNA binding protein 2 (CHD2), transcript variant 2, mRNA.	DKFZp781D1727; FLJ38614; DKFZp686E01200; DKFZp547I1315
5174	ILMN_1714386	0.0527793	0.955901	1.00367	1.00367	VirInfCtrl up vs Control	0.125093	0.893011	-1.11981	KD1 down vs Control	0.868839	1.01101	1.01101	KD2 up vs Control	0.0383873	0.84547	-1.18277	VirInfKD1 down vs VirInfCtrl	0.0201575	0.81938	-1.22044	VirInfKD2 down vs VirInfCtrl	4.27698	0.179547	0.0503759	1	CCNB1IP1	NM_182852.1	CCNB1IP1	14	Homo sapiens cyclin B1 interacting protein 1 (CCNB1IP1), transcript variant 4, mRNA.	C14orf18; HEI10
17449	ILMN_2076600	0.104766	0.292741	1.08811	1.08811	VirInfCtrl up vs Control	0.692666	1.03085	1.03085	KD1 up vs Control	0.0823355	1.16484	1.16484	KD2 up vs Control	0.766497	0.977499	-1.02302	VirInfKD1 down vs VirInfCtrl	0.0346625	0.819417	-1.22038	VirInfKD2 down vs VirInfCtrl	3.03118	0.169178	0.0669752	1	ITM2A	NM_004867.3	ITM2A	X	Homo sapiens integral membrane protein 2A (ITM2A), mRNA.	E25A; BRICD2A
16571	ILMN_1779855	0.00829459	0.305924	1.05468	1.05468	VirInfCtrl up vs Control	0.0239124	1.15358	1.15358	KD1 up vs Control	0.093317	0.909535	-1.09946	KD2 down vs Control	0.160062	0.926573	-1.07925	VirInfKD1 down vs VirInfCtrl	0.0057749	0.819426	-1.22037	VirInfKD2 down vs VirInfCtrl	9.41872	0.221859	0.0282662	1	HSD17B6	NM_003725.2	HSD17B6	12	Homo sapiens hydroxysteroid (17-beta) dehydrogenase 6 homolog (mouse) (HSD17B6), mRNA.	RODH; HSE
17228	ILMN_3258628	0.221961	0.454089	1.06303	1.06303	VirInfCtrl up vs Control	0.583641	0.956733	-1.04522	KD1 down vs Control	0.155124	0.883212	-1.13223	KD2 down vs Control	0.251622	0.90765	-1.10175	VirInfKD1 down vs VirInfCtrl	0.040316	0.819471	-1.2203	VirInfKD2 down vs VirInfCtrl	1.93776	0.117672	0.072871	1	INPP5K	NM_130766.2	INPP5K	17	Homo sapiens inositol polyphosphate-5-phosphatase K (INPP5K), transcript variant 2, mRNA.
16728	ILMN_1743138	0.0423596	0.0937292	1.09481	1.09481	VirInfCtrl up vs Control	0.986698	1.00079	1.00079	KD1 up vs Control	0.140862	0.92571	-1.08025	KD2 down vs Control	0.106563	0.917254	-1.09021	VirInfKD1 down vs VirInfCtrl	0.00473544	0.819725	-1.21992	VirInfKD2 down vs VirInfCtrl	4.73806	0.10218	0.025879	1	HYDIN	XM_939810.1	HYDIN	16	Homo sapiens hydrocephalus inducing homolog (mouse) (HYDIN), transcript variant 1, mRNA.	FLJ14665; KIAA1864; FLJ12871; HYDIN1; DKFZp434D0513; DKFZp434L0850
29122	ILMN_3237409	0.0259592	0.00603823	1.18656	1.18656	VirInfCtrl up vs Control	0.287155	1.04937	1.04937	KD1 up vs Control	0.0648701	1.09757	1.09757	KD2 up vs Control	0.0606317	0.909258	-1.0998	VirInfKD1 down vs VirInfCtrl	0.00296603	0.819951	-1.21959	VirInfKD2 down vs VirInfCtrl	5.89104	0.104362	0.0212584	1	LOC727765	XM_001719374.1	LOC727765	8	PREDICTED: Homo sapiens similar to diacylglycerol O-acyltransferase homolog 1 (mouse) (LOC727765), mRNA.
13392	ILMN_1826141	0.064996	0.538706	1.04452	1.04452	VirInfCtrl up vs Control	0.519623	1.04676	1.04676	KD1 up vs Control	0.319762	1.07517	1.07517	KD2 up vs Control	0.349874	1.07008	1.07008	VirInfKD1 up vs VirInfCtrl	0.0250941	0.820212	-1.2192	VirInfKD2 down vs VirInfCtrl	3.86955	0.179834	0.055769	1		Hs.127127	HS.127127	2	CR741873 Soares_NSF_F8_9W_OT_PA_P_S1 Homo sapiens cDNA clone IMAGp971J0761 ; IMAGE:1507695 5, mRNA sequence
44735	ILMN_2145470	0.0355171	0.125425	1.0893	1.0893	VirInfCtrl up vs Control	0.149275	0.923598	-1.08272	KD1 down vs Control	0.683035	1.02082	1.02082	KD2 up vs Control	0.0107835	0.839344	-1.19141	VirInfKD1 down vs VirInfCtrl	0.00619333	0.820229	-1.21917	VirInfKD2 down vs VirInfCtrl	5.13188	0.123364	0.0288465	1	TTTY16	NR_001552.1	TTTY16	Y	Homo sapiens testis-specific transcript, Y-linked 16 (non-protein coding) (TTTY16), non-coding RNA.
10760	ILMN_1671981	0.0518487	0.00648745	1.29745	1.29745	VirInfCtrl up vs Control	0.812435	1.01594	1.01594	KD1 up vs Control	0.299307	1.07516	1.07516	KD2 up vs Control	0.0194366	0.817164	-1.22375	VirInfKD1 down vs VirInfCtrl	0.0209512	0.820247	-1.21914	VirInfKD2 down vs VirInfCtrl	4.31307	0.182661	0.0508206	1	FLJ44076	NM_207486.1	FLJ44076	3	Homo sapiens FLJ44076 protein (FLJ44076), mRNA.
39640	ILMN_1700685	0.325291	0.308671	1.0938	1.0938	VirInfCtrl up vs Control	0.761848	1.0259	1.0259	KD1 up vs Control	0.446577	1.06785	1.06785	KD2 up vs Control	0.462908	0.938757	-1.06524	VirInfKD1 down vs VirInfCtrl	0.049458	0.820438	-1.21886	VirInfKD2 down vs VirInfCtrl	1.46388	0.0990172	0.0811681	1	S100PBP	NM_001017406.1	S100PBP	1	Homo sapiens S100P binding protein (S100PBP), transcript variant 1, mRNA.	S100PBPR; DKFZp313K2325; FLJ12903
39774	ILMN_1723358	0.0201909	0.966911	1.00247	1.00247	VirInfCtrl up vs Control	0.490664	1.04278	1.04278	KD1 up vs Control	0.776555	1.01709	1.01709	KD2 up vs Control	0.0946087	1.11984	1.11984	VirInfKD1 up vs VirInfCtrl	0.0134587	0.820774	-1.21836	VirInfKD2 down vs VirInfCtrl	6.55842	0.222331	0.0406802	1	SCARA3	NM_016240.2	SCARA3	8	Homo sapiens scavenger receptor class A, member 3 (SCARA3), transcript variant 1, mRNA.	APC7; MSLR1; MSRL1; CSR; CSR1
3093	ILMN_2083789	0.0314525	0.0748672	1.11419	1.11419	VirInfCtrl up vs Control	0.101498	1.10195	1.10195	KD1 up vs Control	0.71045	1.01975	1.01975	KD2 up vs Control	0.713528	1.01953	1.01953	VirInfKD1 up vs VirInfCtrl	0.00772716	0.820903	-1.21817	VirInfKD2 down vs VirInfCtrl	5.41701	0.142275	0.0315175	1	C14orf105	NM_018168.1	C14ORF105	14	Homo sapiens chromosome 14 open reading frame 105 (C14orf105), mRNA.	FLJ10650
23423	ILMN_1695865	0.261463	0.304476	1.09285	1.09285	VirInfCtrl up vs Control	0.952252	0.995075	-1.00495	KD1 down vs Control	0.444331	1.06688	1.06688	KD2 up vs Control	0.850432	0.984551	-1.01569	VirInfKD1 down vs VirInfCtrl	0.0470491	0.821136	-1.21782	VirInfKD2 down vs VirInfCtrl	1.72897	0.112542	0.0781103	1	LOC440258	NM_001013702.1	LOC440258	15	Homo sapiens similar to p40 (LOC440258), mRNA.	p40
23108	ILMN_3294263	0.0125991	0.95272	0.997194	-1.00281	VirInfCtrl down vs Control	0.909465	0.994624	-1.00541	KD1 down vs Control	0.754767	1.01497	1.01497	KD2 up vs Control	0.204294	1.06687	1.06687	VirInfKD1 up vs VirInfCtrl	0.00490018	0.821151	-1.2178	VirInfKD2 down vs VirInfCtrl	7.96999	0.171347	0.0257988	1	LOC400347	XR_016518.2	LOC400347	15	PREDICTED: Homo sapiens misc_RNA (LOC400347), miscRNA.
47072	ILMN_3236061	0.154727	0.602103	1.04319	1.04319	VirInfCtrl up vs Control	0.494812	1.05744	1.05744	KD1 up vs Control	0.318987	0.919881	-1.0871	KD2 down vs Control	0.994387	0.999436	-1.00056	VirInfKD1 down vs VirInfCtrl	0.0427681	0.82122	-1.2177	VirInfKD2 down vs VirInfCtrl	2.43292	0.149594	0.073785	1	ZNF783	NM_001004302.2	ZNF783	7	Homo sapiens zinc finger family member 783 (ZNF783), mRNA.	DKFZp667J212; DKFZp762P2111; FLJ36716; FLJ12914; FLJ16713
46742	ILMN_1740339	0.0174042	0.484397	0.963354	-1.03804	VirInfCtrl down vs Control	0.00587379	0.811397	-1.23244	KD1 down vs Control	0.0337754	0.871745	-1.14712	KD2 down vs Control	0.396565	0.955292	-1.0468	VirInfKD1 down vs VirInfCtrl	0.00771061	0.821235	-1.21768	VirInfKD2 down vs VirInfCtrl	6.97953	0.182391	0.0313587	1	ZNF473	NM_015428.1	ZNF473	19	Homo sapiens zinc finger protein 473 (ZNF473), transcript variant 1, mRNA.	HZFP100; ZN473
22024	ILMN_3251653	0.14472	0.763674	1.02481	1.02481	VirInfCtrl up vs Control	0.816365	1.01908	1.01908	KD1 up vs Control	0.397935	0.931592	-1.07343	KD2 down vs Control	0.555174	1.04985	1.04985	VirInfKD1 up vs VirInfCtrl	0.0447969	0.821298	-1.21758	VirInfKD2 down vs VirInfCtrl	2.53054	0.159702	0.075732	1	LOC169834	NM_001101338.1	LOC169834	9	Homo sapiens hypothetical protein LOC169834 (LOC169834), mRNA.
33291	ILMN_1670570	0.151359	0.857103	0.9864	-1.01379	VirInfCtrl down vs Control	0.233329	0.907972	-1.10136	KD1 down vs Control	0.076444	0.855819	-1.16847	KD2 down vs Control	0.354671	0.929551	-1.07579	VirInfKD1 down vs VirInfCtrl	0.0355586	0.821419	-1.21741	VirInfKD2 down vs VirInfCtrl	2.46483	0.136134	0.0662765	1	MXI1	NM_005962.4	MXI1	10	Homo sapiens MAX interactor 1 (MXI1), transcript variant 1, mRNA.	MAD2; MXI; MGC43220; MXD2
38652	ILMN_1724668	0.181864	0.144036	1.11738	1.11738	VirInfCtrl up vs Control	0.581103	0.962205	-1.03928	KD1 down vs Control	0.550949	0.959123	-1.04262	KD2 down vs Control	0.295733	0.927115	-1.07862	VirInfKD1 down vs VirInfCtrl	0.0247572	0.821459	-1.21735	VirInfKD2 down vs VirInfCtrl	2.20479	0.100195	0.0545329	1	REPS2	NM_004726.1	REPS2	X	Homo sapiens RALBP1 associated Eps domain containing 2 (REPS2), transcript variant 1, mRNA.	POB1
35613	ILMN_1731224	0.0180359	0.0200266	1.13943	1.13943	VirInfCtrl up vs Control	0.127928	0.929274	-1.07611	KD1 down vs Control	0.283054	1.0502	1.0502	KD2 up vs Control	0.0101231	0.857608	-1.16603	VirInfKD1 down vs VirInfCtrl	0.00321287	0.821462	-1.21734	VirInfKD2 down vs VirInfCtrl	6.87657	0.123538	0.021558	1	PARP9	NM_031458.1	PARP9	3	Homo sapiens poly (ADP-ribose) polymerase family, member 9 (PARP9), mRNA.	DKFZp666B0810; DKFZp686M15238; BAL1; FLJ26637; BAL; FLJ41418; MGC:7868
38135	ILMN_1793269	0.0467082	0.00771878	1.25347	1.25347	VirInfCtrl up vs Control	0.252648	1.07547	1.07547	KD1 up vs Control	0.0934627	1.12134	1.12134	KD2 up vs Control	0.00797592	0.799092	-1.25142	VirInfKD1 down vs VirInfCtrl	0.0141614	0.821541	-1.21722	VirInfKD2 down vs VirInfCtrl	4.52912	0.155807	0.0412814	1	RAB37	NM_001006637.1	RAB37	17	Homo sapiens RAB37, member RAS oncogene family (RAB37), transcript variant 1, mRNA.	FLJ32507; FLJ30284
36943	ILMN_3241154	0.120352	0.962343	1.00365	1.00365	VirInfCtrl up vs Control	0.6374	0.963934	-1.03742	KD1 down vs Control	0.391768	1.07069	1.07069	KD2 up vs Control	0.511343	0.949645	-1.05302	VirInfKD1 down vs VirInfCtrl	0.0377578	0.821545	-1.21722	VirInfKD2 down vs VirInfCtrl	2.81018	0.160265	0.0684363	1	POM121L1P	NR_024591.1	POM121L1P	22	Homo sapiens POM121 membrane glycoprotein-like 1 (rat) pseudogene (POM121L1P), non-coding RNA.
11287	ILMN_1798046	0.0149738	0.611948	1.02514	1.02514	VirInfCtrl up vs Control	0.110002	0.916672	-1.0909	KD1 down vs Control	0.00522974	0.819984	-1.21954	KD2 down vs Control	0.0301263	0.877075	-1.14015	VirInfKD1 down vs VirInfCtrl	0.00547145	0.821548	-1.21721	VirInfKD2 down vs VirInfCtrl	7.42754	0.166542	0.0269066	1	GABRB2	NM_021911.1	GABRB2	5	Homo sapiens gamma-aminobutyric acid (GABA) A receptor, beta 2 (GABRB2), transcript variant 2, mRNA.	MGC119389; MGC119386; MGC119388
21962	ILMN_1735172	0.0259832	0.511413	1.03046	1.03046	VirInfCtrl up vs Control	0.215583	0.94221	-1.06133	KD1 down vs Control	0.574902	1.02583	1.02583	KD2 up vs Control	0.109704	0.922477	-1.08404	VirInfKD1 down vs VirInfCtrl	0.00381384	0.821605	-1.21713	VirInfKD2 down vs VirInfCtrl	5.88869	0.113336	0.0230957	1	LOC151121	NM_001033657.1	LOC151121		PREDICTED: Homo sapiens hypothetical protein LOC151121 (LOC151121), misc RNA.
43213	ILMN_2273595	0.0847171	0.331293	1.05934	1.05934	VirInfCtrl up vs Control	0.497465	0.96138	-1.04017	KD1 down vs Control	0.1014	0.899914	-1.11122	KD2 down vs Control	0.155285	0.915169	-1.09269	VirInfKD1 down vs VirInfCtrl	0.011356	0.821661	-1.21705	VirInfKD2 down vs VirInfCtrl	3.38866	0.104944	0.0371631	1	TEX11	NM_001003811.1	TEX11	X	Homo sapiens testis expressed 11 (TEX11), transcript variant 1, mRNA.	TGC1; TSGA3
1768	ILMN_2233366	0.0483175	0.741958	1.02007	1.02007	VirInfCtrl up vs Control	0.0359617	0.856305	-1.16781	KD1 down vs Control	0.131619	0.904336	-1.10578	KD2 down vs Control	0.70931	0.97772	-1.02279	VirInfKD1 down vs VirInfCtrl	0.0143843	0.821768	-1.21689	VirInfKD2 down vs VirInfCtrl	4.45823	0.154081	0.0414731	1	ASAP1	NM_018482.2	ASAP1	8	Homo sapiens ArfGAP with SH3 domain, ankyrin repeat and PH domain 1 (ASAP1), mRNA.	ZG14P; AMAP1; PAG2; ASAP1; PAP; CENTB4; KIAA1249
41231	ILMN_1768271	0.11081	0.511268	1.04362	1.04362	VirInfCtrl up vs Control	0.161429	0.906955	-1.10259	KD1 down vs Control	0.852251	1.01196	1.01196	KD2 up vs Control	0.166698	0.908255	-1.10101	VirInfKD1 down vs VirInfCtrl	0.0184243	0.821865	-1.21674	VirInfKD2 down vs VirInfCtrl	2.94066	0.11448	0.0467159	1	SMAP1	NM_021940.2	SMAP1	6	Homo sapiens stromal membrane-associated protein 1 (SMAP1), mRNA.	SMAP-1; FLJ13159
6019	ILMN_1674661	0.00864891	0.0432954	1.12064	1.12064	VirInfCtrl up vs Control	0.135891	0.926069	-1.07983	KD1 down vs Control	0.0231632	0.873658	-1.14461	KD2 down vs Control	0.00131602	0.77713	-1.28679	VirInfKD1 down vs VirInfCtrl	0.00458146	0.821881	-1.21672	VirInfKD2 down vs VirInfCtrl	9.26457	0.191859	0.0248507	1	CIRBP	NM_001280.1	CIRBP	19	Homo sapiens cold inducible RNA binding protein (CIRBP), mRNA.	CIRP
44645	ILMN_1784516	0.106394	0.0415517	1.17445	1.17445	VirInfCtrl up vs Control	0.162171	1.10424	1.10424	KD1 up vs Control	0.758099	0.980138	-1.02026	KD2 down vs Control	0.141356	0.89999	-1.11112	VirInfKD1 down vs VirInfCtrl	0.0198797	0.822121	-1.21637	VirInfKD2 down vs VirInfCtrl	3.00614	0.121155	0.0483631	1	TTC18	NM_145170.2	TTC18	10	Homo sapiens tetratricopeptide repeat domain 18 (TTC18), mRNA.	RP11-152N13.6; FLJ25765
2481	ILMN_2234697	0.0352014	0.468556	1.04179	1.04179	VirInfCtrl up vs Control	0.379463	0.951038	-1.05148	KD1 down vs Control	0.0447332	0.874722	-1.14322	KD2 down vs Control	0.00982688	0.821198	-1.21773	VirInfKD1 down vs VirInfCtrl	0.0101078	0.822233	-1.2162	VirInfKD2 down vs VirInfCtrl	5.15244	0.150186	0.0349782	1	BEX1	NM_018476.3	BEX1	X	Homo sapiens brain expressed, X-linked 1 (BEX1), mRNA.	HBEX2; HGR74-h; BEX2
32805	ILMN_1697200	0.0150722	0.361175	0.948543	-1.05425	VirInfCtrl down vs Control	0.116938	0.906796	-1.10278	KD1 down vs Control	0.00964635	0.818888	-1.22117	KD2 down vs Control	0.0150539	0.835179	-1.19735	VirInfKD1 down vs VirInfCtrl	0.0106121	0.822419	-1.21593	VirInfKD2 down vs VirInfCtrl	7.40756	0.220274	0.0356837	1	MON2	NM_015026.1	MON2	12	Homo sapiens MON2 homolog (yeast) (MON2), mRNA.	MGC35493; KIAA1040
45324	ILMN_1666609	0.109363	0.0975945	1.16705	1.16705	VirInfCtrl up vs Control	0.181968	0.887891	-1.12626	KD1 down vs Control	0.527652	1.05422	1.05422	KD2 up vs Control	0.0348984	0.807464	-1.23844	VirInfKD1 down vs VirInfCtrl	0.047883	0.822596	-1.21566	VirInfKD2 down vs VirInfCtrl	2.96173	0.191311	0.0775133	1	USP22	XM_942262.1	USP22	17	Homo sapiens ubiquitin specific peptidase 22 (USP22), mRNA.	KIAA1063; USP3L
29732	ILMN_3245968	0.146716	0.0715556	1.12987	1.12987	VirInfCtrl up vs Control	0.80769	1.01432	1.01432	KD1 up vs Control	0.640413	1.02786	1.02786	KD2 up vs Control	0.137044	0.908582	-1.10062	VirInfKD1 down vs VirInfCtrl	0.0129657	0.822767	-1.21541	VirInfKD2 down vs VirInfCtrl	2.51039	0.0815768	0.0389949	1	LOC728924	XM_001132979.1	LOC728924	10	PREDICTED: Homo sapiens hypothetical LOC728924 (LOC728924), mRNA.
30896	ILMN_1669722	0.0228919	0.126612	1.1058	1.1058	VirInfCtrl up vs Control	0.0440911	0.865829	-1.15496	KD1 down vs Control	0.265323	0.932698	-1.07216	KD2 down vs Control	0.00303326	0.762102	-1.31216	VirInfKD1 down vs VirInfCtrl	0.0138263	0.822799	-1.21536	VirInfKD2 down vs VirInfCtrl	6.21811	0.20821	0.0401814	1	LRRC61	NM_023942.1	LRRC61	7	Homo sapiens leucine rich repeat containing 61 (LRRC61), mRNA.	HSPC295; FLJ22216; MGC3036; FLJ31392
45069	ILMN_1812769	0.0444638	0.223513	1.07881	1.07881	VirInfCtrl up vs Control	0.133805	0.907687	-1.1017	KD1 down vs Control	0.0327674	0.856956	-1.16692	KD2 down vs Control	0.0316827	0.855736	-1.16858	VirInfKD1 down vs VirInfCtrl	0.0129918	0.822812	-1.21534	VirInfKD2 down vs VirInfCtrl	4.63358	0.150629	0.0390097	1	UBXN1	NM_015853.3	UBXN1	11	Homo sapiens UBX domain protein 1 (UBXN1), mRNA.	2B28
26580	ILMN_1719774	0.186258	0.212417	1.1038	1.1038	VirInfCtrl up vs Control	0.200559	1.10713	1.10713	KD1 up vs Control	0.790559	1.01985	1.01985	KD2 up vs Control	0.51701	0.952449	-1.04992	VirInfKD1 down vs VirInfCtrl	0.0331066	0.822867	-1.21526	VirInfKD2 down vs VirInfCtrl	2.17199	0.11326	0.0625751	1	LOC647237	XM_930281.1	LOC647237	14	PREDICTED: Homo sapiens similar to CG17265-PA (LOC647237), mRNA.
23863	ILMN_1709312	0.0775928	0.168449	1.10394	1.10394	VirInfCtrl up vs Control	0.259247	1.08187	1.08187	KD1 up vs Control	0.849436	0.98756	-1.0126	KD2 down vs Control	0.0195207	0.818982	-1.22103	VirInfKD1 down vs VirInfCtrl	0.0215017	0.82292	-1.21519	VirInfKD2 down vs VirInfCtrl	3.54361	0.147105	0.0498152	1	LOC51152	XM_931465.1	LOC51152	21	PREDICTED: Homo sapiens melanoma antigen (LOC51152), mRNA.
46254	ILMN_2201347	0.0109876	0.110359	1.0997	1.0997	VirInfCtrl up vs Control	0.696944	1.02096	1.02096	KD1 up vs Control	0.0139985	0.840263	-1.1901	KD2 down vs Control	0.00367003	0.791516	-1.2634	VirInfKD1 down vs VirInfCtrl	0.00862358	0.823158	-1.21483	VirInfKD2 down vs VirInfCtrl	8.42245	0.225878	0.0321823	1	ZDHHC3	NM_016598.1	ZDHHC3	3	Homo sapiens zinc finger, DHHC-type containing 3 (ZDHHC3), mRNA.	GODZ; ZNF373
3692	ILMN_1694608	0.0581048	0.051637	1.13608	1.13608	VirInfCtrl up vs Control	0.0800114	1.11716	1.11716	KD1 up vs Control	0.983991	1.0011	1.0011	KD2 up vs Control	0.340625	0.946971	-1.056	VirInfKD1 down vs VirInfCtrl	0.0101614	0.823257	-1.21469	VirInfKD2 down vs VirInfCtrl	4.08548	0.117861	0.0346184	1	C1QTNF1	NM_030968.2	C1QTNF1	17	Homo sapiens C1q and tumor necrosis factor related protein 1 (C1QTNF1), transcript variant 2, mRNA.	CTRP1; ZSIG37; GIP; FLJ90694
24894	ILMN_3291352	0.301423	0.262929	1.09974	1.09974	VirInfCtrl up vs Control	0.583234	0.956364	-1.04563	KD1 down vs Control	0.583548	0.9564	-1.04559	KD2 down vs Control	0.0809694	0.851039	-1.17503	VirInfKD1 down vs VirInfCtrl	0.0448964	0.823281	-1.21465	VirInfKD2 down vs VirInfCtrl	1.55476	0.095857	0.0739845	1	LOC643778	XR_017181.2	LOC643778	6	PREDICTED: Homo sapiens misc_RNA (LOC643778), miscRNA.
22945	ILMN_3201747	0.292429	0.229162	1.10122	1.10122	VirInfCtrl up vs Control	0.611835	0.962196	-1.03929	KD1 down vs Control	0.79519	0.980644	-1.01974	KD2 down vs Control	0.303099	0.922091	-1.08449	VirInfKD1 down vs VirInfCtrl	0.0357387	0.823483	-1.21435	VirInfKD2 down vs VirInfCtrl	1.59135	0.0859043	0.0647783	1	LOC391334	XR_017601.1	LOC391334	22	PREDICTED: Homo sapiens misc_RNA (LOC391334), miscRNA.
22028	ILMN_1749054	0.106373	0.560237	0.958532	-1.04326	VirInfCtrl down vs Control	0.346446	0.93223	-1.0727	KD1 down vs Control	0.733097	0.975751	-1.02485	KD2 down vs Control	0.54189	0.956557	-1.04542	VirInfKD1 down vs VirInfCtrl	0.0300939	0.823502	-1.21433	VirInfKD2 down vs VirInfCtrl	3.00645	0.147675	0.0589435	1	LOC196993	XM_933776.1	LOC196993	15	PREDICTED: Homo sapiens hypothetical protein LOC196993 (LOC196993), mRNA.
26331	ILMN_1670757	0.109515	0.226695	1.0866	1.0866	VirInfCtrl up vs Control	0.976246	0.998088	-1.00192	KD1 down vs Control	0.205845	0.916239	-1.09142	KD2 down vs Control	0.0291473	0.838772	-1.19222	VirInfKD1 down vs VirInfCtrl	0.019855	0.823523	-1.21429	VirInfKD2 down vs VirInfCtrl	2.95951	0.117137	0.0474958	1	LOC646686	XM_929633.1	LOC646686	6	PREDICTED: Homo sapiens hypothetical protein LOC646686 (LOC646686), mRNA.
33225	ILMN_1753169	0.138813	0.757721	0.978013	-1.02248	VirInfCtrl down vs Control	0.200344	0.905708	-1.10411	KD1 down vs Control	0.475011	0.948898	-1.05385	KD2 down vs Control	0.216737	0.909348	-1.09969	VirInfKD1 down vs VirInfCtrl	0.0303586	0.823538	-1.21427	VirInfKD2 down vs VirInfCtrl	2.59239	0.127882	0.0591959	1	MTUS2	NM_001033602.1	MTUS2	13	Homo sapiens microtubule associated tumor suppressor candidate 2 (MTUS2), transcript variant 1, mRNA.
4187	ILMN_1709035	0.126857	0.249777	1.09572	1.09572	VirInfCtrl up vs Control	0.147663	0.887614	-1.12662	KD1 down vs Control	0.482154	0.947675	-1.05521	KD2 down vs Control	0.0252581	0.808612	-1.23669	VirInfKD1 down vs VirInfCtrl	0.0353213	0.823564	-1.21423	VirInfKD2 down vs VirInfCtrl	2.72874	0.146195	0.0642911	1	C6orf10	NM_006781.2	C6ORF10	6	Homo sapiens chromosome 6 open reading frame 10 (C6orf10), mRNA.	TSBP
43930	ILMN_2311779	0.03236	0.106716	1.08089	1.08089	VirInfCtrl up vs Control	0.219676	0.945346	-1.05781	KD1 down vs Control	0.671718	1.01843	1.01843	KD2 up vs Control	0.0264379	0.886917	-1.1275	VirInfKD1 down vs VirInfCtrl	0.0032205	0.823603	-1.21418	VirInfKD2 down vs VirInfCtrl	5.34927	0.0936636	0.0210115	1	TMUB2	NM_024107.2	TMUB2	17	Homo sapiens transmembrane and ubiquitin-like domain containing 2 (TMUB2), transcript variant 1, mRNA.	MGC3123; FP2653
3423	ILMN_1664920	0.0118933	0.866349	0.992707	-1.00735	VirInfCtrl down vs Control	0.0106781	0.858821	-1.16439	KD1 down vs Control	0.322218	0.956049	-1.04597	KD2 down vs Control	0.67855	0.982023	-1.01831	VirInfKD1 down vs VirInfCtrl	0.00348489	0.823667	-1.21408	VirInfKD2 down vs VirInfCtrl	8.1581	0.147433	0.0216863	1	C19orf12	NM_031448.2	C19ORF12	19	Homo sapiens chromosome 19 open reading frame 12 (C19orf12), transcript variant 1, mRNA.	DKFZP762D096; MGC10922
5372	ILMN_2208903	0.00393843	0.0884096	1.14091	1.14091	VirInfCtrl up vs Control	0.00189051	0.710612	-1.40724	KD1 down vs Control	0.415042	1.05843	1.05843	KD2 up vs Control	0.0482111	0.851731	-1.17408	VirInfKD1 down vs VirInfCtrl	0.0243522	0.823733	-1.21399	VirInfKD2 down vs VirInfCtrl	12.5537	0.549845	0.0525595	1	CD52	NM_001803.2	CD52	1	Homo sapiens CD52 molecule (CD52), mRNA.	CDW52
36644	ILMN_1811470	0.00517793	0.00610589	1.16622	1.16622	VirInfCtrl up vs Control	0.00279723	1.19844	1.19844	KD1 up vs Control	0.331009	1.0401	1.0401	KD2 up vs Control	0.321363	0.96062	-1.04099	VirInfKD1 down vs VirInfCtrl	0.00198513	0.823746	-1.21397	VirInfKD2 down vs VirInfCtrl	11.3111	0.162699	0.0172608	1	PLEK2	NM_016445.1	PLEK2	14	Homo sapiens pleckstrin 2 (PLEK2), mRNA.
19960	ILMN_3257864	0.0198484	0.587995	1.02637	1.02637	VirInfCtrl up vs Control	0.170995	0.93172	-1.07328	KD1 down vs Control	0.0544007	0.897193	-1.11459	KD2 down vs Control	0.00515815	0.82278	-1.21539	VirInfKD1 down vs VirInfCtrl	0.00530632	0.823746	-1.21397	VirInfKD2 down vs VirInfCtrl	6.60588	0.142243	0.0258394	1	LOC100130134	XR_037580.1	LOC100130134		PREDICTED: Homo sapiens misc_RNA (LOC100130134), miscRNA.
35082	ILMN_1768064	0.081296	0.0448061	1.14748	1.14748	VirInfCtrl up vs Control	0.615396	1.02924	1.02924	KD1 up vs Control	0.713124	0.979236	-1.0212	KD2 down vs Control	0.0136633	0.828904	-1.20641	VirInfKD1 down vs VirInfCtrl	0.0118848	0.823743	-1.21397	VirInfKD2 down vs VirInfCtrl	3.46083	0.106665	0.0369848	1	OR52I2	NM_001005170.1	OR52I2	11	Homo sapiens olfactory receptor, family 52, subfamily I, member 2 (OR52I2), mRNA.	OR11-12
42011	ILMN_1754529	0.251323	0.528498	1.05085	1.05085	VirInfCtrl up vs Control	0.853828	0.985837	-1.01437	KD1 down vs Control	0.794803	1.02037	1.02037	KD2 up vs Control	0.162422	0.888609	-1.12535	VirInfKD1 down vs VirInfCtrl	0.0398922	0.823746	-1.21397	VirInfKD2 down vs VirInfCtrl	1.77856	0.101816	0.0686958	1	SPG7	NM_003119.2	SPG7	16	Homo sapiens spastic paraplegia 7 (pure and complicated autosomal recessive) (SPG7), nuclear gene encoding mitochondrial protein, transcript variant 1, mRNA.	CAR; FLJ37308; SPG5C; MGC126332; CMAR; MGC126331; PGN
12920	ILMN_1723111	0.309925	0.152045	1.12727	1.12727	VirInfCtrl up vs Control	0.946981	0.99495	-1.00508	KD1 down vs Control	0.970458	0.997185	-1.00282	KD2 down vs Control	0.298143	0.920187	-1.08674	VirInfKD1 down vs VirInfCtrl	0.0378036	0.823777	-1.21392	VirInfKD2 down vs VirInfCtrl	1.5214	0.084445	0.0666058	1	HIST1H4A	NM_003538.3	HIST1H4A	6	Homo sapiens histone cluster 1, H4a (HIST1H4A), mRNA.	H4FA; H4/a
24474	ILMN_1653394	0.167075	0.0819876	1.14058	1.14058	VirInfCtrl up vs Control	0.937841	0.994887	-1.00514	KD1 down vs Control	0.539902	0.959865	-1.04181	KD2 down vs Control	0.0581413	0.863053	-1.15868	VirInfKD1 down vs VirInfCtrl	0.0219646	0.824082	-1.21347	VirInfKD2 down vs VirInfCtrl	2.32318	0.0960833	0.0496303	1	LOC642916	XM_932043.1	LOC642916	10	PREDICTED: Homo sapiens hypothetical protein LOC642916 (LOC642916), mRNA.
5685	ILMN_2280816	0.21647	0.407283	1.06743	1.06743	VirInfCtrl up vs Control	0.360037	0.929997	-1.07527	KD1 down vs Control	0.218968	0.904349	-1.10577	KD2 down vs Control	0.0784894	0.856291	-1.16783	VirInfKD1 down vs VirInfCtrl	0.038538	0.824172	-1.21334	VirInfKD2 down vs VirInfCtrl	1.97051	0.110022	0.0670011	1	CEMP1	NM_001048216.1	CEMP1		Homo sapiens cementum protein 1 (CEMP1), mRNA.	CP-23
41212	ILMN_1670540	0.0183345	0.0203739	1.17601	1.17601	VirInfCtrl up vs Control	0.118269	1.09904	1.09904	KD1 up vs Control	0.201261	0.928319	-1.07722	KD2 down vs Control	0.00402241	0.791199	-1.2639	VirInfKD1 down vs VirInfCtrl	0.00974406	0.824245	-1.21323	VirInfKD2 down vs VirInfCtrl	6.82954	0.190919	0.0335458	1	SMAD1	NM_005900.2	SMAD1	4	Homo sapiens SMAD family member 1 (SMAD1), transcript variant 1, mRNA.	MADR1; JV41; JV4-1; MADH1; BSP1
31119	ILMN_2327090	0.0601811	0.136052	1.09281	1.09281	VirInfCtrl up vs Control	0.383111	0.952639	-1.04972	KD1 down vs Control	0.0996896	0.904541	-1.10553	KD2 down vs Control	0.136565	0.915203	-1.09265	VirInfKD1 down vs VirInfCtrl	0.00954068	0.824277	-1.21319	VirInfKD2 down vs VirInfCtrl	4.017	0.111181	0.0332133	1	MAEA	NM_005882.3	MAEA	4	Homo sapiens macrophage erythroblast attacher (MAEA), transcript variant 2, mRNA.	EMLP; HLC-10; EMP; PIG5
3367	ILMN_1705414	0.00223365	0.0217767	1.07526	1.07526	VirInfCtrl up vs Control	0.385098	1.02234	1.02234	KD1 up vs Control	0.455543	1.01899	1.01899	KD2 up vs Control	0.136215	0.960237	-1.04141	VirInfKD1 down vs VirInfCtrl	0.000178421	0.824295	-1.21316	VirInfKD2 down vs VirInfCtrl	15.5184	0.0898667	0.00694917	1	C17orf81	NM_203413.1	C17ORF81	17	Homo sapiens chromosome 17 open reading frame 81 (C17orf81), transcript variant 2, mRNA.	HSPC002; MSTP071; MST071; DERP6
35812	ILMN_1711283	0.166983	0.0955191	1.16084	1.16084	VirInfCtrl up vs Control	0.214915	1.11031	1.11031	KD1 up vs Control	0.0906443	1.16416	1.16416	KD2 up vs Control	0.188076	0.893977	-1.1186	VirInfKD1 down vs VirInfCtrl	0.0429599	0.824369	-1.21305	VirInfKD2 down vs VirInfCtrl	2.32396	0.137752	0.0711299	1	PCDHGA9	NM_032089.1	PCDHGA9	5	Homo sapiens protocadherin gamma subfamily A, 9 (PCDHGA9), transcript variant 1, mRNA.	PCDH-GAMMA-A9
3735	ILMN_1780356	0.219555	0.428711	1.06313	1.06313	VirInfCtrl up vs Control	0.445442	1.06068	1.06068	KD1 up vs Control	0.706611	1.0289	1.0289	KD2 up vs Control	0.505139	0.950158	-1.05246	VirInfKD1 down vs VirInfCtrl	0.0367153	0.824404	-1.213	VirInfKD2 down vs VirInfCtrl	1.95198	0.105744	0.0650072	1	C20orf132	NM_152503.2	C20ORF132	20	Homo sapiens chromosome 20 open reading frame 132 (C20orf132), transcript variant 1, mRNA.	dJ621N11.4; FLJ36113; DKFZp434N0426
46857	ILMN_1653310	0.109461	0.245271	1.10068	1.10068	VirInfCtrl up vs Control	0.865982	1.01321	1.01321	KD1 up vs Control	0.101981	0.866143	-1.15454	KD2 down vs Control	0.0359404	0.818265	-1.2221	VirInfKD1 down vs VirInfCtrl	0.0412684	0.82459	-1.21272	VirInfKD2 down vs VirInfCtrl	2.96029	0.17097	0.0693054	1	ZNF580	NM_207115.1	ZNF580	19	Homo sapiens zinc finger protein 580 (ZNF580), transcript variant 2, mRNA.
13131	ILMN_2346479	0.250917	0.699598	1.03028	1.03028	VirInfCtrl up vs Control	0.264072	0.91324	-1.095	KD1 down vs Control	0.283328	0.916861	-1.09068	KD2 down vs Control	0.348345	0.927806	-1.07781	VirInfKD1 down vs VirInfCtrl	0.0397268	0.824626	-1.21267	VirInfKD2 down vs VirInfCtrl	1.7806	0.100574	0.0677799	1	HOMER2	NM_199332.2	HOMER2	15	Homo sapiens homer homolog 2 (Drosophila) (HOMER2), transcript variant 4, mRNA.	Vesl-2; HOMER-2; HOMER2A; ACPD; CPD; HOMER2B
21839	ILMN_1705177	0.122335	0.131638	1.10504	1.10504	VirInfCtrl up vs Control	0.495414	1.04241	1.04241	KD1 up vs Control	0.310724	1.06542	1.06542	KD2 up vs Control	0.476457	0.957465	-1.04442	VirInfKD1 down vs VirInfCtrl	0.0150796	0.824638	-1.21265	VirInfKD2 down vs VirInfCtrl	2.78476	0.0949788	0.040928	1	LOC127602	XM_938194.1	LOC127602		PREDICTED: Homo sapiens hypothetical protein LOC127602 (LOC127602), mRNA.
197	ILMN_2396672	0.100683	0.0270366	1.19801	1.19801	VirInfCtrl up vs Control	0.389745	1.05927	1.05927	KD1 up vs Control	0.457502	1.05055	1.05055	KD2 up vs Control	0.0137313	0.807396	-1.23855	VirInfKD1 down vs VirInfCtrl	0.0210177	0.824653	-1.21263	VirInfKD2 down vs VirInfCtrl	3.09628	0.124334	0.0481871	1	ABLIM1	NM_001003407.1	ABLIM1	10	Homo sapiens actin binding LIM protein 1 (ABLIM1), transcript variant 2, mRNA.	KIAA0059; FLJ14564; MGC1224; LIMATIN; LIMAB1; DKFZp781D0148; ABLIM
41334	ILMN_2082585	0.120966	0.306349	1.07713	1.07713	VirInfCtrl up vs Control	0.98711	0.998881	-1.00112	KD1 down vs Control	0.571423	0.961006	-1.04058	KD2 down vs Control	0.020515	0.812579	-1.23065	VirInfKD1 down vs VirInfCtrl	0.0273303	0.824688	-1.21258	VirInfKD2 down vs VirInfCtrl	2.80225	0.12882	0.0551642	1	SNAI2	NM_003068.3	SNAI2	8	Homo sapiens snail homolog 2 (Drosophila) (SNAI2), mRNA.	WS2D; SLUG; SLUGH1; MGC10182
25992	ILMN_1726080	0.0886493	0.888014	0.989103	-1.01102	VirInfCtrl down vs Control	0.0357338	0.817812	-1.22278	KD1 down vs Control	0.123387	0.874925	-1.14296	KD2 down vs Control	0.0457654	0.82914	-1.20607	VirInfKD1 down vs VirInfCtrl	0.041697	0.82488	-1.2123	VirInfKD2 down vs VirInfCtrl	3.31029	0.191625	0.0694651	1	LOC645956	XM_933297.1	LOC645956	X	PREDICTED: Homo sapiens hypothetical protein LOC645956 (LOC645956), mRNA.
1006	ILMN_1788239	0.0372794	0.428948	1.05323	1.05323	VirInfCtrl up vs Control	0.226282	1.08594	1.08594	KD1 up vs Control	0.0810778	1.13667	1.13667	KD2 up vs Control	0.500711	1.04478	1.04478	VirInfKD1 up vs VirInfCtrl	0.0198701	0.824884	-1.21229	VirInfKD2 down vs VirInfCtrl	5.02138	0.195455	0.0467095	1	AMDHD1	NM_152435.1	AMDHD1	12	Homo sapiens amidohydrolase domain containing 1 (AMDHD1), mRNA.	HMFT1272; MGC35366
35696	ILMN_1761010	0.219118	0.348836	1.06955	1.06955	VirInfCtrl up vs Control	0.627301	1.03443	1.03443	KD1 up vs Control	0.783744	0.981183	-1.01918	KD2 down vs Control	0.248378	0.918882	-1.08828	VirInfKD1 down vs VirInfCtrl	0.0270411	0.824916	-1.21225	VirInfKD2 down vs VirInfCtrl	1.95458	0.0890938	0.0546984	1	PCCB	NM_000532.2	PCCB	3	Homo sapiens propionyl Coenzyme A carboxylase, beta polypeptide (PCCB), nuclear gene encoding mitochondrial protein, mRNA.	DKFZp451E113
21921	ILMN_1736295	0.194056	0.364589	1.07709	1.07709	VirInfCtrl up vs Control	0.409766	0.935121	-1.06938	KD1 down vs Control	0.146863	0.881518	-1.13441	KD2 down vs Control	0.0696812	0.846274	-1.18165	VirInfKD1 down vs VirInfCtrl	0.0440759	0.825033	-1.21207	VirInfKD2 down vs VirInfCtrl	2.11616	0.126262	0.0715986	1	LOC147670	XM_938354.1	LOC147670		PREDICTED: Homo sapiens hypothetical protein LOC147670 (LOC147670), mRNA.
24446	ILMN_1689040	0.0149288	0.850408	1.01174	1.01174	VirInfCtrl up vs Control	0.00746595	0.790804	-1.26454	KD1 down vs Control	0.790987	1.01657	1.01657	KD2 up vs Control	0.947859	1.00405	1.00405	VirInfKD1 up vs VirInfCtrl	0.0176137	0.825053	-1.21204	VirInfKD2 down vs VirInfCtrl	7.43672	0.272094	0.0439055	1	LOC642851	XM_926248.1	LOC642851	17	PREDICTED: Homo sapiens similar to upstream binding protein 1 (LOC642851), mRNA.
35947	ILMN_1782922	0.00756596	0.00457184	1.2038	1.2038	VirInfCtrl up vs Control	0.0064084	1.18835	1.18835	KD1 up vs Control	0.700345	1.01717	1.01717	KD2 up vs Control	0.00344552	0.82141	-1.21742	VirInfKD1 down vs VirInfCtrl	0.00385099	0.825092	-1.21199	VirInfKD2 down vs VirInfCtrl	9.76515	0.180655	0.0221999	1	PDE4B	NM_002600.2	PDE4B	1	Homo sapiens phosphodiesterase 4B, cAMP-specific (phosphodiesterase E4 dunce homolog, Drosophila) (PDE4B), transcript variant a, mRNA.	DKFZp686F2182; MGC126529; DPDE4; PDE4B5; PDEIVB
44935	ILMN_1720764	0.139592	0.067365	1.14923	1.14923	VirInfCtrl up vs Control	0.118265	1.12042	1.12042	KD1 up vs Control	0.404093	1.05759	1.05759	KD2 up vs Control	0.189982	0.911917	-1.09659	VirInfKD1 down vs VirInfCtrl	0.021697	0.825207	-1.21182	VirInfKD2 down vs VirInfCtrl	2.58403	0.104716	0.0486289	1	UBE1	NM_153280.1	UBE1	X	Homo sapiens ubiquitin-activating enzyme E1 (UBE1), transcript variant 2, mRNA.	UBA1A; A1S9; A1ST; UBE1X; MGC4781; A1S9T; UBA1; GXP1
17148	ILMN_1671355	0.218361	0.215219	1.10091	1.10091	VirInfCtrl up vs Control	0.810998	1.01749	1.01749	KD1 up vs Control	0.29171	1.0835	1.0835	KD2 up vs Control	0.211419	0.907506	-1.10192	VirInfKD1 down vs VirInfCtrl	0.0326029	0.825372	-1.21157	VirInfKD2 down vs VirInfCtrl	1.95911	0.0981702	0.0601315	1	IMAA	XR_000959.1	IMAA	16	Homo sapiens SLC7A5 pseudogene (IMAA), non-coding RNA.	MMAA
28790	ILMN_1679157	0.0149195	0.147115	1.06332	1.06332	VirInfCtrl up vs Control	0.917993	1.00397	1.00397	KD1 up vs Control	0.133623	1.06606	1.06606	KD2 up vs Control	0.327542	0.961447	-1.0401	VirInfKD1 down vs VirInfCtrl	0.00201408	0.825432	-1.21149	VirInfKD2 down vs VirInfCtrl	7.43862	0.105355	0.0169959	1	LOC653547	XM_934848.1	LOC653547	16	PREDICTED: Homo sapiens similar to hect domain and RLD 2, transcript variant 3 (LOC653547), mRNA.
9860	ILMN_1660797	0.124673	0.81133	0.983415	-1.01686	VirInfCtrl down vs Control	0.205619	0.909233	-1.09983	KD1 down vs Control	0.0728322	0.864471	-1.15678	KD2 down vs Control	0.195578	0.906983	-1.10256	VirInfKD1 down vs VirInfCtrl	0.0287635	0.825462	-1.21144	VirInfKD2 down vs VirInfCtrl	2.75547	0.128893	0.0561324	1	FAM90A2P	XM_496956.2	FAM90A2P	8	PREDICTED: Homo sapiens family with sequence similarity 90, member A2 pseudogene (FAM90A2P), misc RNA.
1824	ILMN_2342638	0.0347784	0.00638957	1.19666	1.19666	VirInfCtrl up vs Control	0.0903013	1.09243	1.09243	KD1 up vs Control	0.263371	1.05558	1.05558	KD2 up vs Control	0.0135326	0.859417	-1.16358	VirInfKD1 down vs VirInfCtrl	0.00469627	0.825504	-1.21138	VirInfKD2 down vs VirInfCtrl	5.18039	0.103598	0.0239978	1	ASGR2	NM_080914.1	ASGR2	17	Homo sapiens asialoglycoprotein receptor 2 (ASGR2), transcript variant 3, mRNA.	L-H2; CLEC4H2; Hs.1259; ASGP-R
19282	ILMN_3185087	0.223243	0.999495	0.999951	-1.00005	VirInfCtrl down vs Control	0.567998	0.956039	-1.04598	KD1 down vs Control	0.615062	0.961307	-1.04025	KD2 down vs Control	0.227299	0.904744	-1.10528	VirInfKD1 down vs VirInfCtrl	0.0421189	0.825646	-1.21117	VirInfKD2 down vs VirInfCtrl	1.93026	0.111307	0.0691973	1	LOC100128382	XM_001721105.1	LOC100128382	5	PREDICTED: Homo sapiens hypothetical LOC100128382 (LOC100128382), mRNA.
45719	ILMN_1765825	0.153546	0.52759	1.04666	1.04666	VirInfCtrl up vs Control	0.725006	1.0254	1.0254	KD1 up vs Control	0.226484	0.912404	-1.09601	KD2 down vs Control	0.126224	0.886239	-1.12836	VirInfKD1 down vs VirInfCtrl	0.030572	0.825733	-1.21105	VirInfKD2 down vs VirInfCtrl	2.44401	0.117724	0.0578022	1	WDR23	NM_025230.3	WDR23	14	Homo sapiens WD repeat domain 23 (WDR23), transcript variant 1, mRNA.	PRO2389; GL014; DKFZp779A1629
46036	ILMN_2196479	0.053638	0.0326536	1.21249	1.21249	VirInfCtrl up vs Control	0.0990763	1.14556	1.14556	KD1 up vs Control	0.791232	1.01948	1.01948	KD2 up vs Control	0.663518	1.03239	1.03239	VirInfKD1 up vs VirInfCtrl	0.0334389	0.825779	-1.21098	VirInfKD2 down vs VirInfCtrl	4.24441	0.214553	0.0606593	1	XRN2	NM_012255.3	XRN2	20	Homo sapiens 5'-3' exoribonuclease 2 (XRN2), mRNA.
9079	ILMN_2352131	0.144332	0.719418	1.02848	1.02848	VirInfCtrl up vs Control	0.304878	0.919765	-1.08723	KD1 down vs Control	0.308642	0.920418	-1.08646	KD2 down vs Control	0.0310569	0.811413	-1.23242	VirInfKD1 down vs VirInfCtrl	0.0424879	0.825775	-1.21098	VirInfKD2 down vs VirInfCtrl	2.5345	0.146651	0.0694344	1	ERBB2	NM_004448.2	ERBB2	17	Homo sapiens v-erb-b2 erythroblastic leukemia viral oncogene homolog 2, neuro/glioblastoma derived oncogene homolog (avian) (ERBB2), transcript variant 1, mRNA.	c-erb B2; CD340; HER2; NGL; NEU; HER-2/neu; HER-2; TKR1
42349	ILMN_1665521	0.0479925	0.352891	1.06329	1.06329	VirInfCtrl up vs Control	0.0279015	0.838782	-1.1922	KD1 down vs Control	0.78868	1.01723	1.01723	KD2 up vs Control	0.140017	0.901562	-1.10919	VirInfKD1 down vs VirInfCtrl	0.0200696	0.825812	-1.21093	VirInfKD2 down vs VirInfCtrl	4.47229	0.172917	0.0463968	1	STAMBP	NM_213622.1	STAMBP	2	Homo sapiens STAM binding protein (STAMBP), transcript variant 3, mRNA.	MGC126518; AMSH; MGC126516
20018	ILMN_3268329	0.157686	0.162929	1.12505	1.12505	VirInfCtrl up vs Control	0.545505	1.04861	1.04861	KD1 up vs Control	0.91751	1.00804	1.00804	KD2 up vs Control	0.709597	1.02937	1.02937	VirInfKD1 up vs VirInfCtrl	0.0416195	0.825816	-1.21092	VirInfKD2 down vs VirInfCtrl	2.40561	0.137471	0.0685753	1	LOC100130262	XM_001714091.1	LOC100130262		PREDICTED: Homo sapiens hypothetical protein LOC100130262 (LOC100130262), mRNA.
20593	ILMN_3204668	0.231201	0.579289	1.04458	1.04458	VirInfCtrl up vs Control	0.230987	0.905558	-1.10429	KD1 down vs Control	0.497606	0.947695	-1.05519	KD2 down vs Control	0.644686	0.964523	-1.03678	VirInfKD1 down vs VirInfCtrl	0.0423797	0.825935	-1.21075	VirInfKD2 down vs VirInfCtrl	1.8849	0.108683	0.0691918	1	LOC100131721	XM_001716134.1	LOC100131721	8	PREDICTED: Homo sapiens hypothetical protein LOC100131721 (LOC100131721), mRNA.
10728	ILMN_1674044	0.0379942	0.00745679	1.19482	1.19482	VirInfCtrl up vs Control	0.14448	1.07832	1.07832	KD1 up vs Control	0.0962121	1.09265	1.09265	KD2 up vs Control	0.0144205	0.858095	-1.16537	VirInfKD1 down vs VirInfCtrl	0.00536678	0.825997	-1.21066	VirInfKD2 down vs VirInfCtrl	4.97851	0.10471	0.025239	1	FLJ42986	XM_927245.1	FLJ42986		PREDICTED: Homo sapiens FLJ42986 protein (FLJ42986), mRNA.
4530	ILMN_2387328	0.0827638	0.618332	1.03596	1.03596	VirInfCtrl up vs Control	0.574162	0.960821	-1.04078	KD1 down vs Control	0.400278	1.06279	1.06279	KD2 up vs Control	0.452316	1.05555	1.05555	VirInfKD1 up vs VirInfCtrl	0.0295223	0.826016	-1.21063	VirInfKD2 down vs VirInfCtrl	3.42939	0.161531	0.0565225	1	C9orf84	NM_173521.3	C9ORF84	9	Homo sapiens chromosome 9 open reading frame 84 (C9orf84), transcript variant 1, mRNA.	FLJ44067; FLJ32779; MGC43661
18631	ILMN_1696434	0.0272016	0.323397	1.08661	1.08661	VirInfCtrl up vs Control	0.811933	0.980983	-1.01939	KD1 down vs Control	0.0806941	0.85043	-1.17588	KD2 down vs Control	0.00311998	0.692308	-1.44444	VirInfKD1 down vs VirInfCtrl	0.0482374	0.826137	-1.21045	VirInfKD2 down vs VirInfCtrl	5.77284	0.358241	0.0744674	1	LAMA1	NM_005559.2	LAMA1	18	Homo sapiens laminin, alpha 1 (LAMA1), mRNA.	LAMA
438	ILMN_2351754	0.120203	0.111264	1.11276	1.11276	VirInfCtrl up vs Control	0.755439	0.981505	-1.01884	KD1 down vs Control	0.307092	0.938103	-1.06598	KD2 down vs Control	0.180135	0.91683	-1.09071	VirInfKD1 down vs VirInfCtrl	0.0157325	0.826244	-1.2103	VirInfKD2 down vs VirInfCtrl	2.81211	0.0959249	0.0409336	1	ADAM22	NM_021721.2	ADAM22	7	Homo sapiens ADAM metallopeptidase domain 22 (ADAM22), transcript variant 5, mRNA.	MDC2; MGC149832
16690	ILMN_2410905	0.179033	0.320899	1.08489	1.08489	VirInfCtrl up vs Control	0.530993	1.05133	1.05133	KD1 up vs Control	0.754216	1.02499	1.02499	KD2 up vs Control	0.621256	1.03999	1.03999	VirInfKD1 up vs VirInfCtrl	0.0445269	0.826349	-1.21014	VirInfKD2 down vs VirInfCtrl	2.22646	0.131431	0.0708373	1	HTR4	NM_001040174.1	HTR4	5	Homo sapiens 5-hydroxytryptamine (serotonin) receptor 4 (HTR4), transcript variant n, mRNA.	5-HT4; 5-HT4R
9273	ILMN_2328029	0.0217703	0.00530487	1.20728	1.20728	VirInfCtrl up vs Control	0.0169369	1.15569	1.15569	KD1 up vs Control	0.151052	1.0754	1.0754	KD2 up vs Control	0.219567	0.941234	-1.06244	VirInfKD1 down vs VirInfCtrl	0.00500572	0.826374	-1.21011	VirInfKD2 down vs VirInfCtrl	6.35259	0.129089	0.0243848	1	EXT2	NM_207122.1	EXT2	11	Homo sapiens exostoses (multiple) 2 (EXT2), transcript variant 2, mRNA.	SOTV
45309	ILMN_1713161	0.107626	0.0979121	1.11361	1.11361	VirInfCtrl up vs Control	0.441224	0.95571	-1.04634	KD1 down vs Control	0.773564	0.983596	-1.01668	KD2 down vs Control	0.275987	0.936278	-1.06806	VirInfKD1 down vs VirInfCtrl	0.0132957	0.826383	-1.21009	VirInfKD2 down vs VirInfCtrl	2.98751	0.0938706	0.0377053	1	USP16	NM_001032410.1	USP16	21	Homo sapiens ubiquitin specific peptidase 16 (USP16), transcript variant 3, mRNA.	UBP-M
30725	ILMN_2179083	0.255341	0.267569	1.08482	1.08482	VirInfCtrl up vs Control	0.92416	0.993408	-1.00664	KD1 down vs Control	0.90082	1.0087	1.0087	KD2 up vs Control	0.467601	0.949652	-1.05302	VirInfKD1 down vs VirInfCtrl	0.0288641	0.826585	-1.2098	VirInfKD2 down vs VirInfCtrl	1.75861	0.0812521	0.0554429	1	LOXL4	NM_032211.6	LOXL4	10	Homo sapiens lysyl oxidase-like 4 (LOXL4), mRNA.	FLJ21889; LOXC
14695	ILMN_1846419	0.0576615	0.0184878	1.23149	1.23149	VirInfCtrl up vs Control	0.12045	1.12472	1.12472	KD1 up vs Control	0.069592	1.15406	1.15406	KD2 up vs Control	0.855101	1.01246	1.01246	VirInfKD1 up vs VirInfCtrl	0.0262517	0.826595	-1.20978	VirInfKD2 down vs VirInfCtrl	4.10052	0.18015	0.0527201	1		Hs.538365	HS.538365	10	xv32e08.x1 Soares_NFL_T_GBC_S1 Homo sapiens cDNA clone IMAGE:2814854 3, mRNA sequence
45897	ILMN_1658426	0.0483924	0.317726	0.924074	-1.08216	VirInfCtrl down vs Control	0.0329677	0.818863	-1.22121	KD1 down vs Control	0.737827	0.974907	-1.02574	KD2 down vs Control	0.171175	0.893485	-1.11921	VirInfKD1 down vs VirInfCtrl	0.0392085	0.826629	-1.20973	VirInfKD2 down vs VirInfCtrl	4.45501	0.243516	0.0655935	1	WNT10A	NM_025216.2	WNT10A	2	Homo sapiens wingless-type MMTV integration site family, member 10A (WNT10A), mRNA.	FLJ14301
14361	ILMN_1869348	0.104986	0.377668	1.05866	1.05866	VirInfCtrl up vs Control	0.602734	1.03342	1.03342	KD1 up vs Control	0.684506	0.974784	-1.02587	KD2 down vs Control	0.0455819	0.860233	-1.16248	VirInfKD1 down vs VirInfCtrl	0.019054	0.826629	-1.20973	VirInfKD2 down vs VirInfCtrl	3.02776	0.112894	0.0447436	1		Hs.460114	HS.460114	10	UI-E-EJ0-ahv-d-07-0-UI.s1 UI-E-EJ0 Homo sapiens cDNA clone UI-E-EJ0-ahv-d-07-0-UI 3, mRNA sequence
9157	ILMN_1777555	0.027608	0.0217867	1.15139	1.15139	VirInfCtrl up vs Control	0.0476558	1.1205	1.1205	KD1 up vs Control	0.0353077	1.13204	1.13204	KD2 up vs Control	0.451035	0.963734	-1.03763	VirInfKD1 down vs VirInfCtrl	0.00600695	0.826755	-1.20955	VirInfKD2 down vs VirInfCtrl	5.73572	0.125405	0.0262366	1	ESF1	NM_016649.3	ESF1	20	Homo sapiens ESF1, nucleolar pre-rRNA processing protein, homolog (S. cerevisiae) (ESF1), mRNA.	FLJ20368; C20orf6; ABTAP; bA526K24.1; HDCMC28P
22652	ILMN_3282917	0.17273	0.0651399	1.17365	1.17365	VirInfCtrl up vs Control	0.509314	0.95138	-1.0511	KD1 down vs Control	0.728378	1.0262	1.0262	KD2 up vs Control	0.211283	0.905362	-1.10453	VirInfKD1 down vs VirInfCtrl	0.0367632	0.826873	-1.20938	VirInfKD2 down vs VirInfCtrl	2.27636	0.119614	0.0630552	1	LOC388553	XM_001717914.1	LOC388553		PREDICTED: Homo sapiens similar to hCG1645909 (LOC388553), mRNA.
7033	ILMN_1807719	0.049398	0.170867	1.08569	1.08569	VirInfCtrl up vs Control	0.120635	1.10028	1.10028	KD1 up vs Control	0.157945	1.08898	1.08898	KD2 up vs Control	0.726387	0.9808	-1.01958	VirInfKD1 down vs VirInfCtrl	0.0114211	0.82689	-1.20935	VirInfKD2 down vs VirInfCtrl	4.41236	0.128303	0.0348936	1	CTNS	NM_004937.1	CTNS	17	Homo sapiens cystinosis, nephropathic (CTNS), transcript variant 2, mRNA.	CTNS-LSB; PQLC4
44184	ILMN_2120631	0.0208426	0.815286	1.01016	1.01016	VirInfCtrl up vs Control	0.0256993	0.885067	-1.12986	KD1 down vs Control	0.0485013	0.902769	-1.1077	KD2 down vs Control	0.236694	0.947006	-1.05596	VirInfKD1 down vs VirInfCtrl	0.00374015	0.826928	-1.20929	VirInfKD2 down vs VirInfCtrl	6.47099	0.115553	0.0214284	1	TPRXL	NR_002223.1	TPRXL	3	Homo sapiens tetra-peptide repeat homeobox-like (TPRXL) on chromosome 3.	FLJ35107
44392	ILMN_1813430	0.0148637	0.262772	1.04617	1.04617	VirInfCtrl up vs Control	0.36809	1.03619	1.03619	KD1 up vs Control	0.219768	0.951187	-1.05132	KD2 down vs Control	0.0383777	0.907956	-1.10138	VirInfKD1 down vs VirInfCtrl	0.00201411	0.826977	-1.20922	VirInfKD2 down vs VirInfCtrl	7.45008	0.103472	0.0166664	1	TRIM69	NM_080745.2	TRIM69	15	Homo sapiens tripartite motif-containing 69 (TRIM69), transcript variant a, mRNA.	Trif; HSD34; RNF36
24208	ILMN_1811866	0.0564021	0.923772	1.00599	1.00599	VirInfCtrl up vs Control	0.0522206	0.865329	-1.15563	KD1 down vs Control	0.0231628	0.834141	-1.19884	KD2 down vs Control	0.0820291	0.882537	-1.1331	VirInfKD1 down vs VirInfCtrl	0.0192832	0.826995	-1.2092	VirInfKD2 down vs VirInfCtrl	4.1441	0.154718	0.0448015	1	LOC642393	XM_930798.1	LOC642393	1	PREDICTED: Homo sapiens similar to mitochondrial ribosomal protein L20, transcript variant 4 (LOC642393), mRNA.
6174	ILMN_1759792	0.162023	0.3583	1.07952	1.07952	VirInfCtrl up vs Control	0.221746	0.90044	-1.11057	KD1 down vs Control	0.148097	0.880154	-1.13616	KD2 down vs Control	0.428283	0.936752	-1.06752	VirInfKD1 down vs VirInfCtrl	0.0485652	0.827052	-1.20911	VirInfKD2 down vs VirInfCtrl	2.36677	0.145764	0.0739054	1	CLIP4	NM_024692.3	CLIP4	2	Homo sapiens CAP-GLY domain containing linker protein family, member 4 (CLIP4), mRNA.	FLJ32705; RSNL2; FLJ21069
1694	ILMN_2255021	0.123263	0.223803	1.09132	1.09132	VirInfCtrl up vs Control	0.459301	0.95034	-1.05226	KD1 down vs Control	0.230107	1.08986	1.08986	KD2 up vs Control	0.130235	0.893226	-1.11954	VirInfKD1 down vs VirInfCtrl	0.0257322	0.827093	-1.20905	VirInfKD2 down vs VirInfCtrl	2.77304	0.1198	0.0518419	1	ARPC2	NM_152862.1	ARPC2	2	Homo sapiens actin related protein 2/3 complex, subunit 2, 34kDa (ARPC2), transcript variant 1, mRNA.	ARC34; PRO2446; PNAS-139; p34-Arc
3370	ILMN_1661351	0.162777	0.229462	1.08392	1.08392	VirInfCtrl up vs Control	0.860359	1.01112	1.01112	KD1 up vs Control	0.666809	0.973111	-1.02763	KD2 down vs Control	0.592471	0.966531	-1.03463	VirInfKD1 down vs VirInfCtrl	0.0198751	0.827288	-1.20877	VirInfKD2 down vs VirInfCtrl	2.36014	0.0891225	0.0453137	1	C17orf81	NM_203414.1	C17ORF81	17	Homo sapiens chromosome 17 open reading frame 81 (C17orf81), transcript variant 3, mRNA.	HSPC002; MSTP071; DERP6; MST071
21145	ILMN_3237461	0.0142388	0.920263	1.00498	1.00498	VirInfCtrl up vs Control	0.107187	0.913791	-1.09434	KD1 down vs Control	0.00355278	0.801872	-1.24708	KD2 down vs Control	0.0492304	0.889523	-1.1242	VirInfKD1 down vs VirInfCtrl	0.00730094	0.827428	-1.20856	VirInfKD2 down vs VirInfCtrl	7.58246	0.178952	0.028321	1	LOC100133090	XM_001722834.1	LOC100133090	1	PREDICTED: Homo sapiens similar to PDE4DIP protein (LOC100133090), mRNA.
42781	ILMN_1770141	0.19859	0.0342896	1.22602	1.22602	VirInfCtrl up vs Control	0.456754	1.06121	1.06121	KD1 up vs Control	0.54811	1.04868	1.04868	KD2 up vs Control	0.0395764	0.822227	-1.21621	VirInfKD1 down vs VirInfCtrl	0.0443459	0.827441	-1.20854	VirInfKD2 down vs VirInfCtrl	2.08501	0.121093	0.0696933	1	TADA3	NM_133480.1	TADA3	3	Homo sapiens transcriptional adaptor 3 (TADA3), transcript variant 2, mRNA.	hADA3; FLJ20221; FLJ21329; ADA3
44351	ILMN_1729495	0.0113715	0.109403	1.09054	1.09054	VirInfCtrl up vs Control	0.0513029	0.894013	-1.11855	KD1 down vs Control	0.721861	0.982929	-1.01737	KD2 down vs Control	0.00131664	0.770437	-1.29796	VirInfKD1 down vs VirInfCtrl	0.00633828	0.82753	-1.20842	VirInfKD2 down vs VirInfCtrl	8.30696	0.184067	0.0265897	1	TRIM41	NM_201627.1	TRIM41	5	Homo sapiens tripartite motif-containing 41 (TRIM41), transcript variant 2, mRNA.	RINCK; MGC31991; MGC1127
32990	ILMN_1722905	0.00869718	0.365832	1.04281	1.04281	VirInfCtrl up vs Control	0.0154599	0.866317	-1.15431	KD1 down vs Control	0.00692587	0.841564	-1.18826	KD2 down vs Control	0.243573	0.946086	-1.05699	VirInfKD1 down vs VirInfCtrl	0.00450007	0.82762	-1.20828	VirInfKD2 down vs VirInfCtrl	9.24421	0.176757	0.022945	1	MRPS11	NM_176805.1	MRPS11	15	Homo sapiens mitochondrial ribosomal protein S11 (MRPS11), nuclear gene encoding mitochondrial protein, transcript variant 2, mRNA.	HCC-2; FLJ22512; FLJ23406
32247	ILMN_3309379	0.0511151	0.341547	1.05493	1.05493	VirInfCtrl up vs Control	0.113453	0.908555	-1.10065	KD1 down vs Control	0.741366	1.01806	1.01806	KD2 up vs Control	0.696524	0.97903	-1.02142	VirInfKD1 down vs VirInfCtrl	0.0106633	0.827652	-1.20824	VirInfKD2 down vs VirInfCtrl	4.34213	0.121145	0.0334798	1	MIR2052	NR_031744.1	MIR2052		Homo sapiens microRNA 2052 (MIR2052), microRNA.
6656	ILMN_2400759	0.11262	0.0517413	1.18334	1.18334	VirInfCtrl up vs Control	0.400484	0.939046	-1.06491	KD1 down vs Control	0.227654	1.0979	1.0979	KD2 up vs Control	0.0830291	0.865532	-1.15536	VirInfKD1 down vs VirInfCtrl	0.0346708	0.827756	-1.20808	VirInfKD2 down vs VirInfCtrl	2.91481	0.146581	0.0603458	1	CPVL	NM_031311.3	CPVL	7	Homo sapiens carboxypeptidase, vitellogenic-like (CPVL), transcript variant 1, mRNA.	HVLP; MGC10029
9469	ILMN_2106107	0.143193	0.390437	1.06069	1.06069	VirInfCtrl up vs Control	0.563791	1.03965	1.03965	KD1 up vs Control	0.266182	0.924921	-1.08117	KD2 down vs Control	0.355546	0.938267	-1.06579	VirInfKD1 down vs VirInfCtrl	0.0250199	0.827812	-1.208	VirInfKD2 down vs VirInfCtrl	2.54621	0.107411	0.0506216	1	FAM127C	NM_001078173.1	FAM127C	X	Homo sapiens family with sequence similarity 127, member C (FAM127C), mRNA.	CXX1c; FLJ25577; MAR8B
25196	ILMN_1700387	0.0932317	0.0566724	1.19859	1.19859	VirInfCtrl up vs Control	0.927663	0.992745	-1.00731	KD1 down vs Control	0.0436521	1.21645	1.21645	KD2 up vs Control	0.516713	0.948399	-1.05441	VirInfKD1 down vs VirInfCtrl	0.0493823	0.827847	-1.20795	VirInfKD2 down vs VirInfCtrl	3.22453	0.19856	0.0738935	1	LOC644295	XM_927468.1	LOC644295	14	PREDICTED: Homo sapiens similar to T25G3.1 (LOC644295), mRNA.
9049	ILMN_1815519	0.0774831	0.806143	0.982795	-1.01751	VirInfCtrl down vs Control	0.020489	0.809484	-1.23535	KD1 down vs Control	0.193301	0.905636	-1.1042	KD2 down vs Control	0.157441	0.896483	-1.11547	VirInfKD1 down vs VirInfCtrl	0.0315936	0.827989	-1.20774	VirInfKD2 down vs VirInfCtrl	3.54614	0.16896	0.0571753	1	EPN2	NM_014964.3	EPN2	17	Homo sapiens epsin 2 (EPN2), transcript variant 2, mRNA.	EHB21; KIAA1065
39479	ILMN_1809963	0.181969	0.347998	1.07836	1.07836	VirInfCtrl up vs Control	0.187331	1.11659	1.11659	KD1 up vs Control	0.575231	1.04488	1.04488	KD2 up vs Control	0.362329	0.929547	-1.07579	VirInfKD1 down vs VirInfCtrl	0.0437134	0.828026	-1.20769	VirInfKD2 down vs VirInfCtrl	2.20399	0.12599	0.0685975	1	RSAD1	NM_018346.1	RSAD1	17	Homo sapiens radical S-adenosyl methionine domain containing 1 (RSAD1), mRNA.	FLJ20975; FLJ11164
27374	ILMN_1715045	0.0107433	0.0239972	1.0991	1.0991	VirInfCtrl up vs Control	0.0926513	1.06495	1.06495	KD1 up vs Control	0.359788	1.03171	1.03171	KD2 up vs Control	0.090088	0.938409	-1.06563	VirInfKD1 down vs VirInfCtrl	0.000971858	0.828044	-1.20767	VirInfKD2 down vs VirInfCtrl	8.49876	0.087724	0.0123864	1	LOC649784	XM_938857.1	LOC649784		PREDICTED: Homo sapiens similar to breakpoint cluster region isoform 1 (LOC649784), mRNA.
20402	ILMN_3204040	0.0322173	0.0177404	1.17467	1.17467	VirInfCtrl up vs Control	0.179058	1.07857	1.07857	KD1 up vs Control	0.0666062	1.11767	1.11767	KD2 up vs Control	0.904001	1.00627	1.00627	VirInfKD1 up vs VirInfCtrl	0.00904872	0.82814	-1.20753	VirInfKD2 down vs VirInfCtrl	5.35975	0.137915	0.0308779	1	LOC100131261	XM_001720964.1	LOC100131261	1	PREDICTED: Homo sapiens similar to hCG1728885 (LOC100131261), mRNA.
39762	ILMN_1745917	0.322152	0.362817	1.07725	1.07725	VirInfCtrl up vs Control	0.544836	0.952672	-1.04968	KD1 down vs Control	0.713042	1.02957	1.02957	KD2 up vs Control	0.306113	0.91895	-1.0882	VirInfKD1 down vs VirInfCtrl	0.0468661	0.82819	-1.20745	VirInfKD2 down vs VirInfCtrl	1.47536	0.0876754	0.0713119	1	SCAND2	NM_033640.1	SCAND2		Homo sapiens SCAN domain containing 2 (SCAND2) on chromosome 15.
29594	ILMN_3304678	0.0170044	0.0666515	1.12039	1.12039	VirInfCtrl up vs Control	0.27397	1.0631	1.0631	KD1 up vs Control	0.0088602	1.21369	1.21369	KD2 up vs Control	0.0638259	0.891114	-1.12219	VirInfKD1 down vs VirInfCtrl	0.0100212	0.828331	-1.20725	VirInfKD2 down vs VirInfCtrl	7.04732	0.189458	0.0322605	1	LOC728671	XM_001716479.1	LOC728671		PREDICTED: Homo sapiens hypothetical LOC728671 (LOC728671), mRNA.
29718	ILMN_3232414	0.214058	0.0871257	1.1577	1.1577	VirInfCtrl up vs Control	0.49498	0.949261	-1.05345	KD1 down vs Control	0.899071	1.00953	1.00953	KD2 up vs Control	0.157798	0.890776	-1.12262	VirInfKD1 down vs VirInfCtrl	0.0392576	0.828386	-1.20717	VirInfKD2 down vs VirInfCtrl	1.98524	0.106185	0.0641844	1	LOC728897	XM_001714242.1	LOC728897		PREDICTED: Homo sapiens similar to coiled-coil domain containing 29 (LOC728897), mRNA.
30053	ILMN_1807136	0.158521	0.882964	1.01155	1.01155	VirInfCtrl up vs Control	0.584326	0.957717	-1.04415	KD1 down vs Control	0.659557	1.03523	1.03523	KD2 up vs Control	0.14674	0.882897	-1.13263	VirInfKD1 down vs VirInfCtrl	0.045411	0.828428	-1.20711	VirInfKD2 down vs VirInfCtrl	2.39802	0.139451	0.0697833	1	LOC729559	XM_928729.1	LOC729559	1	PREDICTED: Homo sapiens similar to ciliary rootlet coiled-coil, rootletin (LOC729559), mRNA.
2891	ILMN_1671905	0.0319183	0.0133759	1.15199	1.15199	VirInfCtrl up vs Control	0.239444	1.05476	1.05476	KD1 up vs Control	0.801626	1.01078	1.01078	KD2 up vs Control	0.00729262	0.85006	-1.17639	VirInfKD1 down vs VirInfCtrl	0.00365664	0.828464	-1.20705	VirInfKD2 down vs VirInfCtrl	5.38192	0.0933606	0.0208165	1	C10orf78	NM_145247.4	C10ORF78	10	Homo sapiens chromosome 10 open reading frame 78 (C10orf78), transcript variant 2, mRNA.	RP11-373N18.1; FLJ41960; bA373N18.1
36653	ILMN_2096083	0.0884939	0.956237	1.00391	1.00391	VirInfCtrl up vs Control	0.769699	1.02114	1.02114	KD1 up vs Control	0.460125	0.947541	-1.05536	KD2 down vs Control	0.375037	1.06761	1.06761	VirInfKD1 up vs VirInfCtrl	0.0331153	0.82855	-1.20693	VirInfKD2 down vs VirInfCtrl	3.3133	0.160813	0.0582428	1	PLEKHA5	NM_019012.2	PLEKHA5	12	Homo sapiens pleckstrin homology domain containing, family A member 5 (PLEKHA5), mRNA.	KIAA1686; PEPP2; FLJ10667; FLJ31492
35447	ILMN_3241262	0.140153	0.0936628	1.12168	1.12168	VirInfCtrl up vs Control	0.449805	0.954443	-1.04773	KD1 down vs Control	0.838894	0.987827	-1.01232	KD2 down vs Control	0.0447421	0.864247	-1.15708	VirInfKD1 down vs VirInfCtrl	0.0172457	0.82855	-1.20693	VirInfKD2 down vs VirInfCtrl	2.57806	0.0892924	0.0415625	1	PABPC4L	NM_001114734.1	PABPC4L	4	Homo sapiens poly(A) binding protein, cytoplasmic 4-like (PABPC4L), mRNA.	DKFZp686J06116
14275	ILMN_1876729	0.0335051	0.0435196	1.13172	1.13172	VirInfCtrl up vs Control	0.211423	0.934369	-1.07024	KD1 down vs Control	0.864899	0.991418	-1.00866	KD2 down vs Control	0.00409996	0.803762	-1.24415	VirInfKD1 down vs VirInfCtrl	0.00821818	0.828554	-1.20692	VirInfKD2 down vs VirInfCtrl	5.26728	0.129127	0.029418	1		Hs.441076	HS.441076	X	BX109127 Soares fetal liver spleen 1NFLS Homo sapiens cDNA clone IMAGp998C23389, mRNA sequence
15909	ILMN_1895917	0.181819	0.528667	1.0449	1.0449	VirInfCtrl up vs Control	0.856262	0.987654	-1.0125	KD1 down vs Control	0.613984	0.965664	-1.03556	KD2 down vs Control	0.0718781	0.866448	-1.15414	VirInfKD1 down vs VirInfCtrl	0.0287137	0.828562	-1.20691	VirInfKD2 down vs VirInfCtrl	2.20513	0.0990649	0.0539097	1		Hs.570028	HS.570028	19	DB305184 BRAWH3 Homo sapiens cDNA clone BRAWH3018751 3, mRNA sequence
4268	ILMN_1665824	0.0375993	0.49186	1.03768	1.03768	VirInfCtrl up vs Control	0.284955	1.06111	1.06111	KD1 up vs Control	0.95034	1.00329	1.00329	KD2 up vs Control	0.593503	1.02889	1.02889	VirInfKD1 up vs VirInfCtrl	0.00986523	0.828669	-1.20675	VirInfKD2 down vs VirInfCtrl	5.00205	0.132939	0.0318922	1	C6orf218	NM_152738.1	C6ORF218	6	Homo sapiens chromosome 6 open reading frame 218 (C6orf218), mRNA.	MGC40222
29089	ILMN_3237319	0.0806187	0.239851	1.06657	1.06657	VirInfCtrl up vs Control	0.168116	0.925503	-1.08049	KD1 down vs Control	0.747289	0.98347	-1.01681	KD2 down vs Control	0.0576669	0.890738	-1.12266	VirInfKD1 down vs VirInfCtrl	0.00908396	0.829299	-1.20584	VirInfKD2 down vs VirInfCtrl	3.4756	0.0882657	0.030475	1	LOC678655	NR_015382.1	LOC678655	12	Homo sapiens hypothetical locus LOC678655 (LOC678655), non-coding RNA.
6902	ILMN_2187533	0.0166837	0.460864	1.03244	1.03244	VirInfCtrl up vs Control	0.0710715	0.915067	-1.09282	KD1 down vs Control	0.220233	0.946054	-1.05702	KD2 down vs Control	0.831839	1.00903	1.00903	VirInfKD1 up vs VirInfCtrl	0.00362977	0.829373	-1.20573	VirInfKD2 down vs VirInfCtrl	7.10322	0.121418	0.0205121	1	CSRNP2	NM_030809.1	CSRNP2	12	Homo sapiens cysteine-serine-rich nuclear protein 2 (CSRNP2), mRNA.	FLJ25576; C12orf2; TAIP-12; C12orf22
36095	ILMN_1770811	0.0345527	0.0250004	1.13338	1.13338	VirInfCtrl up vs Control	0.261303	0.94905	-1.05368	KD1 down vs Control	0.800235	1.01122	1.01122	KD2 up vs Control	0.0791761	0.914785	-1.09315	VirInfKD1 down vs VirInfCtrl	0.00439499	0.829371	-1.20573	VirInfKD2 down vs VirInfCtrl	5.19548	0.096176	0.0222138	1	PELO	NM_015946.4	PELO	5	Homo sapiens pelota homolog (Drosophila) (PELO), mRNA.	PRO1770; CGI-17
11013	ILMN_1707985	0.0406406	0.00748445	1.22231	1.22231	VirInfCtrl up vs Control	0.0207394	1.17119	1.17119	KD1 up vs Control	0.158942	1.08502	1.08502	KD2 up vs Control	0.114522	0.910612	-1.09816	VirInfKD1 down vs VirInfCtrl	0.0102845	0.829507	-1.20553	VirInfKD2 down vs VirInfCtrl	4.82864	0.129385	0.0321545	1	FOXR1	NM_181721.2	FOXR1	11	Homo sapiens forkhead box R1 (FOXR1), mRNA.	FOXN5; MGC149486; DLNB13
22866	ILMN_1722171	0.108856	0.765505	1.01818	1.01818	VirInfCtrl up vs Control	0.839249	0.987846	-1.0123	KD1 down vs Control	0.171403	0.91425	-1.09379	KD2 down vs Control	0.154866	0.910356	-1.09847	VirInfKD1 down vs VirInfCtrl	0.0178342	0.829733	-1.20521	VirInfKD2 down vs VirInfCtrl	2.9692	0.102968	0.0416145	1	LOC390531	XM_496025.2	LOC390531	15	PREDICTED: Homo sapiens similar to Ig heavy chain V-I region HG3 precursor (LOC390531), mRNA.
5391	ILMN_1736567	0.270342	0.105262	1.15246	1.15246	VirInfCtrl up vs Control	0.79557	1.02037	1.02037	KD1 up vs Control	0.459024	1.06066	1.06066	KD2 up vs Control	0.0599825	0.841794	-1.18794	VirInfKD1 down vs VirInfCtrl	0.0461079	0.829772	-1.20515	VirInfKD2 down vs VirInfCtrl	1.6875	0.0973195	0.069205	1	CD74	NM_001025158.1	CD74	5	Homo sapiens CD74 molecule, major histocompatibility complex, class II invariant chain (CD74), transcript variant 1, mRNA.	Ia-GAMMA; DHLAG; HLADG; protein 41
31084	ILMN_1787196	0.116272	0.0265247	1.20185	1.20185	VirInfCtrl up vs Control	0.401353	1.05844	1.05844	KD1 up vs Control	0.0653418	1.15211	1.15211	KD2 up vs Control	0.114138	0.890274	-1.12325	VirInfKD1 down vs VirInfCtrl	0.0250936	0.829818	-1.20508	VirInfKD2 down vs VirInfCtrl	2.86425	0.117932	0.0494085	1	LYZL1	NM_032517.4	LYZL1	10	Homo sapiens lysozyme-like 1 (LYZL1), mRNA.	PRO1278; LYC2; KAAG648; MGC33408; bA534G20.1
31294	ILMN_1718129	0.163319	0.13241	1.12322	1.12322	VirInfCtrl up vs Control	0.99905	1.00008	1.00008	KD1 up vs Control	0.273613	0.922712	-1.08376	KD2 down vs Control	0.0469734	0.846682	-1.18108	VirInfKD1 down vs VirInfCtrl	0.0314167	0.829843	-1.20505	VirInfKD2 down vs VirInfCtrl	2.35542	0.10925	0.0556589	1	MAP2K5	NM_002757.2	MAP2K5	15	Homo sapiens mitogen-activated protein kinase kinase 5 (MAP2K5), transcript variant B, mRNA.	MAPKK5; HsT17454; PRKMK5; MEK5
45755	ILMN_1692255	0.0269707	0.737719	1.02077	1.02077	VirInfCtrl up vs Control	0.0214845	0.834538	-1.19827	KD1 down vs Control	0.749836	1.01976	1.01976	KD2 up vs Control	0.829368	1.01328	1.01328	VirInfKD1 up vs VirInfCtrl	0.0190734	0.829971	-1.20486	VirInfKD2 down vs VirInfCtrl	5.79426	0.207091	0.0428889	1	WDR45	NM_007075.3	WDR45	X	Homo sapiens WD repeat domain 45 (WDR45), transcript variant 1, mRNA.	JM5; WDRX1; WIPI-4; WIPI4
19954	ILMN_3183936	0.156717	0.686841	1.02726	1.02726	VirInfCtrl up vs Control	0.380576	0.94166	-1.06195	KD1 down vs Control	0.868209	1.01106	1.01106	KD2 up vs Control	0.684142	0.973226	-1.02751	VirInfKD1 down vs VirInfCtrl	0.0261886	0.830006	-1.20481	VirInfKD2 down vs VirInfCtrl	2.41448	0.101411	0.0504013	1	LOC100130127	XR_038204.1	LOC100130127	10	PREDICTED: Homo sapiens misc_RNA (LOC100130127), miscRNA.
31133	ILMN_2412761	0.267564	0.649123	1.03529	1.03529	VirInfCtrl up vs Control	0.44802	0.942886	-1.06057	KD1 down vs Control	0.847929	0.985597	-1.01461	KD2 down vs Control	0.717332	0.97287	-1.02789	VirInfKD1 down vs VirInfCtrl	0.0422965	0.830043	-1.20476	VirInfKD2 down vs VirInfCtrl	1.70029	0.092911	0.0655731	1	MAFG	NM_002359.2	MAFG	17	Homo sapiens v-maf musculoaponeurotic fibrosarcoma oncogene homolog G (avian) (MAFG), transcript variant 1, mRNA.	MGC20149; MGC13090
40092	ILMN_2169783	0.100173	0.128717	1.10576	1.10576	VirInfCtrl up vs Control	0.921679	1.00587	1.00587	KD1 up vs Control	0.187527	0.918604	-1.08861	KD2 down vs Control	0.0350994	0.856657	-1.16733	VirInfKD1 down vs VirInfCtrl	0.0171945	0.830065	-1.20473	VirInfKD2 down vs VirInfCtrl	3.10465	0.105299	0.0406999	1	SEMG2	NM_003008.2	SEMG2	20	Homo sapiens semenogelin II (SEMG2), mRNA.	SGII
5096	ILMN_1794534	0.223548	0.936924	1.00595	1.00595	VirInfCtrl up vs Control	0.793289	0.980502	-1.01989	KD1 down vs Control	0.474746	0.946684	-1.05632	KD2 down vs Control	0.836762	0.984654	-1.01558	VirInfKD1 down vs VirInfCtrl	0.0411277	0.830062	-1.20473	VirInfKD2 down vs VirInfCtrl	1.92848	0.103667	0.0645067	1	CCDC81	NM_021827.2	CCDC81	11	Homo sapiens coiled-coil domain containing 81 (CCDC81), mRNA.	FLJ16339; FLJ23514
29152	ILMN_3296610	0.158668	0.46923	1.05759	1.05759	VirInfCtrl up vs Control	0.596553	0.960302	-1.04134	KD1 down vs Control	0.313413	1.08303	1.08303	KD2 up vs Control	0.966952	1.00314	1.00314	VirInfKD1 up vs VirInfCtrl	0.0424237	0.830106	-1.20467	VirInfKD2 down vs VirInfCtrl	2.39669	0.131087	0.0656337	1	LOC727828	XR_015137.1	LOC727828	11	PREDICTED: Homo sapiens misc_RNA (LOC727828), miscRNA.
6788	ILMN_1772214	0.0411821	0.0110762	1.24529	1.24529	VirInfCtrl up vs Control	0.0149027	1.22702	1.22702	KD1 up vs Control	0.167069	1.09988	1.09988	KD2 up vs Control	0.0221262	0.830635	-1.2039	VirInfKD1 down vs VirInfCtrl	0.0218368	0.830118	-1.20465	VirInfKD2 down vs VirInfCtrl	4.79957	0.183267	0.0458208	1	CRYBA1	NM_005208.3	CRYBA1	17	Homo sapiens crystallin, beta A1 (CRYBA1), mRNA.	CRYB1
42595	ILMN_1766245	0.0675185	0.119839	1.13256	1.13256	VirInfCtrl up vs Control	0.478111	0.949387	-1.05331	KD1 down vs Control	0.237379	0.913817	-1.09431	KD2 down vs Control	0.00668004	0.756876	-1.32122	VirInfKD1 down vs VirInfCtrl	0.0351228	0.830201	-1.20453	VirInfKD2 down vs VirInfCtrl	3.79793	0.186414	0.0588996	1	SUPT4H1	NM_003168.1	SUPT4H1	17	Homo sapiens suppressor of Ty 4 homolog 1 (S. cerevisiae) (SUPT4H1), mRNA.	SPT4H; SUPT4H
11331	ILMN_3244090	0.0821429	0.0363582	1.13328	1.13328	VirInfCtrl up vs Control	0.92379	0.99536	-1.00466	KD1 down vs Control	0.860036	1.00862	1.00862	KD2 up vs Control	0.0834038	0.907829	-1.10153	VirInfKD1 down vs VirInfCtrl	0.00720668	0.830289	-1.2044	VirInfKD2 down vs VirInfCtrl	3.4426	0.0778684	0.0271429	1	GAGE12H	NM_001098410.1	GAGE12H	X	Homo sapiens G antigen 12H (GAGE12H), mRNA.	RP11-959H17.7
41018	ILMN_1700695	0.0711703	0.893233	1.00843	1.00843	VirInfCtrl up vs Control	0.911791	1.00695	1.00695	KD1 up vs Control	0.659022	1.0282	1.0282	KD2 up vs Control	0.553468	1.03832	1.03832	VirInfKD1 up vs VirInfCtrl	0.0210494	0.830324	-1.20435	VirInfKD2 down vs VirInfCtrl	3.70028	0.138317	0.0448562	1	SLC44A1	NM_080546.2	SLC44A1	9	Homo sapiens solute carrier family 44, member 1 (SLC44A1), mRNA.	RP11-287A8.1; CHTL1; CD92; CDW92; CTL1
40977	ILMN_1784105	0.0939612	0.259067	1.06832	1.06832	VirInfCtrl up vs Control	0.808609	0.986668	-1.01351	KD1 down vs Control	0.788704	0.985251	-1.01497	KD2 down vs Control	0.903759	0.993336	-1.00671	VirInfKD1 down vs VirInfCtrl	0.0127268	0.830347	-1.20432	VirInfKD2 down vs VirInfCtrl	3.21139	0.0939507	0.0351066	1	SLC38A7	NM_018231.1	SLC38A7	16	Homo sapiens solute carrier family 38, member 7 (SLC38A7), mRNA.	FLJ10815; FLJ12724
24171	ILMN_1770818	0.222051	0.241365	1.09668	1.09668	VirInfCtrl up vs Control	0.346035	0.929979	-1.07529	KD1 down vs Control	0.559772	1.0448	1.0448	KD2 up vs Control	0.27263	0.917828	-1.08953	VirInfKD1 down vs VirInfCtrl	0.0397033	0.830379	-1.20427	VirInfKD2 down vs VirInfCtrl	1.93722	0.101639	0.0629593	1	LOC642342	XM_925876.1	LOC642342	9	PREDICTED: Homo sapiens similar to Contactin-associated protein-like 3 precursor (Cell recognition molecule Caspr3) (LOC642342), mRNA.
4955	ILMN_1725071	0.111464	0.0601685	1.12971	1.12971	VirInfCtrl up vs Control	0.365724	1.05298	1.05298	KD1 up vs Control	0.331045	1.05738	1.05738	KD2 up vs Control	0.365162	0.949624	-1.05305	VirInfKD1 down vs VirInfCtrl	0.0124931	0.830405	-1.20423	VirInfKD2 down vs VirInfCtrl	2.93125	0.0849495	0.0347768	1	CCDC12	NM_144716.1	CCDC12	3	Homo sapiens coiled-coil domain containing 12 (CCDC12), mRNA.	MGC23918; FLJ39430
7953	ILMN_1742276	0.151824	0.582259	0.959198	-1.04254	VirInfCtrl down vs Control	0.55206	0.955866	-1.04617	KD1 down vs Control	0.180805	0.897169	-1.11462	KD2 down vs Control	0.497343	0.949554	-1.05313	VirInfKD1 down vs VirInfCtrl	0.0411006	0.830457	-1.20416	VirInfKD2 down vs VirInfCtrl	2.46038	0.131535	0.0641536	1	DKFZP564O0523	NM_032120.1	DKFZP564O0523	7	Homo sapiens hypothetical protein DKFZp564O0523 (DKFZP564O0523), mRNA.	HSPC304; DKFZp686D1651
13193	ILMN_1718898	0.154237	0.18537	1.09911	1.09911	VirInfCtrl up vs Control	0.183937	0.909502	-1.0995	KD1 down vs Control	0.675133	0.972564	-1.02821	KD2 down vs Control	0.0816761	0.876336	-1.14111	VirInfKD1 down vs VirInfCtrl	0.0259704	0.830514	-1.20407	VirInfKD2 down vs VirInfCtrl	2.43751	0.101261	0.0498513	1	HOXC9	NM_006897.1	HOXC9	12	Homo sapiens homeobox C9 (HOXC9), mRNA.	HOX3; HOX3B
13759	ILMN_1878029	0.11499	0.487607	0.949447	-1.05324	VirInfCtrl down vs Control	0.0726044	0.858493	-1.16483	KD1 down vs Control	0.1027	0.873721	-1.14453	KD2 down vs Control	0.184718	0.900212	-1.11085	VirInfKD1 down vs VirInfCtrl	0.0382616	0.830593	-1.20396	VirInfKD2 down vs VirInfCtrl	2.88176	0.147643	0.0614801	1		Hs.202577	HS.202577	3	Homo sapiens cDNA FLJ34585 fis, clone KIDNE2008758
4510	ILMN_1777318	0.019455	0.0808031	1.07807	1.07807	VirInfCtrl up vs Control	0.169934	1.05749	1.05749	KD1 up vs Control	0.59498	1.02032	1.02032	KD2 up vs Control	0.0495457	0.915804	-1.09194	VirInfKD1 down vs VirInfCtrl	0.00206069	0.830632	-1.2039	VirInfKD2 down vs VirInfCtrl	6.66177	0.089082	0.0160465	1	C9orf64	NM_032307.2	C9ORF64	9	Homo sapiens chromosome 9 open reading frame 64 (C9orf64), mRNA.	MGC10999; RP11-575L7.5
47191	ILMN_1704765	0.285043	0.162357	1.1174	1.1174	VirInfCtrl up vs Control	0.999988	1	1	No change between KD1 and Control	0.769121	0.97882	-1.02164	KD2 down vs Control	0.374685	0.935355	-1.06911	VirInfKD1 down vs VirInfCtrl	0.0374132	0.83064	-1.20389	VirInfKD2 down vs VirInfCtrl	1.62247	0.0820295	0.0606702	1	ZSCAN22	NM_181846.1	ZSCAN22	19	Homo sapiens zinc finger and SCAN domain containing 22 (ZSCAN22), mRNA.	ZNF50; MGC126679; MGC138482; HKR2
6360	ILMN_1661852	0.190939	0.99814	1.00016	1.00016	VirInfCtrl up vs Control	0.471401	0.949296	-1.05341	KD1 down vs Control	0.194803	0.905913	-1.10386	KD2 down vs Control	0.255695	0.918442	-1.0888	VirInfKD1 down vs VirInfCtrl	0.0337335	0.830647	-1.20388	VirInfKD2 down vs VirInfCtrl	2.13812	0.102038	0.0572677	1	CNTN1	NM_001843.2	CNTN1	12	Homo sapiens contactin 1 (CNTN1), transcript variant 1, mRNA.	GP135; F3
26198	ILMN_3280299	0.109331	0.404061	1.05694	1.05694	VirInfCtrl up vs Control	0.0986361	0.886467	-1.12807	KD1 down vs Control	0.865271	1.01099	1.01099	KD2 up vs Control	0.293077	0.931375	-1.07368	VirInfKD1 down vs VirInfCtrl	0.0238731	0.83079	-1.20367	VirInfKD2 down vs VirInfCtrl	2.9622	0.117366	0.0475456	1	LOC646377	XM_001722743.1	LOC646377		PREDICTED: Homo sapiens similar to hCG2041495 (LOC646377), mRNA.
8493	ILMN_1652163	0.0424812	0.413144	1.04755	1.04755	VirInfCtrl up vs Control	0.387133	0.951928	-1.0505	KD1 down vs Control	0.910303	0.993811	-1.00623	KD2 down vs Control	0.369103	1.05264	1.05264	VirInfKD1 up vs VirInfCtrl	0.0127323	0.830887	-1.20353	VirInfKD2 down vs VirInfCtrl	4.73183	0.137493	0.0348683	1	DVL2	NM_004422.2	DVL2	17	Homo sapiens dishevelled, dsh homolog 2 (Drosophila) (DVL2), mRNA.
35720	ILMN_1718173	0.0396616	0.304001	1.05357	1.05357	VirInfCtrl up vs Control	0.24735	1.06131	1.06131	KD1 up vs Control	0.308912	0.9497	-1.05296	KD2 down vs Control	0.0806032	0.907139	-1.10237	VirInfKD1 down vs VirInfCtrl	0.0072306	0.831019	-1.20334	VirInfKD2 down vs VirInfCtrl	4.88254	0.109556	0.0269261	1	PCDH24	NM_017675.3	PCDH24	5	Homo sapiens protocadherin 24 (PCDH24), mRNA.	FLJ20383; MGC163154; FLJ20124
26064	ILMN_1679514	0.112031	0.620596	1.0349	1.0349	VirInfCtrl up vs Control	0.116296	0.886368	-1.1282	KD1 down vs Control	0.425517	0.945344	-1.05782	KD2 down vs Control	0.996355	1.00031	1.00031	VirInfKD1 up vs VirInfCtrl	0.0307537	0.831279	-1.20297	VirInfKD2 down vs VirInfCtrl	2.92316	0.131552	0.054004	1	LOC646094	XM_929057.1	LOC646094	7	PREDICTED: Homo sapiens similar to Asparagine synthetase [glutamine-hydrolyzing] (Glutamine-dependent asparagine synthetase) (LOC646094), mRNA.
3689	ILMN_1808117	0.109769	0.114952	1.10316	1.10316	VirInfCtrl up vs Control	0.429493	1.04616	1.04616	KD1 up vs Control	0.503462	0.962798	-1.03864	KD2 down vs Control	0.228978	0.931128	-1.07397	VirInfKD1 down vs VirInfCtrl	0.0133482	0.83132	-1.20291	VirInfKD2 down vs VirInfCtrl	2.95578	0.0873248	0.0354526	1	C1QL4	NM_001008223.1	C1QL4	12	Homo sapiens complement component 1, q subcomponent-like 4 (C1QL4), mRNA.	MGC131708
46253	ILMN_1687626	0.0285773	0.0744371	1.09553	1.09553	VirInfCtrl up vs Control	0.215718	0.943139	-1.06029	KD1 down vs Control	0.180043	1.06629	1.06629	KD2 up vs Control	0.19483	0.940137	-1.06367	VirInfKD1 down vs VirInfCtrl	0.00474952	0.831411	-1.20278	VirInfKD2 down vs VirInfCtrl	5.65003	0.105245	0.0223527	1	ZDHHC24	NM_207340.1	ZDHHC24	11	Homo sapiens zinc finger, DHHC-type containing 24 (ZDHHC24), mRNA.
46569	ILMN_1760120	0.089635	0.301033	1.06849	1.06849	VirInfCtrl up vs Control	0.911086	0.993204	-1.00684	KD1 down vs Control	0.153512	0.908798	-1.10035	KD2 down vs Control	0.78495	0.98343	-1.01685	VirInfKD1 down vs VirInfCtrl	0.0197358	0.831425	-1.20275	VirInfKD2 down vs VirInfCtrl	3.29136	0.117419	0.0428099	1	ZNF284	XM_496317.2	ZNF284		PREDICTED: Homo sapiens zinc finger protein 284 (ZNF284), mRNA.
35002	ILMN_1714841	0.167068	0.0906161	1.13114	1.13114	VirInfCtrl up vs Control	0.911945	1.00708	1.00708	KD1 up vs Control	0.463978	0.953291	-1.049	KD2 down vs Control	0.0559119	0.865309	-1.15566	VirInfKD1 down vs VirInfCtrl	0.0235227	0.831526	-1.20261	VirInfKD2 down vs VirInfCtrl	2.32323	0.0904803	0.046735	1	OR4D9	NM_001004711.1	OR4D9	11	Homo sapiens olfactory receptor, family 4, subfamily D, member 9 (OR4D9), mRNA.	OR11-253
19720	ILMN_3270993	0.123243	0.0719386	1.1706	1.1706	VirInfCtrl up vs Control	0.61306	0.962227	-1.03926	KD1 down vs Control	0.684293	1.03131	1.03131	KD2 up vs Control	0.0136766	0.779617	-1.28268	VirInfKD1 down vs VirInfCtrl	0.0433592	0.831679	-1.20239	VirInfKD2 down vs VirInfCtrl	2.7733	0.15051	0.0651253	1	LOC100129513	XM_001722247.1	LOC100129513	X	PREDICTED: Homo sapiens similar to PRO0756 (LOC100129513), mRNA.
21519	ILMN_3248693	0.0419836	0.0948934	1.08912	1.08912	VirInfCtrl up vs Control	0.200295	0.939882	-1.06396	KD1 down vs Control	0.832989	0.990553	-1.00954	KD2 down vs Control	0.0106005	0.85414	-1.17077	VirInfKD1 down vs VirInfCtrl	0.00524345	0.831796	-1.20222	VirInfKD2 down vs VirInfCtrl	4.75745	0.0919546	0.0231942	1	LOC100134058	XM_001715583.1	LOC100134058		PREDICTED: Homo sapiens hypothetical protein LOC100134058 (LOC100134058), mRNA.
40212	ILMN_1762605	0.179014	0.35399	1.06184	1.06184	VirInfCtrl up vs Control	0.939202	1.00476	1.00476	KD1 up vs Control	0.836729	0.987224	-1.01294	KD2 down vs Control	0.644168	0.971378	-1.02947	VirInfKD1 down vs VirInfCtrl	0.0216117	0.83183	-1.20217	VirInfKD2 down vs VirInfCtrl	2.22662	0.0827135	0.0445771	1	SERPINC1	NM_000488.2	SERPINC1	1	Homo sapiens serpin peptidase inhibitor, clade C (antithrombin), member 1 (SERPINC1), mRNA.	ATIII; MGC22579; AT3
29083	ILMN_1766184	0.0228792	0.430772	1.05415	1.05415	VirInfCtrl up vs Control	0.102717	0.886793	-1.12766	KD1 down vs Control	0.040707	1.17623	1.17623	KD2 up vs Control	0.472897	0.953308	-1.04898	VirInfKD1 down vs VirInfCtrl	0.0257588	0.831975	-1.20196	VirInfKD2 down vs VirInfCtrl	6.21958	0.252429	0.0487035	1	LOC654346	XM_934665.1	LOC654346	17	PREDICTED: Homo sapiens similar to galectin 9 short isoform, transcript variant 2 (LOC654346), mRNA.
5943	ILMN_1729402	0.0225105	0.00636397	1.26106	1.26106	VirInfCtrl up vs Control	0.00659215	1.25883	1.25883	KD1 up vs Control	0.0218516	1.18994	1.18994	KD2 up vs Control	0.0251658	0.84561	-1.18258	VirInfKD1 down vs VirInfCtrl	0.0174556	0.831993	-1.20193	VirInfKD2 down vs VirInfCtrl	6.26284	0.208692	0.0399868	1	CHRM2	NM_001006630.1	CHRM2	7	Homo sapiens cholinergic receptor, muscarinic 2 (CHRM2), transcript variant 2, mRNA.	MGC120006; FLJ43243; MGC120007; HM2
39112	ILMN_1731123	0.159969	0.569884	1.03709	1.03709	VirInfCtrl up vs Control	0.816228	0.985392	-1.01482	KD1 down vs Control	0.285099	0.931359	-1.0737	KD2 down vs Control	0.105617	0.891035	-1.12229	VirInfKD1 down vs VirInfCtrl	0.0229748	0.83204	-1.20187	VirInfKD2 down vs VirInfCtrl	2.38499	0.0911535	0.0458636	1	RNF7	NM_183063.1	RNF7	3	Homo sapiens ring finger protein 7 (RNF7), transcript variant 2, mRNA.	SAG; ROC2; CKBBP1
13931	ILMN_1902359	0.0555889	0.86286	0.989006	-1.01112	VirInfCtrl down vs Control	0.6054	1.03398	1.03398	KD1 up vs Control	0.973198	0.997855	-1.00215	KD2 down vs Control	0.351659	1.06386	1.06386	VirInfKD1 up vs VirInfCtrl	0.0241147	0.832146	-1.20171	VirInfKD2 down vs VirInfCtrl	4.17292	0.163287	0.0469562	1		Hs.28694	HS.28694	5	full-length cDNA clone CS0DB005YN14 of Neuroblastoma Cot 10-normalized of Homo sapiens (human)
10302	ILMN_2338593	0.0137399	0.603829	1.02069	1.02069	VirInfCtrl up vs Control	0.054617	0.914747	-1.0932	KD1 down vs Control	0.0158365	0.882927	-1.1326	KD2 down vs Control	0.27375	0.955942	-1.04609	VirInfKD1 down vs VirInfCtrl	0.0026839	0.832209	-1.20162	VirInfKD2 down vs VirInfCtrl	7.69383	0.112047	0.0174758	1	FITM2	NM_001080472.1	FITM2	20	Homo sapiens fat storage-inducing transmembrane protein 2 (FITM2), mRNA.	dJ881L22.2; MGC30135; Fit2
38388	ILMN_2393573	0.0226844	0.0903327	1.10221	1.10221	VirInfCtrl up vs Control	0.132089	1.08772	1.08772	KD1 up vs Control	0.490533	1.03607	1.03607	KD2 up vs Control	0.00561777	0.8161	-1.22534	VirInfKD1 down vs VirInfCtrl	0.00893089	0.832302	-1.20149	VirInfKD2 down vs VirInfCtrl	6.24232	0.151303	0.0290859	1	RASSF1	NM_007182.4	RASSF1	3	Homo sapiens Ras association (RalGDS/AF-6) domain family member 1 (RASSF1), transcript variant A, mRNA.	REH3P21; RASSF1A; 123F2; RDA32; NORE2A
36456	ILMN_1668514	0.0177828	0.427781	1.0623	1.0623	VirInfCtrl up vs Control	0.00411895	0.726442	-1.37657	KD1 down vs Control	0.609723	0.962461	-1.039	KD2 down vs Control	0.06038	0.848666	-1.17832	VirInfKD1 down vs VirInfCtrl	0.0416665	0.832347	-1.20142	VirInfKD2 down vs VirInfCtrl	6.91725	0.36366	0.0630875	1	PIP5K1C	NM_012398.1	PIP5K1C	19	Homo sapiens phosphatidylinositol-4-phosphate 5-kinase, type I, gamma (PIP5K1C), mRNA.	PIP5Kgamma; PIP5K-GAMMA; KIAA0589
44105	ILMN_3298423	0.0645691	0.106442	1.10876	1.10876	VirInfCtrl up vs Control	0.0513209	1.14117	1.14117	KD1 up vs Control	0.535274	1.03641	1.03641	KD2 up vs Control	0.402734	0.952219	-1.05018	VirInfKD1 down vs VirInfCtrl	0.0150304	0.832485	-1.20122	VirInfKD2 down vs VirInfCtrl	3.88203	0.119526	0.0369476	1	TOX2	NM_001098797.1	TOX2	20	Homo sapiens TOX high mobility group box family member 2 (TOX2), transcript variant 1, mRNA.	dJ1108D11.2; MGC15880; C20orf100; GCX-1; dJ495O3.1
20869	ILMN_3236391	0.119742	0.377413	1.05599	1.05599	VirInfCtrl up vs Control	0.699352	1.02344	1.02344	KD1 up vs Control	0.212726	0.923388	-1.08297	KD2 down vs Control	0.220554	0.924807	-1.08131	VirInfKD1 down vs VirInfCtrl	0.0184632	0.832527	-1.20116	VirInfKD2 down vs VirInfCtrl	2.81811	0.095866	0.0408213	1	LOC100132472	XM_001723179.1	LOC100132472	17	PREDICTED: Homo sapiens hypothetical LOC100132472 (LOC100132472), mRNA.
17142	ILMN_2364376	0.00383834	0.220733	1.04999	1.04999	VirInfCtrl up vs Control	0.0494233	0.916094	-1.09159	KD1 down vs Control	0.123805	1.06594	1.06594	KD2 up vs Control	0.00215216	0.832623	-1.20102	VirInfKD1 down vs VirInfCtrl	0.00214812	0.832566	-1.20111	VirInfKD2 down vs VirInfCtrl	12.6765	0.168044	0.0159076	1	ILK	NM_004517.2	ILK	11	Homo sapiens integrin-linked kinase (ILK), transcript variant 1, mRNA.	P59; DKFZp686F1765
44617	ILMN_2092232	0.00177956	0.000793048	1.15664	1.15664	VirInfCtrl up vs Control	0.0696333	1.05288	1.05288	KD1 up vs Control	0.330035	1.02508	1.02508	KD2 up vs Control	0.000270844	0.83734	-1.19426	VirInfKD1 down vs VirInfCtrl	0.000227403	0.832569	-1.2011	VirInfKD2 down vs VirInfCtrl	16.8725	0.0958947	0.00682019	1	TSR1	NM_018128.4	TSR1	17	Homo sapiens TSR1, 20S rRNA accumulation, homolog (S. cerevisiae) (TSR1), mRNA.	MGC131829; KIAA1401; FLJ10534
17952	ILMN_1716426	0.212366	0.955905	1.00427	1.00427	VirInfCtrl up vs Control	0.227444	0.90533	-1.10457	KD1 down vs Control	0.538978	0.952957	-1.04937	KD2 down vs Control	0.114124	0.872222	-1.1465	VirInfKD1 down vs VirInfCtrl	0.0481154	0.832665	-1.20096	VirInfKD2 down vs VirInfCtrl	1.99569	0.113677	0.0683536	1	KIAA1086	XM_940014.1	KIAA1086		PREDICTED: Homo sapiens KIAA1086 (KIAA1086), mRNA.
44101	ILMN_1724333	0.13831	0.966344	0.997276	-1.00273	VirInfCtrl down vs Control	0.150742	0.902931	-1.1075	KD1 down vs Control	0.572099	0.963633	-1.03774	KD2 down vs Control	0.265519	0.926691	-1.07911	VirInfKD1 down vs VirInfCtrl	0.0255987	0.832799	-1.20077	VirInfKD2 down vs VirInfCtrl	2.5978	0.103964	0.0480239	1	TOR1B	NM_014506.1	TOR1B	9	Homo sapiens torsin family 1, member B (torsin B) (TOR1B), mRNA.	DQ1; MGC4386
46228	ILMN_2054461	0.295371	0.604116	1.04082	1.04082	VirInfCtrl up vs Control	0.84067	0.984764	-1.01547	KD1 down vs Control	0.925436	1.00716	1.00716	KD2 up vs Control	0.214494	0.90347	-1.10684	VirInfKD1 down vs VirInfCtrl	0.0464968	0.832868	-1.20067	VirInfKD2 down vs VirInfCtrl	1.57923	0.0879118	0.0668008	1	ZCWPW2	NM_001040432.1	ZCWPW2	3	Homo sapiens zinc finger, CW type with PWWP domain 2 (ZCWPW2), mRNA.	ZCW2
28051	ILMN_1657079	0.0183628	0.0124899	1.16861	1.16861	VirInfCtrl up vs Control	0.0436326	1.11931	1.11931	KD1 up vs Control	0.0641145	1.1054	1.1054	KD2 up vs Control	0.0049434	0.82576	-1.21101	VirInfKD1 down vs VirInfCtrl	0.00613944	0.832958	-1.20054	VirInfKD2 down vs VirInfCtrl	6.82514	0.139034	0.024445	1	LOC652077	XM_945189.1	LOC652077		PREDICTED: Homo sapiens hypothetical protein LOC652077 (LOC652077), mRNA.
41248	ILMN_1773620	0.0692549	0.859282	1.01008	1.01008	VirInfCtrl up vs Control	0.661515	0.975355	-1.02527	KD1 down vs Control	0.0559578	0.879701	-1.13675	KD2 down vs Control	0.118225	0.905926	-1.10384	VirInfKD1 down vs VirInfCtrl	0.0150629	0.83307	-1.20038	VirInfKD2 down vs VirInfCtrl	3.75065	0.114718	0.0367034	1	SMARCC2	NM_003075.2	SMARCC2	12	Homo sapiens SWI/SNF related, matrix associated, actin dependent regulator of chromatin, subfamily c, member 2 (SMARCC2), transcript variant 2, mRNA.	CRACC2; BAF170; Rsc8
41934	ILMN_1679348	0.0782635	0.280115	1.08194	1.08194	VirInfCtrl up vs Control	0.740659	0.97726	-1.02327	KD1 down vs Control	0.128039	1.12423	1.12423	KD2 up vs Control	0.603168	1.03706	1.03706	VirInfKD1 up vs VirInfCtrl	0.0332061	0.833108	-1.20032	VirInfKD2 down vs VirInfCtrl	3.52824	0.161644	0.0549772	1	SPANXN5	NM_001009616.1	SPANXN5	X	Homo sapiens SPANX family, member N5 (SPANXN5), mRNA.	SPANX-N5
39169	ILMN_1723743	0.137333	0.166989	1.11296	1.11296	VirInfCtrl up vs Control	0.149294	0.893535	-1.11915	KD1 down vs Control	0.902071	1.00878	1.00878	KD2 up vs Control	0.0547317	0.850396	-1.17592	VirInfKD1 down vs VirInfCtrl	0.0365284	0.833223	-1.20016	VirInfKD2 down vs VirInfCtrl	2.60842	0.125801	0.0578744	1	ROM1	NM_000327.2	ROM1	11	Homo sapiens retinal outer segment membrane protein 1 (ROM1), mRNA.	ROSP1; TSPAN23; ROM
24626	ILMN_1668145	0.029897	0.101059	1.08142	1.08142	VirInfCtrl up vs Control	0.214936	0.945476	-1.05767	KD1 down vs Control	0.867883	0.993004	-1.00705	KD2 down vs Control	0.00634537	0.847157	-1.18042	VirInfKD1 down vs VirInfCtrl	0.00405399	0.833232	-1.20015	VirInfKD2 down vs VirInfCtrl	5.53939	0.0942738	0.0204226	1	LOC643225	XM_931419.1	LOC643225	1	PREDICTED: Homo sapiens hypothetical protein LOC643225 (LOC643225), mRNA.
9089	ILMN_1716060	0.00911322	0.320727	0.966276	-1.0349	VirInfCtrl down vs Control	0.191516	1.04776	1.04776	KD1 up vs Control	0.0228289	1.10113	1.10113	KD2 up vs Control	0.206797	1.04588	1.04588	VirInfKD1 up vs VirInfCtrl	0.00119503	1.20028	1.20028	VirInfKD2 up vs VirInfCtrl	9.07483	0.0949034	0.0125494	1	ERC1	NM_178037.1	ERC1	12	Homo sapiens ELKS/RAB6-interacting/CAST family member 1 (ERC1), transcript variant gamma, mRNA.	RAB6IP2; KIAA1081; Cast2; MGC12974; ELKS
5525	ILMN_1779228	0.0207288	0.0880106	0.911734	-1.09681	VirInfCtrl down vs Control	0.974137	1.00154	1.00154	KD1 up vs Control	0.997404	1.00015	1.00015	KD2 up vs Control	0.00210294	1.26376	1.26376	VirInfKD1 up vs VirInfCtrl	0.00695082	1.20029	1.20029	VirInfKD2 up vs VirInfCtrl	6.48599	0.139134	0.0257417	1	CDH2	NM_001792.2	CDH2	18	Homo sapiens cadherin 2, type 1, N-cadherin (neuronal) (CDH2), mRNA.	CD325; CDw325; CDHN; NCAD
35146	ILMN_2199971	0.0823541	0.00857441	0.791931	-1.26274	VirInfCtrl down vs Control	0.212526	0.918725	-1.08847	KD1 down vs Control	0.140461	0.90196	-1.1087	KD2 down vs Control	0.0248742	1.19801	1.19801	VirInfKD1 up vs VirInfCtrl	0.0237769	1.20055	1.20055	VirInfKD2 up vs VirInfCtrl	3.43809	0.132156	0.0461264	1	OR5M8	NM_001005282.1	OR5M8	11	Homo sapiens olfactory receptor, family 5, subfamily M, member 8 (OR5M8), mRNA.	OR11-194
42965	ILMN_1796411	0.0419447	0.258988	1.07367	1.07367	VirInfCtrl up vs Control	0.246809	1.0759	1.0759	KD1 up vs Control	0.0570924	1.14336	1.14336	KD2 up vs Control	0.744037	0.98069	-1.01969	VirInfKD1 down vs VirInfCtrl	0.0184684	1.20056	1.20056	VirInfKD2 up vs VirInfCtrl	4.75947	0.161041	0.0406032	1	TBCCD1	NM_018138.1	TBCCD1	3	Homo sapiens TBCC domain containing 1 (TBCCD1), mRNA.	FLJ10560
28539	ILMN_1798463	0.135034	0.190043	0.907108	-1.1024	VirInfCtrl down vs Control	0.129709	1.12282	1.12282	KD1 up vs Control	0.372604	1.06563	1.06563	KD2 up vs Control	0.104988	1.13419	1.13419	VirInfKD1 up vs VirInfCtrl	0.0324017	1.20061	1.20061	VirInfKD2 up vs VirInfCtrl	2.63378	0.119361	0.0543833	1	LOC653135	XM_931355.1	LOC653135	22	PREDICTED: Homo sapiens similar to Nucleosome binding protein 1 (Nucleosome binding protein 45) (NBP-45) (GARP45 protein), transcript variant 5 (LOC653135), mRNA.
46872	ILMN_1734267	0.0559129	0.0398239	0.883033	-1.13246	VirInfCtrl down vs Control	0.29158	0.9465	-1.05652	KD1 down vs Control	0.341624	1.05033	1.05033	KD2 up vs Control	0.0372264	1.13518	1.13518	VirInfKD1 up vs VirInfCtrl	0.00850807	1.20066	1.20066	VirInfKD2 up vs VirInfCtrl	4.16137	0.0979546	0.0282468	1	ZNF587	NM_032828.1	ZNF587	19	Homo sapiens zinc finger protein 587 (ZNF587), mRNA.	FLJ20813; ZF6; UBF-fl; FLJ14710
25623	ILMN_1705919	0.23861	0.375341	0.936656	-1.06763	VirInfCtrl down vs Control	0.627831	1.03552	1.03552	KD1 up vs Control	0.444511	1.05752	1.05752	KD2 up vs Control	0.654225	1.03272	1.03272	VirInfKD1 up vs VirInfCtrl	0.0366843	1.20078	1.20078	VirInfKD2 up vs VirInfCtrl	1.84443	0.0896769	0.0583446	1	LOC645098	XM_928133.1	LOC645098	6	PREDICTED: Homo sapiens hypothetical protein LOC645098 (LOC645098), mRNA.
14598	ILMN_1842436	0.155238	0.875367	1.01195	1.01195	VirInfCtrl up vs Control	0.299734	1.08585	1.08585	KD1 up vs Control	0.083404	1.16246	1.16246	KD2 up vs Control	0.1085	1.14655	1.14655	VirInfKD1 up vs VirInfCtrl	0.0451982	1.20082	1.20082	VirInfKD2 up vs VirInfCtrl	2.42815	0.133106	0.0657816	1		Hs.533844	HS.533844	13	UI-H-DT1-avw-k-11-0-UI.s1 NCI_CGAP_DT1 Homo sapiens cDNA clone UI-H-DT1-avw-k-11-0-UI 3, mRNA sequence
35073	ILMN_1811599	0.0149134	0.574051	1.03106	1.03106	VirInfCtrl up vs Control	0.570624	1.03136	1.03136	KD1 up vs Control	0.484683	1.03907	1.03907	KD2 up vs Control	0.0546723	0.88463	-1.13042	VirInfKD1 down vs VirInfCtrl	0.0119878	1.20087	1.20087	VirInfKD2 up vs VirInfCtrl	7.43987	0.205184	0.0330948	1	OR52B6	NM_001005162.1	OR52B6	11	Homo sapiens olfactory receptor, family 52, subfamily B, member 6 (OR52B6), mRNA.	OR11-47
24779	ILMN_3279297	0.276543	0.230476	0.908973	-1.10014	VirInfCtrl down vs Control	0.380718	1.06999	1.06999	KD1 up vs Control	0.873953	0.98823	-1.01191	KD2 down vs Control	0.253677	1.09448	1.09448	VirInfKD1 up vs VirInfCtrl	0.0429424	1.20088	1.20088	VirInfKD2 up vs VirInfCtrl	1.65954	0.0883455	0.0638819	1	LOC643503	XM_001725260.1	LOC643503	20	PREDICTED: Homo sapiens similar to hCG39525 (LOC643503), mRNA.
1638	ILMN_2120022	0.0574232	0.66937	1.02849	1.02849	VirInfCtrl up vs Control	0.263612	1.08025	1.08025	KD1 up vs Control	0.0677403	1.14942	1.14942	KD2 up vs Control	0.0293044	1.19505	1.19505	VirInfKD1 up vs VirInfCtrl	0.0264686	1.20089	1.20089	VirInfKD2 up vs VirInfCtrl	4.10867	0.167512	0.0489245	1	ARL5B	NM_178815.3	ARL5B	10	Homo sapiens ADP-ribosylation factor-like 5B (ARL5B), mRNA.	ARL8
12915	ILMN_1788489	0.075747	0.0728564	0.857188	-1.16661	VirInfCtrl down vs Control	0.664944	0.968218	-1.03282	KD1 down vs Control	0.110744	0.875781	-1.14184	KD2 down vs Control	0.476822	0.947603	-1.05529	VirInfKD1 down vs VirInfCtrl	0.0416984	1.20097	1.20097	VirInfKD2 up vs VirInfCtrl	3.58684	0.187883	0.0628575	1	HIST1H3F	NM_021018.2	HIST1H3F	6	Homo sapiens histone cluster 1, H3f (HIST1H3F), mRNA.	H3FI; H3/i
3226	ILMN_2389064	0.0557842	0.0428192	0.833892	-1.1992	VirInfCtrl down vs Control	0.890139	0.989833	-1.01027	KD1 down vs Control	0.0353216	0.825429	-1.21149	KD2 down vs Control	0.0197302	1.2506	1.2506	VirInfKD1 up vs VirInfCtrl	0.0416303	1.20098	1.20098	VirInfKD2 up vs VirInfCtrl	4.16595	0.218024	0.0628018	1	C15orf48	NM_197955.1	C15ORF48	15	Homo sapiens chromosome 15 open reading frame 48 (C15orf48), transcript variant 1, mRNA.	FLJ22645; MGC32925; NMES1; FOAP-11
9332	ILMN_1810915	0.0618891	0.055563	0.903622	-1.10666	VirInfCtrl down vs Control	0.738484	1.01507	1.01507	KD1 up vs Control	0.847688	0.99146	-1.00861	KD2 down vs Control	0.0218189	1.14053	1.14053	VirInfKD1 up vs VirInfCtrl	0.00519097	1.20102	1.20102	VirInfKD2 up vs VirInfCtrl	3.96297	0.0754483	0.022846	1	FAAH	NM_001441.1	FAAH	1	Homo sapiens fatty acid amide hydrolase (FAAH), mRNA.	FAAH-1; MGC138146; MGC102823
14607	ILMN_1879067	0.17024	0.492583	0.95591	-1.04612	VirInfCtrl down vs Control	0.643404	1.03053	1.03053	KD1 up vs Control	0.775264	0.981734	-1.01861	KD2 down vs Control	0.747626	1.02102	1.02102	VirInfKD1 up vs VirInfCtrl	0.024999	1.2011	1.2011	VirInfKD2 up vs VirInfCtrl	2.29673	0.0910568	0.0475756	1		Hs.534658	HS.534658	12	ov50f10.s1 Soares_testis_NHT Homo sapiens cDNA clone IMAGE:1640779 3, mRNA sequence
42880	ILMN_1759475	0.00847968	0.0163872	0.892635	-1.12028	VirInfCtrl down vs Control	0.529801	1.0232	1.0232	KD1 up vs Control	0.0249363	0.902839	-1.10762	KD2 down vs Control	0.00729893	1.14668	1.14668	VirInfKD1 up vs VirInfCtrl	0.00177735	1.2013	1.2013	VirInfKD2 up vs VirInfCtrl	9.33712	0.115033	0.014784	1	TAS2R39	NM_176881.1	TAS2R39	7	Homo sapiens taste receptor, type 2, member 39 (TAS2R39), mRNA.
40457	ILMN_1709162	0.0647232	0.52875	0.963237	-1.03817	VirInfCtrl down vs Control	0.3578	1.05739	1.05739	KD1 up vs Control	0.714936	0.978767	-1.02169	KD2 down vs Control	0.0255415	1.17991	1.17991	VirInfKD1 up vs VirInfCtrl	0.0169597	1.20135	1.20135	VirInfKD2 up vs VirInfCtrl	3.87751	0.126721	0.0392173	1	SHCBP1	NM_024745.2	SHCBP1	16	Homo sapiens SHC SH2-domain binding protein 1 (SHCBP1), mRNA.	MGC26900; FLJ22009; PAL
32635	ILMN_1657854	0.0675217	0.490651	0.966592	-1.03456	VirInfCtrl down vs Control	0.333985	1.04983	1.04983	KD1 up vs Control	0.523543	1.03185	1.03185	KD2 up vs Control	0.4622	1.03702	1.03702	VirInfKD1 up vs VirInfCtrl	0.00741094	1.20148	1.20148	VirInfKD2 up vs VirInfCtrl	3.79784	0.0847119	0.0267663	1	MITF	NM_006722.1	MITF	3	Homo sapiens microphthalmia-associated transcription factor (MITF), transcript variant 3, mRNA.	WS2A
6160	ILMN_1795754	0.0177788	0.00492508	0.807064	-1.23906	VirInfCtrl down vs Control	0.014655	0.845482	-1.18276	KD1 down vs Control	0.0119031	0.838375	-1.19278	KD2 down vs Control	0.786997	1.01408	1.01408	VirInfKD1 up vs VirInfCtrl	0.00998489	1.2015	1.2015	VirInfKD2 up vs VirInfCtrl	6.91788	0.176375	0.0305946	1	CLIC2	NM_001289.4	CLIC2	X	Homo sapiens chloride intracellular channel 2 (CLIC2), mRNA.	CLIC2b; XAP121
11014	ILMN_1685779	0.0980259	0.0679303	0.877071	-1.14016	VirInfCtrl down vs Control	0.501423	1.0431	1.0431	KD1 up vs Control	0.371435	1.05865	1.05865	KD2 up vs Control	0.0184295	1.20835	1.20835	VirInfKD1 up vs VirInfCtrl	0.020757	1.20168	1.20168	VirInfKD2 up vs VirInfCtrl	3.14054	0.113802	0.0434835	1	FOXR1	NM_181721.2	FOXR1	11	Homo sapiens forkhead box R1 (FOXR1), mRNA.	FOXN5; MGC149486; DLNB13
1057	ILMN_1659553	0.019089	0.171753	1.09602	1.09602	VirInfCtrl up vs Control	0.0123488	1.23204	1.23204	KD1 up vs Control	0.463561	1.04734	1.04734	KD2 up vs Control	0.40988	0.949009	-1.05373	VirInfKD1 down vs VirInfCtrl	0.0208252	1.20181	1.20181	VirInfKD2 up vs VirInfCtrl	6.71514	0.244024	0.0436072	1	ANAPC1	XM_942263.1	ANAPC1	2	Homo sapiens anaphase promoting complex subunit 1 (ANAPC1), mRNA.	TSG24; MCPR; APC1
7961	ILMN_2139989	0.00677099	0.391555	0.953227	-1.04907	VirInfCtrl down vs Control	0.010165	0.825583	-1.21127	KD1 down vs Control	0.496313	0.963128	-1.03828	KD2 down vs Control	0.0815459	0.8972	-1.11458	VirInfKD1 down vs VirInfCtrl	0.0121533	1.20193	1.20193	VirInfKD2 up vs VirInfCtrl	10.1977	0.285765	0.0336269	1	DKFZp686D0972	NM_001017992.1	DKFZP686D0972	5	Homo sapiens similar to RIKEN cDNA 4732495G21 gene (DKFZp686D0972), mRNA.
11719	ILMN_1687023	0.0494189	0.584527	0.972806	-1.02795	VirInfCtrl down vs Control	0.839701	0.989968	-1.01013	KD1 down vs Control	0.792275	1.01323	1.01323	KD2 up vs Control	0.887041	0.992951	-1.0071	VirInfKD1 down vs VirInfCtrl	0.00841282	1.20201	1.20201	VirInfKD2 up vs VirInfCtrl	4.41148	0.104596	0.028452	1	GJC1	NM_005497.2	GJC1	17	Homo sapiens gap junction protein, gamma 1, 45kDa (GJC1), transcript variant 2, mRNA.	DKFZp686P0738; GJA7; CX45
24636	ILMN_1748783	0.027831	0.0278125	0.890337	-1.12317	VirInfCtrl down vs Control	0.0789664	0.918466	-1.08877	KD1 down vs Control	0.627573	0.979647	-1.02078	KD2 down vs Control	0.418492	1.03556	1.03556	VirInfKD1 up vs VirInfCtrl	0.00379751	1.20203	1.20203	VirInfKD2 up vs VirInfCtrl	5.71566	0.0963051	0.0202192	1	LOC643240	XM_926602.1	LOC643240	9	PREDICTED: Homo sapiens similar to Cas-Br-M (murine) ecotropic retroviral transforming sequence-like 1 (LOC643240), mRNA.
32797	ILMN_1766652	0.185133	0.716434	1.02817	1.02817	VirInfCtrl up vs Control	0.600171	1.04118	1.04118	KD1 up vs Control	0.68265	1.03182	1.03182	KD2 up vs Control	0.555805	1.04655	1.04655	VirInfKD1 up vs VirInfCtrl	0.0450171	1.20221	1.20221	VirInfKD2 up vs VirInfCtrl	2.18029	0.120751	0.0664598	1	MOCS3	NM_014484.3	MOCS3	20	Homo sapiens molybdenum cofactor synthesis 3 (MOCS3), mRNA.	UBA4; MGC9252; dJ914P20.3
27988	ILMN_3197759	0.0279839	0.198855	1.07926	1.07926	VirInfCtrl up vs Control	0.0460731	1.1416	1.1416	KD1 up vs Control	0.0142355	1.19766	1.19766	KD2 up vs Control	0.198746	1.07928	1.07928	VirInfKD1 up vs VirInfCtrl	0.0130366	1.20222	1.20222	VirInfKD2 up vs VirInfCtrl	5.70202	0.165559	0.0348422	1	LOC651861	XM_001719902.1	LOC651861		PREDICTED: Homo sapiens similar to double homeobox, 4 (LOC651861), mRNA.
14395	ILMN_1859300	0.248799	0.630906	0.967123	-1.03399	VirInfCtrl down vs Control	0.617992	1.03534	1.03534	KD1 up vs Control	0.741098	1.02313	1.02313	KD2 up vs Control	0.406152	1.06079	1.06079	VirInfKD1 up vs VirInfCtrl	0.0316163	1.20233	1.20233	VirInfKD2 up vs VirInfCtrl	1.79129	0.0813652	0.0545071	1		Hs.478137	HS.478137	3	EST384766 MAGE resequences, MAGL Homo sapiens cDNA, mRNA sequence
10138	ILMN_2105223	0.214564	0.600742	0.96429	-1.03703	VirInfCtrl down vs Control	0.219462	1.09448	1.09448	KD1 up vs Control	0.356681	1.06795	1.06795	KD2 up vs Control	0.170492	1.10796	1.10796	VirInfKD1 up vs VirInfCtrl	0.0312276	1.20235	1.20235	VirInfKD2 up vs VirInfCtrl	1.98213	0.0894434	0.0541499	1	FCRL5	NM_031281.1	FCRL5	1	Homo sapiens Fc receptor-like 5 (FCRL5), mRNA.	MGC119593; FCRH5; MGC119590; DKFZp667F216; FLJ00397; MGC119592; FLJ00333; BXMAS1; IRTA2; RP11-217A12.1; DKFZp667E2019; PRO820; CD307
37962	ILMN_1744146	0.0956311	0.182411	0.905763	-1.10404	VirInfCtrl down vs Control	0.148463	0.896877	-1.11498	KD1 down vs Control	0.523614	1.04546	1.04546	KD2 up vs Control	0.0531477	1.17083	1.17083	VirInfKD1 up vs VirInfCtrl	0.0308586	1.20241	1.20241	VirInfKD2 up vs VirInfCtrl	3.18181	0.142745	0.0538353	1	PTTG2	NM_006607.1	PTTG2	4	Homo sapiens pituitary tumor-transforming 2 (PTTG2), mRNA.
[truncated: 756 more rows]

## Sheet: Sheet1
Column #	Column ID	p-value(Sample Group)	p-value(VirInfCtrl vs. Control)	Ratio(VirInfCtrl vs. Control)	Fold-Change(VirInfCtrl vs. Control)	Fold-Change(VirInfCtrl vs. Control) (Description)	p-value(KD1 vs. Control)	Ratio(KD1 vs. Control)	Fold-Change(KD1 vs. Control)	Fold-Change(KD1 vs. Control) (Description)	p-value(KD2 vs. Control)	Ratio(KD2 vs. Control)	Fold-Change(KD2 vs. Control)	Fold-Change(KD2 vs. Control) (Description)	p-value(VirInfKD1 vs. VirInfCtrl)	Ratio(VirInfKD1 vs. VirInfCtrl)	Fold-Change(VirInfKD1 vs. VirInfCtrl)	Fold-Change(VirInfKD1 vs. VirInfCtrl) (Description)	p-value(VirInfKD2 vs. VirInfCtrl)	Ratio(VirInfKD2 vs. VirInfCtrl)	Fold-Change(VirInfKD2 vs. VirInfCtrl)	Fold-Change(VirInfKD2 vs. VirInfCtrl) (Description)	F(Sample Group)	SS(Sample Group)	SS(Error)	F(Error)	SYMBOL	SEARCH_KEY	ILMN_GENE	CHROMOSOME	DEFINITION	SYNONYMS
[truncated: 21 more rows]

[truncated: 2 more sheets: down fold 1.50, up fold 1.5]
